# Supplementary material for: Single-cell atlas of the human neonatal small intestine affected by necrotizing enterocolitis
Source: PLoS Biol. 2023 May 19;21(5):e3002124. doi: 10.1371/journal.pbio.3002124 (PMC10234541; doi:10.1371/journal.pbio.3002124)
Supplement: S1 Table — *Samples sequenced but excluded from analysis for low correlation. For NGS: X indicates small intestine, + large intestine. (XLSX) [file pbio.3002124.s006.xlsx]

## Sheet: Sheet1
Supplementary Table 1 – Samples used in the study. Demographics and allocation of samples used in the study. *Samples sequenced but excluded from analysis for low correlation, for NGS: X indicates small intestine, + large intestine
Group	ID number	Gestational age at birth	Age at surgery	Sex	Diagnosis	scRNA sequencing	Bulk sequencing	NGS	smFISh	IMC	Tunel/IF
Neonatal 1	1127	37	2	F	cystic fibrosis, meconium ileus	X	X	X	X	X	X
Neonatal 2	1056	34	14	F	Abdominal mass	X	X
Neonatal 3	1212	37	2	F	Colon atresia, small bowel perforation	X
Neonatal 4	1214	37	4	F	ileal atresia	X	X		X
Neonatal 5	1082	37	1	M	Meconium cyst	X		X
Neonatal 6	1070	40	3	F	colonic atresia			+		X	X
Neonatal 7	1164	36	6	F	gastroschisis						X
Neonatal 8	1099	38	42	M	intestinal atresia		X
Neonatal 9	1122	37	210	M	meconium cyst						X
Neonatal 10	1059	38	49	M	intestinal perforation			X		X
Neonatal 11	1065	35	180	F	gastroschisis, jejunal atresia			X
Neonatal 12	1114	36	49	M	esophageal atresia, imperforate anus			+
Neonatal 13	1133	37	180	M	Hirschsprungs			X
	Median	37	14
NEC 1	1074	31	7	M	NEC	X		X+
NEC 2	1109	39	5	F	NEC	X	X			X	X
NEC 3	1155	28	28	F	NEC	X	X			X
NEC 4	1021	25	42	n/a	NEC	X
NEC 5	1095	32	7	M	NEC	X				X
NEC 6	1193	26	21	F	NEC	X	X*
NEC 7	1097	32	7	M	NEC		X
NEC 8	1194	32	7	F	NEC		X		X
NEC 9	1078	25	35	F	NEC					X	X
NEC 10	1168	24	35	F	NEC					X	X
NEC 11	1198	26	14	F	NEC		X
NEC 12	1238	28	7	M	NEC		X
NEC 13	1160	35	2	M	NEC				X
NEC 14	1233	n/a	n/a	M	NEC		X*
NEC 15	1241	31	60	M	NEC		X*
NEC 16	1242	28	75	M	NEC		X*
NEC 17	1072	23	42	F	NEC			X		X	X
NEC 18	1080	25	28	F	NEC			X+
NEC 19	1113	25	35	M	NEC			+
	Median	28	24.5
	p value	7.52847e-08	0.0886166
