# Supplementary material for: Single-cell atlas of the human neonatal small intestine affected by necrotizing enterocolitis
Source: PLoS Biol. 2023 May 19;21(5):e3002124. doi: 10.1371/journal.pbio.3002124 (PMC10234541; doi:10.1371/journal.pbio.3002124)
Supplement: S2 Table — Markers included have a log-fold above 1 and expressed in at least 50% of the cluster cells. In all the rest of the tabs: Markers for each of cell subtype (Myeloid, T/NK cells, vascular/lymphatic endothelial cells, enterocytes, and fibroblasts) clusters (compared internally to the other clusters in the same cell subtype), identified by the FindAllMarkers command in Seurat. Markers included have a log-fold above 0.6 and expressed in at least 25% of the cluster cells. (XLSX) [file pbio.3002124.s007.xlsx]

## Sheet: All_cells
Supplementary Table 2- Markers of all cells. Markers for the eight cell type clusters, identified by the FindAllMarkers command in Seurat. Markers included have a log-fold above 1 and expressed in at least 50% of the cluster cells.
	T/NK cells	Macrophages	Enterocytes	Vascular/Lymphatic Endothelial	B cells	Fibroblasts	Dendritic cells	Enteroendocrine
1	CD7	IL1B	MT1H	CLDN5	CD79A	COL1A1	CCL22	CHGA
2	CD3D	CCL3	KRT18	STC1	IGHM	COL3A1	HLA-DRA	TFF1
3	GIMAP7	SERPINB2	MT1G	PGF	MS4A1	COL1A2	HLA-DPB1	PCSK1N
4	TRBC2	S100A9	KRT8	IGFBP7	IGKC	COL6A2	BIRC3	REG4
5	TRBC1	FCER1G	RBP2	SERPINE1	CD37	SPARC	HLA-DRB1	TTR
6	LTB	CXCL8	TSPAN8	GNG11	IGHD	INHBA	FSCN1	SCT
7	IL7R	CTSL	CLDN4	AKAP12	CD79B	IL11	HLA-DPA1	SCG5
8	PTPRC	S100A8	PHGR1	EGFL7	TCL1A	DCN	CCR7	SPINK1
9	RGS10	CD14	CLDN3	FKBP1A		COL6A1	CD74	TM4SF4
10	CD3G	FTL	SFN	MCAM		HAS2	HLA-DQB1	KRT19
11	CD247	CTSD	LGALS4	ANGPT2		TFPI2	CCL17	CHGB
12	CD96	TYROBP	GPRC5A	PECAM1		PLAU	HLA-DQA1	SCG2
13	CD52	FTH1	LGALS3	HSPG2		GAL	IDO1	FXYD3
14	PDCD4	CYP1B1	EPCAM	CD93		SERPINE2	CD83	PCSK1
15	TRAC	SLC7A11	C19orf33	LAMA4		C11orf96	LYZ	BEX1
16	ARHGDIB	C15orf48	MT1E	WWTR1		COL6A3	EBI3	CRYBA2
17	EVL	EREG	KRT20	BMP2		CLMP	CST7	S100A6
18	SARAF	PLAUR	CD24	IFITM3		MMP2	LAMP3	EPCAM
19	CD3E	THBS1	FABP2	CAV1		AKR1C1	RAMP1	TFF3
20	CORO1A	SRGN	ANXA1	IFI27		LUM	GPR183	VGF
21	ITM2A	NAMPT	S100A14	ID1		TIMP1	TXN	PRSS3
22		CTSB	CLDN7	PODXL		CXCL1	HLA-DRB5	PKIB
23		CXCL3	KRT19	PKIG		PDLIM4	REL	DST
24		SLC11A1	MUC13	PRSS23		TMEM158	RAB9A	DSC2
25		MS4A7	JPT1	FLT1		VEGFA	CSF2RA	SPTBN1
26		LAPTM5	ANXA3	TCF4		TNC	SAMSN1	DNAJC12
27		VCAN	PERP	ACKR3		PRRX1	DAPP1	MAP1B
28		MAFB	SELENOP	ECSCR		IER3	LSP1	CPE
29		CEBPB	LAMB3	HES1		FGFR1	NUB1	CALY
30		PDE4DIP	OLFM4	ADGRL4		MT2A	MARCKS	RAB3B
31		PLA2G7	MUC17	RHOB		CCDC80	RASSF4	KIF1A
32		ATP6V1F	PRAP1	C11orf96		SELENOM	MIR155HG	CLDN7
33		S100A4	CAMK2N1	TM4SF1		C1R	BASP1	TM4SF5
34		CSTB	HPGD	F2RL3		FBLN1	HLA-DQA2	PAM
35		SDC2	LAMC2	CCND1		TPM2	MARCKSL1	CDH1
36		SOD2	CLTB	ID3		PDPN	TBC1D4	AGR2
37		SLC25A37	SDCBP2	COL4A1		MEG3	ID2	CDH17
38		APLP2	MT1X	RAMP2		RND3	CD86	PTPRN
39		PSAP	FLNB	ADAMTS9		CXCL3	TSPAN33	MDK
40		AQP9	S100A10	PNP		FGF2	GPR157	SCGN
41		KYNU	MISP	ESAM		PAPPA	ADAM19	CAMK2N1
42		NCF2	MAL2	CD59		TIMP3	BCL2A1	DSP
43		GLUL	ELF3	JUNB		VASN	CD40	CLU
44		PLIN2	EZR	TFPI2		FN1	MALT1	CLDN4
45		ATP13A3	LAMA3	EMP1		SPON2	FNBP1	DPEP1
46		ATP6V0B	SERPINA1	GJA1		CALD1	TMSB4X	LGALS4
47		ASAH1	ANXA2	SASH1		PCOLCE	RGS1	SCG3
48		BRI3	ASS1	FOS		MEDAG	CRIP1	NR0B2
49		SPI1	JUP	ICAM1		LIF	ALDH2	SYP
50		SDCBP	AGR2	MYCT1		CYR61	TNFAIP2	NEAT1
51		TIMP1	S100A16	PCAT19		TNFRSF12A	ANXA6	ITGA2
52		SLC43A2	SPINT2	ARHGAP29		DCBLD2	NFKB1	KLF5
53		MGST1	AREG	PPFIBP1		C1S	ACTB	TRNP1
54		C5AR1	TM4SF1	YBX3		FOSB	PTGIR	LAMA3
55		AC245128.3	CEACAM1	KDR		SERPINF1	PTPN1	KCTD12
56		NINJ1	MALL	S100A13		EGR1	TYMP	SERINC2
57		ABCA1	PLIN3	HSPB1		SPRY2	PPA1	TENT5A
58		CXCL2	TM4SF20	ICAM2		TNFAIP6	RFTN1	GCLM
59		PID1	CYP3A5	ACVRL1		FOS	MGLL	S100A14
60		NPC2	SERPINB1	CDH5		BGN	SINHCAF	MUC13
61		CD68	OCLN	JAG1		FSTL1	MYO1G	CYSTM1
62		SEMA6B	AGPAT2	CTHRC1		EIF4A1	MRPS6	RGS2
63		ANXA5	PRSS3	COL4A2		ABL2	PALLD
64		CREG1	MTRNR2L8	APP		PTGS2	CELF2
65		CYBB	LMO7	TFPI		OAF	STK4
66		OLR1	TINAGL1	RAI14		GEM	FAM129A
67		ZFYVE16	HMGA1	SYNJ2		CYTOR	LAD1
68		IFI30	AMN	PXDN		SRM	IL2RA
69		CYBA	SPINT1			RCN1	IL4I1
70		ATP2B1	MGST3			SERPINH1	SAT1
71		PILRA	CEACAM6			RCN3	CFP
72		PPIF	DSG2			SRGAP1	CMTM6
73		LIMS1	KLF5			COL5A2	PNRC1
74		RNF130	ITGB4			CKAP4	SYNGR2
75		TALDO1	FHL2			SERPINE1	TRAF1
76			PRSS8			CD44	LMNB1
77			MT1F				SEC61B
78			F2RL1				NAA25
79			MYO6				IRF4
80			MYL12B				HLA-DMA
81			STOM				CERS6
82			CDH17				ARL6IP5
83			LSR				DBI
84			RAB11FIP1				IL7R
85			MT2A				DUSP5
86			GSTA1				CIITA
87			ACTN4				GPX4
88			EIF6				NR4A3
89			C6orf132				LCP1
90			TPM1				POGLUT1
91			LIPH				OSTF1
92			VDAC2				ARHGAP10
93			GALNT5				TNFAIP8
94			S100A6				FAM49A
95			CYSTM1				CYTH1
96			RAB5IF				RAB8B
97			ATP1B1				COTL1
98			MACC1				LY75
99			EPB41L2				SOCS1
100			CES2				TFRC
101			UPP1				KDM2B
102			DSP				SLC5A3
103			ABHD11				TMEM123
104			TNFRSF12A

## Sheet: Myeloid
Supplementary Table 2- Markers of myeloid cells. Markers for the myeloid subclusters (compared internally to the other myeloid subclusters), identified by the FindAllMarkers command in Seurat. Markers included have a log-fold above 0.6 and expressed in at least 25% of the cluster cells.
	Inflammatory Macrophages group A	Inflammatory Macrophages group B	Anti-Inflammatory Macrophages	Dendritic cells
1	CCL3	VCAN	MMP12	CCL22
2	IL1B	CLEC5A	ACP5	FSCN1
3	CCL3L1	TIMP1	SDS	BIRC3
4	SERPINB2	CD52	GPNMB	CCR7
5	CCL4	OLR1	TGFBI	HLA-DPB1
6	CXCL8	ENG	LYZ	CCL17
7	MT2A	FCGR3A	TFRC	HLA-DPA1
8	IL6	CTSD	MMP10	CD74
9	CCL20	TYROBP	FGL2	HLA-DQB1
10	CXCL2	S100A4	C1QC	RAMP1
11	PTGS2	C5AR1	FUCA1	IDO1
12	CCL4L2	RNASE1	ARL4C	HLA-DRA
13	CXCL3	FABP5	CST3	HLA-DRB1
14	SOD2	GLUL	FABP5	CST7
15	CXCL1	ANPEP	CTSB	HLA-DQA1
16	TNFAIP6	SDC2	IFI30	MIR155HG
17	EREG	LAPTM5	MTRNR2L8	EBI3
18	CXCL5	PLXDC2	CTSH	LAMP3
19	IL1A	FBP1	C1QA	PPA1
20	PLAUR	PECAM1	PLD3	DAPP1
21	SLC25A37	SLC11A1	CTSC	NUB1
22	MT1G	S100A6	GLO1	TBC1D4
23	CCL2	ALOX5AP	DNASE1L3	REL
24	MAP1LC3A	CD9	CTSD	RAB9A
25	MT1X	DUSP6	FPR3	CCL19
26	NAMPT	S100A8	MMP1	CD83
27	G0S2	SH3BGRL3	LPAR6	ID2
28	SNAPC1	CCL7	SLC44A1	MARCKSL1
29	ATP2B1	ARHGAP18	MMP9	LSP1
30	PPP1R15A	PHLDA1	INSIG1	CD40
31	IER3	MCEMP1	CD9	RASSF4
32	C15orf48	AIF1	ADAM28	ANXA6
33	INHBA	ZFP36L1	LGMN	TSPAN33
34	ACSL1	PFDN5	FCGR2B	GPR157
35	F3	ITGB1	HMGB3	CRIP1
36	ASPH	CD300E	VMO1	TMSB4X
37	SNX10	STXBP2	PLA2G7	ALDH2
38	ST3GAL1	CD14	PMP22	RGS1
39	ANXA5	SCARB2	SGK1	ADAM19
40	AC245128.3	KCTD12	IQGAP2	HLA-DQA2
41	MET	APLP2	MT-ATP8	ACTB
42	MIR3945HG	GSTO1	HLA-DMB	MARCKS
43	SLC39A8	GCHFR	C1QB	SINHCAF
44	MT1E	SRGN	SAMHD1	FNBP1
45	AKR1C1	IER5L	MTRNR2L12	HLA-DRB5
46	TNIP3	ABHD2	MT-ND3	TUBA1A
47	PILRA	DOCK10	ATP6V0D2	LAD1
48	PDE4DIP	MAFB	MPEG1	GPR183
49	FCER1G	MTRNR2L8	RUNX3	ITM2C
50	GNG11	PSAP	TBXAS1	NAA25
51	CSTB	TXNIP	IL7R	RFTN1
52	MT1F	CCR1	IL3RA	PTGIR
53	ADM	S100A9	HMOX1	CD86
54	NFKBIA	CD226	HIST1H4C	PALLD
55	ATP13A3	SLA	GAS7	DUSP5
56	C1orf122	IRAK1	ITM2B	STK4
57	OSBPL8	DHRS3	GRN	SYNGR2
58	TXNRD1	SKIL	ITGB5	CALCRL
59	IRAK3	MERTK	GPAT3	MALT1
60	WTAP	NCEH1	ASAH1	CELF2
61	THBS1	S100A11	PSAP	LMNB1
62	FTH1	MCUB	MT-ND4L	CKB
63	EIF1B	LIMS1	CD109	IRF4
64	AKR1B1	ADGRE2	CSF1R	CERS6
65	ITGB8	GAPDH	RNASET2	SOCS1
66	BTG3	HPSE	STAB1	POGLUT1
67	PTGR1	PLIN2	ITGB2	MRPS6
68	IRAK2	SAMHD1	NEAT1	EPSTI1
69	PHLDA2	TSPO	CYP27A1	SAMSN1
70	GCLM	FOS	MARCH1	ACTG1
71	CDC42EP3	CLIC1	HEXA	FOXP1
72	PHACTR1	GPCPD1	MT-ND2	TXN
73	MAP1LC3B	FUCA1	GCLC	KIF2A
74	DRAM1	CSF1R	NAIP	GRSF1
75	RIPK2	NCBP3	CPVL	TMSB10
76	IRS2	HCST	LGALS3	SOCS2
77	NRIP3	DHRS9	VAMP8	LDHA
78	SH3BP5	MPP1	CLN8	RHOF
79	CD48	LST1	SLC26A11	BCL2L11
80	AQP9	LGMN	FCGR2A	TNFSF13B
81	EHD1	DDX60L	HLA-DRB5	HMGN3
82	ATP2B1-AS1	FLNB	CTSA	PLA2G16
83	TSC22D1	GLIPR1	ZFP36L2	NFKB1
84	MAP3K4	FLNA	SCARB2	CIITA
85	AMPD3	CFD	JAML	MAP3K13
86	PNPLA8	FCGRT	DHRS3	PTMS
87	RB1CC1	ADAM10	CD300A	GRASP
88	UBE2D1	LGALS3	CD36	PPP1R14A
89	PTPRE	GMFG	PLXDC2	LY75
90	ETS2	LRPAP1	NKG7	TNFRSF18
91	RAB13	LCP1	FAM20C	TNFRSF4
92	PPIF	CD53	KCTD12	TMEM176A
93	CITED2	DOK2	PTPRC	IL4I1
94	KYNU	NUP214	XIST	MGLL
95	RILPL2	ME2	ATP6AP1	HLA-DMA
96	CD44	HAVCR2	MS4A4A	PSME2
97	MAP2K3	CLEC7A	SLC31A1	MAP3K14
98	SELENOK	IRF2BP2	HLA-DMA	GSN
99	MMP14	VAMP8	ZFP36	CSF2RA
100	AP1S2	TPST1	TTYH3	GSTP1
101	CSGALNACT2	ACTR2	HIC1	INSM1
102	BCAT1	SLC43A2	HEXB	MTHFD2
103	ANXA1	COTL1	GALM	PTPN1
104	AC015912.3	NCKAP1L	KCNK6	ARL6IP5
105	NQO1	THBD	LPCAT2	NCCRP1
106	PNP	MAP3K8	MT-CO2	KDM2B
107	MARCO	MT-ND3	RGS10	IL7R
108	ATP6V1B2	NDUFB2	CLEC7A	CCDC50
109	SNX9	HS3ST1	ABI3	GADD45A
110	RAC2	LAIR1	MT-ATP6	NMRK1
111	UPP1	JAKMIP2	FCGRT	NDE1
112	PTPN12	CD164	CTSS	ACAT2
113	CYTOR	IFNGR1	DNMT1	NABP1
114	PFKFB3	CD93	PDK4	IL2RA
115	MXD1	VEGFA	ID3	SEC61B
116	MIR4435-2HG	S100A12	MFSD12	NR4A3
117	ABL2	HIF1A	RNF213	IL15
118	MSANTD3	SORL1	CKLF	TVP23A
119	MAFG	ALOX5	MT-ND5	HINT1
120	TCEAL9	TGM2	ANKH	FAM129A
121	SLC7A11	ITGAE	IER5L	SERPINB1
122	SLC2A6	ITGA5	SDF2L1	LYST
123	OSM	TGFBI	MT-ND1	ARAP2
124	SDCBP	H3F3A	RCBTB2	ARHGAP10
125	MS4A7		SLC8A1	SLC5A3
126	CLEC4E		RB1	TUBB2A
127	ZFAND2A		TSC22D3	FAM49A
128	SERPINA1		PTPN6	FDPS
129	GLRX		LRPAP1	TBC1D13
130	IGSF6		SPINT2	TMEM14C
131	XBP1		GPCPD1	CEP350
132	KLHL21		LMNA	TMEM176B
133	SERPINB8		CAMK1	PTP4A3
134	NR3C1		VEGFB	SOX4
135	CD55		KIAA0930	IL32
136	UBC		ENTPD1	DBI
137	CREG1		CD68	VOPP1
138	SLC11A2		H2AFY	CYB5A
139	SPAG9		ATP6V0A1	FYTTD1
140	TLR2		LAMP1	CBX6
141	EIF5		MRC1	ARID1B
142	MAP3K20		NCF4	ETV3
143	TM4SF19		TMEM138	EEF1A1
144	ARID5B		CD300LF	ISCU
145	CD82		TCIRG1	TRAF1
146	EMP3		LIPA	SMIM14
147	SLC3A2		SLC1A4	N4BP2L1
148	DNAJB9		GNPTAB	IL13RA1
149	FCAR		AP2S1	GLS
150	NBPF19		RGL1	ASMTL
151	S100A9		SLC7A8	HIVEP1
152	PLEK		SOAT1	TRAFD1
153	RNF13		LPXN	MYO1G
154	STK17A		GM2A	RPS23
155	NINJ1		FYB1	CLIC2
156	ARF1		ABHD2	SPECC1
157	MMP9		BST2	PPM1K
158	CEBPB		CEBPD	TRADD
159	ZBTB43		LGALS9	OSTF1
160	TDP2		C5AR2	MAP4K4
161	GPR84		ABHD12	DSG2
162	CHIC2		HNRNPH1	PLAGL1
163	SQSTM1		PYCARD	RPS2
164	DNAJC3		CYB561A3	P2RY10
165	ATP6V1H		CTSZ	RPSA
166	TBC1D7		ZFYVE16	TMEM123
167	OSGIN2		SLC25A5	LYSMD2
168	MTF1		MYO1F	FLT3
169	TMEM38B		TIMP2	RPS4X
170	PNRC1		VSIR	UBE2F
171	MSC		AIF1	CYTH1
172	NBN		PRDM1	SLCO5A1
173	DENND5A		CCR1	CRLF2
174	MPZL1		ITGAE	SPINT2
175	AK4		MT-CO3	TMEM14B
176	SEC61G		AC020656.1	HMGCS1
177	RIT1		GLA	BLVRA
178	CTSL		COTL1	LIMCH1
179	LAT		SDSL	PEBP1
180	SOCS3		ATP5MC3	RUFY3
181	TBC1D12		DAB2	STMN1
182	TREM1		ITGB7	IKZF1
183	LILRB4		HLA-DRA	CDK6
184	LYN		RGS12	ANKRD33B
185	ABCA1		SEMA6B	LYZ
186	EAF1		GGT5	FDFT1
187	SEC22B		ZNF385A	RPS18
188	UBALD2		CHCHD10	CFP
189	PRDX1		ANKRD28	RPL14
190	MGST1		CXCL16	PLEKHA5
191	RHOQ			CD80
192	CYBB			RNF115
193	RPS20			PSD3
194	HK2			GPBP1
195	SELENOS			LRRK1
196	ICAM1			RPL10A
197	LUCAT1			MCOLN2
198	NFKBIZ			ST8SIA4
199	PID1			RPS12
200	ELOC			CLEC2D
201	ACSL5			RPS5
202	CCL7			CD200
203	PSMB7			ARHGAP45
204	C3			SWAP70
205	FERMT3			AFDN
206	DNTTIP2			MALAT1
207	PLP2			SERPINB9
208	PLEKHB2			SEPT11
209	SLC30A1			RPL3
210	CKAP4			VMO1
211	MIR22HG			APOBEC3G
212	GLIS3			NFKBID
213	AGTRAP			YWHAQ
214	PSMA7			SET
215	DDIT4			PRMT1
216	SLC16A6			CMTM6
217	AIFM2			SUB1
218	SPCS2			PPP1R16B
219	OPTN			MTHFR
220	RHEB			MAP3K1
221	RPGR			TNFAIP2
222	SEC62			SIAH2
223	GCH1			SNHG15
224	RAB7A			MMD
225	PPP4R2			CYTIP
226	RAB5IF			RELB
227	ZP3			PDCD5
228	TNIP1			RPL5
229	MAPK6			COTL1
230	MPC2			CCDC28B
231	ATP6V1F			PACS1
232	BRI3			B2M
233	MDM2			TAP1
234	NRBP1			ZBTB10
235	TLN1			MREG
236	CDK5RAP2			CNN2
237	METTL9			WNT5B
238				IRF1
239				RPS14
240				RPS3A
241				RPL10
242				RPS27L
243				MTMR4
244				RPL18A
245				ORAI1
246				RPS16
247				ACOT9
248				COMMD1
249				EEF1B2
250				NAV1
251				SQLE
252				RPL23A
253				RPS15A
254				EDF1
255				CD274
256				YPEL5
257				EDEM1
258				P2RY8
259				RPS8
260				RPL7A
261				STAT5A
262				TRIP10
263				NRP2
264				BCL7C
265				H2AFY2
266				REPIN1
267				HDGFL3
268				RPS21
269				NIT2
270				TNFAIP8
271				RPL11
272				LAP3
273				RUBCN
274				ZER1
275				PSME1
276				H2AFZ
277				TFRC
278				OPN3
279				RPL37
280				RPL4
281				ERICH1
282				BCL2A1
283				NPM1
284				RPL32
285				CSTA
286				ZFP36L1
287				ATF5
288				GPR171
289				RPS29
290				NME3
291				MAP4
292				GPR137B
293				LDHB
294				NUCKS1
295				PTGES2
296				PHKB
297				RPS24
298				FAM118A
299				DSC2
300				SRI
301				EPS15
302				TNFRSF11A
303				RPL12
304				PSIP1
305				RPS6
306				RPS11
307				RPLP1
308				RPS27A
309				RPL35A
310				CDKN1A
311				RPS19
312				RPL22
313				ANP32A
314				NAP1L1
315				IL2RG
316				VDAC1
317				FAM162A
318				IL1R1
319				HMSD
320				HOMER2
321				GRK3
322				RPL26
323				RPL29
324				ABCA5
325				SLC5A6
326				RPS3
327				CDC42SE2
328				RAB8B
329				MSMO1
330				TBCB
331				ENSA
332				ISG20
333				RPL27A
334				ADAM8
335				TMEM131
336				ANKLE2
337				TTN-AS1
338				PARP14
339				IDI1
340				NFKB2
341				ALPK2
342				HLA-F
343				AC008105.3
344				PPP2R5C
345				CSRP2
346				RPL21
347				LITAF
348				JUNB
349				NCOA7
350				ACVR1C
351				H1FX
352				RPL36
353				GBP1
354				NQO2
355				PHPT1
356				MACF1
357				CASP3
358				TAP2
359				ARPP19
360				SPRED2
361				HLA-DOB
362				MCM5
363				TTYH2
364				SULF2
365				PFN1
366				SNN
367				BASP1
368				RPL13
369				RAB30
370				DDB2
371				RPL19
372				CXCL16
373				BCL2L1
374				COA1
375				DUSP22
376				TMEM120B
377				RPS25
378				RPS10
379				DUSP4
380				BCL2
381				NCK2
382				GADD45B
383				RPL34
384				REST
385				TIFAB
386				SLC25A6
387				PPDPF
388				GRHPR
389				ZBTB38
390				RPL37A
391				CCM2
392				GABARAPL2
393				CHST2
394				CCNG2
395				CUL1
396				TBC1D8
397				GPR132
398				TSPAN15
399				DENND4A
400				HMGN1
401				RPL36A
402				RAB5B
403				PMAIP1
404				ZC3H7B
405				MVD
406				PARK7
407				TNFRSF9
408				MYH11
409				BCL9L
410				ITGA4
411				RPL8
412				DPYSL2
413				BTN2A2
414				PSMB9
415				RPL13A
416				RPS7
417				PTP4A2
418				TAGLN2
419				FKBP5
420				SLC15A4
421				EMP2
422				RPLP0
423				SMAP2
424				VDAC3
425				CHD3
426				RABGAP1L
427				EIF3E
428				NET1
429				WDR33
430				ERGIC1
431				ALCAM
432				RPL35
433				ARNTL2
434				MYO1C
435				BIRC2
436				MRPL14
437				ANK3
438				STARD4
439				HNRNPR
440				DCAF6
441				BUB3
442				AGRN
443				MARCH9
444				DNAJC21
445				TOR1AIP2
446				PNMA1
447				GNPTAB
448				EHF
449				AEBP2
450				FOXN3
451				DAPK1
452				TOMM34
453				PIK3CA
454				EID1
455				RAB29
456				NFIL3
457				TNFAIP3
458				RPS13
459				ANTXR2
460				S1PR1
461				RPLP2
462				RPS15
463				HLA-DOA
464				THOC7
465				CASP7
466				TAPBP
467				DBNL
468				RPL18
469				RASSF2
470				PDCL3
471				TES
472				BMP2K
473				BATF3
474				RPS9
475				CBWD5
476				APPL1
477				TBC1D10A
478				PPIA
479				EPM2AIP1
480				DAAM1
481				ZNRF1
482				SYNPO
483				RPL6
484				CDYL2
485				RAP2A
486				TSTD1
487				MINK1
488				ZSCAN2
489				TIAM1
490				SH3PXD2A
491				PABPC1
492				USP53
493				CLINT1
494				ZNF22
495				RNF145
496				RCN1
497				ZDHHC18
498				MZT2B
499				FSD1L
500				PVR
501				MZT2A
502				SLC38A1
503				OTULIN
504				PPM1B
505				BX255923.2
506				HLA-C
507				ABCB10
508				RNASEH2B
509				RPL7
510				RPL31
511				MBOAT2
512				RUNX2
513				MT-ND6
514				APRT
515				CXCR4
516				ATRX
517				CTSC
518				H6PD
519				TUBB
520				SYNPO2
521				RPL9
522				YBX3
523				GAS6
524				RASGRP2
525				ERG28
526				SLC25A3
527				ERCC6
528				CREM
529				CEP135
530				MYL6
531				MOB1A
532				JPT1
533				RAB11FIP1
534				RNF19B
535				TRAF4
				CST3
				ANXA7
				DNAJC15
				CDK2
				SREBF2
				MSRB1
				ABCC4
				CBLB
				ECE1
				RPL24
				CCSER2
				ALG2
				RFX5
				GCSAM
				ETV6
				DST
				AC026401.3
				SUMO2
				GRAMD1A
				ROBO1
				STARD7
				RPL30
				EZR
				ALDH1B1

## Sheet: T-NK cells
Supplementary Table 2- Markers of T/NK cells. Markers for the T/NK subclusters (compared internally to the other T/NK subclusters), identified by the FindAllMarkers command in Seurat. Markers included have a log-fold above 0.6 and expressed in at least 25% of the cluster cells.
	Naive T cells	T regs	Th1	Activated T cells	ILCs	NK cells	Proliferating T cells
1	KLF2	LTB	CTSL	FTH1	MTRNR2L8	GNLY	HIST1H4C
2	CCR7	IL32	CD2	LINC01871	IL7R	NKG7	HMGB2
3	SELL	TNFRSF4	LGALS3	FOS	KLRB1	CCL5	TUBA1B
4	RPS8	IL2RA	SRGN	TSC22D3	ANXA1	TYROBP	CENPF
5	RPL13A	TIGIT	CYTOR	AREG	KIT	CLIC3	TOP2A
6	PASK	TNFRSF1B	CXCR6	KLRB1	JAML	KLRD1	STMN1
7	RPL7	FOXP3	MIR4435-2HG	SRGN	MT-ND4L	FCER1G	MKI67
8	LTB	BATF	RGS1	CD69	MTRNR2L12	LINC00996	ASPM
9	RPL23	TMSB10	TMEM173	IL7R	S100A11	CTSW	TUBB
10	RPS3A	LINC01943	FURIN	RGS1	TNFAIP3	KLRC1	TYMS
11	RPL29	RTKN2	JUN	TSPYL2	MT-ND3	ALOX5AP	UBE2C
12	RPS12	ISG20	RORA	CEBPD	RORA	APOBEC3G	HMGN2
13	RPS2	CTLA4	TRAC	FTL		CST7	NUSAP1
14	GIMAP7	LAIR2	CXCR4	SQSTM1		HOPX	H2AFZ
15	RPS20	S100A4	RPS4Y1	RPL17		CD63	HIST1H1D
16	EEF1B2	GLRX	TRBC2	HPGD		ITGA1	TPX2
17	RPS6	TBC1D4	LINC01943	EVI2B		GZMB	HIST1H1B
18	RPL18A	CD27	FTH1	DUSP1		GZMA	PCLAF
19	RPS11	TRAC	UBC	CD7		ITM2C	DUT
20	RPS14	SAT1	BATF	ID2		CMC1	BIRC5
21	RPL27A	ARID5B	GPR183	ZFP36		HCST	TUBB4B
22	RPS18	LGALS3	CD83	MIF		PRF1	PTTG1
23	RPL31	RPS26	SAMSN1	PPP1R15A		MT-ND4L	UBE2S
24	RPL13	HLA-A	LAPTM5	PGK1		RARRES3	CKS1B
25	RPL10A	BIRC3	CD6	SLC3A2		IL2RB	TMPO
26	RPS24	CD74	HLA-B	UBC		CCL4	HIST1H1C
27	RIPOR2	TNFRSF18	CD99	LAYN		METRNL	CCNB2
28	RPL34	AC133644.2	NEAT1	ANKRD28		ADGRG3	CENPE
29	RPL32	ISG15	CACYBP	HMOX1		PIK3R1	DLGAP5
30	PRMT2		ADAM19	TNFAIP3		TGFB1	HMMR
31	GIMAP4		GBP4	PPP2R5C		CLDND1	CKS2
32	RPS3		TYMP	DDIT4		MAPK1	CDK1
33	RPS25		MAF	TRDC		MT-ND3	VIM
34	PABPC1		SNX9	ENTPD1		AOAH	SMC2
35	RPS15A		PDCD4	SYTL2		CLEC2B	TUBA1C
36	RPL21		KLF6	SPRY1		MTRNR2L8	KNL1
37	RPS5		TIMP1	KLF6		MT-ND2	GTSE1
38	RPL9		MT-CO3	CREM		GZMM	KPNA2
39	AIF1		CTSH	AC058791.1		PLCG2	CCNB1
40	RPS23		CREM	SESN1		AKNA	GNLY
41	TCF7		S100A4	CTNNB1			CDKN3
42	RPL38		STK24	RORA			KIF20B
43	RPS21		ISCU	HOTAIRM1			H2AFX
44	RPL22		CD3D	C1orf56			HIST2H2AC
45	RPLP2		HLA-C	CELF2			ANP32E
46	LDHB		USF2	RPS17			ATAD2
47	RPL4		CCR6	SEC61B			HIST1H1E
48	RPS19		GBP5	ALDOA			NUCKS1
49	LEF1		SQSTM1	SELENOK			HMGB1
50	RPL37		CEBPD	ERN1			H2AFV
51	RGS10		BCL2L11				PCNA
52	RPS9		CCL20				MT2A
53	RPL37A		SPOCK2				PHF19
54	RPS13		TNFRSF25				ANP32B
55	RPL19		HLA-A				CENPM
56	FYB1		B2M				SMC4
57	RPL30		ICOS				TROAP
58	RPS27A		PPP1R15A				MAD2L1
59	RPL7A		COTL1				NDC80
60	RPL23A		ZFP36L2				JPT1
61	RPS28		TRAT1				CDC20
62	RPL39		CAPZB				GZMB
63	EIF3E		LGALS8				NUF2
64	NOP53		TAP1				HMGB3
65	RPL11		UCP2				CLSPN
66	RPL3		ZNF267				SGO2
67	RPL36A		CYBA				AURKB
68	RPL26		HLA-F				CCNA2
69	RPL18		ANKRD12				FAM111A
70	RPS27		TGIF1				KIF11
71	CD27		CD3E				CENPW
72	RPS26		STAT1				DTYMK
73	RPS4X		S100A6				NCAPG
74	RPL35A		ARRDC2				HELLS
75	RPL12		MT-CO1				RRM2
76	RPS29		CLDND1				CENPA
77	CD48		ADA				ARL6IP1
78	MAL		ZFP36				SMC1A
79	UBA52		YIPF5				PLK1
80	RPL10		LINC01871				AURKA
81	RPS15		FOSB				CKAP2
82	RPS10		ANXA2				BRCA1
83	EEF2		LIMS1				LSM4
84	RPL27		CTSB				KIF14
85	GZMM		MFHAS1				CALM2
86	RPS16		RALA				UBE2T
87	RPL36		TMEM50A				CDT1
88	TRAF3IP3		PMEPA1				ZWINT
89	RPL6		PGAM1				CEP55
90	EEF1A1		TGFB1				DEK
91	NELL2		S100A11				RAD51AP1
92	RPS7		ARPC1B				CDCA8
93	RPL14		CD74				KIF15
94	CD8B		TAGLN2				KIF2C
95	RPL35		ENO1				TK1
96							EZH2
97							LMNB1
98							SPC25
99							CBX5
100							TTF2
101							KIF22
102							HJURP
103							FBXO5
104							ARHGAP11A
105							KIF23
106							FANCI
107							KIFC1
108							MXD3
109							DNAJC9
110							RAN
111							USP1
112							RAD21
113							DIAPH3
114							NSD2
115							CKAP2L
116							MCM7
117							DDX39A
118							H1FX
119							NKG7
120							CDCA3
121							TACC3
122							ASF1B
123							CENPU
124							UBB
125							SLC25A5
126							ESCO2
127							CDCA5
128							CHEK1
129							DNMT1
130							BUB1B
131							NCAPD3
132							C21orf58
133							BUB3
134							LGALS1
135							APOBEC3G
136							RANBP1
137							MRPL51
138							LBR
139							ATAD5
140							NCAPD2
141							SGO1
142							HDGF
143							BUB1
144							HNRNPA2B1
145							SKA2
146							COX8A
147							DHFR
148							NUDT1
149							FOXM1
150							HP1BP3
151							CDCA2
152							CENPK
153							KIF4A
154							FAM111B
155							CENPH
156							SFPQ
157							SNRPD1
158							LDHA
159							ORC6
160							SHCBP1
161							CENPN
162							CDC25B
163							UBALD2
164							RACGAP1
165							CBX3
166							MAZ
167							SIVA1
168							RPA3
169							HNRNPR
170							CALM3
171							SMC3
172							PRR11
173							GSTP1
174							H2AFY
175							PLP2
176							CARHSP1
177							HNRNPAB
178							NCAPG2
179							TMEM106C
180							LSM5
181							ACTG1
182							DCTN3
183							ECT2
184							RRM1
185							PRC1
186							HIST1H3B
187							MCM3
188							PKMYT1
189							PHGDH
190							BRCA2
191							MIS18BP1
192							BARD1
193							CKAP5
194							CCNF
195							KLRC1
196							CNTRL
197							HIST1H2AG
198							MZT2B
199							FEN1
200							FDPS
201							PSIP1
202							PIF1
203							FABP5
204							ALYREF
205							XCL2
206							NCAPH
207							SAC3D1
208							NASP
209							BANF1
210							ANLN
211							SPC24
212							NEK2
213							TTK
214							HIRIP3
215							WEE1
216							CIP2A
217							ANAPC11
218							SNRPB
219							IDH2
220							SRSF10
221							CDKN2C
222							TRDC
223							CDCA7
224							E2F8
225							GPSM2
226							SRSF3
227							MND1
228							HIST1H2AH
229							MYBL2
230							SPDL1
231							ITGB3BP
232							CDKN2D
233							MAP3K8
234							GINS2
235							GGH
236							LIG1
237							CCDC34
238							CEP57
239							NME1
240							MCM5
241							TPR
242							HSP90AA1
243							BAZ1B
244							HNRNPD
245							LSM3
246							ARPC5
247							TPM4
248							IFI16
249							POLQ
250							SKA3
251							ILF2
252							HSPD1
253							SUPT16H
254							MCM4
255							SPAG5
256							ZNF706
257							PRKDC
258							HIST1H2AL
259							DEPDC1
260							NUCB2
261							NAP1L1
262							HMGA1
263							SAE1
264							AC007240.1
265							EBP
266							AHI1
267							LRRFIP1
268							GNG5
269							PPP1R14B
270							KNSTRN
271							RHEB
272							TXNRD1
273							GMNN
274							PKM
275							TOPBP1
276							MZT1
277							PHIP
278							RFC4
279							SSRP1
280							SMS
281							BLOC1S1
282							SET
283							MELK
284							ATP5IF1
285							CCDC18
286							C12orf75
287							PSMC3
288							UHRF1
289							DBF4
290							HMGN1
291							MRPL11
292							VRK1
293							INCENP
294							MT-ND6

## Sheet: Vascular-lymphatic endo
Supplementary Table 2- Markers of vascular/lymphatic endothelial cells. Markers for the vascular/lymphatic endothelial subclusters (compared internally to the other vascular/lymphatic endothelial subclusters) , identified by the FindAllMarkers command in Seurat. Markers included have a log-fold above 0.6 and expressed in at least 25% of the cluster cells.
	Inflammatory vascular Endothelial	Lymphatic endothelial	Non-inflammatory Endothelial	Inflammatory Lymphatic endothelial
1	EDN1	RRAD	IGFBP3	CXCL10
2	MMP1	CCL21	CLDN14	CXCL11
3	SELE	AKR1C1	STC1	CXCL9
4	VWF	GADD45B	FLT1	GBP1
5	COL4A1	PDPN	ADAMTS5	GBP4
6	SPARCL1	C11orf96	INSR	GBP2
7	COL15A1	CXCL2	ADAMTS1	UBD
8	APLNR	TFF3	CXCR4	LAP3
9	COL4A2	LIF	SLC45A4	RARRES3
10	SPARC	CXCL3	MTRNR2L8	WARS
11	HSPG2	CXCL1	CD55	IFIT3
12	CPE	CCL20	EFNB2	IRF1
13	PLVAP	IGFBP5	EMP1	CTSS
14	PRCP	CXCL8	INHBB	TAP1
15	ACKR1	CSF3	SNRK	RPS4Y1
16	MGP	TIMP1	PKIG	CXCL1
17	RGCC	NUPR1	DLL4	HLA-DRA
18	POSTN	AC015912.3	SVIP	HAPLN3
19	TM4SF18	FOXC2	CD93	MT2A
20	CTSB	GADD45A	EIF4EBP1	CCL2
21	NPDC1	CEBPB	SIPA1L2	IDO1
22	THBS1	NR2F1	NUDT4	CX3CL1
23	CTHRC1	SOD2	ICAM2	MIR155HG
24	F2RL3	IER3	CPM	TYMP
25	ACE	SNHG9	HEY2	RIPK2
26	CLEC14A	EDNRB	MEF2C	CSF2
27	LXN	HPSE	KCTD12	NEURL3
28	UPP1	HMOX1	ITGA2	LITAF
29	SLC7A2	CSF2	SLC4A7	PSMB9
30	C1orf54	FTH1	CDC42EP3	APOL2
31	FSCN1	PTX3	ADAMTS9	UBE2L6
32	MCAM	CEBPD	JMJD1C	PARP14
33	COL18A1	HSPB1	CRIM1	CD74
34	NRP1	C2CD4B	PDE3A	CXCL8
35	MALAT1	IER5	CDK17	C1S
36	ENG	EFEMP1	APOLD1	STAT1
37	ANXA1	B3GNT7	PLAU	LGALS9
38	PGF	AL118516.1	PGF	HLA-DQB1
39	CTGF	CTSL	PTPRM	IRF8
40	IGFBP7	SDC4	CREM	NINJ1
41	NPC2	DNAJB1	SWAP70	SOD2
42	CALCRL	SLC39A14	PALMD	RSAD2
43	TMEM173	MYC	N4BP2	C1R
44	IFI27	PLCG2	CYSTM1	G0S2
45	CCDC85B	RPL17	DDIT4	APOL6
46	RRBP1	TLE1	TSC22D1	ISG20
47	PECAM1	SYNJ2	GPRIN3	EPSTI1
48	SSR3	NFKBIA	TP53I11	GCH1
49	FLNB	PROX1	ESM1	ICAM1
50	VWA1	GDF15	F11R	CXCL3
51	CLU	CYLD	NOS3	BCL2A1
52	NID2	PLIN2	IL33	PSME2
53	SOX17	FRMD6	RAPGEF5	GAL
54	ADGRF5	RGS2	PCSK5	TAP2
55	SOX18	CKS2	KITLG	IL32
56	CAV1	TNFAIP2	ELN	ISG15
57	ARHGAP18	GAL	ATP1A1	B2M
58	FAM198B	PMP22	PECAM1	CCL5
59	EMP3	TXN	CLIC4	PLSCR1
60	ADGRL2	RPS17	ENPP2	HLA-B
61	CRIP2	NME2	SEMA3F	TNIP1
62	PMEPA1	SNHG12	ITGA5	CD47
63	ETS2	DSEL	FOS	PMAIP1
64	ESAM	MT2A	SH3BP5	HLA-C
65	RNASE1	ZBTB43	PLEKHG1	GOLM1
66	HSPA5	BNIP3	ADGRL4	IFIT2
67	PIM3	OLFM1	SRGN	CSF3
68	CLDN5	SNAPC1	BCL6B	IFI35
69	TSPAN15	PRKAG2	MT-ATP8	CXCL2
70	ITM2A	RAB31	PLAUR	TNFAIP2
71	LGALS1	WTAP	SASH1	CCL20
72	FN1	EIF1B	MTRNR2L12	MX1
73	CA8	SELENOM	SERPINE2	OPTN
74	LAMB1	ZFAND2A	BMX	SDCBP
75	ESM1	MGST1	ACKR3	DDX3Y
76	PXDN	ID2	DOCK9	EIF1AY
77	ITM2B	MBP	A2M	APOL3
78	PLCB1	GABPB1-AS1	MCAM	PDPN
79	DEPP1	SNHG15	SLC43A3	PFKP
80	SMAD1	CYTOR	NOTCH4	PSMB8
81	CD109	JUN	FILIP1	MCUB
82	TCF4	FAM110B	CDCP1	GYPC
83	CD9	RBP1	RIN2	HLA-A
84	PCDH1	SNHG19	YES1	ANXA5
85	MCTP1	CSF1	ADAM19	PPA1
86	NR2F2	LYVE1	HBEGF	LY6E
87	COLGALT1	KHDRBS3	CDH5	TRAF1
88	ECE1	NTNG2	MT-ND4L	TMEM158
89	ITGAV	CCL2	FBLN2	RCN1
90	PDGFB	CITED2	ADAMTS4	TNC
91	ACTG1	CHST2	FOXO1	BIRC3
92	RGS3	SLC38A1	MECOM	PSMB10
93	GNAI2	KRT18	FYN	GSDMD
94	RCAN1	MT1X	CDYL	EIF5A
95	PLAT	PPP1R15A	RFK	FOSL1
96	EFNB1	TUBB4B	EPRS	IL15RA
97	HTRA1	HES1	MYO10	TNFAIP3
98	SHANK3	MIF	PPP3CA	SNAPC1
99	RHOB	SEMA3A	POMP	PSME1
100	NUCB2	NTS	ACVRL1	P2RX4
101	EPAS1	PHLDA2	TMEM233	HLA-F
102	TM4SF1	MIR4435-2HG	SRSF3	NTS
103	CYR61	FLRT2	PIK3R1	ATP1B1
104	HSP90B1	MEDAG	SLC7A5	IL18BP
105	SERPINE1	EPB41L4A-AS1	MMRN2	GBP5
106	SLC12A2	LAMC2	PLK2	SERPING1
107	CLEC2B	TNFAIP8L3	UNC5B	PSMA2
108	EMCN	SPHK1	KIAA1551	TRIM22
109	SPRY1	ANXA5	TRIB3	C1orf56
110	BMPR2	H3F3B	ESAM	POU2F2
111	GSN	CHMP1B	ADSS	IFI44L
112	KDR	FTL	MMP14	HMGA1
113	PRSS3	PPIF	MAN2A1	SFRP1
114	HYAL2	ARL4A	PDE10A	CHST2
115	YPEL2	SDCBP	MTHFD2	EDNRB
116	ROBO4	UBC	TSPAN3	IL3RA
117	CAVIN3	ST3GAL1	EGR1	RNF213
118	JAM2	TXNRD1	DEPP1	TNFAIP8
119	MGST3	TNFAIP8	TGFBR2	NBN
120	A2M	SQSTM1	PLS3	IFI6
121	PLXND1	MSMP	MGST2	PML
122	PCDH12	TIMP3	SELENOW	TXN
123	IGFBP2	NKX3-1	GJA1	CMTM7
124	NQO1	S100A10	AKAP13	ENO1
125	CALM1	CSKMT	ELF1	SERPINB9
126	RAMP2	MPLKIP	DAP	HLA-E
127	IGFBP4	NEAT1	OCIAD2	SP110
128	LIPG	TUBB2A	TCIM	CD70
129	SELP	TNS1	ECE1	ETV7
130	TMSB4X	FOXP1	RPS6KA5	TMX1
131	ECSCR	LGALS3	EIF2B2	GGT5
132	CDC42EP5	ZFAS1	SSFA2	NMI
133	EID1	RARRES2	CLDN5	PLA1A
134	FAM129B	TPBG	MBNL2	NUPR1
135	TUBA1A	NFKBIZ	S1PR1	NDUFA9
136	P4HB	HSPE1	ISG20	RNF114
137	SHROOM4	FLNC	LBH	NR2F1-AS1
138	CD34	ODC1	WWTR1	SEMA3D
139	EGFL7	GYPC	CIB1	NFKBIA
140	DOCK4	MRC1	JAM3	IFIH1
141	TNFRSF4	RPL36A	HMOX2	CASP1
142	DAAM1	KLHL21	S100A6	CLIC2
143	ARHGAP29	ANKH	HEY1	NPM1
144	MGST2	HMGA1	PRDM1	STAP2
145	RDX	TC2N	MACF1	PARP9
146	ANKRD11	BRD2	TXNIP	SP100
147	SLCO2A1	SOWAHC	CAMK2D	CSTB
148	RFLNB	PRDM2	FOSB	NTNG2
149	SERPINH1	SEMA3D	RASIP1	SAMD9L
150	TNFAIP8L1		CARD8	TFPI2
151	CYB561		PDE4D	RNF19B
152	MCF2L		CTSC	ATP6V1B2
153	MMP2		S100A13	WTAP
154	PDGFA		KCNJ2	TFF3
155	NEDD9		FAM124B	TMBIM1
156	LAMC1		CHST1	PGAM1
157	PTTG1IP		RNF19A	PARP12
158	THY1		PTPN14	MAP2K3
159	MMP14		BTG2	LAMC2
160	NES		SEC14L1	ZC3HAV1
161	CD40		CTTNBP2NL	MT1X
162	SPTBN1		MIDN	CEBPB
163	KIT		IFI27	TAPBP
164	EHD4			TMEM63B
165	HMGB2			CMPK2
166	CALR			NUDC
167	ACVRL1			NFKB2
168	TP53I3			CD274
169	SOCS3			CD200
170	HOMER3			CNDP2
171	MYADM			AEN
172	SRPX			ATP2B1
173	LOXL2			ACO1
174	TBX3			LDHA
175	NDST1			RAB27A
176	HDAC7			RELA
177	DLC1			CCL21
178	CFLAR			SCARF1
179	ENTPD1			CXCL5
180	UACA			SNTB2
181	CAVIN1			AC016831.1
182	ID3			TNFRSF12A
183	EIF2B2			FRMD4A
184	FSTL1			IRF7
185	MEG3			MTHFD2
186	RNF19A			PMP22
187	HLA-DRB1			ACSL5
188	TCIM			SMAGP
189	MYO10			CASP4
190	CD81			ERAP2
191	FAM213A			PSMA3
192	NUCB1			SLC38A1
193	CYTH1			RBM3
194	DPYSL3			CEACAM1
195	TLL1			GLRX3
196	NRCAM			SLC39A1
197	CALD1			NUB1
198	HECW2			NLRC5
199	MYO1B			BATF3
200	RERE			LGMN
201	MANF			PRNP
202	MYO1E			SEPT11
203	RABAC1			RBCK1
204	TNFSF10			ADGRG1
205	RND1			PDLIM4
206	KCNN2			GTPBP4
207	SEMA6B			TRAFD1
208	PHLDB1			MSMP
209	CCPG1			OAF
210	CD99			SEMA4D
211	S100A13			NCOA7
212	HRH1			TOMM40
213	PDIA6			IAH1
214	JAK1			NME1
215	FAM114A1			NFKBIB
216	LRP10			TMEM38B
217	PDIA3			SAMHD1
218	CASC15			BATF2
219	PDIA4			DKC1
220	ERLEC1			RPF2
221	CRELD2			RSL1D1
222	BPGM			DNAJA1
223	ST8SIA4			PSMA1
224	IL6ST			VIM
225				APOL4
226				EIF3E
227				NAV3
228				OAS2
229				AK2
230				YRDC
231				AL049629.2
232				SLC39A14
233				GTF2F2
234				EHD1
235				SRM
236				CEBPD
237				DDX39A
238				LAPTM5
239				NAPA
240				EIF4A1
241				BTG3
242				SLC25A37
243				VDAC2
244				CYLD
245				IL15
246				EEF1A1
247				ST3GAL1
248				OGFRL1
249				DENND5A
250				SQOR
251				RAB7A
252				NIP7
253				PTX3
254				DNPEP
255				CYC1
256				VDAC1
257				KDM6B
258				LIF
259				BOP1

## Sheet: Enterocytes
Supplementary Table 2- Markers of enterocytes. Markers for the different enterocytes subclusters (compared internally to the other enterocytes subclusters), identified by the FindAllMarkers command in Seurat. Markers included have a log-fold above 0.6 and expressed in at least 25% of the cluster cells.
	Villus bottom/mid	Villus top	Crypt
1	NEAT1	APOC3	FABP5
2	MMP1	APOA4	TUBA1B
3	CEACAM5	APOA1	RANBP1
4	CEACAM6	ALDOB	H2AFZ
5	HSPA5	FABP2	TUBB
6	MT1M	AL365226.2	SRM
7	LAMA3	MAMDC4	NPM1
8	AGR2	RBP2	PRMT1
9	XIST	APOB	NME1
10	LAMC2	CIDEB	CENPX
11	PLAU	NR1H4	HIST1H4C
12	SVIL	TM4SF5	EBNA1BP2
13	MGLL	TUBB2A	UBE2S
14	ITGA6	PRAP1	RPS2
15	CD55	ALPI	TOMM40
16	LRRFIP1	CIDEC	FOS
17	ANXA1	MAX	EIF5A
18	DDX17	ENPP7	PKM
19	MARCKSL1	RSAD2	FBL
20	ABCC3	MYL9	HSPE1
21	ITGA2	SMIM24	RPS10
22	FRMD4B	AMN	KRT18
23		CTSB	PTMA
24		KIAA1551	LSM5
25		SULT1C2	RPL35
26		AKR1B10	MRPL12
27		SLC5A1	PA2G4
28		C8G	TIMM13
29		CTSA	RPL4
30		KHK	SIVA1
31		ACE	OLFM4
32		CLDN15	CCT7
33		SERPINA1	MIF
34		MEP1A	C1QBP
35		ABHD11	RAN
36		ADIRF	SNRPF
37		RAB8B	SNRPE
38		RARRES3	RPL32
39		DPP4	IMPDH2
40		HMOX1	NCL
41		MME	TRIM28
42		MPC2	NAP1L1
43		MT1H	PHB2
44		FBP1	RPS16
45		PLAC8	RPL36
46		CDHR5	CACYBP
47		ACE2	RPS3
48		GLA	IFITM3
49		AQP11	RPLP1
50		CEL	FOSB
51		ASAH1	RPS21
52		ATOX1	PARK7
53		HIST1H1C	NOP56
54		GPX4	RPL37A
55		F2RL1	PHB
56		SELENOP	RPL23A
57		MGST3	PGAM1
58		CXADR	RPLP0
59		ZG16	RPSA
60		CD68	PPP1R14B
61		AAMDC	YBX1
62		RPS27L	SERBP1
63		ARF4	RPLP2
64		CLDN7	HMGN2
65		SAT1	TOMM22
66		MT-ND3	RPL18A
67		BLVRB	ERH
68		SUCO	SNRPD1
69		DAB2	TIMM10
70		DHRS7	HSPA8
71		DNASE1	RPS23
72		CYP3A5	NHP2
73		CLDN3	NDUFAB1
74		CAMK2N1	RPL38
75		GNS	RPS24
76		KRT20	STOML2
77		CTSH	NUDC
78		PDGFA	RPS3A
79		HLA-E	RPL29
80		CARD19	RPL5
81		C6orf132	LSM4
82		SLC40A1	KRT8
83		ISG20	SNRPD2
84		ITM2B	RPS5
85		MOGAT3	SLIRP
86		MALL	RPS18
87		MS4A8	RPL37
88		CES2	RACK1
89		MT-ND5	MRPL20
90		DPEP1	SNRPB
91		TPMT	NDUFAF8
92		ISG15	RPS19
93		FOLH1	CCT3
94		B2M	RPL6
95		FCGRT	RPL14
96		TMBIM1	RPS12
97		CSRP1	XRCC6
98		VAMP8	RPL27
99		IL32	HNRNPA1
100		MT-ND4L	GLRX5
101		EPCAM	FKBP4
102		B3GNT5	CD81
103		CPEB4	TUBB4B
104		DYNLT1	SNU13
105		NQO2	RPL22L1
106		MYO6	RPS27A
107		PFKFB2	CCT2
108		LGALS3	RPL19
109		DDX60L	RPS15A
110		PNPLA2	RPL22
111		ATP1B3	RPL7A
112		HIST1H2AC	POLR2F
113		TMEM98	RPL39
114		PRSS8	RPL41
115		NEU1	HSPD1
116		SYAP1	RPL35A
117		CDK2AP2	BOLA3
118		MUC3A	HMGB2
119		DAD1	TUFM
120		PXDC1	ODC1
121		OCLN	MRPS34
122		GRN	CCT5
123		CXCL16	RPL31
124		CST3	GADD45GIP1
125		CDR2	MRPS12
126		TPP1	POLR2I
127		DPH3	TXNL4A
128		TMEM256	KRT7
129		SELENOI	PDCD5
130		MAP1LC3B	MRPS15
131		LAMP2	RPS15
132		VIL1	MZT2B
133		CHMP1B	RPL8
134		SLC6A8	ENO1
135		DGAT1	ILF2
136		LPIN2	COTL1
137		UPP1	RPS25
138		ARFGAP3	CBX3
139		TMCC3	CCT8
140		HEBP2	RRP7A
141		TSPAN13	MRPL3
142		MELTF	RPL12
143		MT1G	NAA10
144		RHOA	SNRPG
145		HSD17B11	RPL23
146		ARL6IP1	ANP32B
147		HPGD	PTGES3
148		SNX2	RPS6
149		BRI3	RPL11
150		ARHGAP5	PPIA
151		EPSTI1	EEF1B2
152		GSTA1	NDUFAF3
153		USP12	RPL30
154		LGALSL	RPL7
155		NPC2	RPS17
156		C4orf3	RPL26
157		MT-ND2	SLC25A39
158		F11R	LSM6
159		RHEB	ATP5F1B
160		ACSL5	APRT
161		AOC1	CDC123
162		FAM177A1	MZT2A
163		ABCB1	CCT6A
164		MYL12A	CYC1
165		MUC13	CCT4
166		TMPRSS2	NDUFS8
167		CD63	TMEM147
168		OPTN	HMGN1
169		ANPEP	GPX2
170		TIMP2	MDH2
171		SCARB2	YBX3
172		EDF1	RPS29
173		LPGAT1	GAPDH
174		SLC39A5	GNL3
175		BLOC1S1	EEF1D
176		TP53INP2	UBA2
177		MT-ATP8	RSL1D1
178		RAB5IF	SRSF9
179		TM4SF20	EIF4EBP1
180		SAT2	LSM7
181		MTRNR2L8	TPI1
182		RRAS	RPS13
183		NT5C2	HMGB1
184		FAM3C	PTGES2
185		STX3	C19orf53
186		NAMPT	MRPL21
187		SLC30A1	TRMT112
188		DYNLRB1	EIF3B
189		FDX1	OLA1
190		MCUR1	RPS14
191		TSPAN3	ATP5F1A
192		PHGR1	VDAC3
193		NEDD4L	UBE2M
194		GLRX	PPM1G
195		NECTIN2	ALYREF
196		CUTA	EMG1
197		CAST	TFRC
198		FTL	JTB
199		C1GALT1	SRSF1
200		SUMF2	NDUFA11
201		AFDN	TIMM8B
202		HHLA2	STRAP
203		SH3GLB1	EBP
204		ERBIN	UQCRH
205		HLA-F	PRDX4
206		ZNF706	MRPL51
207		MT-ATP6	CYCS
208		MYO15B	HNRNPD
209		TPM1	MRPS23
210		MDK	HNRNPAB
211		TUBA1C	TUBA4A
212		CALM1	PSMA2
213		AP1AR	RPS9
214		XRN1	TPRKB
215		RALB	EI24
216		LRRFIP2	TMX2
217		UGCG	MRPS18C
218		RNF149	SPCS1
219		TSTD1	C19orf24
220		NRBP1	RPS7
221		B3GNT7	AK2
222		GCLM	RPL21
223		ABHD2	ID1
224		TMEM59	RPL18
225		PTTG1IP	UBA52
226		GNG12	PFN1
227		PDLIM2	SLC25A5
228		TMED4	POLR2L
229		RIOK3	MAGOH
230		MT-ND4	SSBP1
231		GABARAPL2	HMGA1
232		SAR1B	PSMB5
233		CYSTM1	SNRPA1
234		ORMDL2	EIF3G
235		SESTD1	SNRPC
236		VAMP2	NDUFS3
237		NDRG1	BTF3
238		DYNLT3	MRPS7
239		GBP2	NOP58
240			TAGLN2
241			CHCHD10
242			RPL26L1
243			PSMC5
244			LSM3
245			PSMD6
246			EIF3M
247			ANP32A
248			SSNA1
249			ATP5F1D
250			POLR2E
251			PRDX2
252			SSSCA1
253			COA4
254			TFF3
255			UCHL3
256			IER3
257			RPL10A
258			RPS11
259			MRPL52
260			ATP5MC3
261			RPS4X
262			RPL3
263			HRAS
264			MRPS21
265			SET
266			RTRAF
267			NDUFB10
268			BANF1
269			PDAP1
270			NOC2L
271			PGK1
272			STIP1
273			RPL13A
274			EIF3L
275			PEBP1
276			EIF4A3
277			RPL9
278			PPA1
279			TMED3
280			EIF4A1
281			EEF2
282			MINOS1
283			SF3B5
284			KPNB1
285			JUNB
286			REG1A
287			RARS
288			DYNLL1
289			TCP1
290			RPL24
291			SUMO2
292			NIFK
293			RPL13
294			MRPL57
295			MRPL23
296			PCBD1
297			UQCRQ
298			RPL15
299			TXNDC17
300			BSG
301			RPL36A
302			NDUFS5
303			SRSF7
304			COMT
305			TKT
306			PSMB8
307			PSMD13
308			AHSA1
309			RPS26
310			DDX39A
311			PUF60
312			VIM
313			RPS8
314			MDH1
315			TRAPPC2L
316			MRPL36
317			SRSF3
318			RPL28
319			ATP5MC1
320			RPS28
321			FAM162A
322			PSMB3
323			HDAC2
324			FDPS
325			CENPV
326			NDUFB7
327			DDX21
328			UTP11
329			POLR2H
330			NAA50
331			CCDC124
332			SDHB
333			SSB
334			STUB1
335			AURKAIP1
336			GTF3C6
337			HNRNPM
338			HSP90AB1
339			SRSF2
340			RPS27
341			TIMP1
342			DAP3
343			SYNGR2
344			SUB1

## Sheet: Fibroblasts
Supplementary Table 2- Markers of fibroblasts. Markers for the fibroblasts subclusters (compared internally to the other fibroblasts subclusters), identified by the FindAllMarkers command in Seurat. Markers included have a log-fold above 0.6 and expressed in at least 25% of the cluster cells.
	Fibroblasts	Neurons
1	COL3A1	PTX3
2	MMP3	MIA
3	CXCL1	CDH19
4	CXCL5	GAP43
5	MT2A	CD9
6	PLAU	RDX
7	SERPINB2	APOE
8	MMP1	CCL2
9	CXCL6	IL1A
10	DCN	ITGB8
11	IL24	TUBB2B
12	CFD	GAL
13	STC1	NOV
14	MT1E	S100A6
15	POSTN	PMEPA1
16	IL33	SCG2
17	CLMP	CLU
18	LUM	CHL1
19	COL1A2	BEX1
20	FST	EDNRB
21	COL6A3	PTPRZ1
22	IL6	S100B
23	MGP	TIMP3
24	COL1A1	SOX2
25	BASP1	CD47
26	MEDAG	AP1S2
27	MMP10	LIF
28	CXCL3	NPTX2
29	AKR1C1	RETREG1
30	ACKR3	GFRA1
31	TM4SF1	NES
32	C3	CRTAC1
33	DLK1	SEC11C
34	GREM1	GPM6B
35	PRRX1	BTC
36	SELENOM	ADGRG1
37	CSF3	NRCAM
38	SPON2	LGALS3
39	CCDC80	RAB38
40	MGST1	TUBA1A
41	TAGLN	PSAP
42	AKR1C2	CADM4
43	FBLN1	ENDOD1
44	VASN	ARHGAP5
45	MT1X	C15orf48
46	ID3	PMP22
47	G0S2	CADM1
48	COL4A1	SOX10
49	PLIN2	DST
50	ADM	FXYD6
51	CYGB	RBP1
52	RGCC	HGF
53	HMOX1	DKK3
54	FN1	NDUFB8
55	MFAP5	CIT
56	TFPI	RCAN1
57	HAS2	HAND2
58	MYO10	DBI
59	BGN	COL8A1
60	NNMT	SHC4
61	INSIG1	VCAM1
62	TMEM158	KCNMA1
63	SERPINF1	NRP2
64	SERPINE1	PLP1
65	MMP2	TF
66	IGFBP6	SLC35F1
67	GPRC5A	SERINC5
68	LMCD1	S100A16
69	DPT	ARL6IP5
70	PTGES	C1QL1
71	CTHRC1	NMB
72	CD55	PDPN
73	PROCR	GNG2
74	CKAP4	ID4
75	ALDH1A3	MLLT11
76	BDKRB1	OCIAD2
77	SLC43A3	COL18A1
78	RCN3	CYSTM1
79	C7	FXYD1
80	TPM1	SCN9A
81	CTSL	ITM2B
82	GJA1	SYNM
83	VEGFA	USP11
84	GPC3	GPC1
85	COL6A2	ADGRG6
86	CCDC71L	SORBS2
87	FBN1	CTNNA1
88	SMAD7	HAND2-AS1
89	NBL1	BIRC3
90	HAS1	CDH2
91	PDGFRA	LAYN
92	RGS10	PLEKHA4
93	DAB2	BACE2
94	ANPEP	PTTG1
95	EGFR	SERPINE2
96	CLEC11A	KIF21A
97	UBB	EHBP1
98	RYBP	CNN3
99	SAT1	PCDH17
100	EXT1	TCF4
101	C1S	S100A10
102	COL4A2	PCSK1N
103	MFAP4	LYPD1
104	MMP14	P3H2
105	DUSP1	CEBPD
106	CYP1B1	GPX3
107	PLPP3	COL22A1
108	TPBG	RGS17
109	RSPO3	SPP1
110	P4HA2	GPAT3
111	C1R	PLA2G16
112	SPARCL1	CAMK2D
113	LRRC8C	PEPD
114	GNPNAT1	MDK
115	VEGFC	DAG1
116	SMIM3	COL13A1
117	ITGA2	TNC
118	MCL1	CAVIN3
119	EFEMP1	SVIL
120	SLC38A5	IFI16
121	ST3GAL1	NRXN1
122	SERPINH1	PAPPA
123	UAP1	CXXC5
124	PPIF	APP
125	CSTB	PTN
126	GSTO1	JUN
127	CYTOR	MIR155HG
128	SLC1A5	NOVA1
129	FGF7	DDR1
130	SYNJ2	CD82
131	B4GALT1	CXADR
132	KCNK1	HEY1
133	PLOD2	C9orf3
134	SLC7A5	FRMD5
135	RFLNB	WTAP
136	MEG8	SLCO3A1
137	CLEC2B	SEMA3C
138	NUPR1	VGLL4
139	METRNL	WWTR1
140	GK	SLC43A2
141	ATP13A3	BEX4
142	CREB3L1	MTURN
143	MPZL1	SOD2
144	FSTL1	ALDH1A1
145	CDH11	AMOTL1
146	FGFR1	ZNRF2
147	SNHG15	EPB41L2
148	MACF1	RASSF4
149	ETS2	SEMA3B
150	TPM2	PLAT
151	LAMC2	TPST1
152	THY1	DPP6
153	HTRA3	ARHGAP5-AS1
154	FAT1	RNF217
155	TPM4	SYT11
156	CBLB	BEX2
157	BST2	PPFIBP1
158	GLIPR1	MBNL2
159	MRC2	TRAF1
160	GRPEL1	FAM102A
161	HIF1A	CAMK2N1
162	GPR68	CHRNA3
163	MYL9	ITGA6
164	CDC42EP2	KCNN4
165	ABI3BP	PDE4B
166	ITGB5	KIAA1549L
167	UGDH	ADD3
168	MYC	DCBLD2
169	GTPBP4	TUBB2A
170	C12orf75	MID1
171	SLC7A2	ASAP2
172	COL5A3	CHADL
173	IGFBP4	NLGN4X
174	LIMS1	RAB13
175	RARRES1	PTMS
176	HEG1	KCND3
177	FOXF1	S100A2
178	RRBP1	VAMP2
179	SNX9	RUFY3
180	SEMA3A	NUDT4
181	PID1	EGR2
182	LBH	MAPRE2
183	GYPC	SDC3
184	ACTN1	SLC4A7
185	SLC7A11	ATP1A1
186	IL1R1	KHDRBS3
187	CEBPB	MYO5A
188	COL6A1	CTXND1
189	ANTXR2	SPOCD1
190	MICAL2	IAH1
191	SLC2A3	SDC4
192	LOX	ZFYVE16
193	C16orf45	BCL2
194	SUB1	TBCB
195	COLEC12	ITPR3
196	RASIP1	ACTN2
197	ATF5	ST3GAL4
198	KDM7A	LONRF2
199	GFPT2	ST3GAL6
200	SH3BP5	SYT1
201	HSPH1	BEX3
202	KCNG1	FAM20C
203	ADAMTS12	CYB5A
204	STEAP1	SPRY2
205	ID1	GDNF
206	SH3BGRL3	AAED1
207	TYMP	F3
208	C11orf96	COX6C
209	NT5E	SEC14L2
210	PLAGL1	HACD1
211	FLNB	PTEN
212	NOP56	SEMA4B
213	MEIS2	MYOF
214	RPL4	TRIM9
215	ZNF469	NDUFS8
216	MAPK13	NUCKS1
217	TWIST2	GULP1
218	RNF149	ITPK1
219	NR3C1	ATP6V0A1
220	PPIC	SAP30
221	SMTN	CNKSR3
222	ZFP36L1	MPC1
223	BICC1	NFIA
224	NRP1	ADAM17
225	SIRPA	ANK3
226	EVA1A	CNPY2
227	SKIL	TUSC3
228	IL13RA2	PPP2R3A
229	LAMB1	ANXA2
230	SLBP	NDUFB7
231	SEPT11	BTG3
232	ABCC1	EMP1
233	ELOA	TFPI2
234	TWIST1	ECI2
235	NAV3	GNAI2
236	MMP23B	DIP2C
237	AGO2	SMARCA1
238	SLC35F2	RASSF8
239	PHACTR2	SLC2A6
240	OGN	RCN2
241	IL6ST	PARM1
242	FBL	COL4A3BP
243	BCAT1	TAPBP
244	TPT1	STK17A
245	ANGPTL4	PLCB1
246	UGCG	DYNLT3
247	ADAMTS2	SH3RF1
248	LY6E	PFKFB3
249	PLAUR	ATP5ME
250	TMEM70	APLP2
251	BRIX1	HIVEP3
252	HSPD1	FAP
253	TSPAN5	TNFRSF12A
254	ARFGAP3	SPTBN1
255	COL14A1	CLDND1
256	IGF2R	BTG2
257	ERGIC1	VEZF1
258	TCERG1	TMEM147
259	C1QTNF1	SPTSSA
260	PTGER2	AKAP13
261	FARP1	CD59
262	FOXN3	ATP2B1
263	PSMB8	PSME2
264	ARSJ	B3GNT5
265	ACSL4	PCMT1
266	PUM1	DPYSL3
267	GPX8	L1CAM
268	DKC1	CSPG4
269	EPAS1	ATP1B1
270	PFKP	DOCK7
271	MTSS1	PSME1
272	IL4R	CDK16
273	TLNRD1	JAG1
274	CAV2	MAP4K5
275	ERO1A	PGM2L1
276	SH3BP4	CRISPLD1
277	PDE4DIP	SORCS1
278	SOCS3	USF2
279	OLFML3	CRYAB
280	CFH	CPNE3
281	ZC3H12A	FAM198B
282	CPE	DIP2B
283	USP3	TMEM123
284	DDX21	SNCA
285	RAN	SURF2
286	TSPAN4	HLA-A
287	RRP12	SLC22A17
288	SACS	FRMD4A
289	TGFBR2	ESD
290	A4GALT	SELENOK
291	CHIC2	TENM3
292	FKBP11	FKBP2
293	ABL1	A1BG
294	KLF10	TCEAL3
295	DDR2	JUND
296	PABPC4	MARCKS
297	CPXM1	HMGN3
298	DRAM1	LHFPL2
299	CEP170	FADS3
300	SLC16A1	NUB1
301	EIF1AX	BLVRA
302	FKBP10	NDRG1
303	ARHGAP22	BBX
304	ANGPTL2	WBP2
305	NOLC1	TMEM59
306	PTRH2	INPP5F
307	MRPL36	PDGFA
308	NAA50	SCRG1
309	ITPRIP	IGF2BP2
310	EHD1	NRXN3
311	ZNF385D	SNRPN
312	NUP58	TANC2
313	AC245595.1	CD68
314	EIF5A	ABI1
315	AMOTL2	PRELID2
316	C1QBP	CD58
317	NOP58	KIF13A
318	CIB1	POLK
319	ZNF281	RALGAPA1
320	MGAT1	CLCN3
321	ATF4	PSD3
322		FDX1
323		TSNAX
324		KIF5C
325		LRP6
326		TMEM205
327		DHRS3
328		EXTL2
329		CAPN5
330		FEZ1
331		SLC44A1
332		PLS3
333		AP1S1
334		LOXL2
335		PEG10
336		DCTN2
337		SLC39A1
338		IDS
339		LACTB
340		EMC10
341		NR2F1
342		HLA-C
343		FAM213A
344		CYTH3
345		LTBP1
346		TRIB2
347		CST3
348		SGIP1
349		FUOM
350		TAX1BP1
351		TMED10
352		ATP2B4
353		PTPN13
354		EMP3
355		NBEA
356		TPST2
357		ZBED5
358		MCRIP1
359		RB1
360		CHMP2A
361		LINC00511
362		SNTB1
363		RNF5
364		SIGIRR
365		FOXD3-AS1
366		MAB21L1
367		CORO2B
368		QDPR
369		DPP7
370		GPR137B
371		DLG1
372		SOD1
373		QKI
