# Supplementary material for: Single-cell atlas of the human neonatal small intestine affected by necrotizing enterocolitis
Source: PLoS Biol. 2023 May 19;21(5):e3002124. doi: 10.1371/journal.pbio.3002124 (PMC10234541; doi:10.1371/journal.pbio.3002124)
Supplement: S3 Table — Included are all genes with sum-normalized expression above 10−4 (macrophages, dendritic cells, T cells subsets, vascular endothelial cells, lymphatic endothelial cells, and fibroblasts) or 5 × 10−5 (mid-bottom enterocytes). P-values were calculated using two-sided Wilcoxon rank-sum tests. Q-values were computed using the Benjamini–Hochberg false discovery rate correction. (XLSX) [file pbio.3002124.s008.xlsx]

## Sheet: Macrophages
Supplementary Table3 - Differential gene expression between NEC and neonatal for each cell type subset shown in the study. Included are all genes with sum-normalized expression above 10^-4. P-values were calculated using two-sided Wilcoxon rank-sum tests. Q-values were computed using the Benjamini-Hochberg false discovery rate correction. (Macrophages)
Gene name	NEC/Neonatal	p-value	q-value	Mean NEC	Mean Neonatal	max expression
AURKAIP1	0.955429	0.909769	0.0624207	0.000184408	0.000193011	0.000193011
MRPL20	0.697582	8.93056e-05	9.77297e-06	0.000125503	0.000179918	0.000179918
SSU72	1.3119	2.88324e-08	3.98345e-09	0.000131682	0.000100371	0.000131682
GNB1	1.18769	4.68993e-06	5.73066e-07	0.000214847	0.000180892	0.000214847
RER1	0.670151	6.83698e-08	9.2053e-09	0.000131284	0.00019591	0.00019591
RPL22	0.697411	1.9511e-17	4.56181e-18	0.000462781	0.000663577	0.000663577
KLHL21	3.86164	1.49939e-49	1.12528e-49	0.000136425	3.53167e-05	0.000136425
CAMTA1	0.918068	0.692987	0.0493286	0.000118962	0.00012958	0.00012958
PARK7	0.573588	3.98588e-15	8.21361e-16	0.000133482	0.000232726	0.000232726
ENO1	0.6703	9.92935e-25	3.19367e-25	0.000549469	0.000819744	0.000819744
PGD	0.928251	0.640829	0.0460473	0.000295426	0.000318263	0.000318263
TNFRSF1B	0.995449	0.980083	0.0668678	0.000298871	0.000300238	0.000300238
DHRS3	0.105844	2.12672e-83	5.06994e-83	2.10867e-05	0.000199357	0.000199357
EFHD2	1.03287	0.0324549	0.00284695	0.000328833	0.000318369	0.000328833
PLEKHM2	1.22751	2.74241e-08	3.80184e-09	0.000202218	0.000164736	0.000202218
SPEN	0.807833	0.881163	0.0606291	0.000102555	0.000126955	0.000126955
UBR4	1.18704	1.2775e-07	1.68275e-08	0.000107619	9.06598e-05	0.000107619
CAPZB	0.673239	7.84448e-14	1.50194e-14	0.000169343	0.000251543	0.000251543
MINOS1	0.67948	3.77225e-07	4.90513e-08	0.000136279	0.000200571	0.000200571
HP1BP3	0.907795	0.343942	0.026168	0.000121527	0.000133872	0.000133872
CDC42	1.19969	7.32674e-08	9.82122e-09	0.000546209	0.00045529	0.000546209
HNRNPR	0.630545	1.25765e-07	1.6584e-08	9.66267e-05	0.000153252	0.000153252
RPL11	0.644083	5.01193e-35	2.45706e-35	0.00120319	0.00186807	0.00186807
FUCA1	0.214334	2.23855e-45	1.51202e-45	0.000115042	0.0005368	0.0005368
PNRC2	1.81408	7.17855e-28	2.66901e-28	0.000189281	0.000104333	0.000189281
SRSF10	1.02891	0.155765	0.012525	0.000131151	0.000127466	0.000131151
SRRM1	0.856638	0.0073336	0.000683233	0.000163195	0.000190509	0.000190509
RUNX3	0.190627	3.8753e-48	2.78792e-48	4.29604e-05	0.000225431	0.000225431
SYF2	1.64256	2.03474e-21	5.82079e-22	0.000192411	0.000117135	0.000192411
RSRP1	0.553954	2.76234e-15	5.75078e-16	0.000156214	0.000282011	0.000282011
TMEM50A	1.45052	8.02025e-25	2.58647e-25	0.000430523	0.000296801	0.000430523
SH3BGRL3	0.76066	7.48257e-09	1.08044e-09	0.0018269	0.00240174	0.00240174
CD52	0.100001	1.29523e-63	1.51417e-63	3.2614e-05	0.000326279	0.000326279
HMGN2	0.758521	7.07652e-06	8.49322e-07	0.000159304	0.000210024	0.000210024
RPS6KA1	0.288396	1.23432e-29	4.88823e-30	3.93142e-05	0.000136359	0.000136359
ARID1A	0.591564	8.21486e-05	9.01409e-06	6.19785e-05	0.000104781	0.000104781
WASF2	1.27391	1.45745e-08	2.07248e-09	0.000214139	0.000168092	0.000214139
FGR	1.16949	1.31692e-07	1.7328e-08	0.000102013	8.72268e-05	0.000102013
THEMIS2	0.488671	2.12758e-10	3.35936e-11	5.05413e-05	0.000103442	0.000103442
PTAFR	0.835237	0.0174563	0.00157327	0.000115613	0.000138422	0.000138422
DNAJC8	1.39836	3.47647e-12	5.97834e-13	0.000257236	0.000183952	0.000257236
SRSF4	0.841757	0.485792	0.0356658	0.000109986	0.000130666	0.000130666
LAPTM5	0.528035	1.33684e-54	1.22206e-54	0.000743999	0.00140901	0.00140901
PTP4A2	0.717565	6.64671e-12	1.12707e-12	0.000238793	0.000332789	0.000332789
KHDRBS1	0.956917	0.543662	0.0396749	0.000152226	0.00015908	0.00015908
EIF3I	1.20673	1.71233e-05	1.99029e-06	0.000168234	0.00013941	0.000168234
MARCKSL1	0.563822	4.9974e-07	6.44309e-08	0.00015949	0.000282885	0.000282885
PHC2	0.604407	1.15991e-07	1.53451e-08	7.87456e-05	0.000130296	0.000130296
SFPQ	0.955546	0.103616	0.0085408	0.000355142	0.000371664	0.000371664
PSMB2	1.5351	3.3664e-14	6.59076e-15	0.000207722	0.00013531	0.000207722
TRAPPC3	1.67624	4.25568e-21	1.18399e-21	0.000110589	6.59682e-05	0.000110589
MAP7D1	0.935872	0.698219	0.0496429	0.000131048	0.000140029	0.000140029
THRAP3	1.07482	0.00203175	0.000200179	0.00013511	0.000125704	0.00013511
C1orf122	2.74668	5.80111e-47	4.05344e-47	0.000434816	0.000158296	0.000434816
MTF1	2.44919	1.03063e-33	4.81937e-34	0.000104431	4.26298e-05	0.000104431
RRAGC	1.90255	3.34002e-26	1.15363e-26	0.000144528	7.59576e-05	0.000144528
AKIRIN1	1.27357	4.54369e-08	6.18613e-09	0.000105451	8.27958e-05	0.000105451
NDUFS5	0.764571	0.000432259	4.52661e-05	0.000173074	0.000226372	0.000226372
MACF1	0.352595	1.07092e-27	3.94554e-28	7.21313e-05	0.000204602	0.000204602
PABPC4	0.804929	0.371726	0.028071	0.000109734	0.000136331	0.000136331
CAP1	0.897448	0.0524434	0.0044619	0.000310112	0.000345551	0.000345551
SMAP2	1.88734	2.67629e-20	7.16703e-21	0.000124385	6.58976e-05	0.000124385
YBX1	0.960304	0.0324069	0.00284684	0.000843758	0.000878637	0.000878637
ELOVL1	0.631956	0.000722116	7.42137e-05	6.76815e-05	0.000107108	0.000107108
ATP6V0B	1.04196	0.0962219	0.0079691	0.00121567	0.00116672	0.00121567
RPS8	0.742188	4.51916e-18	1.08585e-18	0.00127732	0.00172103	0.00172103
PLK3	1.20406	5.77247e-10	8.92896e-11	0.00011696	9.71359e-05	0.00011696
PRDX1	1.41453	2.6929e-14	5.34972e-15	0.00113255	0.000800648	0.00113255
UQCRH	0.867919	0.111497	0.00915311	0.000205518	0.000236797	0.000236797
MAGOH	1.22329	5.90923e-08	7.99159e-09	0.000103933	8.49591e-05	0.000103933
TMEM59	0.753986	0.000653635	6.75181e-05	0.000168627	0.000223653	0.000223653
JUN	1.39953	4.07389e-06	4.99802e-07	0.000562674	0.000402041	0.000562674
JAK1	0.781559	0.000914919	9.31623e-05	0.000214364	0.000274281	0.000274281
LEPROT	1.34757	2.8711e-11	4.7557e-12	0.000211409	0.000156878	0.000211409
PDE4B	7.71533	4.11891e-54	3.68218e-54	0.00011294	1.46247e-05	0.00011294
MIER1	1.40823	5.52205e-13	1.00205e-13	0.000103692	7.36286e-05	0.000103692
SERBP1	0.999768	0.258717	0.0200605	0.000207147	0.000207195	0.000207195
GADD45A	4.1408	1.21443e-16	2.73425e-17	0.000143997	3.47632e-05	0.000143997
SRSF11	0.941676	0.419674	0.031303	0.000173667	0.000184424	0.000184424
GNG5	1.0468	0.738662	0.0520014	0.000683983	0.000653403	0.000683983
SH3GLB1	1.70124	1.99336e-25	6.67638e-26	0.000182183	0.000107082	0.000182183
SELENOF	0.838956	0.034725	0.00303077	0.000148112	0.000176547	0.000176547
RPL5	0.639027	2.48906e-23	7.6807e-24	0.000495153	0.000774864	0.000774864
TMED5	0.991006	0.228797	0.0178429	0.000201762	0.000203593	0.000203593
DNTTIP2	1.9495	2.79028e-28	1.05028e-28	0.000202427	0.000103828	0.000202427
GCLM	3.78191	4.40318e-81	9.73342e-81	0.000433222	0.00011454	0.000433222
F3	43.243	1.41893e-31	6.18326e-32	0.000198677	4.57907e-06	0.000198677
PRPF38B	0.876436	0.599065	0.0433022	0.000106602	0.000121634	0.000121634
PSMA5	0.953364	0.592773	0.042924	0.000185674	0.000194758	0.000194758
GNAI3	1.04623	0.0580515	0.00492183	0.000148961	0.000142379	0.000148961
LAMTOR5	1.11804	0.000985033	9.98834e-05	0.000230734	0.000206372	0.000230734
CD53	0.610877	1.17295e-28	4.49865e-29	0.00026194	0.000428804	0.000428804
RAP1A	0.920828	0.709981	0.050332	0.000126216	0.000137069	0.000137069
CAPZA1	0.946249	0.576987	0.0419056	0.00021717	0.000229507	0.000229507
RHOC	3.06238	9.74373e-34	4.59163e-34	0.000127763	4.17096e-05	0.000127763
TRIM33	0.987223	0.0099092	0.00091547	0.000116122	0.000117625	0.000117625
CSDE1	0.84911	0.0106281	0.000978173	0.000190012	0.000223781	0.000223781
ATP1A1	0.53768	2.86379e-17	6.64463e-18	0.000129885	0.000241579	0.000241579
NOTCH2	1.43244	1.89771e-11	3.17363e-12	0.0001266	8.83758e-05	0.0001266
SEC22B	1.50497	6.62387e-18	1.58218e-18	0.000187905	0.000124851	0.000187905
RBM8A	1.22576	0.000130481	1.41515e-05	0.000302524	0.000246803	0.000302524
TXNIP	0.675442	2.61771e-11	4.34189e-12	0.000386568	0.000572326	0.000572326
PDE4DIP	3.65666	2.64187e-102	1.18962e-101	0.00071624	0.000195861	0.00071624
NBPF19	1.23776	3.67074e-21	1.02595e-21	0.000248436	0.000200712	0.000248436
PLEKHO1	0.902507	0.755478	0.0530317	0.00015328	0.00016984	0.00016984
MCL1	0.930504	0.060396	0.00509926	0.000351637	0.0003779	0.0003779
CTSS	0.816215	0.00787599	0.000731521	0.000553474	0.000678102	0.000678102
CDC42SE1	1.00468	0.0478811	0.00409667	0.000125595	0.00012501	0.000125595
PSMD4	1.31139	3.84068e-10	5.99422e-11	0.000139094	0.000106062	0.000139094
PSMB4	1.38725	1.09695e-13	2.07738e-14	0.000196803	0.000141861	0.000196803
S100A10	1.05248	0.00255263	0.000247882	0.00171065	0.00162535	0.00171065
S100A11	0.92871	0.0346821	0.0030292	0.00400817	0.00431584	0.00431584
S100A9	1.19659	0.00242373	0.000236309	0.00195145	0.00163084	0.00195145
S100A6	0.866503	0.033351	0.00291713	0.0033846	0.00390604	0.00390604
S100A4	0.50507	6.9178e-08	9.29354e-09	0.000560634	0.00111003	0.00111003
ILF2	1.33793	4.26805e-09	6.25191e-10	0.00010903	8.14875e-05	0.00010903
JTB	0.827437	0.00299863	0.000289344	0.000187115	0.000226141	0.000226141
RAB13	3.0958	8.50564e-65	1.03412e-64	0.000354963	0.000114649	0.000354963
RPS27	0.924843	0.00257465	0.000249821	0.00215412	0.00232917	0.00232917
TPM3	1.4581	2.78231e-23	8.54226e-24	0.000723833	0.000496416	0.000723833
C1orf43	1.11875	8.36824e-06	9.96484e-07	0.0001666	0.000148914	0.0001666
IL6R	1.04136	0.00115332	0.000116462	0.000158471	0.000152176	0.000158471
ADAR	0.750445	0.409699	0.0306341	7.60568e-05	0.000101354	0.000101354
ASH1L	0.801785	0.945745	0.064816	0.00011309	0.000141052	0.000141052
RIT1	1.77935	4.53809e-30	1.83914e-30	0.000302321	0.000169899	0.000302321
ARHGEF2	0.852608	0.512464	0.0374882	9.29875e-05	0.000109065	0.000109065
SSR2	1.11725	0.00211901	0.000207933	0.000306459	0.000274297	0.000306459
LAMTOR2	0.639127	2.44356e-05	2.80536e-06	6.42812e-05	0.000100585	0.000100585
LMNA	0.702528	2.23258e-05	2.56557e-06	0.000371603	0.000528958	0.000528958
CCT3	0.768777	0.102342	0.00844716	9.19249e-05	0.000119578	0.000119578
TAGLN2	1.25384	1.08164e-05	1.27428e-06	0.000269429	0.00021488	0.000269429
COPA	0.805568	0.595063	0.0430641	0.000105176	0.000130564	0.000130564
CD48	2.77743	7.46859e-45	4.90827e-45	0.00034586	0.000124515	0.00034586
SLAMF7	1.97493	5.53887e-22	1.63055e-22	0.000169053	8.55918e-05	0.000169053
ARHGAP30	0.524093	4.19135e-11	6.87697e-12	6.17247e-05	0.000117789	0.000117789
PFDN2	1.19643	0.00743127	0.000691273	0.000166961	0.000139546	0.000166961
UFC1	0.768011	0.0359454	0.0031283	7.71106e-05	0.000100408	0.000100408
FCER1G	1.98443	3.65498e-29	1.41972e-29	0.00277244	0.00139709	0.00277244
FCGR2A	0.425755	3.74572e-13	6.84818e-14	7.1853e-05	0.000168787	0.000168787
MGST3	0.773306	0.0128713	0.00117396	0.000170053	0.000219908	0.000219908
TMCO1	0.793394	0.0162225	0.00146642	0.000101542	0.000127988	0.000127988
CREG1	2.25982	4.5853e-41	2.65467e-41	0.000548133	0.000242547	0.000548133
MPZL1	4.68378	8.02167e-60	8.40753e-60	0.000162633	3.47103e-05	0.000162633
MPC2	3.28682	1.38764e-37	7.27194e-38	0.000165866	5.0453e-05	0.000165866
PRRC2C	1.30658	4.00829e-12	6.86376e-13	0.000380783	0.000291431	0.000380783
PRDX6	0.747777	0.0327667	0.00287015	9.3442e-05	0.000124965	0.000124965
CACYBP	0.896171	0.373455	0.0281841	0.000106679	0.000119041	0.000119041
ABL2	1.80716	4.80558e-24	1.51756e-24	0.00026296	0.000145503	0.00026296
SOAT1	0.532569	1.40653e-09	2.13225e-10	0.000134811	0.000253147	0.000253147
QSOX1	0.459317	3.24336e-16	7.14362e-17	9.05887e-05	0.000197243	0.000197243
IER5	1.60581	4.49965e-16	9.78654e-17	0.000148653	9.25663e-05	0.000148653
GLUL	0.453434	8.31778e-30	3.33754e-30	0.000368301	0.000812266	0.000812266
NPL	0.400117	1.74484e-13	3.26868e-14	4.76656e-05	0.000119153	0.000119153
NCF2	1.04351	0.224933	0.017598	0.000292789	0.000280582	0.000292789
ARPC5	0.936375	0.0324233	0.00284623	0.000651579	0.000695854	0.000695854
FAM129A	5.29993	3.92003e-53	3.40426e-53	0.00011852	2.23498e-05	0.00011852
TPR	0.889315	0.909082	0.0624089	0.00011297	0.000127032	0.000127032
PTGS2	34.7371	1.20641e-68	1.76718e-68	0.000890729	2.56267e-05	0.000890729
PTPRC	0.623276	4.25619e-14	8.29273e-15	0.000191986	0.000308037	0.000308037
ARL8A	1.20095	2.48278e-06	3.0739e-07	0.000118007	9.82584e-05	0.000118007
ADIPOR1	1.46422	4.8367e-17	1.10952e-17	0.00011576	7.90539e-05	0.00011576
BTG2	1.29289	4.41606e-06	5.40689e-07	0.000142576	0.000110273	0.000142576
SNRPE	0.65112	0.000440525	4.6092e-05	6.69377e-05	0.000102812	0.000102812
PPP1R15B	1.27682	2.71871e-09	4.0607e-10	0.000109161	8.54911e-05	0.000109161
MDM4	0.593155	0.000486069	5.06394e-05	8.20631e-05	0.000138361	0.000138361
CD55	3.04392	1.48739e-68	2.15282e-68	0.000289063	9.49535e-05	0.000289063
G0S2	18.4093	8.3483e-39	4.53119e-39	0.000521922	2.8336e-05	0.000521922
SLC30A1	1.53506	1.31469e-18	3.24218e-19	0.000116038	7.55861e-05	0.000116038
NENF	1.25582	0.00490988	0.000465271	0.00012912	0.000102814	0.00012912
ATF3	1.33581	8.97521e-20	2.36192e-20	0.000319623	0.000239269	0.000319623
CNIH4	1.65773	9.61786e-21	2.63364e-21	0.000134597	8.11873e-05	0.000134597
LBR	0.396715	1.36417e-15	2.91485e-16	4.63869e-05	0.000116951	0.000116951
SRP9	0.721109	0.00466871	0.000443107	8.2977e-05	0.000115075	0.000115075
H3F3A	0.672881	3.12793e-29	1.21889e-29	0.00134204	0.00199448	0.00199448
ARF1	1.65662	9.14896e-43	5.76337e-43	0.000495165	0.000298896	0.000495165
GUK1	0.938894	0.716916	0.0507349	0.000190092	0.000202465	0.000202465
IRF2BP2	0.383981	9.53235e-22	2.78592e-22	5.55315e-05	0.000144646	0.000144646
TOMM20	0.767998	0.000661116	6.82329e-05	0.000164047	0.000213608	0.000213608
ARID4B	1.3135	2.196e-09	3.30024e-10	0.000163387	0.000124386	0.000163387
CEP170	0.817631	0.0896797	0.00744757	0.00016323	0.000199641	0.000199641
ADSS	1.03886	0.0261329	0.00231915	0.000127641	0.000122866	0.000127641
HNRNPU	1.03788	0.413482	0.030898	0.000378238	0.000364431	0.000378238
RPS7	0.755736	3.5002e-18	8.47718e-19	0.00107072	0.00141679	0.00141679
ID2	0.682573	0.000158192	1.70354e-05	8.22312e-05	0.00012048	0.00012048
ADAM17	1.10345	6.42101e-08	8.66443e-09	0.000173445	0.000157182	0.000173445
YWHAQ	1.33028	9.9508e-11	1.60241e-11	0.000145995	0.000109744	0.000145995
PDIA6	0.640619	0.000457355	4.78118e-05	0.000107138	0.00016725	0.00016725
LAPTM4A	0.755042	0.00141823	0.000141567	0.000170061	0.000225239	0.000225239
SF3B6	1.05408	0.0264051	0.0023416	0.000155173	0.000147211	0.000155173
RAB10	1.20411	1.21128e-06	1.52926e-07	0.00022291	0.000185122	0.00022291
HADHA	0.807252	0.334123	0.0255167	0.000108487	0.000134394	0.000134394
OST4	1.04252	0.120471	0.00982351	0.000394982	0.00037887	0.000394982
PPM1G	1.00499	0.0826039	0.00689291	0.000102902	0.000102391	0.000102902
NRBP1	1.78626	1.50749e-20	4.08198e-21	0.000146303	8.18977e-05	0.000146303
FOSL2	1.29914	7.5547e-12	1.27747e-12	0.000266833	0.000205389	0.000266833
PPP1CB	0.831691	0.125733	0.010232	0.000160692	0.000193214	0.000193214
YPEL5	1.51818	2.39265e-14	4.76102e-15	0.000129421	8.52417e-05	0.000129421
YIPF4	0.719961	0.0195851	0.00176121	9.60557e-05	0.000133424	0.000133424
BIRC6	0.602903	0.0010217	0.000103429	6.89887e-05	0.000114438	0.000114438
CDC42EP3	5.50694	5.11827e-50	3.9137e-50	0.000143159	2.59832e-05	0.000143159
CYP1B1	0.942839	0.120215	0.00980921	0.00145848	0.0015469	0.0015469
SRSF7	0.514162	8.73726e-17	1.99676e-17	9.47135e-05	0.000184224	0.000184224
EML4	0.331148	2.38084e-22	7.07733e-23	4.69425e-05	0.000141789	0.000141789
COX7A2L	0.98051	0.116966	0.0095762	0.000114941	0.000117226	0.000117226
ZFP36L2	0.445618	4.8411e-12	8.26658e-13	4.728e-05	0.000106119	0.000106119
RHOQ	2.10944	1.71363e-24	5.43975e-25	0.000118676	5.62513e-05	0.000118676
MCFD2	1.08983	0.000178282	1.91479e-05	0.000102472	9.40244e-05	0.000102472
CALM2	0.588033	2.69874e-12	4.68064e-13	0.000223187	0.00037956	0.00037956
RTN4	0.883763	0.0101843	0.00094017	0.00041326	0.000467616	0.000467616
RPS27A	0.691137	6.99692e-28	2.60946e-28	0.00147214	0.00213003	0.00213003
CCDC88A	0.571264	6.42611e-13	1.15918e-13	0.000147691	0.000258546	0.000258546
REL	1.18736	0.00119218	0.000119988	0.000169403	0.00014267	0.000169403
USP34	0.936811	0.227408	0.0177688	0.000102384	0.000109291	0.000109291
CCT4	1.09694	0.00408283	0.000389937	0.000124746	0.000113721	0.000124746
RAB1A	1.29384	4.00944e-09	5.88019e-10	0.000166283	0.000128516	0.000166283
ACTR2	0.698845	4.03722e-19	1.02687e-19	0.000442674	0.000633444	0.000633444
PLEK	2.19549	1.49114e-28	5.68314e-29	0.000252996	0.000115226	0.000252996
AAK1	0.863468	0.748975	0.0526056	0.000120729	0.000139821	0.000139821
MXD1	2.46008	1.42161e-40	8.03904e-41	0.000222676	9.05063e-05	0.000222676
PCBP1	0.746389	1.47699e-10	2.3535e-11	0.000293545	0.000393292	0.000393292
SNRPG	0.852719	0.0554326	0.00470306	0.000213135	0.000249951	0.000249951
DGUOK	0.665103	0.000147879	1.59956e-05	8.02763e-05	0.000120706	0.000120706
MOB1A	0.78369	6.34263e-06	7.67299e-07	0.000215898	0.000275493	0.000275493
AUP1	0.840594	0.479745	0.0353285	9.08237e-05	0.00010805	0.00010805
POLE4	0.532445	4.56675e-09	6.68141e-10	6.50657e-05	0.000122215	0.000122215
TMSB10	1.33059	7.96196e-12	1.3426e-12	0.00200059	0.00150353	0.00200059
KCMF1	1.63674	1.01805e-16	2.31354e-17	0.000117518	7.17934e-05	0.000117518
TGOLN2	0.6831	2.31642e-06	2.87377e-07	0.000166951	0.000244409	0.000244409
CAPG	1.61838	3.1253e-13	5.76591e-14	0.00030947	0.000191216	0.00030947
VAMP8	0.251513	7.64843e-51	6.15824e-51	6.60316e-05	0.000262584	0.000262584
RNF181	1.13557	8.12318e-05	8.92154e-06	0.000193704	0.000170577	0.000193704
GNLY	0.0449304	1.30202e-30	5.42123e-31	1.40439e-05	0.000312905	0.000312905
CYTOR	2.02351	9.69024e-11	1.56459e-11	0.000370318	0.000182999	0.000370318
COX5B	0.835834	0.00147414	0.000146907	0.000224367	0.000268439	0.000268439
EIF5B	0.905325	0.56479	0.0410443	9.66426e-05	0.000106751	0.000106751
RPL31	1.35911	1.56467e-12	2.75699e-13	0.000260028	0.000191318	0.000260028
RNF149	0.770234	0.0899179	0.00746226	9.85743e-05	0.000127984	0.000127984
MAP4K4	1.1654	0.00239173	0.000233563	0.000106058	9.10035e-05	0.000106058
IL1R1	0.73272	0.303066	0.0232619	0.000106864	0.000145851	0.000145851
LIMS1	0.694587	5.90629e-17	1.35233e-17	0.000514647	0.000740947	0.000740947
RANBP2	0.649344	1.27949e-05	1.49577e-06	7.3544e-05	0.000113267	0.000113267
MIR4435-2HG	2.01652	1.27035e-13	2.39828e-14	0.000320387	0.000158873	0.000320387
MERTK	0.0829103	1.79543e-67	2.42542e-67	9.58958e-06	0.000115836	0.000115836
IL1A	148.348	3.0479e-63	3.49587e-63	0.000359606	2.40844e-06	0.000359606
IL1B	27.6064	1.15011e-163	3.49576e-162	0.0168591	0.000610679	0.0168591
IL1RN	1.3857	1.65071e-06	2.06474e-07	0.000198023	0.0001429	0.000198023
ACTR3	1.02351	0.405231	0.0303561	0.00042298	0.000413266	0.00042298
DBI	1.01345	0.2144	0.0168281	0.00026892	0.000265351	0.00026892
MAP3K2	0.563694	3.05066e-13	5.63677e-14	0.000134651	0.000238885	0.000238885
PLEKHB2	1.59793	9.34439e-20	2.45376e-20	0.000316175	0.000197859	0.000316175
UBXN4	1.28652	2.91606e-09	4.33946e-10	0.000263807	0.000205052	0.000263807
CXCR4	0.545762	6.58721e-07	8.43023e-08	0.00012015	0.000220163	0.000220163
KYNU	3.00717	4.97538e-93	1.7283e-92	0.000641966	0.000213468	0.000641966
ZEB2	0.635708	6.83614e-14	1.31509e-14	0.000333037	0.000523892	0.000523892
TNFAIP6	49.9901	1.87908e-113	1.34387e-112	0.000450563	8.99762e-06	0.000450563
PRPF40A	0.92996	0.967425	0.0660783	0.000157753	0.000169635	0.000169635
CYTIP	0.73966	8.89552e-06	1.05308e-06	0.00014958	0.000202234	0.000202234
BAZ2B	0.514264	2.24531e-08	3.14498e-09	5.58e-05	0.000108519	0.000108519
TANK	2.09889	2.88564e-50	2.23463e-50	0.000298811	0.000142358	0.000298811
PSMD14	1.27043	2.93641e-05	3.35534e-06	0.000107804	8.48531e-05	0.000107804
PPIG	0.854161	0.168685	0.0135015	0.000111714	0.000130791	0.000130791
SSB	0.624677	0.00181199	0.000179838	6.84989e-05	0.000109664	0.000109664
TLK1	1.93559	1.31626e-20	3.58009e-21	0.000119827	6.18999e-05	0.000119827
MAP3K20	2.11755	1.63212e-39	9.10245e-40	0.000234306	0.000110641	0.000234306
SP3	0.626189	0.000338171	3.57831e-05	7.62035e-05	0.000121703	0.000121703
CIR1	1.76832	1.02757e-19	2.6867e-20	0.000110936	6.27282e-05	0.000110936
WIPF1	0.406697	2.61472e-26	9.05691e-27	7.08357e-05	0.000174196	0.000174196
ATP5MC3	0.451738	9.17603e-31	3.83375e-31	0.000126693	0.000280476	0.000280476
HNRNPA3	0.79625	8.87055e-05	9.71604e-06	0.000239756	0.000301111	0.000301111
NFE2L2	2.14743	1.97202e-54	1.78924e-54	0.000391008	0.000182074	0.000391008
ZC3H15	1.02923	0.0414026	0.00357255	0.000117403	0.000114069	0.000117403
TFPI	1.07671	5.23904e-05	5.85981e-06	0.000166394	0.000154538	0.000166394
ORMDL1	0.678361	0.00688109	0.000642552	7.41169e-05	0.000109266	0.000109266
GLS	1.45581	1.31415e-10	2.09952e-11	0.000129544	8.89792e-05	0.000129544
STAT1	0.501799	3.82032e-05	4.34494e-06	5.33421e-05	0.000106317	0.000106317
STK17B	0.863822	0.444971	0.0330076	0.000101569	0.000117584	0.000117584
SF3B1	0.703186	9.04139e-08	1.20532e-08	0.000165828	0.00023583	0.00023583
COQ10B	1.77989	9.97642e-21	2.72569e-21	0.000105613	5.93301e-05	0.000105613
HSPD1	0.694261	0.0045313	0.000431413	0.000107879	0.000155394	0.000155394
HSPE1	0.529693	4.87308e-12	8.30952e-13	0.000120215	0.000226967	0.000226967
BZW1	1.08966	0.00278136	0.000268805	0.000452197	0.000414989	0.000452197
CLK1	0.869578	0.596525	0.0431442	0.000101246	0.000116433	0.000116433
NDUFB3	0.963543	0.185988	0.0147987	0.000104548	0.000108504	0.000108504
CFLAR	1.46563	3.68268e-23	1.12781e-23	0.00036562	0.000249459	0.00036562
SUMO1	0.931198	0.38954	0.0292708	0.000128734	0.000138247	0.000138247
NRP2	1.63566	7.50248e-11	1.21783e-11	0.000113937	6.96518e-05	0.000113937
EEF1B2	0.603665	2.53462e-27	9.2819e-28	0.000344761	0.000571123	0.000571123
XRCC5	0.809798	0.01341	0.00121944	0.000172403	0.0002129	0.0002129
RPL37A	1.17185	0.000572639	5.95054e-05	0.000947411	0.000808475	0.000947411
ARPC2	1.01137	0.340372	0.0259288	0.00111066	0.00109818	0.00111066
SLC11A1	0.535802	6.43264e-14	1.2414e-14	0.000343605	0.000641304	0.000641304
CYP27A1	0.341864	3.11784e-14	6.13377e-15	6.03431e-05	0.000176542	0.000176542
DOCK10	0.248189	1.01495e-29	4.04581e-30	4.7253e-05	0.000190438	0.000190438
AGFG1	1.36896	1.76197e-12	3.10015e-13	0.000123938	9.053e-05	0.000123938
CCL20	53.5097	1.88114e-58	1.89015e-58	0.000994643	1.85727e-05	0.000994643
PID1	0.969848	0.0108277	0.000995037	0.000272544	0.000281017	0.000281017
TRIP12	0.872076	0.80985	0.0565871	0.000111078	0.000127374	0.000127374
SP100	0.927199	0.287961	0.0221864	0.000146687	0.000158206	0.000158206
PSMD1	1.3456	5.51868e-13	1.00293e-13	0.000183548	0.000136402	0.000183548
NCL	1.2308	0.00343624	0.000329738	0.000342902	0.000278598	0.000342902
PTMA	0.687693	1.00947e-25	3.39977e-26	0.00121069	0.00176052	0.00176052
EIF4E2	1.09269	0.000390657	4.1051e-05	0.000140897	0.000128944	0.000140897
ARL4C	0.340523	3.48159e-45	2.33863e-45	0.000140205	0.000411763	0.000411763
LRRFIP1	1.27844	1.96823e-10	3.11586e-11	0.000363662	0.000284454	0.000363662
COPS9	0.928219	0.950327	0.0650933	0.000153536	0.00016541	0.00016541
HDLBP	0.932867	0.645805	0.0463226	0.000125622	0.000134663	0.000134663
SEPT2	0.678489	6.64561e-05	7.3452e-06	0.000109252	0.000161031	0.000161031
ARL8B	1.59626	1.29155e-26	4.55151e-27	0.000362987	0.000227392	0.000362987
THUMPD3-AS1	1.29864	8.29698e-11	1.34499e-11	0.00012176	9.37558e-05	0.00012176
ARPC4	0.761856	0.000313349	3.33016e-05	0.000182458	0.000239497	0.000239497
EMC3	1.14784	3.26322e-10	5.11265e-11	0.000220301	0.000191925	0.000220301
BRK1	1.11071	0.00027022	2.88187e-05	0.000213437	0.000192161	0.000213437
IRAK2	8.27865	1.17132e-105	6.47312e-105	0.000161592	1.95053e-05	0.000161592
RPL32	0.657463	1.12315e-28	4.32128e-29	0.00118506	0.00180249	0.00180249
SLC6A6	0.947016	0.0601016	0.00507794	0.000314142	0.000331718	0.000331718
SH3BP5	2.97496	7.79546e-58	7.70545e-58	0.000238778	8.02521e-05	0.000238778
ANKRD28	0.496742	0.0012167	0.000122354	7.28265e-05	0.000146624	0.000146624
DPH3	2.10002	4.65991e-26	1.59144e-26	0.00010348	4.92676e-05	0.00010348
RAB5A	1.55477	5.8477e-15	1.19089e-15	0.000113156	7.27743e-05	0.000113156
RPL15	0.655821	6.59229e-34	3.1431e-34	0.00115791	0.0017656	0.0017656
SLC4A7	0.248212	3.34626e-21	9.39578e-22	2.72727e-05	0.000109925	0.000109925
STT3B	0.444922	1.73247e-18	4.24664e-19	7.60617e-05	0.000170975	0.000170975
CMTM6	0.658793	1.38642e-13	2.6093e-14	0.000179078	0.000271835	0.000271835
PDCD6IP	0.982152	0.0357862	0.00311668	0.000177973	0.000181207	0.000181207
LRRFIP2	2.91709	4.75771e-45	3.17825e-45	0.000175069	6.00046e-05	0.000175069
GOLGA4	1.38455	3.64803e-11	6.00172e-12	0.000169948	0.000122742	0.000169948
OXSR1	1.75455	1.14245e-21	3.32294e-22	0.000104646	5.9636e-05	0.000104646
RPSA	0.679825	2.26002e-15	4.74564e-16	0.000312422	0.00045957	0.00045957
EIF1B	3.063	4.31145e-54	3.82617e-54	0.000342254	0.000111727	0.000342254
RPL14	0.849862	1.12307e-07	1.4874e-08	0.000649653	0.000764424	0.000764424
CTNNB1	0.501518	5.28381e-23	1.60201e-23	0.00014205	0.000283255	0.000283255
ABHD5	0.727772	0.509435	0.037289	8.16664e-05	0.00011222	0.00011222
TMA7	0.857836	4.83332e-05	5.41598e-06	0.000409585	0.000477466	0.000477466
UQCRC1	0.611966	5.06119e-06	6.17191e-07	9.64706e-05	0.00015765	0.00015765
RHOA	1.14804	0.000201694	2.16433e-05	0.000630237	0.000548967	0.000630237
RBM5	0.832088	0.117978	0.00963316	0.000112941	0.000135735	0.000135735
GNAI2	0.938069	0.0806991	0.00673859	0.000344928	0.000367701	0.000367701
MANF	0.75286	0.113366	0.00930025	9.63705e-05	0.000128011	0.000128011
RPL29	0.704195	9.10144e-19	2.26752e-19	0.000743795	0.00105624	0.00105624
TWF2	0.532881	1.21035e-13	2.28855e-14	9.26542e-05	0.000173888	0.000173888
STAB1	0.152689	9.3272e-44	5.96842e-44	2.40903e-05	0.000157861	0.000157861
PBRM1	0.715285	0.328555	0.0251231	7.75233e-05	0.000108387	0.000108387
SPCS1	0.669027	1.087e-05	1.27936e-06	0.000121638	0.000181821	0.000181821
TKT	1.66134	1.17009e-19	3.04624e-20	0.000283479	0.000170626	0.000283479
SELENOK	2.68667	8.48745e-53	7.31846e-53	0.000315815	0.000117539	0.000315815
ARF4	1.36748	5.25304e-10	8.14622e-11	0.000231296	0.000169136	0.000231296
FLNB	0.187436	2.73649e-42	1.68884e-42	2.06498e-05	0.000110238	0.000110238
TMF1	1.19819	1.29809e-05	1.51606e-06	0.000124956	0.000104285	0.000124956
ARL6IP5	1.20762	8.86545e-05	9.7192e-06	0.000161596	0.000133811	0.000161596
RYBP	1.01417	0.0065765	0.000615527	0.000105394	0.000103922	0.000105394
PPP4R2	2.15058	6.46691e-33	2.95581e-33	0.00016583	7.71012e-05	0.00016583
CHMP2B	1.65826	5.78101e-18	1.38357e-18	0.000113004	6.81399e-05	0.000113004
MTRNR2L12	0.286705	1.61587e-57	1.55919e-57	0.000555069	0.00193607	0.00193607
CLDND1	1.14354	2.28877e-09	3.42695e-10	0.000172884	0.000151181	0.000172884
RPL24	0.638251	2.49742e-30	1.0258e-30	0.000701717	0.00109945	0.00109945
NFKBIZ	7.92978	3.15432e-76	5.63974e-76	0.000179795	2.26596e-05	0.000179795
ALCAM	0.331378	3.2586e-21	9.17083e-22	5.84073e-05	0.000176287	0.000176287
CD47	1.36835	2.16109e-06	2.69206e-07	0.000116241	8.49458e-05	0.000116241
NAA50	0.93792	0.696504	0.0495499	0.000145033	0.000154634	0.000154634
ATP6V1A	0.838067	0.277161	0.0214086	0.00011396	0.000135982	0.000135982
COX17	1.76901	2.35614e-29	9.2406e-30	0.000243467	0.000137622	0.000243467
NDUFB4	1.04839	0.0592807	0.00501904	0.000233666	0.00022288	0.000233666
HCLS1	0.561761	8.08498e-13	1.44555e-13	9.79885e-05	0.000174443	0.000174443
GOLGB1	1.11175	0.000203787	2.18487e-05	0.000136327	0.000122622	0.000136327
OSBPL11	0.508318	2.47408e-08	3.44557e-09	5.81056e-05	0.000114325	0.000114325
TPRA1	1.50848	7.63558e-16	1.64307e-16	0.000123893	8.21256e-05	0.000123893
MGLL	3.05607	1.18419e-46	8.22706e-47	0.000176807	5.78438e-05	0.000176807
SEC61A1	0.936768	0.532445	0.0388796	0.000123232	0.000131551	0.000131551
RPN1	0.791279	0.0469106	0.0040193	0.000112364	0.000142007	0.000142007
RAB7A	1.67899	2.99354e-32	1.35299e-32	0.000320079	0.000190632	0.000320079
CNBP	1.65394	1.21985e-21	3.53117e-22	0.000278463	0.000168358	0.000278463
H1FX	2.23136	2.47757e-21	7.07095e-22	0.000187018	8.38046e-05	0.000187018
MBD4	0.601181	4.00254e-05	4.53521e-06	7.39924e-05	0.000123089	0.000123089
CDV3	1.31421	1.51353e-06	1.90295e-07	0.000435515	0.000331384	0.000435515
COPB2	1.08931	0.00703299	0.000655728	0.000104537	9.59655e-05	0.000104537
RNF7	0.703109	4.83549e-05	5.41343e-06	0.000134654	0.000191519	0.000191519
ATP1B3	0.743804	9.35131e-07	1.18802e-07	0.000236424	0.000317863	0.000317863
PLSCR1	0.716721	0.0329594	0.00288495	7.70402e-05	0.000107496	0.000107496
RNF13	1.33379	2.93192e-14	5.80558e-15	0.000338717	0.000253947	0.000338717
SERP1	1.28847	1.97569e-08	2.77693e-09	0.000437823	0.000339798	0.000437823
SELENOT	0.805723	0.0425252	0.00366681	0.000131867	0.000163666	0.000163666
MBNL1	0.429685	6.80629e-25	2.20669e-25	0.000105674	0.000245953	0.000245953
RAP2B	0.733637	0.18391	0.0146525	7.83728e-05	0.000106833	0.000106833
SSR3	0.966188	0.492688	0.0361502	0.000211433	0.000218832	0.000218832
TIPARP	1.17306	7.61188e-06	9.10877e-07	0.000354466	0.00030217	0.000354466
CCNL1	0.906375	0.184785	0.0147126	0.000180876	0.000199562	0.000199562
MFSD1	0.472057	6.87302e-18	1.63527e-18	7.19774e-05	0.000152494	0.000152494
KPNA4	1.42529	8.14035e-13	1.45331e-13	0.000141746	9.9446e-05	0.000141746
PDCD10	1.37449	2.01086e-11	3.35363e-12	0.000130295	9.47912e-05	0.000130295
SEC62	1.1813	1.08074e-05	1.27445e-06	0.000664774	0.000562747	0.000664774
SKIL	0.471717	6.50205e-27	2.32506e-27	0.000142906	0.000302967	0.000302967
RPL22L1	0.58361	1.19573e-11	2.00797e-12	9.79058e-05	0.00016777	0.00016777
FNDC3B	0.894805	0.0540834	0.004595	0.000228289	0.000255129	0.000255129
NCEH1	0.246223	1.76617e-26	6.2061e-27	2.86245e-05	0.000116303	0.000116303
FXR1	1.34606	2.62071e-10	4.12193e-11	0.000121527	9.02796e-05	0.000121527
AP2M1	0.582859	7.3636e-19	1.84972e-19	0.000147858	0.000253688	0.000253688
PSMD2	1.51387	3.15183e-16	6.95462e-17	0.000168467	0.000111277	0.000168467
EIF4G1	0.925935	0.853159	0.05907	0.000117835	0.000127261	0.000127261
TRA2B	1.127	0.00124395	0.000124991	0.000168865	0.000149834	0.000168865
EIF4A2	0.80618	0.0254555	0.00226234	0.000102699	0.000127393	0.000127393
ATP13A3	1.68404	2.20544e-41	1.28295e-41	0.00092329	0.000548251	0.00092329
ACAP2	1.01014	0.103159	0.00850887	0.000134846	0.000133492	0.000134846
PPP1R2	1.2286	5.06879e-08	6.87793e-09	0.000126608	0.000103047	0.000126608
MUC20-OT1	0.409451	2.8721e-09	4.27928e-10	4.74803e-05	0.000115984	0.000115984
TFRC	0.225484	4.13199e-27	1.4907e-27	7.82366e-05	0.000347026	0.000347026
TM4SF19	2.03011	3.62305e-36	1.84305e-36	0.000117425	5.78336e-05	0.000117425
PAK2	1.32817	6.59994e-12	1.1207e-12	0.000261035	0.000196533	0.000261035
FYTTD1	0.47801	1.15228e-08	1.64817e-09	4.9191e-05	0.000102925	0.000102925
RPL35A	0.814234	6.85049e-10	1.05562e-10	0.00101312	0.00124427	0.00124427
ATP5ME	0.934045	0.638745	0.0459246	0.000149722	0.000160295	0.000160295
C4orf48	0.924566	0.333261	0.0254669	0.00016866	0.000182421	0.000182421
TNIP2	2.18556	2.80468e-32	1.27236e-32	0.000114674	5.24607e-05	0.000114674
SH3BP2	0.533869	6.87157e-08	9.24164e-09	7.26928e-05	0.000136176	0.000136176
LRPAP1	0.356914	9.50184e-34	4.49507e-34	0.000129127	0.000361817	0.000361817
MRFAP1	1.34816	4.30233e-12	7.35691e-13	0.000145295	0.000107769	0.000145295
WDR1	0.917155	0.707965	0.0502477	0.000153511	0.000167379	0.000167379
BOD1L1	1.20392	1.12537e-06	1.42524e-07	0.000183528	0.000152439	0.000183528
RBPJ	0.546115	3.35772e-13	6.17597e-14	0.000117269	0.000214746	0.000214746
RPL9	0.760628	1.22771e-16	2.75395e-17	0.00117375	0.00154314	0.00154314
UBE2K	1.18933	3.87477e-05	4.39864e-06	0.000142607	0.000119903	0.000142607
RBM47	0.607751	1.47705e-08	2.09545e-09	0.000127322	0.000209507	0.000209507
SLAIN2	1.69059	1.67453e-19	4.32249e-20	0.000120875	7.14922e-05	0.000120875
OCIAD1	0.66305	0.00147705	0.000147076	7.53563e-05	0.000113659	0.000113659
CHIC2	2.03135	8.22997e-31	3.46228e-31	0.000140833	6.9322e-05	0.000140833
TMEM165	1.30171	2.02293e-12	3.53881e-13	0.00018071	0.000138822	0.00018071
SRP72	1.20109	2.45919e-06	3.04779e-07	0.000102203	8.50891e-05	0.000102203
CXCL8	7.27215	5.46167e-150	1.10671e-148	0.0470565	0.00647077	0.0470565
CXCL1	6.73606	6.8446e-41	3.90688e-41	0.00115372	0.000171261	0.00115372
CXCL5	2.20232	7.38207e-30	2.97189e-30	0.00253381	0.00115051	0.00253381
CXCL3	4.90434	1.02212e-58	1.03557e-58	0.00310572	0.000633247	0.00310572
CXCL2	11.069	2.74792e-54	2.47476e-54	0.00224771	0.000203049	0.00224771
EREG	5.00681	3.03461e-72	4.79152e-72	0.00126762	0.000253165	0.00126762
G3BP2	0.799632	0.201176	0.0159134	8.68042e-05	0.000108559	0.000108559
SCARB2	0.15171	7.46101e-76	1.31465e-75	4.44629e-05	0.000293166	0.000293166
CCNI	1.09029	0.00566239	0.000533255	0.000369626	0.000339015	0.000369626
RASGEF1B	0.811211	0.017359	0.00156566	8.18739e-05	0.000100932	0.000100932
HNRNPD	1.16399	4.43228e-05	5.00814e-06	0.000199082	0.000171032	0.000199082
HNRNPDL	0.857708	0.00668468	0.000625171	0.000216993	0.000252994	0.000252994
HPSE	0.397196	1.13713e-09	1.73902e-10	4.11944e-05	0.000103737	0.000103737
GPAT3	0.296587	3.2823e-19	8.38364e-20	4.83012e-05	0.000162894	0.000162894
EIF4E	1.30365	1.86571e-06	2.32888e-07	0.000105132	8.06406e-05	0.000105132
H2AFZ	1.03115	0.190316	0.0151331	0.000283796	0.000275222	0.000283796
SLC39A8	6.19957	1.1627e-57	1.14e-57	0.000243063	3.91932e-05	0.000243063
NFKB1	3.24656	6.27e-59	6.51543e-59	0.000203004	6.25181e-05	0.000203004
UBE2D3	1.3467	6.91321e-16	1.49291e-16	0.000430287	0.000319508	0.000430287
TET2	0.724967	0.247186	0.0192277	7.86053e-05	0.000108432	0.000108432
RPL34	0.638077	5.62758e-34	2.6937e-34	0.00108911	0.00170687	0.00170687
OSTC	0.772282	5.9636e-05	6.63361e-06	0.000156611	0.000202794	0.000202794
MCUB	0.325276	7.7291e-19	1.93753e-19	3.94525e-05	0.000121322	0.000121322
SNHG8	0.406163	1.49026e-16	3.3245e-17	4.12518e-05	0.000101588	0.000101588
C4orf3	0.728288	0.00210535	0.000207094	0.000137128	0.000188294	0.000188294
TNIP3	142.711	7.04036e-103	3.29218e-102	0.000167975	1.16141e-06	0.000167975
ANXA5	2.2181	3.23666e-101	1.35694e-100	0.00255643	0.00115252	0.00255643
SLC7A11	1.57091	3.26073e-35	1.62475e-35	0.00185194	0.00117889	0.00185194
NDUFC1	0.908186	0.762808	0.0535153	9.45623e-05	0.000104124	0.000104124
SMARCA5	1.05215	0.00621411	0.000582956	0.000102549	9.74645e-05	0.000102549
LSM6	0.622799	0.000628378	6.50197e-05	6.30241e-05	0.000101204	0.000101204
RPS3A	0.712783	1.24666e-24	3.98867e-25	0.00102179	0.00143353	0.00143353
TLR2	1.5336	1.3627e-14	2.73846e-15	0.000136766	8.91739e-05	0.000136766
FNIP2	1.10246	5.77912e-07	7.43518e-08	0.000333882	0.00030285	0.000333882
DDX60L	0.617818	0.000332614	3.52258e-05	0.000110163	0.00017832	0.00017832
SPCS3	0.948839	0.45997	0.0340164	0.000251929	0.000265514	0.000265514
IRF2	1.75736	4.53357e-19	1.14593e-19	0.000103276	5.87607e-05	0.000103276
ACSL1	6.59408	4.69506e-78	8.78193e-78	0.000312524	4.73813e-05	0.000312524
MIR3945HG	22.5162	6.40286e-57	6.08171e-57	0.000172016	7.6246e-06	0.000172016
PDCD6	0.693071	0.000324799	3.44581e-05	8.44689e-05	0.000121883	0.000121883
NDUFS6	0.730828	0.00241927	0.000236063	0.000139529	0.000190925	0.000190925
MED10	1.48629	4.43562e-13	8.07308e-14	0.000165316	0.000111222	0.000165316
CCT5	0.872215	0.768593	0.0538591	0.000188847	0.000216516	0.000216516
BASP1	2.65827	2.87395e-62	3.17649e-62	0.00113544	0.000427123	0.00113544
ZFR	1.19744	3.89086e-06	4.78312e-07	0.000103598	8.6514e-05	0.000103598
SUB1	0.718539	6.66645e-12	1.12884e-12	0.00036178	0.0005035	0.0005035
IL7R	0.503036	0.59202	0.0428949	0.000199209	0.000396029	0.000396029
NIPBL	0.983347	0.0982067	0.00812242	0.000149041	0.000151566	0.000151566
DAB2	0.699875	0.00115212	0.000116438	0.000141773	0.000202575	0.000202575
RPL37	0.719898	1.52826e-19	3.9533e-20	0.00117107	0.00162673	0.00162673
SELENOP	0.0217743	6.50013e-22	1.9089e-22	2.63805e-06	0.000121861	0.000121861
GPBP1	1.17046	2.03951e-08	2.86332e-09	0.000139169	0.000118899	0.000139169
ERBIN	1.31348	3.26304e-08	4.47765e-09	0.000151036	0.000114985	0.000151036
SREK1	0.749617	0.76476	0.0536214	7.59042e-05	0.000101263	0.000101263
MRPS36	1.46089	1.31023e-11	2.19721e-12	0.00012156	8.32044e-05	0.00012156
TNPO1	0.917576	0.228128	0.0178136	9.22133e-05	0.000100498	0.000100498
BTF3	0.782517	5.09713e-08	6.90868e-09	0.000367676	0.000469867	0.000469867
HEXB	0.455054	1.48461e-17	3.50484e-18	9.40895e-05	0.000206784	0.000206784
NSA2	0.791545	0.205226	0.0162022	8.81342e-05	0.000111349	0.000111349
COL4A3BP	1.05296	0.000156595	1.69084e-05	0.000121126	0.000115034	0.000121126
TBCA	1.83491	1.72255e-31	7.42652e-32	0.000321635	0.000175279	0.000321635
LHFPL2	0.717027	1.277e-05	1.4943e-06	0.000210912	0.000294155	0.000294155
ZFYVE16	0.836214	0.465168	0.0343382	0.000363313	0.000434477	0.000434477
RPS23	0.568193	4.26655e-39	2.35785e-39	0.00112817	0.00198555	0.00198555
TMEM167A	0.706596	9.38236e-05	1.02397e-05	0.000154216	0.000218258	0.000218258
VCAN	0.360618	4.70169e-15	9.63964e-16	0.000396576	0.00109974	0.00109974
COX7C	0.679576	5.33916e-15	1.09282e-15	0.000250154	0.00036811	0.00036811
LUCAT1	1.69374	6.08666e-11	9.94644e-12	0.000128143	7.56505e-05	0.000128143
GLRX	1.46163	0.0155504	0.00140775	0.000290951	0.000199054	0.000290951
ELL2	1.13317	5.74876e-06	6.98934e-07	0.000114464	0.00010101	0.000114464
CAST	1.69704	2.6193e-21	7.45795e-22	0.00025678	0.000151304	0.00025678
CHD1	0.964291	0.0229843	0.00205322	9.91595e-05	0.000102832	0.000102832
PJA2	1.18196	6.77815e-06	8.15927e-07	0.000144513	0.000122263	0.000144513
SRP19	1.30506	2.82389e-09	4.21261e-10	0.000118443	9.07534e-05	0.000118443
REEP5	0.65818	2.34947e-15	4.91649e-16	0.000203219	0.000308767	0.000308767
DCP2	1.11208	6.02561e-06	7.31131e-07	0.000115392	0.000103761	0.000115392
ATG12	1.25343	7.50163e-08	1.00446e-08	0.000109087	8.70275e-05	0.000109087
TNFAIP8	4.39625	1.20522e-66	1.55884e-66	0.000304365	6.92207e-05	0.000304365
HINT1	1.20256	3.79751e-05	4.32304e-06	0.000249228	0.000207245	0.000249228
FNIP1	1.1823	4.22484e-07	5.47607e-08	0.000151491	0.00012813	0.000151491
CSF2	82.2848	1.7617e-15	3.72499e-16	0.000305555	3.69783e-06	0.000305555
IRF1	1.76377	3.53195e-12	6.06517e-13	0.000196301	0.000111289	0.000196301
UQCRQ	0.622451	4.79152e-07	6.1842e-08	9.92595e-05	0.000159475	0.000159475
AFF4	1.02976	1.8538e-05	2.14857e-06	0.000107	0.000103907	0.000107
VDAC1	0.870379	0.428811	0.0318673	0.000124258	0.000142765	0.000142765
SKP1	1.26595	8.48419e-10	1.29913e-10	0.000421288	0.000332781	0.000421288
PPP2CA	1.32702	8.39173e-11	1.35854e-11	0.000120853	9.10672e-05	0.000120853
UBE2B	1.6886	7.06173e-30	2.85237e-30	0.000404248	0.000239392	0.000404248
DDX46	0.979	0.425932	0.0316726	0.000130965	0.000133775	0.000133775
H2AFY	0.576351	6.57064e-32	2.91554e-32	0.000284405	0.00049347	0.00049347
TGFBI	0.0414545	1.27351e-85	3.2257e-85	1.6006e-05	0.000386473	0.000386473
HNRNPA0	0.957423	0.881079	0.0606576	0.000114635	0.000119734	0.000119734
ETF1	1.27766	2.73527e-08	3.79628e-09	0.000146593	0.000114732	0.000146593
HSPA9	1.20125	0.000694703	7.15172e-05	0.000140829	0.000117232	0.000140829
CTNNA1	1.08576	0.000367034	3.8669e-05	0.0001153	0.000106192	0.0001153
PAIP2	1.22758	3.27764e-09	4.85378e-10	0.000199551	0.000162554	0.000199551
UBE2D2	1.41911	2.31437e-15	4.85139e-16	0.000189231	0.000133341	0.000189231
CYSTM1	1.75803	2.27029e-25	7.56222e-26	0.000222207	0.000126389	0.000222207
HBEGF	0.828354	0.828317	0.0577778	8.71771e-05	0.000105245	0.000105245
SRA1	0.968406	0.0506664	0.00432282	0.00014256	0.000147212	0.000147212
CD14	0.739661	6.16497e-07	7.91485e-08	0.000930763	0.00125837	0.00125837
NDUFA2	0.685575	3.31243e-06	4.08443e-07	0.000160607	0.000234273	0.000234273
IK	1.23818	1.46999e-07	1.93004e-08	0.000115776	9.35021e-05	0.000115776
TAF7	1.10772	0.0136794	0.00124208	0.000132403	0.000119526	0.000132403
DIAPH1	0.825729	0.32764	0.0250689	8.28059e-05	0.000100286	0.000100286
NDFIP1	1.08572	0.00546411	0.00051538	0.000117435	0.000108162	0.000117435
NR3C1	2.49844	9.62776e-42	5.68224e-42	0.000252414	0.000101019	0.000252414
JAKMIP2	0.284059	5.4792e-21	1.514e-21	4.04689e-05	0.000142507	0.000142507
SPINK1	2.99765	1.13397e-06	1.43462e-07	0.000328391	0.000109539	0.000328391
CSNK1A1	1.02422	0.0233872	0.00208461	0.000281255	0.000274604	0.000281255
CSF1R	0.102693	3.18247e-67	4.25192e-67	1.97935e-05	0.000192883	0.000192883
CD74	0.226226	9.15302e-71	1.40864e-70	0.000226688	0.0010021	0.0010021
RPS14	0.823655	1.15651e-08	1.65227e-09	0.00131709	0.00159909	0.00159909
SMIM3	1.2825	8.61547e-06	1.02292e-06	0.000153781	0.000119904	0.000153781
TNIP1	4.86361	5.26679e-103	2.56134e-102	0.000266229	5.47264e-05	0.000266229
ATOX1	1.55088	7.55023e-13	1.35192e-13	0.000359534	0.00023182	0.000359534
G3BP1	1.27482	3.89807e-09	5.73067e-10	0.000127612	0.000100099	0.000127612
HAVCR2	0.359949	9.79235e-20	2.56585e-20	4.46764e-05	0.000124147	0.000124147
RNF145	1.50359	1.9636e-14	3.93301e-15	0.000136235	9.06013e-05	0.000136235
NPM1	0.835323	9.6326e-06	1.13923e-06	0.000359573	0.000430463	0.000430463
DUSP1	0.717361	2.67804e-05	3.06299e-06	0.000415651	0.000579423	0.000579423
ERGIC1	0.307925	5.81173e-25	1.89943e-25	4.47262e-05	0.000145286	0.000145286
ATP6V0E1	0.9001	0.0043682	0.000416211	0.000483196	0.000536826	0.000536826
CREBRF	1.81558	1.55061e-23	4.80926e-24	0.00021375	0.000117724	0.00021375
CPEB4	0.907537	0.0129326	0.00117867	0.000104495	0.000115143	0.000115143
HIGD2A	1.08217	0.0363252	0.00315683	0.000174127	0.000160904	0.000174127
PRELID1	0.8251	0.0115325	0.0010574	0.000233116	0.000282534	0.000282534
LMAN2	0.97247	0.501679	0.0367878	0.000142432	0.000146465	0.000146465
PDLIM7	0.881275	0.322127	0.0246626	9.25313e-05	0.000104999	0.000104999
TMED9	0.986451	0.832195	0.0579154	0.000218552	0.000221554	0.000221554
HNRNPAB	1.01436	0.655093	0.0468782	0.00012365	0.0001219	0.00012365
HNRNPH1	0.445904	6.6448e-26	2.25663e-26	0.000153787	0.000344907	0.000344907
CANX	0.870686	0.0969762	0.0080261	0.000322911	0.000370872	0.000370872
SQSTM1	2.16523	2.05826e-66	2.63414e-66	0.00183943	0.000849525	0.00183943
RNF130	0.676655	1.43566e-12	2.53335e-13	0.000228596	0.000337841	0.000337841
MGAT1	0.629172	3.39984e-16	7.46123e-17	0.000259701	0.000412775	0.000412775
RACK1	0.745504	1.83272e-15	3.86173e-16	0.000644106	0.000863993	0.000863993
SERPINB1	1.28766	0.0233572	0.00208346	0.000201686	0.000156626	0.000201686
SERPINB9	4.26367	5.5339e-42	3.36405e-42	0.000149058	3.4948e-05	0.000149058
NQO2	0.410569	3.63199e-34	1.74536e-34	9.34431e-05	0.000227617	0.000227617
PRPF4B	0.721441	0.12758	0.0103477	0.000105742	0.000146576	0.000146576
SSR1	0.739193	0.233393	0.018178	8.34996e-05	0.000112966	0.000112966
PHACTR1	2.26563	5.56095e-35	2.71526e-35	0.000325064	0.000143468	0.000325064
NOL7	1.37216	8.44723e-13	1.50588e-13	0.000157551	0.000114815	0.000157551
CD83	1.16357	6.11845e-05	6.79964e-06	0.000212379	0.000182521	0.000212379
JARID2	0.627416	2.40019e-10	3.77999e-11	0.000231783	0.000369434	0.000369434
ATXN1	0.96199	0.485409	0.0356592	0.000162244	0.000168655	0.000168655
DEK	2.08171	1.0669e-42	6.68627e-43	0.000335767	0.000161285	0.000335767
TDP2	1.41079	2.98617e-14	5.8938e-15	0.000265384	0.000188106	0.000265384
C6orf62	0.865427	0.00645248	0.000604385	0.000210202	0.00024289	0.00024289
TRIM38	0.510798	5.81041e-06	7.05724e-07	5.68561e-05	0.000111323	0.000111323
HLA-F	0.854347	0.303846	0.023307	0.000104728	0.000122585	0.000122585
HLA-A	0.877303	0.000374893	3.94627e-05	0.00144911	0.00165178	0.00165178
HLA-E	1.06095	0.681118	0.0486261	0.000943624	0.000889412	0.000943624
ABCF1	1.78587	1.46963e-19	3.80975e-20	0.000105919	5.93023e-05	0.000105919
PPP1R18	1.31954	1.94277e-09	2.92692e-10	0.000147129	0.000111496	0.000147129
TUBB	1.04895	0.1063	0.0087561	0.000202285	0.000192845	0.000202285
FLOT1	1.20095	0.000100981	1.1011e-05	0.000106826	8.89489e-05	0.000106826
IER3	3.46291	3.64028e-78	6.91539e-78	0.00255376	0.000737449	0.00255376
HLA-C	0.722362	3.02092e-21	8.54148e-22	0.000778283	0.00107742	0.00107742
HLA-B	0.792241	3.75784e-16	8.21723e-17	0.00222197	0.00280467	0.00280467
LST1	0.261668	2.95448e-40	1.65533e-40	4.45897e-05	0.00017045	0.00017045
AIF1	0.308833	1.05915e-34	5.13034e-35	0.000109551	0.000354762	0.000354762
CSNK2B	1.15311	1.82636e-05	2.11878e-06	0.000151976	0.000131795	0.000151976
CLIC1	0.89138	0.0368445	0.00319968	0.000785743	0.000881492	0.000881492
HSPA1A	1.24305	2.13757e-05	2.46571e-06	0.000626783	0.000504227	0.000626783
HSPA1B	1.34015	4.59293e-05	5.17044e-06	0.000188451	0.000140615	0.000188451
GPSM3	1.01646	0.180247	0.0143701	0.000153357	0.000150873	0.000153357
HLA-DRA	0.162184	9.12197e-87	2.52056e-86	0.000309366	0.00190759	0.00190759
HLA-DRB5	0.0541724	7.22848e-75	1.25548e-74	1.27958e-05	0.000236479	0.000236479
HLA-DRB1	0.23992	7.8929e-69	1.17027e-68	0.00022777	0.000949407	0.000949407
HLA-DQB1	0.132431	6.26952e-41	3.59551e-41	2.71275e-05	0.000204946	0.000204946
PSMB8	0.672678	0.00300331	0.000289566	7.01979e-05	0.000104363	0.000104363
BRD2	1.44456	7.12677e-10	1.09541e-10	0.000233	0.00016129	0.000233
HLA-DPA1	0.181289	2.57716e-56	2.42892e-56	8.24711e-05	0.000454986	0.000454986
HLA-DPB1	0.119345	3.9921e-68	5.57884e-68	6.28017e-05	0.000526334	0.000526334
SLC39A7	0.820203	0.953061	0.0652071	8.85567e-05	0.000107973	0.000107973
RPS18	0.418724	8.83885e-64	1.04333e-63	0.000971924	0.00232118	0.00232118
TAPBP	0.81071	0.214261	0.016828	0.00011878	0.000146517	0.000146517
HMGA1	0.909141	0.291875	0.0224595	0.000168724	0.000185588	0.000185588
RPS10	0.871688	0.00455095	0.000432607	0.000460847	0.000528686	0.000528686
RPL10A	0.639112	2.57924e-26	8.95955e-27	0.000445695	0.000697374	0.000697374
SRSF3	0.791714	2.22896e-07	2.91395e-08	0.000267894	0.000338376	0.000338376
CDKN1A	2.68717	2.13014e-51	1.76178e-51	0.000293436	0.000109189	0.000293436
MTCH1	0.767834	0.00330023	0.000317187	0.000144601	0.000188327	0.000188327
GLO1	0.302955	1.15574e-05	1.35763e-06	4.50871e-05	0.000148861	0.000148861
HSP90AB1	1.1334	0.0258088	0.00229206	0.000831412	0.000733554	0.000831412
PLA2G7	0.45848	4.63716e-26	1.58813e-26	0.000252215	0.000550129	0.000550129
OGFRL1	1.61118	2.64487e-12	4.59376e-13	0.000192026	0.000119178	0.000192026
EEF1A1	0.910687	7.16806e-05	7.90828e-06	0.00327143	0.00359226	0.00359226
CD109	0.261028	2.6989e-44	1.74538e-44	6.65168e-05	0.000254871	0.000254871
COX7A2	0.928073	0.141728	0.0114418	0.000372295	0.000401149	0.000401149
PHIP	0.651463	0.00742395	0.00069112	8.78632e-05	0.000134879	0.000134879
CYB5R4	0.910903	0.868341	0.0599164	0.00014378	0.000157845	0.000157845
SYNCRIP	0.779867	0.0507272	0.00432497	0.000112475	0.000144228	0.000144228
AKIRIN2	1.66213	9.07136e-17	2.06922e-17	0.000151482	9.11309e-05	0.000151482
PNRC1	5.12953	3.94403e-128	4.79514e-127	0.00107523	0.000209602	0.00107523
UBE2J1	1.32203	1.77277e-10	2.81375e-11	0.000126836	9.59363e-05	0.000126836
PNISR	0.757345	0.046993	0.00402352	0.000165429	0.000218438	0.000218438
SNX3	0.906295	0.337961	0.0257612	0.000197768	0.000218218	0.000218218
FOXO3	1.6658	2.35805e-17	5.49217e-18	0.000154324	9.26366e-05	0.000154324
CD164	0.682218	1.34862e-09	2.047e-10	0.000199504	0.000292441	0.000292441
AMD1	0.523916	5.35852e-15	1.09494e-15	8.49416e-05	0.000162143	0.000162143
GTF3C6	1.14652	2.2314e-05	2.56664e-06	0.000136878	0.000119383	0.000136878
SLC16A10	0.542455	0.00345074	0.000330868	7.42691e-05	0.000136926	0.000136926
MARCKS	3.28744	1.27452e-51	1.06134e-51	0.000531009	0.000161516	0.000531009
DSE	0.720602	0.000790244	8.08055e-05	0.000195254	0.000270966	0.000270966
SERINC1	1.07835	0.0136475	0.00124011	0.000216264	0.000200551	0.000216264
ARHGAP18	0.165506	2.30994e-76	4.19167e-76	3.74896e-05	0.000226595	0.000226595
STX7	0.599975	7.55209e-05	8.31686e-06	7.5196e-05	0.000125342	0.000125342
RPS12	0.752092	1.57549e-15	3.34874e-16	0.00185596	0.00246773	0.00246773
SGK1	0.396582	0.0060195	0.000565135	9.42232e-05	0.000237612	0.000237612
BCLAF1	0.937857	0.458553	0.0339323	0.000131943	0.000140687	0.000140687
IFNGR1	0.394937	3.59997e-37	1.87044e-37	8.49958e-05	0.000215238	0.000215238
TNFAIP3	3.96291	1.80317e-68	2.57917e-68	0.000212547	5.36222e-05	0.000212547
ABRACL	1.30921	1.65682e-07	2.17065e-08	0.000130029	9.9315e-05	0.000130029
CITED2	2.48795	6.14594e-25	2.00328e-25	0.000150227	6.03723e-05	0.000150227
SF3B5	0.999761	0.196731	0.0155922	0.000157357	0.000157394	0.000157394
STX11	1.84603	2.91711e-21	8.26717e-22	0.000113847	6.16639e-05	0.000113847
RAB32	1.67943	3.47735e-19	8.86323e-20	0.000125727	7.48566e-05	0.000125727
PCMT1	1.21236	1.36355e-07	1.79221e-08	0.000102825	8.48111e-05	0.000102825
SNX9	3.45973	2.69822e-58	2.68892e-58	0.000221729	6.40774e-05	0.000221729
SYNJ2	2.89869	5.92848e-15	1.20532e-15	0.0001013	3.49366e-05	0.0001013
DYNLT1	0.736345	0.000841803	8.58609e-05	0.000128503	0.00017452	0.00017452
SOD2	13.9291	1.31604e-188	1.60004e-186	0.00354343	0.000254376	0.00354343
WTAP	4.38576	7.73817e-105	4.09046e-104	0.000524445	0.000119567	0.000524445
TCP1	0.988985	0.276706	0.0213871	0.000102859	0.000104005	0.000104005
IGF2R	0.677655	0.0152622	0.0013827	0.000113821	0.00016797	0.00016797
MAP3K4	5.87891	1.50546e-57	1.46427e-57	0.000144101	2.44985e-05	0.000144101
QKI	0.946708	0.153056	0.0123154	0.000158154	0.000167058	0.000167058
SFT2D1	0.842133	0.528736	0.038632	0.000113596	0.000134894	0.000134894
RNASET2	0.183279	1.67586e-31	7.2509e-32	3.71314e-05	0.000202665	0.000202665
PSMB1	1.1356	6.27802e-05	6.96424e-06	0.000406658	0.000358099	0.000406658
FAM20C	0.177359	3.71868e-47	2.62859e-47	2.06926e-05	0.000116744	0.000116744
ZFAND2A	3.00967	9.12301e-36	4.58337e-36	0.000131754	4.37662e-05	0.000131754
TTYH3	0.312938	6.15044e-25	1.99939e-25	4.77894e-05	0.000152746	0.000152746
GNA12	0.612244	7.79814e-05	8.58007e-06	7.53797e-05	0.00012313	0.00012313
ACTB	0.619856	4.05779e-27	1.46829e-27	0.00202073	0.00326	0.00326
RAC1	1.33266	4.19447e-20	1.11589e-20	0.000745671	0.00055953	0.000745671
KDELR2	1.09074	0.050212	0.00428705	0.000163828	0.000150198	0.000163828
NDUFA4	0.67228	1.1265e-14	2.2713e-15	0.000294804	0.000438521	0.000438521
AHR	1.28854	2.66794e-09	3.98977e-10	0.000197808	0.00015351	0.000197808
ITGB8	6.80586	2.38572e-89	6.90607e-89	0.000271638	3.9899e-05	0.000271638
IL6	3068.29	5.67117e-63	6.44392e-63	0.000900621	2.77796e-07	0.000900621
TOMM7	0.765791	0.000611361	6.33128e-05	0.000162908	0.000212737	0.000212737
GPNMB	0.117552	8.71436e-56	8.02644e-56	6.5147e-05	0.000554315	0.000554315
CYCS	1.49534	1.03846e-11	1.74628e-12	0.000229325	0.000153355	0.000229325
HNRNPA2B1	0.93043	0.000210575	2.25367e-05	0.000579702	0.000623049	0.000623049
CBX3	1.11168	6.24566e-05	6.93467e-06	0.000134148	0.00012067	0.000134148
SNX10	6.08818	3.99514e-86	1.05593e-85	0.000362335	5.95013e-05	0.000362335
TAX1BP1	1.5182	7.22758e-24	2.26476e-24	0.000279735	0.000184249	0.000279735
SEPT7	0.929079	0.723954	0.051114	0.000216215	0.000232722	0.000232722
RALA	1.24683	1.36134e-05	1.58688e-06	0.000441312	0.000353943	0.000441312
INHBA	13.1519	1.24032e-60	1.33449e-60	0.000557527	4.23768e-05	0.000557527
PSMA2	1.26782	1.50386e-06	1.89274e-07	0.000154566	0.000121912	0.000154566
STK17A	2.60446	1.31903e-52	1.12145e-52	0.000220352	8.45962e-05	0.000220352
DBNL	0.530292	4.53206e-07	5.85555e-08	5.52499e-05	0.000104202	0.000104202
PPIA	0.747308	4.37084e-14	8.5025e-15	0.000521636	0.000698025	0.000698025
H2AFV	0.974713	0.68364	0.0487775	0.000175098	0.000179642	0.000179642
MYO1G	0.772687	0.074026	0.00621123	8.86306e-05	0.000114709	0.000114709
UPP1	1.62407	5.15708e-20	1.36899e-20	0.000488067	0.000300514	0.000488067
SEC61G	1.64673	3.04482e-17	7.0378e-18	0.000663655	0.000403007	0.000663655
CCT6A	0.721992	0.000128587	1.39586e-05	0.000112856	0.000156318	0.000156318
CHCHD2	0.87653	1.3432e-05	1.56724e-06	0.000534132	0.000609373	0.000609373
TPST1	0.594743	0.00231509	0.000226261	6.80566e-05	0.000114441	0.000114441
EIF4H	1.05137	0.0453528	0.00389131	0.000125199	0.000119081	0.000125199
GTF2I	0.430969	3.3269e-09	4.91475e-10	4.38058e-05	0.000101666	0.000101666
NCF1	0.573448	0.000754784	7.73749e-05	8.53648e-05	0.000148874	0.000148874
POR	0.622096	3.7495e-06	4.614e-07	0.000137209	0.000220569	0.000220569
MDH2	0.621929	0.00040702	4.26966e-05	6.86862e-05	0.00011045	0.00011045
YWHAG	0.803129	0.0369115	0.00320321	0.000119305	0.000148554	0.000148554
FGL2	0.0596749	7.56952e-39	4.12691e-39	7.77932e-06	0.000130609	0.000130609
PTPN12	1.92139	4.33642e-35	2.15192e-35	0.000294793	0.000153419	0.000294793
CD36	0.0645093	9.48203e-42	5.62353e-42	7.28104e-06	0.000113096	0.000113096
FAM133B	1.1647	3.73747e-05	4.25868e-06	0.000148788	0.000127746	0.000148788
TFPI2	5.61589	2.77022e-16	6.13484e-17	0.000440642	7.84506e-05	0.000440642
GNG11	2.62778	1.33224e-19	3.46098e-20	0.000530086	0.000201715	0.000530086
SEM1	1.11548	0.00333718	0.000320485	0.000289068	0.000259142	0.000289068
BRI3	1.2611	6.0764e-09	8.82638e-10	0.00135661	0.00107573	0.00135661
ARPC1B	0.732857	2.1958e-12	3.8302e-13	0.000318881	0.000435127	0.000435127
BUD31	1.02463	0.0221572	0.00198225	0.000137175	0.000133877	0.000137175
ATP5MF	0.846201	0.000941506	9.57091e-05	0.000231277	0.000273315	0.000273315
ZNF655	0.948617	0.0119141	0.00108911	0.000109129	0.000115041	0.000115041
LAMTOR4	0.733371	1.13712e-08	1.6284e-09	0.000219259	0.00029898	0.00029898
PILRA	4.00716	1.12231e-72	1.84392e-72	0.000287459	7.17246e-05	0.000287459
GNB2	0.990699	0.168334	0.0134822	0.000161921	0.000163441	0.000163441
TRIM56	1.08571	0.000288649	3.07302e-05	0.000117554	0.000108272	0.000117554
ZNHIT1	0.881677	0.853479	0.0590586	0.000107858	0.000122335	0.000122335
FIS1	0.537026	1.98772e-10	3.14261e-11	8.75604e-05	0.00016306	0.00016306
CUX1	0.803756	0.0431061	0.00371164	8.76273e-05	0.000109026	0.000109026
POLR2J	1.13091	0.00118231	0.000119093	0.000128622	0.000113731	0.000128622
POLR2J3.1	0.832529	0.0608239	0.00513182	0.00012203	0.000146581	0.000146581
KMT2E	0.939187	0.335776	0.0256108	0.000166321	0.000177092	0.000177092
NAMPT	3.29871	4.28689e-86	1.10893e-85	0.00173118	0.000524794	0.00173118
HBP1	1.55151	3.67583e-16	8.05237e-17	0.000125141	8.06518e-05	0.000125141
PNPLA8	2.84275	1.00114e-40	5.68775e-41	0.000200272	7.04398e-05	0.000200272
DNAJB9	3.2347	3.40215e-30	1.38803e-30	0.000126542	3.91095e-05	0.000126542
DOCK4	0.963433	0.16115	0.0129238	0.000114546	0.000118894	0.000118894
TFEC	0.828475	0.57825	0.0419723	0.000106097	0.000128066	0.000128066
MET	5.14148	2.76651e-89	7.82215e-89	0.000265708	5.16665e-05	0.000265708
CAPZA2	1.04947	0.0595063	0.00503113	0.000185644	0.000176893	0.000185644
LSM8	0.891213	0.444042	0.0329588	0.000107125	0.000120203	0.000120203
CALU	1.20938	4.02279e-08	5.48923e-09	0.000138041	0.00011414	0.000138041
ATP6V1F	1.20475	6.75099e-09	9.75962e-10	0.0014515	0.00120481	0.0014515
UBE2H	1.52367	1.95322e-12	3.42672e-13	0.000120158	7.88556e-05	0.000120158
AKR1B1	4.72601	4.81366e-45	3.19805e-45	0.000204367	4.32307e-05	0.000204367
STMP1	1.0309	0.131392	0.0106498	0.000142168	0.000137906	0.000142168
MTPN	1.70896	1.11828e-28	4.31619e-29	0.000245682	0.000143754	0.000245682
HIPK2	0.737169	0.00260027	0.000252106	0.000213524	0.00028966	0.00028966
TBXAS1	0.191285	1.95782e-61	2.14443e-61	3.50561e-05	0.000183333	0.000183333
NDUFB2	0.577843	7.86394e-15	1.59084e-15	0.000178436	0.000308808	0.000308808
SSBP1	0.665124	2.26263e-06	2.81278e-07	0.000112169	0.000168652	0.000168652
ZYX	0.662465	0.000209955	2.24901e-05	6.8074e-05	0.000102767	0.000102767
RHEB	1.61057	3.12689e-22	9.27235e-23	0.000387005	0.000240284	0.000387005
PRKAG2	0.971652	0.000270278	2.87996e-05	0.000119159	0.000122636	0.000122636
KMT2C	0.688779	0.00148702	0.000147947	0.000100393	0.000145762	0.000145762
INSIG1	0.374612	1.92972e-23	5.96986e-24	0.000257915	0.000688513	0.000688513
DNAJB6	1.30273	2.44339e-08	3.40673e-09	0.000271733	0.000208583	0.000271733
CSF2RA	0.875941	0.000734956	7.54694e-05	0.000195006	0.000222627	0.000222627
IL3RA	0.612785	0.0162924	0.00147055	0.000152524	0.000248914	0.000248914
SLC25A6	0.858246	0.0351227	0.00306109	0.000238204	0.00027755	0.00027755
CD99	1.03553	0.0237561	0.00211595	0.000187885	0.000181438	0.000187885
TMSB4X	0.483371	7.7684e-28	2.87952e-28	0.00231258	0.00478429	0.00478429
RAB9A	0.492021	0.0021485	0.000210487	5.15651e-05	0.000104819	0.000104819
AP1S2	2.85595	1.38845e-52	1.17227e-52	0.000176973	6.19562e-05	0.000176973
SH3KBP1	1.43448	9.1009e-13	1.62004e-13	0.000184135	0.000128359	0.000184135
EIF1AX	1.16005	0.013305	0.0012117	0.00019736	0.000170129	0.00019736
RPS6KA3	1.132	1.38861e-05	1.61712e-06	0.000103192	9.11572e-05	0.000103192
SMS	1.84933	5.51424e-25	1.80706e-25	0.000167789	9.07223e-05	0.000167789
SAT1	0.93645	0.777041	0.0543883	0.00268552	0.00286777	0.00286777
GK	1.00449	0.00249726	0.000242893	0.000274335	0.00027311	0.000274335
ATP6AP2	0.687835	4.90403e-08	6.66181e-09	0.000191831	0.000278898	0.000278898
DDX3X	1.03172	0.34758	0.0264117	0.00033609	0.000325757	0.00033609
NDUFB11	0.745333	8.71269e-06	1.03244e-06	0.000139821	0.000187601	0.000187601
TIMP1	0.357791	2.27825e-50	1.77557e-50	0.00252735	0.00706377	0.00706377
UXT	1.06961	0.000794072	8.11287e-05	0.000188202	0.000175954	0.000188202
RBM3	0.86171	0.000468381	4.89224e-05	0.000402221	0.000466773	0.000466773
WAS	0.506372	1.28367e-10	2.05353e-11	5.67016e-05	0.000111992	0.000111992
PLP2	1.53972	7.55421e-16	1.62844e-16	0.000192505	0.00012502	0.000192505
MSN	1.05199	0.0206606	0.00185108	0.000297956	0.00028323	0.000297956
RPS4X	0.597512	6.65287e-34	3.15959e-34	0.000870268	0.0014565	0.0014565
XIST	0.414839	1.21499e-21	3.52551e-22	0.000207903	0.000501186	0.000501186
ATRX	0.611923	1.55444e-06	1.94834e-07	6.98056e-05	0.000114086	0.000114086
COX7B	0.941157	0.378876	0.0285577	0.000224249	0.000238271	0.000238271
PGK1	0.834496	0.0180506	0.00162442	0.000226181	0.000271042	0.000271042
RPL36A	0.559753	1.82259e-13	3.40384e-14	0.000124397	0.000222248	0.000222248
GLA	0.70739	0.0409448	0.00353556	0.000100343	0.000141856	0.000141856
HNRNPH2	0.900116	0.296153	0.0227599	9.87487e-05	0.000109708	0.000109708
TSC22D3	0.563115	0.179091	0.0142873	9.88743e-05	0.000175597	0.000175597
SLC25A5	0.56431	7.39312e-15	1.49809e-15	0.000132027	0.000233973	0.000233973
UBE2A	1.36521	5.15017e-12	8.76971e-13	0.000174012	0.000127458	0.000174012
RPL39	0.681044	1.81874e-28	6.88855e-29	0.00160888	0.00236238	0.00236238
NDUFA1	0.941772	0.248397	0.0193095	0.000240095	0.00025494	0.00025494
LAMP2	0.521746	3.00128e-17	6.95038e-18	9.8587e-05	0.00018897	0.00018897
XIAP	1.14041	0.000388009	4.0808e-05	0.000139876	0.000122652	0.000139876
STAG2	1.23379	4.00021e-07	5.19045e-08	0.000145377	0.000117827	0.000145377
RBMX	0.678224	0.00638822	0.000598828	6.82245e-05	0.0001006	0.0001006
IDS	0.487099	2.46857e-15	5.15684e-16	7.77166e-05	0.000159566	0.000159566
BCAP31	0.804313	0.00355103	0.000339948	0.000265683	0.000330327	0.000330327
SSR4	0.891208	0.0203272	0.00182255	0.000220488	0.000247406	0.000247406
IRAK1	0.497566	5.28566e-20	1.40006e-20	0.000131504	0.00026431	0.00026431
MECP2	0.751359	0.880096	0.0606243	0.000103885	0.000138269	0.000138269
FLNA	0.643958	1.06191e-17	2.51182e-18	0.000446016	0.000692625	0.000692625
RPL10	0.797729	2.61392e-11	4.34153e-12	0.00278256	0.0034881	0.0034881
ATP6AP1	0.505551	3.14319e-21	8.86656e-22	0.000127693	0.000252596	0.000252596
FAM50A	0.820574	0.502796	0.0368474	9.99501e-05	0.000121809	0.000121809
MPP1	0.380377	1.76965e-22	5.29935e-23	5.59711e-05	0.000147172	0.000147172
CLN8	0.51339	2.48532e-08	3.45727e-09	8.87354e-05	0.000172857	0.000172857
AC100810.1	0.609114	2.67531e-07	3.48996e-08	8.62503e-05	0.00014161	0.00014161
CTSB	0.453971	4.07368e-50	3.13467e-50	0.000892364	0.0019657	0.0019657
PCM1	0.585598	0.00290883	0.000280901	7.32899e-05	0.000125165	0.000125165
ASAH1	0.511578	4.3377e-30	1.7638e-30	0.00038963	0.000761638	0.000761638
ATP6V1B2	1.93205	1.19377e-44	7.80312e-45	0.000435775	0.000225543	0.000435775
SLC25A37	4.84458	2.05515e-98	8.06017e-98	0.000929591	0.00019187	0.000929591
ADAM28	0.102723	3.22675e-30	1.3209e-30	1.55166e-05	0.00015119	0.00015119
PPP2R2A	1.4583	3.85489e-13	7.0372e-14	0.000105338	7.22283e-05	0.000105338
BNIP3L	1.47511	6.07821e-16	1.31727e-16	0.000219455	0.000148767	0.000219455
DUSP4	0.757867	0.194774	0.0154472	8.2707e-05	0.000109136	0.000109136
SARAF	0.540424	5.61802e-24	1.76953e-24	0.000145646	0.000269516	0.000269516
GSR	1.9479	3.48699e-26	1.20099e-26	0.000116608	5.98556e-05	0.000116608
RAB11FIP1	0.726814	0.409626	0.0306476	7.78911e-05	0.000107174	0.000107174
TACC1	0.87595	0.516921	0.0377915	0.000139455	0.000159207	0.000159207
ADAM9	0.5504	2.63768e-08	3.66502e-09	8.00382e-05	0.000145431	0.000145431
HOOK3	1.06152	0.00413562	0.000394669	0.00011212	0.000105622	0.00011212
CEBPD	0.592368	0.0454811	0.00389957	9.78594e-05	0.000165211	0.000165211
RB1CC1	2.23711	4.55681e-42	2.784e-42	0.000315883	0.000141193	0.000315883
ATP6V1H	2.29795	5.68949e-45	3.75939e-45	0.000175925	7.65483e-05	0.000175925
TCEA1	1.253	6.73082e-07	8.60497e-08	0.000121498	9.6963e-05	0.000121498
LYN	1.92546	3.73056e-23	1.1396e-23	0.000334907	0.000173928	0.000334907
RPS20	3.47141	1.49946e-124	1.30217e-123	0.000748173	0.000215513	0.000748173
SDCBP	1.35413	1.38626e-21	4.00337e-22	0.00116316	0.000858969	0.00116316
NSMAF	1.25002	0.00141608	0.000141468	0.000118148	9.45136e-05	0.000118148
RAB2A	1.50589	1.45177e-18	3.57299e-19	0.000273217	0.000181427	0.000273217
ASPH	2.89808	6.34626e-59	6.5388e-59	0.000491452	0.000169568	0.000491452
SGK3	0.501197	1.19861e-09	1.82616e-10	7.14227e-05	0.00014252	0.00014252
TRAM1	1.20313	0.000140952	1.52735e-05	0.000200503	0.000166648	0.000200503
MSC	4.776	1.26439e-67	1.74686e-67	0.00015963	3.34109e-05	0.00015963
RPL7	1.16287	0.00269881	0.000261242	0.000503164	0.000432689	0.000503164
ELOC	1.65361	2.68155e-23	8.25373e-24	0.000307191	0.000185764	0.000307191
TMEM70	0.723608	0.0548655	0.0046582	7.25978e-05	0.000100333	0.000100333
FABP5	0.16554	4.88394e-81	1.06034e-80	0.000351144	0.00212129	0.00212129
FABP4	0.600154	8.12595e-10	1.24741e-10	0.000132	0.000219953	0.000219953
RIPK2	6.4465	2.23496e-72	3.57534e-72	0.000162078	2.51287e-05	0.000162078
OSGIN2	2.39346	3.18232e-27	1.1584e-27	0.000103937	4.34162e-05	0.000103937
NBN	4.20353	6.49424e-43	4.11234e-43	0.000117062	2.78364e-05	0.000117062
UQCRB	0.872948	0.0177599	0.00159944	0.000265495	0.000304139	0.000304139
SDC2	0.4097	2.63942e-29	1.03183e-29	0.000268289	0.000654865	0.000654865
MTDH	1.18504	7.36316e-06	8.82852e-07	0.00031256	0.000263751	0.00031256
RPL30	0.660438	3.19667e-33	1.47216e-33	0.00129029	0.0019537	0.0019537
COX6C	0.822421	0.000779065	7.97295e-05	0.000221358	0.000269158	0.000269158
PABPC1	0.652191	9.13615e-30	3.65386e-30	0.000438832	0.000672867	0.000672867
YWHAZ	1.04307	0.100613	0.00831014	0.000596599	0.000571965	0.000596599
ZNF706	0.778926	2.49393e-05	2.86049e-06	0.0002514	0.000322756	0.000322756
KLF10	0.476737	7.25576e-08	9.73681e-09	6.4958e-05	0.000136273	0.000136273
ATP6V1C1	1.42642	5.95007e-13	1.0749e-13	0.00011762	8.24536e-05	0.00011762
LRP12	1.23045	9.89378e-11	1.59534e-11	0.000110056	8.94408e-05	0.000110056
EIF3E	0.768209	0.0160017	0.00144753	9.55045e-05	0.000124326	0.000124326
ENY2	0.921921	0.286064	0.0220543	0.000231505	0.000251114	0.000251114
TRPS1	0.240772	7.09644e-21	1.94759e-21	2.5555e-05	0.000106187	0.000106187
EIF3H	0.840114	0.374951	0.0282795	0.000112097	0.000133433	0.000133433
RAD21	1.57065	4.20157e-21	1.17162e-21	0.000149187	9.49788e-05	0.000149187
NDUFB9	1.09788	0.0105884	0.000975255	0.00015625	0.000142318	0.00015625
FAM49B	0.588262	1.82542e-21	5.2343e-22	0.000186558	0.000317146	0.000317146
ASAP1	2.26646	2.58246e-48	1.8689e-48	0.000238691	0.000105306	0.000238691
EFR3A	0.653651	0.0325975	0.00285739	6.82718e-05	0.000104455	0.000104455
PHF20L1	1.35139	9.66866e-13	1.71608e-13	0.000118835	8.79319e-05	0.000118835
SLA	0.165445	6.38415e-48	4.56579e-48	2.1229e-05	0.000128394	0.000128394
ST3GAL1	5.85596	2.84368e-128	3.84149e-127	0.000367398	6.27261e-05	0.000367398
AGO2	0.93882	0.13441	0.0108799	0.000101243	0.000107842	0.000107842
EEF1D	0.750229	1.0386e-10	1.67027e-11	0.000327642	0.000436728	0.000436728
PLEC	0.693105	0.00684595	0.000639762	9.99953e-05	0.000144279	0.000144279
GRINA	1.06357	0.27655	0.0213886	0.000219255	0.000206149	0.000219255
MAF1	1.16449	3.04471e-08	4.197e-09	0.000106727	9.16484e-05	0.000106727
VPS28	0.975701	0.21421	0.0168458	0.000127216	0.000130385	0.000130385
RPL8	0.690899	2.14435e-29	8.43719e-30	0.00100349	0.00145244	0.00145244
PLIN2	0.839745	0.00230553	0.000225508	0.000826143	0.000983805	0.000983805
RPS6	0.639754	1.16305e-31	5.1048e-32	0.000734696	0.00114841	0.00114841
DNAJA1	1.57256	1.0617e-15	2.28058e-16	0.000492141	0.00031295	0.000492141
BAG1	0.953149	0.191663	0.0152303	0.000106183	0.000111403	0.000111403
CHMP5	1.50739	1.14676e-16	2.60118e-17	0.000142472	9.45109e-05	0.000142472
UBE2R2	0.858746	0.0144377	0.00130897	0.000161434	0.00018799	0.00018799
VCP	1.42121	3.856e-15	7.95946e-16	0.000299062	0.000210424	0.000299062
TLN1	1.20456	1.51991e-06	1.909e-07	0.000459708	0.000381636	0.000459708
CLTA	1.057	0.100008	0.00826574	0.000357816	0.000338518	0.000357816
ZFAND5	1.52925	4.20504e-17	9.68274e-18	0.000290703	0.000190089	0.000290703
ANXA1	1.31074	0.0222582	0.00198982	0.00153596	0.00117182	0.00153596
OSTF1	0.953946	0.415839	0.0310551	0.000103742	0.000108751	0.000108751
TLE4	0.817311	0.35847	0.0271882	9.01652e-05	0.000110323	0.000110323
UBQLN1	1.2043	6.35115e-08	8.57969e-09	0.00010213	8.48016e-05	0.00010213
HNRNPK	1.03932	0.203627	0.0160864	0.000352115	0.000338794	0.000352115
TUT7	0.935814	0.722713	0.0510856	9.6622e-05	0.00010325	0.00010325
CTSL	1.12432	2.79142e-08	3.86538e-09	0.0045857	0.00407866	0.0045857
CARD19	1.04428	0.000693018	7.14043e-05	0.000138156	0.000132297	0.000138156
NINJ1	1.59996	6.26059e-23	1.89344e-23	0.000679682	0.000424806	0.000679682
FAM120A	0.40472	2.79559e-17	6.49881e-18	4.4157e-05	0.000109128	0.000109128
FBP1	0.0446589	3.95958e-60	4.18613e-60	7.93566e-06	0.000178031	0.000178031
ANP32B	0.997654	0.608714	0.0439735	0.000125734	0.00012603	0.00012603
NANS	1.09593	0.00512079	0.000484879	0.000121458	0.000110825	0.000121458
SEC61B	1.43002	2.8812e-15	5.98796e-16	0.000701494	0.000490544	0.000701494
ERP44	0.980849	0.0887622	0.00737642	0.000114735	0.000116975	0.000116975
MSANTD3	8.35799	1.71115e-124	1.38695e-123	0.000203859	2.4377e-05	0.000203859
ABCA1	1.21102	6.17361e-09	8.95688e-10	0.000406921	0.000336012	0.000406921
SLC44A1	0.239314	8.88264e-53	7.60528e-53	9.47355e-05	0.000395913	0.000395913
TMEM38B	1.8323	1.00174e-25	3.3831e-26	0.000162962	8.89315e-05	0.000162962
RAD23B	1.19808	3.58002e-07	4.66016e-08	0.00010623	8.86644e-05	0.00010623
TXN	5.68605	8.4895e-135	1.29019e-133	0.00622763	0.00109523	0.00622763
PTGR1	8.80487	1.62458e-44	1.05624e-44	0.000136352	1.5472e-05	0.000136352
PTBP3	0.861739	0.723556	0.0511155	0.000113267	0.000131443	0.000131443
SLC31A2	0.806349	0.359143	0.0272053	0.000120739	0.000149739	0.000149739
SLC31A1	0.333613	4.46818e-15	9.17636e-16	3.5356e-05	0.000106011	0.000106011
ATP6V1G1	0.743898	1.93033e-09	2.91178e-10	0.00037222	0.000500369	0.000500369
TRAF1	13.5552	1.14651e-97	4.35601e-97	0.000140921	1.03815e-05	0.000140921
RAB14	0.8702	0.832222	0.0578841	9.72767e-05	0.000111789	0.000111789
PSMB7	1.69943	7.61065e-27	2.71349e-27	0.000290026	0.000170654	0.000290026
RPL35	0.644165	1.03688e-29	4.11974e-30	0.000680784	0.00105686	0.00105686
HSPA5	0.87959	0.0247383	0.00220021	0.000402586	0.000457699	0.000457699
ZBTB43	1.81325	1.06779e-21	3.11322e-22	0.000176885	9.75446e-05	0.000176885
RPL12	0.64495	8.84626e-28	3.26908e-28	0.000695937	0.00107906	0.00107906
ENG	0.15463	1.20375e-101	5.22685e-101	6.61922e-05	0.000428154	0.000428154
SET	0.865777	0.030476	0.00269083	0.000213274	0.000246341	0.000246341
IER5L	0.102729	6.24484e-67	8.25268e-67	1.7368e-05	0.000169203	0.000169203
NUP214	0.542766	1.9202e-06	2.39444e-07	6.4452e-05	0.000118761	0.000118761
RAPGEF1	0.919819	0.42214	0.0314291	0.000181979	0.000197844	0.000197844
SETX	0.485042	3.76979e-08	5.16138e-09	5.82151e-05	0.000120037	0.000120037
RPL7A	0.698288	6.37212e-24	2.00186e-24	0.000841781	0.0012055	0.0012055
SURF4	0.955748	0.285135	0.0219967	0.000171829	0.000179786	0.000179786
SLC2A6	11.5217	3.64943e-101	1.47899e-100	0.000173161	1.50148e-05	0.000173161
EDF1	0.696473	1.38146e-13	2.60399e-14	0.000244046	0.00035041	0.00035041
FBXW5	1.17102	3.91691e-07	5.08779e-08	0.000110311	9.41983e-05	0.000110311
DPP7	0.476022	3.33596e-16	7.33428e-17	8.02487e-05	0.000168599	0.000168599
SSNA1	1.02439	0.0492146	0.0042078	0.000118321	0.000115503	0.000118321
TUBB4B	1.35835	3.23142e-07	4.21089e-08	0.000295481	0.000217525	0.000295481
MRPL41	0.851678	0.471964	0.0348188	0.000124881	0.000146632	0.000146632
PSMD13	0.904581	0.25412	0.0197292	0.00010136	0.000112054	0.000112054
RNH1	0.750464	5.43799e-05	6.07675e-06	0.000200334	0.000266952	0.000266952
TALDO1	1.7934	1.34867e-49	1.01845e-49	0.00106125	0.000591744	0.00106125
RPLP2	0.992753	0.0805983	0.0067348	0.00109936	0.00110738	0.00110738
POLR2L	0.700641	5.0439e-11	8.26465e-12	0.00022525	0.000321498	0.000321498
CTSD	0.239411	4.83465e-109	3.09366e-108	0.000892348	0.00372731	0.00372731
LSP1	0.215479	2.81809e-79	5.80716e-79	6.44113e-05	0.000298978	0.000298978
CD81	0.761068	0.0232339	0.00207399	0.000156908	0.000206173	0.000206173
PHLDA2	4.06853	7.50459e-39	4.10994e-39	0.000218111	5.35973e-05	0.000218111
RHOG	0.966333	0.646437	0.0463407	0.000146437	0.00015154	0.00015154
HBB	2.88936	2.43878e-49	1.81906e-49	0.000111254	3.84945e-05	0.000111254
TAF10	0.602394	2.91608e-06	3.60302e-07	7.48984e-05	0.000124345	0.000124345
TPP1	0.579013	2.21754e-09	3.32849e-10	0.000101009	0.000174462	0.000174462
EIF3F	0.83702	0.117328	0.00959298	0.000120028	0.000143402	0.000143402
RPL27A	0.697276	1.79545e-18	4.39216e-19	0.000564811	0.000810033	0.000810033
NRIP3	3.07923	2.13934e-40	1.20417e-40	0.000204926	6.65405e-05	0.000204926
DENND5A	2.57069	1.2172e-42	7.58911e-43	0.000157948	6.14325e-05	0.000157948
ADM	4.43228	1.64561e-67	2.24801e-67	0.000271791	6.13085e-05	0.000271791
AMPD3	5.98098	9.62749e-90	2.92627e-89	0.000147694	2.46808e-05	0.000147694
MTRNR2L8	0.128956	6.08252e-171	3.69756e-169	0.000285243	0.00221205	0.00221205
EIF4G2	1.00283	0.700073	0.0497456	0.000578455	0.000576823	0.000578455
FAR1	0.456605	1.65521e-07	2.17087e-08	5.23855e-05	0.000114747	0.000114747
PSMA1	1.26306	5.17533e-09	7.53552e-10	0.000280446	0.000222034	0.000280446
C11orf58	1.35275	1.74856e-13	3.27061e-14	0.000259915	0.000192134	0.000259915
RPS13	0.755962	2.07632e-12	3.627e-13	0.00121968	0.00161342	0.00161342
LDHA	0.581912	1.74204e-11	2.91732e-12	0.000161935	0.000278292	0.000278292
EIF3M	0.917202	0.586135	0.0425192	9.17316e-05	0.000100014	0.000100014
CD44	1.58248	1.94854e-37	1.01675e-37	0.0012479	0.000788566	0.0012479
TRIM44	0.715674	0.0198861	0.00178695	7.36971e-05	0.000102982	0.000102982
CD82	1.43592	5.58119e-20	1.47513e-20	0.000200173	0.000139399	0.000200173
PSMC3	1.54511	1.56979e-17	3.69874e-18	0.000161394	0.000104449	0.000161394
CELF1	0.990607	0.0428534	0.0036925	0.000130861	0.000132102	0.000132102
FNBP4	0.667377	0.037265	0.00322927	8.29632e-05	0.00012432	0.00012432
PTPRJ	1.61442	3.21523e-18	7.80254e-19	0.000115259	7.13876e-05	0.000115259
SLC43A3	0.727747	0.0115104	0.00105617	0.000118194	0.000162417	0.000162417
SELENOH	0.561286	1.05297e-10	1.69115e-11	9.52858e-05	0.000169776	0.000169776
LPXN	1.04854	5.62756e-05	6.27129e-06	0.000145329	0.000138601	0.000145329
SLC15A3	0.862353	0.0935276	0.00775124	0.00010575	0.000122632	0.000122632
TMEM258	1.19177	0.000771294	7.90007e-05	0.000267148	0.000224157	0.000267148
FTH1	1.83245	8.3227e-65	1.02209e-64	0.0564049	0.0307812	0.0564049
AHNAK	1.34427	1.16471e-09	1.77673e-10	0.000252374	0.000187736	0.000252374
UBXN1	1.22881	1.51381e-08	2.14259e-09	0.000238442	0.00019404	0.000238442
SLC3A2	1.5101	4.4485e-35	2.18967e-35	0.00103094	0.000682694	0.00103094
RTN3	0.88644	0.474719	0.0350008	0.000116034	0.000130901	0.000130901
COX8A	0.958862	0.645671	0.0463404	0.00035911	0.000374518	0.000374518
STIP1	0.947018	0.555988	0.040453	9.78234e-05	0.000103297	0.000103297
FERMT3	1.43205	7.01288e-11	1.14293e-11	0.000286381	0.000199975	0.000286381
FKBP2	1.02672	0.232343	0.0181078	0.000229907	0.000223923	0.000229907
PPP1R14B	0.858228	0.00857077	0.000795445	0.000260711	0.00030378	0.00030378
TRMT112	1.03842	0.0448816	0.00385633	0.00017809	0.000171501	0.00017809
PRDX5	0.686014	4.51024e-05	5.08678e-06	7.46539e-05	0.00010883	0.00010883
SF1	0.777065	0.062356	0.0052538	9.6052e-05	0.000123613	0.000123613
EHD1	4.09407	3.10782e-77	5.72497e-77	0.000228524	5.58065e-05	0.000228524
FAU	0.781659	2.62604e-21	7.45965e-22	0.00142024	0.00181695	0.00181695
NEAT1	0.520007	7.89728e-26	2.67451e-26	0.00430783	0.00828419	0.00828419
MALAT1	0.588291	1.98945e-11	3.32248e-12	0.0234522	0.0398649	0.0398649
RNASEH2C	0.36849	5.75383e-21	1.58628e-21	3.71799e-05	0.000100925	0.000100925
CFL1	0.854013	2.31251e-06	2.87186e-07	0.00104497	0.0012236	0.0012236
DRAP1	0.562404	1.20284e-16	2.7132e-17	0.000119121	0.000211819	0.000211819
BANF1	0.62369	1.05834e-07	1.4032e-08	7.24599e-05	0.000116189	0.000116189
SF3B2	1.33975	9.98575e-13	1.7672e-13	0.000140231	0.000104665	0.000140231
PPP1CA	0.937957	0.479938	0.0353213	0.000160566	0.000171188	0.000171188
GSTP1	0.677564	3.21969e-14	6.3137e-15	0.000373934	0.000551888	0.000551888
NDUFS8	0.631714	0.000941904	9.56697e-05	6.64183e-05	0.000105149	0.000105149
TCIRG1	0.529155	2.11072e-16	4.69143e-17	0.000185008	0.000349643	0.000349643
PPFIA1	1.10131	2.02779e-05	2.34798e-06	0.000105606	9.58902e-05	0.000105606
LAMTOR1	0.800715	0.000154274	1.66726e-05	0.000167673	0.000209407	0.000209407
SPCS2	1.45497	4.81498e-16	1.04537e-16	0.000387672	0.000266442	0.000387672
RPS3	0.607218	4.65944e-37	2.41061e-37	0.000942262	0.00155178	0.00155178
RSF1	1.39075	5.88969e-11	9.63752e-12	0.00010329	7.42646e-05	0.00010329
NDUFC2	0.933607	0.482377	0.0354793	0.000188923	0.00020236	0.00020236
PICALM	0.627489	6.23423e-06	7.54937e-07	9.49914e-05	0.000151393	0.000151393
CTSC	0.236454	6.7427e-21	1.8547e-21	6.97485e-05	0.000295027	0.000295027
CHORDC1	1.09951	0.0143244	0.00129967	0.000122502	0.000111414	0.000122502
TAF1D	1.00809	0.263275	0.0204009	0.000158337	0.000157067	0.000158337
TMEM123	0.74836	5.35223e-06	6.52027e-07	0.000155383	0.000207636	0.000207636
MMP10	0.368041	0.206011	0.0162431	7.41948e-05	0.000201621	0.000201621
MMP1	1.90039	0.0118288	0.00108213	0.000481631	0.000253431	0.000481631
MMP12	0.28459	2.27602e-08	3.18432e-09	0.000128348	0.000451033	0.000451033
CASP4	1.40967	3.33485e-12	5.75923e-13	0.000133198	9.44847e-05	0.000133198
CARD16	1.55137	3.76937e-10	5.89049e-11	0.000113026	7.28502e-05	0.000113026
RDX	3.52133	2.27153e-48	1.65373e-48	0.000225157	6.39297e-05	0.000225157
TIMM8B	0.474151	1.29896e-18	3.21644e-19	7.74784e-05	0.000163422	0.000163422
ATP5MG	0.854281	0.000427451	4.48012e-05	0.000419796	0.000491406	0.000491406
ARCN1	1.509	1.03898e-14	2.09832e-15	0.000106986	7.08932e-05	0.000106986
DDX6	0.946587	0.0403069	0.00348295	0.000106712	0.000112734	0.000112734
RPS25	0.815491	1.91138e-09	2.89036e-10	0.000718649	0.000881251	0.000881251
CBL	0.822996	0.841068	0.0583658	8.62558e-05	0.00010481	0.00010481
HSPA8	0.748966	3.93973e-10	6.14091e-11	0.000464256	0.000619867	0.000619867
SRPRA	1.58634	9.50207e-18	2.25197e-18	0.000138299	8.71754e-05	0.000138299
APLP2	0.788004	0.000709009	7.29283e-05	0.000727898	0.000923728	0.000923728
KLF6	1.14162	9.30628e-13	1.65418e-13	0.000723054	0.000633355	0.000723054
AKR1C1	2.27084	3.66451e-18	8.83989e-19	0.000268706	0.00011832	0.000268706
GDI2	0.704886	0.00260645	0.000252504	0.000120181	0.000170503	0.000170503
RBM17	2.0758	1.18884e-26	4.21398e-27	0.000173949	8.37904e-05	0.000173949
PFKFB3	5.05269	3.08045e-78	5.94477e-78	0.000189252	3.7443e-05	0.000189252
ATP5F1C	0.769921	0.214221	0.0168358	8.19105e-05	0.000106393	0.000106393
CELF2	0.280393	1.37134e-30	5.69036e-31	3.75048e-05	0.000133798	0.000133798
OPTN	9.67534	6.85565e-79	1.36641e-78	0.000104851	1.08228e-05	0.000104851
FAM107B	1.61724	1.56244e-15	3.32682e-16	0.000359683	0.0002224	0.000359683
VIM	1.28914	2.24858e-09	3.37093e-10	0.00542527	0.00420842	0.00542527
PLXDC2	0.0775308	3.56694e-115	2.71043e-114	2.19981e-05	0.000283921	0.000283921
ABI1	1.46214	2.01777e-14	4.03488e-15	0.000120927	8.27005e-05	0.000120927
YME1L1	1.37256	1.14498e-09	1.74883e-10	0.000112258	8.17832e-05	0.000112258
RAB18	1.69701	4.07094e-19	1.03329e-19	0.000139604	8.22582e-05	0.000139604
WAC	1.09528	6.3625e-05	7.05152e-06	0.000140942	0.00012868	0.000140942
MAP3K8	0.657968	0.0432713	0.00372323	0.00016879	0.00025654	0.00025654
KIF5B	1.45401	8.1497e-19	2.03458e-19	0.000273399	0.000188025	0.000273399
EPC1	1.52696	4.10027e-15	8.43502e-16	0.000158452	0.000103764	0.000158452
ITGB1	0.678641	0.00311049	0.000299188	0.000514192	0.000757687	0.000757687
NRP1	0.541046	7.8055e-09	1.12573e-09	0.000132893	0.000245635	0.000245635
CSGALNACT2	1.69949	2.057e-28	7.76675e-29	0.000272134	0.000160121	0.000272134
HNRNPF	0.925988	0.461162	0.0340839	0.000191135	0.000206413	0.000206413
NCOA4	1.10216	0.000649312	6.71286e-05	0.000177215	0.000160788	0.000177215
UBE2D1	2.88973	6.96833e-59	7.1194e-59	0.00028043	9.70333e-05	0.00028043
ARID5B	2.59939	4.75642e-27	1.7109e-27	0.000133404	5.13115e-05	0.000133404
JMJD1C	0.752457	9.14517e-05	9.98983e-06	0.000149192	0.000198279	0.000198279
HNRNPH3	0.909112	0.823019	0.0574412	0.000119042	0.000130945	0.000130945
DDX21	0.971592	0.730617	0.0514947	0.000146571	0.000150857	0.000150857
SRGN	0.83608	0.10944	0.0089964	0.00253955	0.00303745	0.00303745
VPS26A	1.21722	2.81664e-08	3.89587e-09	0.000119109	9.78503e-05	0.000119109
HK1	0.477761	3.05551e-08	4.20711e-09	4.86364e-05	0.000101818	0.000101818
PSAP	0.446018	2.53714e-70	3.80821e-70	0.00064429	0.00144456	0.00144456
ANAPC16	0.732214	0.00702776	0.000655744	8.86801e-05	0.000121118	0.000121118
DDIT4	1.9097	4.80945e-23	1.46183e-23	0.000147204	7.70749e-05	0.000147204
ANXA7	2.08848	5.97721e-38	3.1734e-38	0.00017322	8.29325e-05	0.00017322
VDAC2	1.11517	0.00214055	0.000209877	0.000125392	0.00011244	0.000125392
RPS24	0.536454	1.45375e-50	1.15521e-50	0.00119248	0.00222291	0.00222291
PPIF	1.62248	6.66811e-31	2.82477e-31	0.000608054	0.000374763	0.000608054
ANXA11	0.729916	0.0118032	0.0010806	0.000107001	0.0001466	0.0001466
GHITM	1.4398	3.65379e-14	7.13046e-15	0.000222873	0.00015479	0.000222873
TM9SF3	0.914338	0.546351	0.0397995	0.000156621	0.000171296	0.000171296
PGAM1	0.698262	6.59943e-05	7.3008e-06	0.000113423	0.000162443	0.000162443
BLOC1S2	0.849583	0.150739	0.012137	0.000152179	0.000179124	0.000179124
NDUFB8	0.585314	2.3978e-13	4.45075e-14	0.000115198	0.000196825	0.000196825
OGA	1.18759	1.57769e-06	1.97544e-07	0.000103825	8.74225e-05	0.000103825
NFKB2	3.43139	1.69992e-57	1.62737e-57	0.000108237	3.15321e-05	0.000108237
BORCS7	0.732655	0.0283894	0.00251207	8.08323e-05	0.000110334	0.000110334
ATP5MD	1.18029	6.40519e-06	7.73329e-07	0.000337403	0.000285862	0.000337403
GSTO1	0.604303	3.95446e-32	1.76758e-32	0.000628615	0.00104024	0.00104024
DUSP5	2.78574	3.06357e-25	1.01214e-25	0.000129072	4.63229e-05	0.000129072
SHOC2	1.06313	0.000157963	1.70258e-05	0.000101195	9.51852e-05	0.000101195
EIF3A	0.833298	0.000673543	6.94565e-05	0.000252801	0.000303377	0.000303377
RGS10	0.48167	3.41187e-12	5.8839e-13	8.17564e-05	0.000169752	0.000169752
PTPRE	1.55006	1.16825e-19	3.04798e-20	0.000439946	0.00028382	0.000439946
GLRX3	1.24829	7.93076e-05	8.71809e-06	0.000123663	9.90633e-05	0.000123663
KDM5A	0.80262	0.358989	0.0272106	0.000100927	0.000125751	0.000125751
WNK1	0.638871	0.000103799	1.13082e-05	8.93716e-05	0.000139899	0.000139899
CD9	0.0802415	2.15122e-79	4.5885e-79	3.9399e-05	0.000491185	0.000491185
TNFRSF1A	0.461363	4.31558e-13	7.86638e-14	5.73159e-05	0.00012425	0.00012425
MRPL51	1.26261	5.51306e-09	8.01766e-10	0.000167878	0.000132957	0.000167878
GAPDH	0.868718	0.000850798	8.67057e-05	0.00276009	0.0031772	0.0031772
CHD4	1.10371	0.000605345	6.27432e-05	0.000113669	0.000102986	0.000113669
MLF2	1.31031	3.96996e-08	5.42323e-09	0.000121477	9.27053e-05	0.000121477
TPI1	0.722021	2.33038e-08	3.2529e-09	0.000277822	0.00038479	0.00038479
PTPN6	0.483204	1.52014e-10	2.41909e-11	6.72513e-05	0.000139195	0.000139195
SLC2A3	0.744069	0.448696	0.0332434	0.000111937	0.000150444	0.000150444
M6PR	0.653959	8.75336e-14	1.67069e-14	0.000236715	0.000361981	0.000361981
CLEC7A	0.211125	6.32058e-51	5.12304e-51	4.15015e-05	0.000196632	0.000196632
GABARAPL1	0.781288	0.139957	0.0113063	0.000151086	0.000193385	0.000193385
YBX3	0.898704	0.382599	0.0288206	9.30702e-05	0.000103562	0.000103562
ETV6	0.600296	1.5402e-06	1.93248e-07	8.52266e-05	0.000141985	0.000141985
HEBP1	1.42356	7.20015e-11	1.17031e-11	0.000114734	8.05919e-05	0.000114734
EMP1	0.870507	0.000750065	7.69559e-05	0.000224811	0.000258256	0.000258256
H2AFJ	1.12267	0.142765	0.0115178	0.00012458	0.000110966	0.00012458
ARHGDIB	0.666036	3.23478e-11	5.35081e-12	0.000135223	0.000203035	0.000203035
MGST1	0.980124	0.138088	0.0111702	0.00058623	0.000598118	0.000598118
BCAT1	2.00477	3.15564e-32	1.42097e-32	0.000230857	0.000115146	0.000230857
KRAS	0.993837	0.00273887	0.000264909	0.000114952	0.000115665	0.000115665
FGFR1OP2	0.71976	0.109667	0.00900898	7.59247e-05	0.000105492	0.000105492
KIAA1551	0.765027	0.037197	0.00322568	0.000101631	0.000132851	0.000132851
SCAF11	0.659455	1.58033e-10	2.51158e-11	0.000175547	0.000266208	0.000266208
SLC38A2	0.675237	1.87656e-10	2.97459e-11	0.000222452	0.000329451	0.000329451
TUBA1B	0.903031	0.12574	0.0102257	0.000288342	0.000319306	0.000319306
TUBA1C	1.1466	0.00425218	0.000405474	0.000258776	0.000225688	0.000258776
TMBIM6	0.885403	0.00254838	0.000247667	0.000894368	0.00101013	0.00101013
COX14	0.651879	0.00117358	0.000118312	8.36047e-05	0.00012826	0.00012826
SLC11A2	2.63321	1.67974e-46	1.14732e-46	0.000121429	4.61045e-05	0.000121429
DAZAP2	1.13386	2.57495e-05	2.95063e-06	0.00025848	0.000227964	0.00025848
EIF4B	0.863399	0.464226	0.0342895	0.000100629	0.000116552	0.000116552
PFDN5	0.471839	2.49544e-79	5.23094e-79	0.000618168	0.00131014	0.00131014
PRR13	1.15723	0.000802932	8.19651e-05	0.000180583	0.000156045	0.000180583
PCBP2	0.881012	0.0716933	0.00602798	0.000205739	0.000233528	0.000233528
ATP5MC2	0.5682	2.05398e-20	5.52483e-21	0.000160724	0.000282878	0.000282878
HNRNPA1	0.814883	6.40464e-06	7.74031e-07	0.000290767	0.000356824	0.000356824
ZNF385A	0.446442	2.95682e-10	4.63858e-11	4.53503e-05	0.000101601	0.000101601
ITGA5	0.707753	0.00516878	0.000489042	0.000142291	0.000201052	0.000201052
NCKAP1L	0.427395	4.75746e-21	1.32057e-21	7.89063e-05	0.000184643	0.000184643
BLOC1S1	0.928753	0.0871192	0.00724979	0.00027449	0.000295548	0.000295548
CD63	0.954438	0.0395997	0.00342671	0.00310849	0.00325688	0.00325688
ORMDL2	1.06713	0.000323631	3.43642e-05	0.000107401	0.000100644	0.000107401
MMP19	0.786442	0.0340186	0.00297338	0.000207718	0.000264128	0.000264128
RPS26	0.995128	0.227378	0.0177779	0.00104628	0.00105141	0.00105141
PA2G4	0.778358	0.0608349	0.00512919	9.27193e-05	0.000119126	0.000119126
RPL41	0.693906	7.24179e-35	3.52182e-35	0.00276844	0.00398966	0.00398966
MYL6	1.05427	0.0683264	0.00575285	0.00184201	0.00174719	0.00184201
ATP5F1B	0.825889	0.0513672	0.0043734	0.000164551	0.000199244	0.000199244
PTGES3	0.933665	0.445175	0.0330026	0.000336274	0.000360167	0.000360167
NACA	0.682831	4.42614e-26	1.52014e-26	0.000762934	0.00111732	0.00111732
LRP1	0.341719	1.71683e-34	8.28303e-35	5.7719e-05	0.000168938	0.000168938
DDIT3	1.42101	4.7405e-05	5.3267e-06	0.000125682	8.84409e-05	0.000125682
OS9	0.670898	1.85273e-07	2.4247e-08	0.000112291	0.000167382	0.000167382
USP15	0.903521	0.0877917	0.00730075	0.000136895	0.000151514	0.000151514
GNS	0.593143	0.00183862	0.000182332	6.54507e-05	0.000110356	0.000110356
TMBIM4	0.800068	0.00039772	4.17571e-05	0.000212938	0.000266153	0.000266153
IRAK3	3.24888	6.96272e-66	8.81799e-66	0.000262206	8.06958e-05	0.000262206
RAP1B	1.91614	1.48586e-47	1.05643e-47	0.000526795	0.000274917	0.000526795
MDM2	1.71678	8.93903e-23	2.69011e-23	0.000146745	8.547e-05	0.000146745
LYZ	0.185336	3.39145e-84	8.24664e-84	0.000285621	0.00154117	0.00154117
RAB21	1.63026	5.34234e-25	1.75546e-25	0.000171636	0.000105275	0.000171636
GLIPR1	0.503226	1.08347e-15	2.32325e-16	0.0001019	0.000202508	0.000202508
PHLDA1	0.635337	4.44263e-10	6.91593e-11	0.000485919	0.000764829	0.000764829
NAP1L1	1.05654	0.0103437	0.000953443	0.000240526	0.000227653	0.000240526
OSBPL8	2.51289	4.90023e-49	3.61072e-49	0.000572066	0.000227644	0.000572066
PPP1R12A	1.09989	0.00196562	0.000194293	0.000132144	0.000120142	0.000132144
DUSP6	0.336123	3.37126e-21	9.44417e-22	0.000119857	0.000356618	0.000356618
ATP2B1	3.90666	2.0723e-78	4.0637e-78	0.00088849	0.000227418	0.00088849
ATP2B1-AS1	4.99352	2.9546e-38	1.57553e-38	0.000155094	3.10466e-05	0.000155094
BTG1	1.27572	1.32498e-09	2.01364e-10	0.00127175	0.000996888	0.00127175
NDUFA12	1.66051	5.51182e-14	1.06708e-14	0.000138377	8.33278e-05	0.000138377
METAP2	1.60133	1.25599e-14	2.5282e-15	0.000102044	6.3719e-05	0.000102044
SLC25A3	0.885245	0.00144048	0.00014367	0.000355757	0.000401876	0.000401876
DRAM1	3.60401	4.31785e-54	3.80409e-54	0.000215017	5.96491e-05	0.000215017
HSP90B1	0.783338	1.18582e-05	1.39027e-06	0.00036415	0.000464874	0.000464874
TDG	1.82651	1.46994e-20	3.98919e-21	0.000102001	5.58378e-05	0.000102001
TXNRD1	3.19869	1.50867e-89	4.47376e-89	0.00115302	0.000360454	0.00115302
WASHC4	0.579134	7.06377e-06	8.48628e-07	7.63137e-05	0.000131784	0.000131784
CORO1C	0.651957	2.07913e-05	2.40058e-06	0.000107186	0.000164414	0.000164414
SSH1	0.823447	0.383802	0.0288932	8.25283e-05	0.000100226	0.000100226
ATP2A2	0.652092	0.0273267	0.00241979	6.98928e-05	0.000107191	0.000107191
ARPC3	0.982894	0.420624	0.0313354	0.000957483	0.000974146	0.000974146
VPS29	0.841863	0.0362942	0.0031564	0.000132699	0.000157629	0.000157629
RPL6	0.728355	4.38311e-16	9.55014e-17	0.000727996	0.000999514	0.000999514
TAOK3	0.824828	0.550957	0.040111	0.000133332	0.000161651	0.000161651
RPLP0	0.899549	4.50795e-07	5.8306e-08	0.000615949	0.000684733	0.000684733
COX6A1	1.33844	4.56e-17	1.04802e-17	0.000368991	0.000275683	0.000368991
SRSF9	0.805638	0.000351028	3.7079e-05	0.000228664	0.000283834	0.000283834
DYNLL1	1.51064	3.30134e-12	5.70949e-13	0.000814163	0.000538947	0.000814163
RNF10	1.29046	3.4345e-10	5.37408e-11	0.000106672	8.26588e-05	0.000106672
P2RX4	0.809324	0.560072	0.0407258	0.000141871	0.000175299	0.000175299
CLIP1	1.51882	2.80167e-16	6.19322e-17	0.000144623	9.52153e-05	0.000144623
RSRC2	1.62249	1.41174e-16	3.16093e-17	0.000258862	0.00015954	0.000258862
ARL6IP4	0.628309	3.67428e-09	5.41477e-10	0.000109462	0.000174226	0.000174226
RILPL2	2.46422	2.67781e-62	2.98686e-62	0.000327318	0.000132819	0.000327318
TMED2	1.13382	1.10001e-05	1.29342e-06	0.00013254	0.000116895	0.00013254
UBC	2.0838	3.48736e-73	5.80812e-73	0.0023368	0.0011214	0.0023368
RAN	1.13604	0.0846587	0.00705953	0.000289442	0.000254779	0.000289442
ANKLE2	1.20176	6.73039e-09	9.74142e-10	0.000140149	0.000116617	0.000140149
SAP18	1.14177	0.000483778	5.04872e-05	0.00028228	0.000247228	0.00028228
USP12	3.01145	8.93932e-42	5.32766e-42	0.000204336	6.78426e-05	0.000204336
RPL21	0.783302	1.64594e-13	3.08818e-14	0.000961081	0.00122697	0.00122697
POLR1D	0.849237	0.712566	0.0504858	0.000100388	0.000118212	0.000118212
POMP	1.4127	3.04893e-18	7.41377e-19	0.00047811	0.000338432	0.00047811
HMGB1	0.844655	4.07764e-06	4.99757e-07	0.000410186	0.000485629	0.000485629
ALOX5AP	0.369451	9.10609e-27	3.23718e-27	0.000150769	0.000408116	0.000408116
HSPH1	0.890106	0.00140736	0.000140828	0.000198962	0.000223528	0.000223528
N4BP2L2	0.67556	0.000167918	1.80668e-05	0.000189029	0.000279819	0.000279819
SPART	1.5227	2.00476e-15	4.21692e-16	0.000127951	8.40236e-05	0.000127951
UFM1	1.22954	8.04923e-06	9.59436e-07	0.000177245	0.000144152	0.000177245
ELF1	0.930285	0.821226	0.057349	0.000150482	0.00016176	0.00016176
RGCC	0.840045	0.610132	0.0440498	0.000342533	0.000407758	0.000407758
DNAJC15	0.565228	3.44014e-12	5.92425e-13	8.43308e-05	0.00014921	0.00014921
LACC1	0.800505	0.0438335	0.00376894	0.000177025	0.000221145	0.000221145
TSC22D1	5.71528	5.902e-26	2.00999e-26	0.000149164	2.60862e-05	0.000149164
TPT1	0.834606	1.25233e-07	1.65318e-08	0.00475721	0.00569996	0.00569996
LCP1	0.488826	1.11139e-38	6.00546e-39	0.000299123	0.000611937	0.000611937
ITM2B	0.4045	2.16333e-51	1.77714e-51	0.000256063	0.000633058	0.000633058
RB1	0.345606	4.16359e-16	9.08813e-17	3.8302e-05	0.000110856	0.000110856
LPAR6	0.0681021	1.00162e-48	7.33596e-49	9.50394e-06	0.00013977	0.00013977
FNDC3A	0.63715	0.000602382	6.25427e-05	8.06188e-05	0.000126539	0.000126539
SUGT1	1.45768	7.08018e-13	1.2715e-13	0.000101061	6.93247e-05	0.000101061
COMMD6	0.534171	1.17397e-16	2.65794e-17	9.06872e-05	0.000169786	0.000169786
KCTD12	0.180598	1.10248e-70	1.67549e-70	4.69447e-05	0.000260012	0.000260012
DNAJC3	1.57472	3.16226e-14	6.21109e-15	0.000255641	0.000162335	0.000255641
STK24	0.58563	1.4062e-05	1.63603e-06	8.08252e-05	0.000138025	0.000138025
GPR183	0.443192	3.75953e-18	9.05116e-19	0.000141805	0.000319984	0.000319984
TM9SF2	0.759684	0.416051	0.0310519	7.95844e-05	0.000104765	0.000104765
ARGLU1	0.837209	0.829012	0.0577931	0.000130674	0.000156086	0.000156086
IRS2	3.08987	7.41191e-42	4.46109e-42	0.000207192	6.70447e-05	0.000207192
LAMP1	0.683509	0.000306636	3.26166e-05	0.000169143	0.000247471	0.000247471
PNP	1.95227	1.27753e-24	4.07669e-25	0.000184436	9.44652e-05	0.000184436
RNASE1	0.0442298	5.9382e-37	3.05918e-37	1.15126e-05	0.00026063	0.00026063
HNRNPC	1.49315	2.012e-12	3.52477e-13	0.000243795	0.000163271	0.000243795
DAD1	0.951294	0.961731	0.0657263	0.000259131	0.000272399	0.000272399
SLC7A7	1.33331	1.01947e-06	1.29247e-07	0.000130561	9.79187e-05	0.000130561
MRPL52	1.23302	4.80069e-05	5.38936e-06	0.000206433	0.000167419	0.000206433
MMP14	1.8396	6.73438e-31	2.84294e-31	0.000352648	0.000191691	0.000352648
LRP10	1.9886	2.12233e-26	7.41473e-27	0.000130567	6.56498e-05	0.000130567
PSMB5	1.36643	1.19406e-08	1.70392e-09	0.000128499	9.40355e-05	0.000128499
ACIN1	0.940943	0.356411	0.0270659	0.000101836	0.000108229	0.000108229
PABPN1	0.596794	9.07948e-05	9.92699e-06	9.1605e-05	0.000153506	0.000153506
PSME1	0.95801	0.845212	0.0586199	0.000157631	0.00016454	0.00016454
PSME2	0.589154	1.86435e-08	2.62346e-09	0.000127832	0.000216986	0.000216986
CHMP4A	0.563585	2.96975e-09	4.41396e-10	6.03873e-05	0.000107161	0.000107161
NEDD8	0.673187	8.24572e-10	1.2642e-10	0.000152727	0.000226879	0.000226879
HECTD1	0.630889	0.00187295	0.000185434	9.47616e-05	0.000150213	0.000150213
SNX6	0.940549	0.627018	0.0451616	0.000136249	0.000144863	0.000144863
BAZ1A	1.23717	1.18818e-06	1.50166e-07	0.000179026	0.000144703	0.000179026
FAM177A1	1.9395	7.72015e-25	2.49632e-25	0.000105682	5.44818e-05	0.000105682
NFKBIA	6.56945	1.50697e-150	3.66434e-149	0.00166636	0.00025364	0.00166636
PNN	0.709421	0.0102926	0.000949447	9.05558e-05	0.000127654	0.000127654
RPS29	0.83375	9.94995e-07	1.26275e-07	0.000802203	0.000962166	0.000962166
RPL36AL	1.33325	3.23987e-15	6.72189e-16	0.000895603	0.00067174	0.000895603
ARF6	0.76952	0.109396	0.00899891	9.22865e-05	0.000119932	0.000119932
RTRAF	0.83796	0.318345	0.0243883	9.5134e-05	0.000113533	0.000113533
ERO1A	1.06029	7.33247e-05	8.08233e-06	0.000105768	9.97531e-05	0.000105768
PSMC6	1.34882	8.03726e-08	1.07381e-08	0.000148631	0.00011019	0.000148631
GMFB	0.76855	0.952354	0.0651954	7.8278e-05	0.000101856	0.000101856
LGALS3	0.570086	1.48241e-16	3.31307e-17	0.00166734	0.00292472	0.00292472
KTN1	1.22792	3.3312e-09	4.91514e-10	0.000260927	0.000212492	0.000260927
PSMA3	1.4234	2.16385e-14	4.31988e-15	0.000274064	0.000192537	0.000274064
DHRS7	0.697898	0.0531175	0.0045161	7.0681e-05	0.000101284	0.000101284
HIF1A	0.853723	0.0318194	0.0028013	0.000351548	0.000411784	0.000411784
SNAPC1	15.3131	8.02532e-42	4.80649e-42	0.000308842	2.01537e-05	0.000308842
ATP6V1D	1.48516	6.00358e-14	1.16044e-14	0.000104693	7.04875e-05	0.000104693
ZFP36L1	0.176768	4.64806e-83	1.08675e-82	0.000141342	0.000799661	0.000799661
ACTN1	0.892616	0.732534	0.0515999	0.000140548	0.000157458	0.000157458
ERH	0.844319	0.157176	0.0126218	0.000131433	0.00015567	0.00015567
SRSF5	0.834943	0.00538951	0.000508739	0.000209398	0.000250797	0.000250797
RBM25	0.861728	0.146546	0.0118072	0.000198415	0.000230255	0.000230255
PSEN1	1.1539	1.40545e-06	1.77072e-07	0.000106801	9.25546e-05	0.000106801
NUMB	0.862187	0.742062	0.0521804	0.00016985	0.000197002	0.000197002
NPC2	0.909684	0.0058536	0.000549984	0.000624737	0.000686765	0.000686765
TMED10	1.1181	0.00196678	0.00019425	0.000133274	0.000119196	0.000133274
FOS	0.495618	6.22992e-11	1.01669e-11	0.000225739	0.000455485	0.000455485
GPATCH2L	0.799306	0.217371	0.0170393	0.000100939	0.000126288	0.000126288
SLIRP	0.846569	0.830138	0.0578384	0.000102695	0.000121311	0.000121311
SNW1	1.35954	3.51624e-13	6.44802e-14	0.000115016	8.45949e-05	0.000115016
SEL1L	0.558741	6.62285e-08	8.92688e-09	6.67278e-05	0.000119438	0.000119438
PSMC1	1.38996	1.30245e-12	2.30163e-13	0.000227932	0.000163981	0.000227932
CALM1	1.29836	1.55989e-08	2.20525e-09	0.000647165	0.000498446	0.000647165
NDUFB1	0.937014	0.393053	0.0294984	0.000107555	0.000114785	0.000114785
LGMN	0.160544	5.69436e-56	5.32554e-56	5.52817e-05	0.000344422	0.000344422
TMEM251	1.29819	9.00113e-08	1.20127e-08	0.000110787	8.53361e-05	0.000110787
BTBD7	0.70751	0.854738	0.059112	7.37436e-05	0.000104236	0.000104236
DDX24	1.05579	0.051216	0.00436359	0.000107799	0.000102102	0.000107799
SERPINA1	2.09286	4.95358e-18	1.18788e-18	0.000130506	6.23496e-05	0.000130506
DICER1	0.596115	3.88533e-05	4.40651e-06	8.11057e-05	0.000136068	0.000136068
PAPOLA	1.06601	0.00196703	0.000194117	0.000196986	0.000184787	0.000196986
YY1	1.35176	3.43728e-08	4.71143e-09	0.000193764	0.000143338	0.000193764
WARS	0.655016	0.0795145	0.00665797	6.65712e-05	0.000101641	0.000101641
PPP2R5C	0.594212	5.41462e-06	6.58968e-07	7.45599e-05	0.000125488	0.000125488
DYNC1H1	0.830356	0.0396397	0.00342773	0.000148081	0.000178337	0.000178337
HSP90AA1	1.04831	0.0305606	0.00269634	0.00167091	0.00159391	0.00167091
TNFAIP2	2.58141	3.21941e-51	2.62695e-51	0.000298467	0.000115612	0.000298467
EIF5	1.73661	9.04154e-31	3.79058e-31	0.000781933	0.000450259	0.000781933
CKB	70.3897	1.11687e-10	1.78904e-11	0.000194044	2.7412e-06	0.000194044
ATP5MPL	0.844532	0.0202411	0.00181617	0.000212954	0.000252158	0.000252158
UBE3A	0.772184	0.127079	0.0103277	9.09803e-05	0.000117827	0.000117827
KLF13	0.876827	0.668093	0.0477523	0.000128258	0.000146278	0.000146278
EMC7	1.08375	0.000990671	0.000100371	0.000109244	0.000100801	0.000109244
NOP10	1.19081	0.000157074	1.6945e-05	0.000476137	0.000399842	0.000476137
THBS1	1.46462	0.00919437	0.000850723	0.00214067	0.00146158	0.00214067
SRP14	1.02658	0.293115	0.0225407	0.000546838	0.00053268	0.000546838
GCHFR	0.0820875	7.90083e-32	3.48037e-32	8.66178e-06	0.000105695	0.000105695
RTF1	1.53142	6.93442e-14	1.33189e-14	0.00010992	7.17711e-05	0.00010992
ZNF106	0.500335	1.59033e-08	2.24567e-09	6.36017e-05	0.000127134	0.000127134
PDIA3	0.898225	0.157111	0.012625	0.000273387	0.000304365	0.000304365
SERF2	1.0244	0.654474	0.0468615	0.00139197	0.00135882	0.00139197
EIF3J	1.20434	0.000354836	3.74487e-05	0.000130534	0.000108384	0.000130534
B2M	0.739101	9.50248e-29	3.67933e-29	0.0061596	0.00833391	0.00833391
C15orf48	4.52682	6.84579e-128	7.56646e-127	0.00253352	0.000559657	0.00253352
SQOR	2.04237	2.17691e-31	9.35224e-32	0.00026122	0.000127893	0.00026122
EID1	0.429251	2.15365e-16	4.7781e-17	5.99034e-05	0.000139574	0.000139574
USP8	0.861041	0.686079	0.0488655	9.61769e-05	0.000111701	0.000111701
SPPL2A	1.30907	2.20536e-13	4.10609e-14	0.000227638	0.000173889	0.000227638
DMXL2	0.787826	0.0500805	0.00427883	0.000184254	0.000233881	0.000233881
TMOD3	1.36922	8.93308e-12	1.50427e-12	0.000152137	0.000111108	0.000152137
MAPK6	1.48109	1.52385e-16	3.39322e-17	0.000195451	0.000131959	0.000195451
RSL24D1	1.00664	0.0854118	0.00711257	0.000125234	0.000124408	0.000125234
ADAM10	0.5026	1.98824e-13	3.70751e-14	0.000102543	0.000204041	0.000204041
SLTM	1.18027	1.1941e-05	1.39864e-06	0.000167498	0.000141913	0.000167498
BNIP2	0.982093	0.0214192	0.00191763	0.000120492	0.000122689	0.000122689
ANXA2	1.21023	3.96709e-09	5.82509e-10	0.000889171	0.000734711	0.000889171
VPS13C	0.36549	1.97421e-22	5.88293e-23	5.12574e-05	0.00014027	0.00014027
LACTB	1.14749	0.000484709	5.05411e-05	0.000260544	0.000227054	0.000260544
RPS27L	0.787373	3.80069e-08	5.19784e-09	0.000224989	0.00028575	0.00028575
RAB8B	1.16596	7.99966e-06	9.54462e-07	0.000207701	0.000178136	0.000207701
USP3	1.0425	0.00350645	0.000335945	0.000131446	0.000126086	0.000131446
PPIB	0.933721	0.0112163	0.00102997	0.000381821	0.000408926	0.000408926
PLEKHO2	0.605395	3.71887e-06	4.58094e-07	9.42623e-05	0.000155714	0.000155714
RPL4	0.62435	1.36213e-23	4.23549e-24	0.000268453	0.000429981	0.000429981
RPLP1	0.984727	0.175014	0.0139804	0.00321603	0.00326591	0.00326591
PKM	0.853549	3.56661e-05	4.0678e-06	0.000956317	0.0011204	0.0011204
HEXA	0.333808	2.8002e-18	6.8226e-19	4.63163e-05	0.000138783	0.000138783
ADPGK	0.608874	1.01038e-05	1.19264e-06	0.000104996	0.000172453	0.000172453
NPTN	1.40019	5.5482e-12	9.43427e-13	0.000115934	8.27948e-05	0.000115934
SCAMP2	0.797062	0.234501	0.0182526	9.02213e-05	0.000113196	0.000113196
COX5A	0.871754	0.115406	0.00946128	0.000159266	0.000182698	0.000182698
TSPAN3	1.23801	9.02607e-07	1.1491e-07	0.000115063	9.29388e-05	0.000115063
PSMA4	1.14377	0.00454908	0.000432767	0.000201358	0.000176045	0.000201358
MORF4L1	1.35288	6.81005e-18	1.62346e-18	0.000390091	0.000288337	0.000390091
CTSH	0.412858	1.48002e-13	2.78114e-14	0.000127791	0.00030955	0.00030955
BCL2A1	2.71893	1.3607e-37	7.16164e-38	0.000462968	0.000170266	0.000462968
ZFAND6	1.4838	3.36811e-15	6.97605e-16	0.000162757	0.000109684	0.000162757
TLNRD1	1.43909	7.46813e-13	1.33919e-13	0.000111436	7.74303e-05	0.000111436
SEC11A	0.61757	1.01582e-13	1.92673e-14	0.000191444	0.000310005	0.000310005
AKAP13	0.957956	0.721854	0.0510546	0.000259641	0.000271037	0.000271037
ABHD2	0.175239	1.0476e-64	1.26106e-64	3.79366e-05	0.000216559	0.000216559
ANPEP	0.497794	5.81915e-10	8.98973e-11	0.000240929	0.000484009	0.000484009
CIB1	0.464168	1.15926e-20	3.16014e-21	0.000115116	0.000248022	0.000248022
IQGAP1	1.27847	2.65243e-13	4.91589e-14	0.000484944	0.000379312	0.000484944
CHD2	0.670911	0.00200793	0.000197992	8.60419e-05	0.000128254	0.000128254
SELENOS	2.12887	6.6883e-36	3.37412e-36	0.000349608	0.000164214	0.000349608
UBE2I	0.999483	0.120687	0.00983453	0.000159129	0.000159212	0.000159212
CLCN7	0.615266	0.115601	0.00947085	7.24776e-05	0.000117809	0.000117809
NDUFB10	0.694231	6.9478e-07	8.87304e-08	0.00010107	0.000145592	0.000145592
RPS2	0.865089	2.37291e-10	3.74187e-11	0.00124887	0.00144363	0.00144363
SRRM2	0.954057	0.684391	0.0488024	0.000270174	0.000283185	0.000283185
ELOB	0.828649	5.79283e-05	6.44955e-06	0.000394651	0.000476261	0.000476261
UBN1	1.70113	3.87927e-22	1.14476e-22	0.000117715	6.91918e-05	0.000117715
C16orf72	1.28054	2.21618e-08	3.10777e-09	0.000106968	8.35297e-05	0.000106968
LITAF	0.708892	2.66919e-05	3.05575e-06	0.000155793	0.000219776	0.000219776
RPS15A	0.696245	1.86627e-20	5.03106e-21	0.000991401	0.00142393	0.00142393
ARL6IP1	0.880298	0.266583	0.020644	0.00015096	0.00017149	0.00017149
SMG1	0.868074	0.833791	0.0579601	0.00015064	0.000173536	0.000173536
ITPRIPL2	0.322423	2.81262e-20	7.51556e-21	4.50823e-05	0.000139856	0.000139856
METTL9	1.58299	3.90988e-20	1.04246e-20	0.000207009	0.000130765	0.000207009
IGSF6	1.75908	2.34132e-12	4.07234e-13	0.000204866	0.000116455	0.000204866
NDUFAB1	0.86664	0.882528	0.0606887	0.000112405	0.000129704	0.000129704
APOBR	0.471175	3.35566e-11	5.54321e-12	5.55557e-05	0.000117927	0.000117927
TUFM	0.717439	0.0373685	0.00323594	8.25147e-05	0.000115019	0.000115019
SPNS1	0.681002	0.00133911	0.00013422	0.000114596	0.000168284	0.000168284
LAT	2.16065	1.30121e-31	5.6907e-32	0.000122884	5.68651e-05	0.000122884
PPP4C	0.935165	0.274285	0.021227	0.000227911	0.000243713	0.000243713
CORO1A	0.371508	3.38692e-25	1.11594e-25	5.66403e-05	0.000152487	0.000152487
STX4	0.815442	0.747363	0.0525227	9.21278e-05	0.000112983	0.000112983
FUS	1.21138	7.76602e-06	9.27497e-07	0.000337879	0.000278918	0.000337879
PYCARD	0.492594	6.19618e-07	7.94653e-08	5.05388e-05	0.000102613	0.000102613
ITGAX	0.692841	0.211747	0.0166845	0.000175141	0.000252794	0.000252794
ZNF267	1.93514	3.98644e-39	2.21311e-39	0.000240365	0.000124203	0.000240365
VPS35	0.79353	0.35691	0.0270868	9.00917e-05	0.000113537	0.000113537
LPCAT2	0.16325	6.73362e-39	3.7044e-39	1.99825e-05	0.000122485	0.000122485
MT2A	32.656	1.36239e-108	8.28196e-108	0.00151319	4.63221e-05	0.00151319
MT1E	22.8922	2.936e-52	2.46178e-52	0.000175676	7.65902e-06	0.000175676
MT1M	29.485	1.25567e-26	4.43791e-27	0.000117951	3.98517e-06	0.000117951
MT1F	27.6982	6.13898e-72	9.56894e-72	0.000152742	5.49935e-06	0.000152742
MT1G	13.3371	1.05755e-22	3.17473e-23	0.000372043	2.78807e-05	0.000372043
MT1H	6.20951	1.78638e-06	2.23214e-07	0.000104482	1.68129e-05	0.000104482
MT1X	14.4043	7.74145e-74	1.30723e-73	0.000332723	2.30842e-05	0.000332723
HERPUD1	0.766579	0.503274	0.0368602	0.000100547	0.000131168	0.000131168
CKLF	0.247538	5.69585e-31	2.42133e-31	3.87663e-05	0.000156655	0.000156655
FAM96B	1.19554	9.91405e-08	1.31732e-08	0.000216143	0.000180789	0.000216143
TMEM208	0.810403	0.0245746	0.00218724	0.000167398	0.000206565	0.000206565
ATP6V0D1	0.846672	0.258432	0.0200511	0.000200677	0.000237021	0.000237021
NFAT5	1.35099	3.51687e-14	6.87428e-15	0.00011314	8.37421e-05	0.00011314
NQO1	3.89486	1.17697e-41	6.91285e-42	0.00017903	4.59539e-05	0.00017903
PSMD7	1.40462	2.73837e-15	5.71065e-16	0.000280243	0.00019951	0.000280243
GABARAPL2	1.3288	9.51837e-09	1.3679e-09	0.000229136	0.000172435	0.000229136
TERF2IP	1.70201	4.8518e-21	1.34369e-21	0.000121606	7.14422e-05	0.000121606
HSBP1	0.944795	0.739809	0.052052	0.000210169	0.000222451	0.000222451
COTL1	0.234933	1.57694e-95	5.63896e-95	0.0001316	0.000560213	0.000560213
COX4I1	1.24634	3.99338e-12	6.84788e-13	0.000658532	0.00052837	0.000658532
MAP1LC3B	2.42302	7.77257e-65	9.64274e-65	0.000648072	0.000267456	0.000648072
BANP	1.38383	1.19443e-16	2.69924e-17	0.000101286	7.31882e-05	0.000101286
CYBA	1.23261	5.75103e-08	7.7863e-09	0.00189038	0.00153363	0.00189038
APRT	0.342391	3.49421e-36	1.78498e-36	6.59424e-05	0.000192624	0.000192624
ANKRD11	1.39174	9.72956e-13	1.72437e-13	0.000224923	0.000161608	0.000224923
RPL13	0.686931	2.58844e-27	9.45051e-28	0.0019728	0.00287191	0.00287191
TCF25	0.863242	0.0201212	0.00180674	0.000247485	0.000286694	0.000286694
RFLNB	0.18472	4.8104e-41	2.77179e-41	1.93846e-05	0.00010501	0.00010501
ABR	0.377835	2.27431e-12	3.96146e-13	4.21972e-05	0.000111708	0.000111708
YWHAE	1.1998	9.74539e-06	1.15145e-06	0.000272313	0.000226963	0.000272313
CRK	1.16627	4.84124e-06	5.90961e-07	0.000104354	8.94746e-05	0.000104354
PITPNA	1.04228	0.00150206	0.000149322	0.000124037	0.000119005	0.000124037
SLC43A2	0.80015	8.52749e-06	1.01346e-06	0.00032154	0.000401854	0.000401854
MIR22HG	1.55968	1.71175e-15	3.62568e-16	0.000223603	0.00014336	0.000223603
PAFAH1B1	1.23836	3.21819e-08	4.42109e-09	0.000189028	0.00015264	0.000189028
EMC6	1.25447	1.95849e-09	2.94694e-10	0.000121407	9.67758e-05	0.000121407
ITGAE	0.195126	6.31322e-56	5.85924e-56	3.3492e-05	0.000171708	0.000171708
NCBP3	0.342266	1.23377e-18	3.06127e-19	5.95147e-05	0.000173915	0.000173915
ARRB2	0.381727	3.63609e-42	2.2327e-42	0.000105334	0.000275966	0.000275966
CXCL16	0.456326	3.2675e-13	6.01913e-14	8.02809e-05	0.000175948	0.000175948
VMO1	0.053901	6.63584e-28	2.48242e-28	1.05228e-05	0.0001955	0.0001955
PSMB6	1.19841	4.69099e-05	5.27595e-06	0.000234602	0.000195759	0.000234602
PFN1	0.61038	1.48532e-33	6.91896e-34	0.00097234	0.00159302	0.00159302
TXNDC17	0.735253	0.00141076	0.000141053	0.000144584	0.000196651	0.000196651
ACADVL	0.471385	6.68326e-32	2.95472e-32	0.000140259	0.000297563	0.000297563
EIF5A	1.32569	2.99485e-08	4.13296e-09	0.000240528	0.000181432	0.000240528
EIF4A1	0.939536	0.874691	0.0603204	0.000163731	0.000174269	0.000174269
CD68	0.704502	2.85529e-14	5.66306e-15	0.00057485	0.000815972	0.000815972
SAT2	0.725678	0.0133277	0.00121286	0.000104106	0.000143467	0.000143467
KDM6B	1.63678	1.56058e-21	4.49609e-22	0.000144088	8.80255e-05	0.000144088
VAMP2	1.55812	1.70104e-15	3.60929e-16	0.000117884	7.56526e-05	0.000117884
RPL26	0.586012	1.30021e-38	6.99464e-39	0.000936127	0.00159746	0.00159746
PIK3R5	0.880836	0.106548	0.00877056	0.000131825	0.000149661	0.000149661
PMP22	0.513079	5.82341e-15	1.18793e-15	9.73667e-05	0.000189784	0.000189784
NCOR1	0.709642	5.463e-05	6.09349e-06	0.000117876	0.000166113	0.000166113
UBB	1.30916	6.50686e-13	1.17201e-13	0.000729205	0.000556997	0.000729205
MAP2K3	2.88693	1.55204e-50	1.2253e-50	0.000149515	5.178e-05	0.000149515
WSB1	0.874543	0.422832	0.0314614	0.000183905	0.000210289	0.000210289
RPL23A	0.857923	6.94487e-05	7.66899e-06	0.000704998	0.000821752	0.000821752
NUFIP2	0.750424	0.193429	0.0153505	9.59243e-05	0.000127832	0.000127832
TAOK1	0.920383	0.131475	0.0106494	0.00011954	0.000129882	0.000129882
NSRP1	1.66291	6.55401e-19	1.64976e-19	0.000115525	6.94651e-05	0.000115525
CPD	1.1108	0.172894	0.0138202	0.000119017	0.000107143	0.000119017
EVI2B	0.684547	0.00180807	0.000179596	7.9853e-05	0.000116658	0.000116658
EVI2A	0.843667	0.3437	0.0261659	9.16637e-05	0.000108652	0.000108652
ZNF207	1.03214	0.127313	0.0103329	0.000281722	0.000272949	0.000281722
PSMD11	1.55557	6.55184e-22	1.91945e-22	0.000262366	0.000168656	0.000262366
CCL2	2.16373	2.25664e-06	2.80821e-07	0.00869776	0.00401979	0.00869776
CCL3	45.843	1.08524e-163	4.39811e-162	0.00978753	0.000213486	0.00978753
CCL4	31.9764	6.38627e-91	1.99088e-90	0.001968	6.15302e-05	0.001968
CCL3L1	33.1947	1.01479e-81	2.32789e-81	0.00438447	0.000132068	0.00438447
CCL4L2	24.8738	1.21179e-46	8.37097e-47	0.000700235	2.81364e-05	0.000700235
GGNBP2	1.20628	5.08936e-07	6.5547e-08	0.000106758	8.84991e-05	0.000106758
PSMB3	1.33272	7.75949e-12	1.31027e-12	0.000308372	0.000231382	0.000308372
RPL23	1.50717	6.19079e-19	1.56157e-19	0.000679057	0.000450546	0.000679057
LASP1	0.68204	0.00223764	0.000219043	8.15713e-05	0.000119606	0.000119606
RPL19	0.704895	4.17691e-23	1.27275e-23	0.00117459	0.00166633	0.00166633
MIEN1	0.935621	0.223133	0.0174685	9.36954e-05	0.000100144	0.000100144
KRT10	0.756492	8.41202e-06	1.00072e-06	0.000182647	0.000241445	0.000241445
EIF1	1.51367	4.32244e-31	1.84394e-31	0.00330247	0.00218175	0.00330247
DNAJC7	1.05907	0.000937779	9.54101e-05	0.000147281	0.000139066	0.000147281
RAB5C	0.888763	0.708732	0.0502728	0.000192006	0.00021604	0.00021604
STAT3	0.852277	0.285004	0.0220005	0.000105447	0.000123727	0.000123727
ATP6V0A1	0.398006	8.77617e-14	1.67242e-14	4.77503e-05	0.000119998	0.000119998
RPL27	0.587023	6.40886e-36	3.24662e-36	0.000562818	0.000958777	0.000958777
GRN	0.497201	6.58609e-38	3.48146e-38	0.000256779	0.000516466	0.000516466
FMNL1	0.850521	0.715435	0.0506596	0.000136838	0.00016089	0.00016089
NPEPPS	0.560847	0.00115882	0.00011692	5.79994e-05	0.000103426	0.000103426
KPNB1	0.839925	0.386233	0.0290583	0.000151963	0.000180928	0.000180928
UBE2Z	1.41408	1.54967e-15	3.30542e-16	0.000159555	0.000112828	0.000159555
SNF8	0.749282	0.00302388	0.000291318	0.000108624	0.000144976	0.000144976
LRRC59	1.70325	1.77662e-20	4.80003e-21	0.000135609	7.96111e-05	0.000135609
LUC7L3	0.688736	4.4046e-05	4.9815e-06	0.000118356	0.000171853	0.000171853
SPAG9	1.65629	2.06553e-29	8.15348e-30	0.000464004	0.00028014	0.000464004
TRIM25	1.07872	6.5279e-05	7.22824e-06	0.000175405	0.000162603	0.000175405
AC015912.3	2.78919	8.32709e-18	1.97736e-18	0.00014234	5.10227e-05	0.00014234
SUPT4H1	0.89539	0.675363	0.0482436	9.75492e-05	0.000108948	0.000108948
CLTC	0.853063	0.0720847	0.00605671	0.000200915	0.000235525	0.000235525
VMP1	0.67719	0.000127128	1.38125e-05	0.000173973	0.000256912	0.000256912
MED13	1.09011	0.000172807	1.85764e-05	0.000127407	0.000116875	0.000127407
CCDC47	0.883068	0.86473	0.0597351	0.000109593	0.000124107	0.000124107
PSMC5	0.884827	0.89446	0.0614745	0.000127239	0.000143803	0.000143803
PECAM1	0.0483671	1.71446e-86	4.63208e-86	8.47395e-06	0.00017551	0.00017551
DDX5	0.888697	0.000515827	5.36937e-05	0.000644074	0.000724742	0.000724742
GNA13	0.592227	7.72782e-06	9.23843e-07	6.10499e-05	0.000103096	0.000103096
PSMD12	1.69123	1.72116e-18	4.22743e-19	0.00017055	0.000100837	0.00017055
BPTF	1.09373	0.000226381	2.4207e-05	0.000122653	0.000112141	0.000122653
SLC16A6	1.57845	2.73629e-13	5.06359e-14	0.000107254	6.79434e-05	0.000107254
PRKAR1A	0.869537	0.878019	0.0605155	0.000111207	0.000127895	0.000127895
RPL38	0.959615	0.314506	0.0241095	0.000626304	0.000652662	0.000652662
ATP5PD	1.0669	0.0589914	0.00499803	0.000129232	0.000121127	0.000129232
JPT1	0.441016	1.07588e-08	1.54252e-09	6.06508e-05	0.000137545	0.000137545
SUMO2	0.977968	0.613664	0.0442785	0.000326328	0.00033368	0.00033368
GRB2	0.987466	0.587356	0.0425824	0.000365903	0.000370548	0.000370548
H3F3B	1.28024	6.14538e-15	1.24734e-15	0.00188832	0.00147497	0.00188832
WBP2	1.39331	2.35954e-11	3.92439e-12	0.000122815	8.81414e-05	0.000122815
UBALD2	1.91212	2.89812e-33	1.33975e-33	0.000200294	0.000104742	0.000200294
SPHK1	0.937516	0.936622	0.0642269	0.000158313	0.000168865	0.000168865
SRSF2	0.614112	2.30555e-13	4.28607e-14	0.000153895	0.000250608	0.000250608
SOCS3	1.87017	2.22326e-31	9.51773e-32	0.000250525	0.000133951	0.000250525
CYTH1	0.696634	0.00124513	0.000125006	9.62039e-05	0.000138105	0.000138105
TIMP2	0.559254	3.44698e-15	7.12726e-16	0.00013873	0.000248076	0.000248076
SLC26A11	0.328404	0.00211333	0.000207543	3.33406e-05	0.000101555	0.000101555
RNF213	0.442604	6.93714e-10	1.06762e-10	0.000103558	0.000233994	0.000233994
ACTG1	0.609878	7.2526e-24	2.26676e-24	0.000759337	0.00124507	0.00124507
MCRIP1	1.36356	1.91932e-09	2.89877e-10	0.000108173	7.93268e-05	0.000108173
P4HB	1.03496	0.221427	0.0173461	0.000244291	0.000236038	0.000244291
ARHGDIA	1.32398	3.45437e-13	6.34413e-14	0.000288964	0.000218251	0.000288964
ANAPC11	1.00333	0.0795967	0.00666026	0.000124249	0.000123837	0.000124249
MAFG	2.30249	2.42459e-53	2.12073e-53	0.000425927	0.000184977	0.000425927
SLC16A3	0.715082	7.02405e-06	8.44692e-07	0.000182287	0.000254923	0.000254923
CSNK1D	0.762915	0.387446	0.0291315	7.6524e-05	0.00010031	0.00010031
METRNL	1.11555	8.12295e-07	1.03521e-07	0.000215626	0.000193289	0.000215626
ENOSF1	0.68805	0.03076	0.00271196	9.26104e-05	0.000134605	0.000134605
SMCHD1	0.583658	6.34503e-07	8.12885e-08	9.39447e-05	0.00016097	0.00016097
EMILIN2	0.883084	0.897129	0.0616231	0.000125792	0.000142449	0.000142449
MYL12A	0.891314	0.00244175	0.000237875	0.000437725	0.000491103	0.000491103
MYL12B	1.09145	0.000961346	9.75628e-05	0.000523982	0.000480077	0.000523982
TGIF1	1.16789	4.33428e-05	4.90653e-06	0.000118984	0.000101877	0.000118984
EPB41L3	1.20753	2.58419e-07	3.37471e-08	0.000245593	0.000203382	0.000245593
NDUFV2	1.45537	3.8034e-09	5.59827e-10	0.000181714	0.000124852	0.000181714
ANKRD12	1.54354	1.8562e-25	6.23414e-26	0.000361891	0.00023445	0.000361891
RAB31	0.887896	0.770232	0.0539428	0.000168155	0.000189388	0.000189388
VAPA	1.14865	6.58187e-06	7.93872e-07	0.000255583	0.000222504	0.000255583
CHMP1B	1.17217	4.6541e-08	6.32937e-09	0.000108398	9.24743e-05	0.000108398
RNMT	0.79445	0.407422	0.0305014	0.000102482	0.000129001	0.000129001
ROCK1	1.15535	6.72907e-06	8.10822e-07	0.000209631	0.000181443	0.000209631
RIOK3	1.35848	5.97612e-07	7.68051e-08	0.000185229	0.000136346	0.000185229
NPC1	1.26012	7.62043e-08	1.01924e-08	0.00010006	7.94021e-05	0.00010006
ME2	0.368169	9.09163e-14	1.72712e-14	5.166e-05	0.000140343	0.000140343
MBD2	0.942084	0.192944	0.0153221	0.000120429	0.000127834	0.000127834
TXNL1	1.61232	3.17375e-19	8.1406e-20	0.000178623	0.00011078	0.000178623
MALT1	0.382124	3.44642e-11	5.68542e-12	5.16343e-05	0.00013515	0.00013515
VPS4B	1.48265	1.63191e-17	3.82289e-18	0.000151177	0.000101959	0.000151177
SERPINB2	12.5785	1.36013e-125	1.37803e-124	0.0105028	0.000834966	0.0105028
SERPINB8	2.93717	4.27339e-47	3.00323e-47	0.000139126	4.7357e-05	0.000139126
CNDP2	0.388938	6.91598e-20	1.82396e-20	4.23101e-05	0.000108808	0.000108808
MBP	0.886136	0.657505	0.0470232	0.000156225	0.000176302	0.000176302
FKBP1A	0.642059	9.71717e-08	1.29257e-08	0.000128536	0.000200202	0.000200202
SIRPA	0.855948	0.633507	0.045602	0.000137207	0.000160301	0.000160301
SNRPB	1.30259	4.51598e-10	7.01216e-11	0.00027977	0.000214776	0.00027977
TMEM230	0.659297	8.66162e-06	1.02739e-06	7.96419e-05	0.000120806	0.000120806
GPCPD1	0.293025	1.23311e-42	7.64907e-43	7.3537e-05	0.000250996	0.000250996
SNRPB2	1.1201	0.000254017	2.71145e-05	0.000147894	0.000132035	0.000147894
RRBP1	0.796444	0.251722	0.0195555	9.74661e-05	0.000122381	0.000122381
NAA20	0.633303	0.00206086	0.000202882	6.73465e-05	0.000106351	0.000106351
XRN2	1.08701	0.0046527	0.000441934	0.000130817	0.000120345	0.000130817
THBD	0.614053	0.371692	0.0280859	0.000107948	0.000175806	0.000175806
CD93	0.882564	0.70782	0.0502668	0.000247536	0.000280476	0.000280476
CST3	0.244588	2.71485e-63	3.14353e-63	0.000252908	0.00103407	0.00103407
ABHD12	0.437162	2.97439e-14	5.8801e-15	5.90815e-05	0.000135168	0.000135168
HM13	1.17153	4.44314e-05	5.01575e-06	0.000248688	0.000212274	0.000248688
HCK	2.52673	4.45908e-32	1.98584e-32	0.000125289	4.95761e-05	0.000125289
MAPRE1	1.0298	0.0289288	0.00255794	0.000123565	0.000119989	0.000123565
CHMP4B	1.99079	1.75964e-35	8.80398e-36	0.000212542	0.000106754	0.000212542
EIF2S2	1.4076	5.27499e-14	1.02286e-14	0.00021373	0.000151836	0.00021373
DYNLRB1	1.47787	6.61579e-16	1.43122e-16	0.000208138	0.000140831	0.000208138
MAP1LC3A	16.6524	4.73825e-85	1.17566e-84	0.000391933	2.35214e-05	0.000391933
MMP24OS	1.28582	1.052e-08	1.51006e-09	0.000188458	0.000146562	0.000188458
EIF6	0.879445	0.117364	0.00958944	0.000227915	0.00025916	0.00025916
ROMO1	1.62761	2.27938e-20	6.11759e-21	0.000154908	9.51691e-05	0.000154908
RBM39	1.05821	0.228358	0.0178201	0.000306765	0.000289889	0.000306765
SCAND1	1.03123	0.0802677	0.00671179	0.000197616	0.000191631	0.000197616
NORAD	1.34339	5.75764e-10	8.91737e-11	0.000220908	0.000164436	0.000220908
RAB5IF	1.42275	3.51803e-13	6.4416e-14	0.000272281	0.000191371	0.000272281
SAMHD1	0.105634	3.31622e-97	1.22177e-96	2.3705e-05	0.000224541	0.000224541
RPN2	0.584574	1.6748e-08	2.36221e-09	9.59875e-05	0.000164212	0.000164212
MAFB	0.796662	0.000345923	3.65716e-05	0.000461164	0.000578874	0.000578874
TOP1	1.06995	0.0108098	0.000994138	0.000176517	0.000164976	0.000176517
OSER1	2.32081	2.89943e-36	1.48739e-36	0.00015766	6.79241e-05	0.00015766
SERINC3	0.775178	0.117266	0.00959436	8.95147e-05	0.000115481	0.000115481
ADA	3.3182	1.80388e-19	4.64651e-20	0.00011844	3.56831e-05	0.00011844
YWHAB	1.05391	0.0299705	0.00264811	0.000480217	0.000455652	0.000480217
STK4	0.646374	5.44669e-05	6.08088e-06	0.000111458	0.000172444	0.000172444
PI3	1048.9	0.00110388	0.000111655	0.000108704	8.79172e-08	0.000108704
CTSA	0.570555	3.29689e-09	4.87635e-10	0.00014646	0.000256709	0.000256709
MMP9	3.17284	4.36475e-35	2.15718e-35	0.000606517	0.000191148	0.000606517
NCOA3	0.731569	0.197289	0.0156263	7.49852e-05	0.000102505	0.000102505
ZFAS1	0.938955	0.0846865	0.007057	0.000410948	0.000437666	0.000437666
CEBPB	1.18626	9.92031e-08	1.31671e-08	0.00124345	0.00104821	0.00124345
PTPN1	2.21016	1.38428e-27	5.0846e-28	0.00013719	6.20636e-05	0.00013719
RTF2	0.671683	0.000358675	3.7821e-05	9.10967e-05	0.000135632	0.000135632
GNAS	0.826667	2.15483e-05	2.48326e-06	0.000330781	0.000400141	0.000400141
CTSZ	0.82958	0.0117164	0.00107346	0.000352305	0.000424681	0.000424681
ATP5F1E	0.88411	2.64675e-06	3.27356e-07	0.0011391	0.00128842	0.00128842
PSMA7	1.59281	3.9527e-32	1.77331e-32	0.0010026	0.000629451	0.0010026
ADRM1	1.84587	1.42629e-31	6.19315e-32	0.00027162	0.000147142	0.00027162
RPS21	0.873995	0.00014641	1.58509e-05	0.000701457	0.00080259	0.00080259
PPDPF	1.40719	4.59465e-09	6.71414e-10	0.000140827	0.000100072	0.000140827
TPD52L2	1.16083	4.82441e-05	5.41099e-06	0.000160738	0.000138466	0.000160738
BSG	0.531184	3.93871e-17	9.08667e-18	0.000101171	0.000190478	0.000190478
PTBP1	0.801207	0.0267679	0.00237204	0.000102708	0.000128196	0.000128196
CFD	0.28968	1.22036e-16	2.74253e-17	3.04905e-05	0.000105294	0.000105294
POLR2E	0.668829	0.00246063	0.000239522	8.6794e-05	0.000129778	0.000129778
GPX4	0.918669	0.0688924	0.00579649	0.00105564	0.0011491	0.0011491
ATP5F1D	0.510531	1.81438e-22	5.41996e-23	0.000106916	0.000209436	0.000209436
MIDN	0.944619	0.302566	0.0232381	0.000138682	0.000146814	0.000146814
CIRBP	0.910845	0.289009	0.0222531	0.000238592	0.000261947	0.000261947
RPS15	0.851005	1.4665e-08	2.0829e-09	0.00123291	0.00144877	0.00144877
UQCR11	0.758053	1.45591e-10	2.32295e-11	0.000290578	0.000383326	0.000383326
DOT1L	1.39665	2.90558e-12	5.0322e-13	0.000106883	7.65239e-05	0.000106883
OAZ1	0.97686	0.122824	0.010002	0.00189441	0.00193929	0.00193929
LSM7	0.639669	9.08135e-07	1.15493e-07	8.4018e-05	0.000131355	0.000131355
TIMM13	0.619817	2.07863e-05	2.40228e-06	7.46821e-05	0.0001205	0.0001205
GADD45B	1.9625	0.654217	0.0468708	0.000217735	0.00011094	0.000217735
MFSD12	0.40512	6.51586e-13	1.17189e-13	7.36716e-05	0.000181874	0.000181874
EEF2	0.878341	0.00303835	0.00029248	0.000332475	0.000378528	0.000378528
ZBTB7A	1.01263	0.0347617	0.00303179	0.00013353	0.000131865	0.00013353
MAP2K2	0.913076	0.858703	0.0593525	0.000119486	0.000130862	0.000130862
SEMA6B	0.567169	1.02577e-24	3.29059e-25	0.0002525	0.000445205	0.000445205
MYDGF	1.0005	0.63499	0.0456816	0.000313017	0.000312861	0.000313017
PLIN3	0.896934	0.796933	0.0557165	0.000127587	0.000142249	0.000142249
RPL36	0.647833	1.67371e-28	6.35906e-29	0.000709555	0.00109528	0.00109528
C19orf70	0.593918	3.84786e-05	4.37217e-06	6.18733e-05	0.000104189	0.000104189
NDUFA11	0.838136	0.0594813	0.00503252	0.000152522	0.000181981	0.000181981
MCOLN1	0.511054	9.27536e-08	1.23516e-08	5.5311e-05	0.000108244	0.000108244
PET100	1.01122	0.139619	0.0112865	0.000173227	0.000171304	0.000173227
STXBP2	0.55888	3.03833e-09	4.50488e-10	0.000177804	0.000318156	0.000318156
RPS28	0.866534	8.57514e-09	1.23527e-09	0.00169515	0.00195624	0.00195624
HNRNPM	0.863987	0.127084	0.0103212	0.000195826	0.000226656	0.000226656
MYO1F	0.504828	1.04067e-18	2.58741e-19	0.000110887	0.000219669	0.000219669
UBL5	1.00781	0.393537	0.0295165	0.000457669	0.00045412	0.000457669
EIF3G	0.708919	0.00520883	0.000492449	0.000109687	0.000154731	0.000154731
ICAM1	4.0514	1.92493e-74	3.29624e-74	0.000199146	4.91431e-05	0.000199146
CDC37	0.923728	0.169026	0.0135198	0.000144265	0.000156178	0.000156178
ILF3	0.880602	0.685625	0.0488618	9.93507e-05	0.000112823	0.000112823
ACP5	0.114187	6.47893e-79	1.31285e-78	0.000157984	0.00138367	0.00138367
WDR83OS	1.01239	0.62303	0.0449009	0.000206262	0.000203738	0.000206262
TRIR	1.29622	4.51175e-10	7.01456e-11	0.000303936	0.000234474	0.000303936
JUNB	1.28983	7.07933e-11	1.15221e-11	0.000236807	0.000183592	0.000236807
CALR	0.768186	0.000117851	1.2816e-05	0.000417714	0.000543772	0.000543772
RAD23A	1.37708	8.96638e-14	1.706e-14	0.000265834	0.000193037	0.000265834
GADD45GIP1	0.852422	0.159025	0.0127619	0.000181755	0.000213225	0.000213225
IER2	0.877348	0.483514	0.0355415	0.00014931	0.000170186	0.000170186
C19orf53	0.669333	4.48497e-07	5.80705e-08	0.000118384	0.000176877	0.000176877
DDX39A	1.12865	0.00578024	0.000543933	0.000105466	9.34427e-05	0.000105466
DNAJB1	1.5072	0.391774	0.0294205	0.000126503	8.39271e-05	0.000126503
NDUFB7	0.773623	0.045116	0.00387372	0.000103951	0.000134373	0.000134373
ADGRE2	0.189919	1.05881e-50	8.46911e-51	2.89113e-05	0.000152297	0.000152297
BRD4	1.18941	2.32372e-08	3.24732e-09	0.000148434	0.000124794	0.000148434
TPM4	1.07342	0.0323786	0.00284641	0.00067782	0.000631459	0.00067782
RAB8A	0.870511	0.849575	0.0588554	9.33259e-05	0.000107211	0.000107211
MYO9B	0.541789	1.59183e-17	3.73618e-18	0.00015808	0.000291787	0.000291787
BST2	0.334788	3.4885e-22	1.03195e-22	3.66514e-05	0.000109508	0.000109508
PGLS	0.885695	0.366475	0.0277262	0.000114042	0.000128762	0.000128762
COLGALT1	0.3092	2.06249e-30	8.52916e-31	4.0198e-05	0.000130041	0.000130041
RPL18A	0.659213	1.92756e-26	6.75367e-27	0.000980807	0.00148785	0.00148785
IFI30	0.24633	2.98051e-65	3.73578e-65	0.000155458	0.000631146	0.000631146
JUND	0.805515	0.000330703	3.50539e-05	0.000575015	0.000713851	0.000713851
FKBP8	0.827257	0.334512	0.0255304	9.48311e-05	0.000114636	0.000114636
UBA52	1.20221	1.40603e-08	2.00169e-09	0.00118617	0.000986659	0.00118617
COPE	1.10366	0.00188692	0.000186666	0.000355595	0.000322196	0.000355595
NDUFA13	0.918851	0.976115	0.0666345	0.000164777	0.00017933	0.00017933
UQCRFS1	1.12564	0.00131617	0.000132029	0.00013696	0.000121671	0.00013696
PDCD5	1.46803	1.06459e-10	1.70755e-11	0.000114521	7.80049e-05	0.000114521
GRAMD1A	7.11395	2.17246e-46	1.47557e-46	0.000113327	1.59167e-05	0.000113327
FXYD5	0.839011	0.203031	0.0160498	0.000137024	0.000163319	0.000163319
COX6B1	0.96867	0.725076	0.0511635	0.000340394	0.000351404	0.000351404
HCST	0.362	7.47753e-23	2.25588e-23	6.09044e-05	0.000168272	0.000168272
TYROBP	0.306088	1.16524e-124	1.08977e-123	0.000854695	0.00279235	0.00279235
CAPNS1	0.903185	0.848913	0.0588431	0.000117259	0.00012983	0.00012983
SPINT2	0.323429	1.27106e-09	1.93411e-10	3.36696e-05	0.000104135	0.000104135
PSMD8	1.35573	1.88853e-12	3.31802e-13	0.000383565	0.000282917	0.000383565
EIF3K	0.629469	1.00233e-16	2.28209e-17	0.000188531	0.000299517	0.000299517
ACTN4	0.71485	0.0013976	0.000139967	0.000111949	0.000156611	0.000156611
GMFG	0.701221	9.33438e-09	1.34305e-09	0.000172589	0.000246134	0.000246134
ZFP36	0.488364	1.55453e-14	3.11881e-15	0.000142343	0.000291485	0.000291485
RPS16	0.913581	0.0739184	0.00620648	0.00108925	0.00119228	0.00119228
PSMC4	1.45907	5.9057e-10	9.11186e-11	0.000113783	7.79783e-05	0.000113783
PLD3	0.422699	6.58861e-09	9.54758e-10	7.25055e-05	0.000171551	0.000171551
SERTAD1	1.04813	0.179039	0.0142925	0.000176203	0.000168111	0.000176203
BLVRB	0.750401	0.212806	0.0167463	7.71986e-05	0.000102882	0.000102882
SHKBP1	1.02246	0.000602386	6.24898e-05	0.000117878	0.000115288	0.000117878
TGFB1	0.588454	1.4786e-08	2.0952e-09	8.48031e-05	0.000144123	0.000144123
RPS19	0.95244	0.00865217	0.000802387	0.00170578	0.00179096	0.00179096
RABAC1	1.28507	2.06164e-05	2.38491e-06	0.000248461	0.000193341	0.000248461
PLAUR	3.40231	2.92067e-91	9.59717e-91	0.00239217	0.000703089	0.00239217
RELB	3.11473	1.57248e-50	1.23343e-50	0.000115016	3.69158e-05	0.000115016
FOSB	0.507237	0.725397	0.0511564	5.34179e-05	0.000105327	0.000105327
VASP	1.05979	0.344806	0.0262173	0.000231682	0.00021861	0.000231682
SNRPD2	0.901911	0.953871	0.0652258	0.000101679	0.000112739	0.000112739
CALM3	1.28371	2.21433e-05	2.54941e-06	0.000161297	0.000125646	0.000161297
AP2S1	0.52828	2.40646e-25	7.9939e-26	0.000248691	0.00047077	0.00047077
C5AR1	0.340266	9.04776e-44	5.82024e-44	0.000186116	0.000547001	0.000547001
NOP53	0.902745	0.865818	0.0597763	0.00012271	0.000135932	0.000135932
EMP3	1.45563	3.53193e-18	8.537e-19	0.00134133	0.000921471	0.00134133
KDELR1	0.71425	0.00011088	1.20688e-05	0.000107195	0.000150087	0.000150087
RPL18	0.74269	4.38232e-19	1.11e-19	0.00099438	0.0013389	0.0013389
PPP1R15A	3.78185	3.2996e-110	2.22869e-109	0.00144511	0.000382106	0.00144511
BAX	0.798298	0.00477592	0.000452929	0.000126359	0.000158289	0.000158289
FTL	0.910505	0.0122532	0.00111927	0.0426919	0.0468881	0.0468881
RPL13A	1.69937	2.82242e-25	9.35012e-26	0.000734463	0.000432191	0.000734463
RPS11	1.00796	0.544045	0.039679	0.000664538	0.000659287	0.000664538
FCGRT	0.412875	1.66992e-46	1.14705e-46	0.000171625	0.000415706	0.000415706
ATF5	0.447173	6.13086e-06	7.4316e-07	7.58907e-05	0.000169732	0.000169732
ETFB	0.625183	1.73427e-05	2.01387e-06	8.08955e-05	0.000129404	0.000129404
MYADM	1.09883	0.00908646	0.00084202	0.000110213	0.000100299	0.000110213
RPS9	0.596707	3.86152e-43	2.45803e-43	0.000852322	0.00142839	0.00142839
LAIR1	0.394734	1.30918e-18	3.23517e-19	5.16338e-05	0.000130831	0.000130831
RPL28	0.728142	2.45795e-24	7.78223e-25	0.00165933	0.00227886	0.00227886
UBE2S	1.76154	5.63472e-13	1.02097e-13	0.000126173	7.16194e-05	0.000126173
RPS5	0.628231	2.29766e-26	8.00429e-27	0.000436685	0.000695112	0.000695112
CHMP2A	1.1202	0.0021131	0.000207688	0.000182098	0.000162557	0.000182098
UBE2M	1.315	2.88067e-10	4.52495e-11	0.000159599	0.000121364	0.000159599
ATP6V1E1	1.97112	1.645e-32	7.49058e-33	0.000149154	7.56617e-05	0.000149154
BID	1.89789	2.11923e-30	8.7341e-31	0.000255854	0.000134802	0.000255854
UFD1	1.91567	5.33321e-27	1.91272e-27	0.000184592	9.63517e-05	0.000184592
COMT	0.405766	7.15877e-14	1.37281e-14	4.47195e-05	0.000110233	0.000110233
UBE2L3	1.16342	0.000233704	2.49681e-05	0.000213857	0.000183816	0.000213857
SDF2L1	0.464131	2.1149e-11	3.52231e-12	7.68604e-05	0.000165619	0.000165619
MAPK1	0.739077	0.00915972	0.000848162	0.000128954	0.000174485	0.000174485
DDT	0.991346	0.211937	0.0166887	0.000183662	0.000185265	0.000185265
SNRPD3	0.996966	0.0321969	0.00283248	0.000113803	0.00011415	0.00011415
XBP1	2.17089	3.43669e-27	1.24726e-27	0.000209112	9.63171e-05	0.000209112
EWSR1	1.12012	0.00362663	0.000346912	0.000178711	0.000159545	0.000178711
UQCR10	0.786914	4.57628e-05	5.15647e-06	0.000246861	0.000313712	0.000313712
YWHAH	0.806701	0.420329	0.0313326	0.000103518	0.000128326	0.000128326
TOM1	0.866024	0.0919712	0.00762745	0.000112935	0.000130408	0.000130408
HMOX1	0.693102	0.00365988	0.000349817	0.00188534	0.00272015	0.00272015
MYH9	0.918688	0.837659	0.0581625	0.000143524	0.000156228	0.000156228
EIF3D	0.861889	0.831718	0.0579153	9.34687e-05	0.000108449	0.000108449
NCF4	0.364155	8.03834e-14	1.53664e-14	3.93665e-05	0.000108131	0.000108131
RAC2	2.67145	6.69637e-42	4.05047e-42	0.000193575	7.24507e-05	0.000193575
GGA1	0.775858	0.361555	0.027371	0.000117354	0.000151261	0.000151261
LGALS1	1.01245	0.546153	0.0398088	0.00120075	0.00118598	0.00120075
EIF3L	0.794621	0.0791025	0.00662803	9.59859e-05	0.000120799	0.000120799
MAFF	2.15722	4.93521e-28	1.85192e-28	0.000111051	5.147e-05	0.000111051
DDX17	0.587822	7.90585e-19	1.97776e-19	0.000216819	0.000368863	0.000368863
RPL3	0.488111	2.63338e-49	1.95223e-49	0.00059247	0.00121382	0.00121382
ATF4	1.51273	2.98307e-09	4.42834e-10	0.000366071	0.000241988	0.000366071
RPS19BP1	0.626486	3.57089e-11	5.88276e-12	0.00013385	0.000213661	0.000213661
ST13	1.08624	0.00528899	0.000499638	0.000215477	0.000198368	0.000215477
RBX1	0.713796	7.14628e-07	9.11693e-08	0.000196007	0.000274604	0.000274604
EP300	1.25199	3.11669e-08	4.2865e-09	0.000143063	0.000114265	0.000143063
XRCC6	0.85335	0.395954	0.0296794	0.000139562	0.000163549	0.000163549
SNU13	0.800021	0.075016	0.00628995	0.000107977	0.000134972	0.000134972
SMDT1	0.805339	0.166073	0.0133099	0.000108085	0.000134215	0.000134215
NDUFA6	1.83429	1.34224e-28	5.13174e-29	0.000230793	0.000125814	0.000230793
RRP7A	0.414241	6.72595e-14	1.29594e-14	4.23532e-05	0.000102265	0.000102265
ARFGAP3	1.10223	0.00565268	0.000532753	0.000131702	0.000119486	0.000131702
TSPO	0.587412	7.4826e-06	8.96289e-07	0.000133847	0.000227869	0.000227869
KIAA0930	0.4946	4.60696e-09	6.72406e-10	6.40111e-05	0.000129436	0.000129436
PIM3	1.90119	1.01559e-33	4.76739e-34	0.000316311	0.000166368	0.000316311
TYMP	0.740243	2.17135e-14	4.32774e-15	0.000716467	0.000967887	0.000967887
SAMSN1	2.48092	1.65384e-38	8.85788e-39	0.000287779	0.000115988	0.000287779
NRIP1	0.591132	2.94969e-05	3.36735e-06	8.5717e-05	0.000145016	0.000145016
BTG3	6.44319	9.87161e-108	5.71518e-107	0.000249755	3.87493e-05	0.000249755
ATP5PF	0.797171	0.000518992	5.39768e-05	0.00019523	0.000244907	0.000244907
USP16	1.20379	1.19675e-07	1.58152e-08	0.000107332	8.9159e-05	0.000107332
CCT8	0.718417	0.0162856	0.00147103	7.21575e-05	0.000100446	0.000100446
BACH1	1.26255	1.74603e-09	2.64362e-10	0.00024794	0.000196378	0.00024794
SOD1	1.80549	2.5537e-19	6.56402e-20	0.00018163	0.000100592	0.00018163
IFNAR1	1.24721	1.22636e-06	1.54669e-07	0.000126834	0.000101691	0.000126834
IFNGR2	1.18507	0.00185036	0.000183347	0.000113179	9.55013e-05	0.000113179
SON	0.955418	0.777609	0.0543968	0.000381475	0.000399276	0.000399276
ATP5PO	0.91366	0.371559	0.0280933	0.000104673	0.000114566	0.000114566
MRPS6	0.833831	0.451404	0.0334237	0.000123426	0.000148026	0.000148026
SLC5A3	0.390437	1.39378e-08	1.98659e-09	6.70772e-05	0.000171825	0.000171825
RUNX1	0.790497	0.616673	0.0444691	0.0001303	0.000164837	0.000164837
ETS2	2.56575	1.28183e-60	1.36706e-60	0.00035368	0.000137837	0.00035368
HMGN1	0.574077	9.31488e-11	1.50599e-11	9.39908e-05	0.000163737	0.000163737
PDXK	1.05499	0.0311655	0.00274572	0.000212079	0.000201024	0.000212079
CSTB	2.64963	2.63299e-81	5.92812e-81	0.00351499	0.00132658	0.00351499
SUMO3	0.671536	1.16344e-05	1.36536e-06	9.71507e-05	0.000144677	0.000144677
PTTG1IP	0.80983	0.837017	0.0581511	0.000102502	0.000126576	0.000126576
ITGB2	0.320225	1.57507e-24	5.01301e-25	4.59792e-05	0.000143617	0.000143617
PRMT2	1.50693	1.57124e-17	3.695e-18	0.000106483	7.06566e-05	0.000106483
MT-ND1	0.693018	2.19502e-18	5.35885e-19	0.0027147	0.00391722	0.00391722
MT-ND2	0.553378	6.51423e-50	4.95e-50	0.00179407	0.00324205	0.00324205
MT-CO1	0.739709	3.0344e-06	3.7454e-07	0.00855868	0.0115703	0.0115703
MT-CO2	0.658619	3.26984e-19	8.36941e-20	0.00641997	0.00974762	0.00974762
MT-ATP8	0.18153	1.09533e-91	3.69919e-91	8.32609e-05	0.000458733	0.000458733
MT-ATP6	0.678748	5.92695e-13	1.07232e-13	0.00495646	0.00730237	0.00730237
MT-CO3	0.738063	4.89589e-09	7.13719e-10	0.00647124	0.00876787	0.00876787
MT-ND3	0.327255	2.1561e-146	3.74484e-145	0.00342613	0.0104693	0.0104693
MT-ND4L	0.317985	6.12298e-91	1.95903e-90	0.000291826	0.000917769	0.000917769
MT-ND4	0.864485	0.205692	0.0162284	0.00421642	0.00487738	0.00487738
MT-ND5	0.661354	3.04553e-14	6.00121e-15	0.000749938	0.00113395	0.00113395
MT-ND6	0.431235	0.00578951	0.000544384	5.32737e-05	0.000123558	0.000123558
MT-CYB	0.901793	0.00945125	0.000873826	0.00370872	0.00411261	0.00411261
C1QC	0.227027	4.31372e-08	5.87961e-09	2.72078e-05	0.000119897	0.000119897
S100A12	1.19952	3.9197e-06	4.8137e-07	0.000121686	0.000101443	0.000121686
S100A8	0.871007	0.21728	0.0170432	0.00101266	0.00116264	0.00116264
FCGR3A	0.0640866	2.33487e-68	3.30085e-68	1.62464e-05	0.000253738	0.000253738
IL24	1.18021	0.007681	0.000713956	0.000143203	0.000121334	0.000143203
MARCO	5.63027	1.68459e-21	4.8419e-22	0.000100056	1.77581e-05	0.000100056
CCR1	0.368244	1.31747e-41	7.70083e-42	0.000121063	0.000328785	0.000328785
CD86	0.0819497	1.85727e-64	2.21379e-64	1.25586e-05	0.000153423	0.000153423
PPBP	0.091417	0.0123215	0.00112466	4.60199e-05	0.000503563	0.000503563
SPP1	0.69271	0.199005	0.015752	0.000114129	0.000164764	0.000164764
HLA-DQA1	0.464284	2.08042e-17	4.85485e-18	7.40115e-05	0.000159428	0.000159428
TREM1	1.25992	4.44898e-06	5.44171e-07	0.00016124	0.000127973	0.00016124
CLEC5A	0.228276	1.64954e-33	7.65459e-34	0.000121993	0.000534462	0.000534462
CYBB	1.06134	0.479299	0.0353171	0.000263527	0.000248296	0.000263527
SPI1	0.992163	0.431578	0.0320532	0.00041337	0.000416636	0.000416636
MPEG1	0.095387	8.99447e-63	1.01254e-62	1.66649e-05	0.000174858	0.000174858
MS4A7	1.48647	3.97997e-11	6.53897e-12	0.000544227	0.000366116	0.000544227
CD163	0.964865	0.642385	0.0461318	0.000102284	0.000106009	0.000106009
OLR1	0.249904	3.274e-61	3.55404e-61	0.00011292	0.000451899	0.000451899
SDS	0.0438806	2.12963e-72	3.45227e-72	1.42224e-05	0.00032446	0.00032446
AQP9	1.65253	2.04519e-25	6.83114e-26	0.000373132	0.000225788	0.000373132
CCL7	0.685117	0.143676	0.0115836	0.000579198	0.000845408	0.000845408
CSF3	10020.4	7.30289e-24	2.27663e-24	0.000157649	0	0.000157649
CD300E	0.375177	1.78621e-08	2.51643e-09	7.46608e-05	0.000199028	0.000199028
CD226	0.215136	3.8167e-33	1.75107e-33	3.4543e-05	0.000160621	0.000160621
MCEMP1	0.34511	1.22564e-15	2.62346e-16	6.81732e-05	0.000197571	0.000197571
FPR3	0.0264894	2.06771e-103	1.04747e-102	4.97867e-06	0.000188528	0.000188528
LILRB4	1.64425	1.78175e-15	3.76086e-16	0.000195132	0.000118669	0.000195132
AC245128.3	3.39544	9.7054e-67	1.2688e-66	0.000379182	0.000111663	0.000379182
OSM	1.49095	4.43237e-14	8.60841e-15	0.000125911	8.44454e-05	0.000125911

## Sheet: Dendritic cells
Supplementary Table3 - Differential gene expression between NEC and neonatal for each cell type subset shown in the study. Included are all genes with sum-normalized expression above 10^-4. P-values were calculated using two-sided Wilcoxon rank-sum tests. Q-values were computed using the Benjamini-Hochberg false discovery rate correction. (Dendritic cells)
Gene name	NEC/Neonatal	p-value	q-value	Mean NEC	Mean Neonatal	max expression
ISG15	2.55637	0.000942509	0.000357505	0.000117222	4.5803e-05	0.000117222
AGRN	0.511743	0.33262	0.0669372	5.11702e-05	0.000100073	0.000100073
TNFRSF18	2.21638	6.00661e-10	1.27831e-09	0.000302943	0.000136637	0.000302943
TNFRSF4	1.20217	0.0113931	0.00337838	0.000222482	0.000185052	0.000222482
AURKAIP1	1.46474	9.3122e-05	4.48785e-05	0.000133911	9.13955e-05	0.000133911
MRPL20	1.15009	0.0128744	0.00374376	0.000156999	0.000136499	0.000156999
SSU72	1.32018	6.53919e-05	3.26259e-05	0.000105799	8.01191e-05	0.000105799
GNB1	1.37829	0.000146778	6.69787e-05	0.000183564	0.000133159	0.000183564
RER1	1.13305	0.0106064	0.00318038	0.000104187	9.19428e-05	0.000104187
RPL22	1.32917	7.57665e-05	3.70338e-05	0.00118021	0.000887909	0.00118021
CAMTA1	1.0329	0.238141	0.049886	0.000116574	0.000112859	0.000116574
PARK7	1.63398	1.36797e-08	1.95818e-08	0.000390771	0.000239119	0.000390771
ENO1	1.40451	3.83401e-07	3.38977e-07	0.000915973	0.00065214	0.000915973
GPR157	0.789256	0.132982	0.0302841	0.000382375	0.000484498	0.000484498
PGD	0.926864	0.0928268	0.0219935	0.00015031	0.000162177	0.000162177
MTHFR	0.501857	0.0838036	0.0200931	0.000107113	0.000213518	0.000213518
TNFRSF1B	0.880413	0.768968	0.136174	0.000159367	0.000181026	0.000181026
PRDM2	0.553322	0.0327868	0.00866452	0.000108513	0.000196181	0.000196181
EFHD2	1.01999	0.128621	0.0293744	0.000155883	0.000152826	0.000155883
SPEN	0.803995	0.143854	0.032392	8.84259e-05	0.000110004	0.000110004
NECAP2	1.12182	0.0480384	0.0122899	0.000129903	0.000115787	0.000129903
UBR4	0.669581	0.577787	0.107796	7.57444e-05	0.000113164	0.000113164
CAPZB	1.47398	3.56688e-07	3.18876e-07	0.000339134	0.000230054	0.000339134
MINOS1	1.47175	0.000143985	6.58291e-05	0.000113233	7.69108e-05	0.000113233
HP1BP3	1.10176	0.0413069	0.0107275	0.000120855	0.000109684	0.000120855
CDC42	1.39342	8.55467e-08	9.65851e-08	0.000752643	0.000540115	0.000752643
HNRNPR	1.10071	0.0715912	0.0175143	0.000248537	0.000225789	0.000248537
RPL11	1.26129	0.000314071	0.000130447	0.00336318	0.00266645	0.00336318
SRSF10	0.906611	0.030317	0.00807392	0.000117514	0.000129628	0.000129628
SRRM1	1.02095	0.145114	0.0326145	0.000161198	0.000157888	0.000161198
RUNX3	0.678453	0.269464	0.0555762	0.00010869	0.000160244	0.000160244
SYF2	1.36721	0.000193323	8.54617e-05	0.000129081	9.43886e-05	0.000129081
RSRP1	0.371162	7.01466e-05	3.46389e-05	0.0001007	0.000271456	0.000271456
TMEM50A	1.11983	0.0729811	0.0178181	0.000311617	0.000278263	0.000311617
STMN1	7.79768	1.08025e-08	1.60361e-08	0.000216163	2.76471e-05	0.000216163
SH3BGRL3	1.66917	1.82483e-05	1.02294e-05	0.000489661	0.000293322	0.000489661
HMGN2	1.74812	5.97816e-06	3.86466e-06	0.000189425	0.000108323	0.000189425
ZDHHC18	0.348082	8.31834e-07	6.71285e-07	4.68515e-05	0.000134759	0.000134759
WASF2	1.40021	9.68221e-05	4.64754e-05	0.000179999	0.000128527	0.000179999
DNAJC8	1.91731	2.00639e-08	2.75717e-08	0.000132829	6.92379e-05	0.000132829
SRSF4	0.886515	0.0239894	0.0065409	0.000104046	0.000117376	0.000117376
PTP4A2	0.920491	0.941992	0.159643	0.000496988	0.000539924	0.000539924
KHDRBS1	1.83381	1.89086e-12	7.10502e-12	0.000311019	0.000169564	0.000311019
CCDC28B	2.48107	7.31221e-07	5.9812e-07	0.000106124	4.27227e-05	0.000106124
EIF3I	1.47065	6.19888e-05	3.10569e-05	0.000108815	7.39638e-05	0.000108815
MARCKSL1	1.12584	0.0569163	0.0142875	0.0016592	0.00147374	0.0016592
RNF19B	1.12028	0.0585768	0.014689	0.000123159	0.000109927	0.000123159
SMIM12	1.78275	9.41151e-08	1.03348e-07	0.000104506	5.85834e-05	0.000104506
SFPQ	1.11413	0.00488372	0.00157013	0.000350697	0.000314762	0.000350697
PSMB2	1.68704	9.4473e-07	7.44894e-07	0.000162252	9.61408e-05	0.000162252
THRAP3	1.28313	0.00591898	0.00187046	0.000188565	0.000146939	0.000188565
RRAGC	1.57831	4.05248e-07	3.5056e-07	0.000143182	9.06877e-05	0.000143182
NDUFS5	1.68931	4.0063e-06	2.73708e-06	0.000132737	7.85396e-05	0.000132737
MACF1	0.883233	0.471405	0.090259	0.000258744	0.000292963	0.000292963
CAP1	1.52131	1.53006e-05	8.7193e-06	0.000260944	0.000171496	0.000260944
SMAP2	1.09609	0.0567143	0.0142517	0.000233418	0.000212947	0.000233418
YBX1	1.29165	0.000200251	8.83616e-05	0.000673876	0.000521699	0.000673876
ATP6V0B	0.697237	0.0165962	0.00468442	0.000293671	0.000421229	0.000421229
RPS8	1.28428	0.000901366	0.000345166	0.00341222	0.0026569	0.00341222
PRDX1	1.39699	0.00613504	0.00192608	0.000434082	0.000310703	0.000434082
UQCRH	1.32014	0.00096096	0.000362788	0.000189005	0.000143149	0.000189005
CMPK1	1.81922	8.12424e-09	1.26049e-08	0.000147642	8.11185e-05	0.000147642
EPS15	1.10037	0.0188276	0.00525261	0.000138537	0.000125893	0.000138537
JUN	1.07993	3.3763e-05	1.80032e-05	0.000238153	0.000220521	0.000238153
JAK1	0.713765	5.09513e-05	2.60148e-05	0.00033756	0.000472964	0.000472964
PDE4B	0.631263	0.639193	0.117072	8.56907e-05	0.000135795	0.000135795
SERBP1	1.81653	1.39401e-11	4.2435e-11	0.000288989	0.00015905	0.000288989
GADD45A	0.964031	0.244324	0.0509151	0.000378077	0.000392187	0.000392187
SRSF11	1.01753	0.0133965	0.00385825	0.000221407	0.000217591	0.000221407
GNG5	1.23245	0.00348211	0.00116629	0.00107718	0.000874004	0.00107718
MCOLN2	0.527461	0.0738932	0.0180042	8.99339e-05	0.00017058	0.00017058
SH3GLB1	1.40389	8.53047e-07	6.83814e-07	0.000121756	8.67028e-05	0.000121756
GBP1	2.12061	0.0117522	0.00347203	0.000109637	5.16554e-05	0.000109637
ZNF326	1.13556	0.0296746	0.00794685	0.000101655	8.9509e-05	0.000101655
RPL5	1.47025	3.23476e-07	2.95783e-07	0.00152288	0.00103577	0.00152288
GCLM	2.8288	8.89615e-11	2.20555e-10	0.000190954	6.74482e-05	0.000190954
PSMA5	1.33038	0.000185347	8.25427e-05	0.000204459	0.000153664	0.000204459
LAMTOR5	1.68106	3.10166e-08	3.92578e-08	0.000192594	0.000114532	0.000192594
CTTNBP2NL	0.303188	1.77008e-05	9.94568e-06	5.40992e-05	0.000178631	0.000178631
CAPZA1	1.35483	0.000230202	9.8681e-05	0.00013289	9.80637e-05	0.00013289
RHOC	1.66477	4.76262e-07	4.01871e-07	0.000190737	0.000114538	0.000190737
CSDE1	1.37292	0.000208679	9.10781e-05	0.000222448	0.000162002	0.000222448
CD58	1.09365	0.0688708	0.0169349	0.000143186	0.000130918	0.000143186
RNF115	1.56224	8.7162e-08	9.65948e-08	0.000241827	0.000154765	0.000241827
RBM8A	1.22576	0.0048826	0.00157187	0.000198498	0.000161922	0.000198498
PDE4DIP	0.442031	1.05804e-06	8.23435e-07	8.8195e-05	0.00019963	0.00019963
PLEKHO1	1.38584	0.000307881	0.000128098	0.000186184	0.000134324	0.000186184
MRPS21	1.82382	6.82196e-08	7.92547e-08	0.000113885	6.24044e-05	0.000113885
MCL1	0.816508	0.871595	0.150686	0.000142692	0.000174777	0.000174777
ENSA	1.3806	1.91862e-05	1.07053e-05	0.000195051	0.000141256	0.000195051
CTSS	1.01082	0.102014	0.0239343	0.000144154	0.00014261	0.000144154
C1orf56	0.593225	0.688774	0.124541	9.66136e-05	0.00016292	0.00016292
CDC42SE1	0.882654	0.055747	0.014038	0.000194861	0.000220778	0.000220778
PSMD4	1.75742	2.55781e-08	3.37974e-08	0.000160561	9.13248e-05	0.000160561
PSMB4	1.37912	2.37197e-05	1.29347e-05	0.000211298	0.000153188	0.000211298
S100A10	1.97551	1.50628e-14	9.0559e-14	0.00171977	0.000870498	0.00171977
S100A11	1.65492	2.4688e-07	2.36537e-07	0.00141967	0.000857813	0.00141967
S100A6	3.98023	9.84173e-13	3.94463e-12	0.000631107	0.000158497	0.000631107
ILF2	1.93329	2.43551e-08	3.27207e-08	0.000127169	6.57375e-05	0.000127169
JTB	1.22767	0.00334558	0.00112841	0.000103423	8.42273e-05	0.000103423
RAB13	2.34428	7.21027e-10	1.48201e-09	0.000134936	5.7511e-05	0.000134936
RPS27	1.20114	0.00578338	0.00183001	0.00343315	0.00285822	0.00343315
TPM3	1.83009	2.09988e-14	1.20235e-13	0.000804656	0.000439643	0.000804656
C1orf43	1.15693	0.00525006	0.00168117	0.000101061	8.7341e-05	0.000101061
IL6R	0.50012	4.50047e-05	2.32751e-05	0.000130111	0.000260246	0.000260246
FDPS	1.48542	0.000102798	4.91477e-05	0.000280803	0.000189012	0.000280803
ASH1L	0.375065	3.21644e-06	2.25511e-06	9.03337e-05	0.00024099	0.00024099
RIT1	0.964982	0.0385868	0.0100864	0.000115912	0.000120121	0.000120121
ARHGEF2	0.763836	0.0473261	0.0121335	9.21642e-05	0.000120686	0.000120686
SSR2	0.998344	0.244235	0.0509408	0.000151139	0.00015139	0.00015139
CCT3	1.72103	1.64263e-06	1.23061e-06	0.00011423	6.63371e-05	0.00011423
ETV3	0.574436	0.000157857	7.13575e-05	0.000193618	0.00033712	0.00033712
TAGLN2	1.52477	1.56352e-07	1.56667e-07	0.000526517	0.000345279	0.000526517
PEA15	1.63188	1.42448e-07	1.43935e-07	0.0001402	8.58799e-05	0.0001402
SLAMF7	0.600342	0.0041665	0.00136138	0.000143103	0.000238425	0.000238425
PFDN2	0.928518	0.727016	0.129796	9.83581e-05	0.000105937	0.000105937
MGST3	1.10005	0.159547	0.0354281	0.000142548	0.000129575	0.000142548
POU2F1	0.650163	0.841186	0.146059	6.70635e-05	0.000103195	0.000103195
CREG1	1.65609	0.000126821	5.92203e-05	0.000277844	0.000167737	0.000277844
MPZL1	0.910633	0.0196927	0.00545597	9.20518e-05	0.000101094	0.000101094
MPC2	1.02749	0.0164481	0.00465354	0.000109913	0.00010697	0.000109913
DCAF6	0.794357	0.43269	0.0834444	0.000104194	0.00013119	0.00013119
PRRC2C	1.5619	2.06627e-07	2.00365e-07	0.000363048	0.000232409	0.000363048
PRDX6	0.516388	0.951098	0.160734	8.30477e-05	0.000160904	0.000160904
RABGAP1L	0.311298	6.53364e-06	4.16774e-06	5.37195e-05	0.000172755	0.000172755
TOR1AIP2	1.12698	0.0516229	0.0130954	0.000150358	0.000133407	0.000150358
CEP350	0.778376	0.260333	0.0539242	0.000339041	0.000435599	0.000435599
IER5	1.15713	0.000214706	9.33695e-05	0.000207537	0.000179344	0.000207537
ARPC5	1.75655	4.48232e-12	1.56221e-11	0.000785711	0.000447268	0.000785711
FAM129A	1.3983	0.000200661	8.83805e-05	0.000412691	0.000295113	0.000412691
TPR	1.5905	5.29893e-06	3.49126e-06	0.000146634	9.2162e-05	0.000146634
RGS1	0.666888	0.0301443	0.0080547	0.00043412	0.000651007	0.000651007
PTPRC	0.657015	0.0789941	0.019054	0.000106308	0.000161849	0.000161849
LAD1	1.07327	0.0396181	0.0103335	0.000327045	0.000304712	0.000327045
NAV1	0.58624	0.0114602	0.00339409	9.30124e-05	0.000158719	0.000158719
PPP1R15B	0.714333	0.181962	0.0397087	0.0001487	0.0002082	0.0002082
NUCKS1	1.24597	0.00561282	0.00178308	0.000196087	0.000157361	0.000196087
CD55	0.753864	0.97815	0.164496	0.000147595	0.000195813	0.000195813
G0S2	2.70789	0.0120547	0.00353533	0.000151093	5.57433e-05	0.000151093
NENF	1.06086	0.242873	0.0507006	0.000100512	9.47414e-05	0.000100512
ATF3	0.781423	0.0561323	0.0141202	0.000117059	0.000149826	0.000149826
SRP9	1.85906	1.33653e-08	1.93623e-08	0.000116977	6.28829e-05	0.000116977
H3F3A	1.32634	5.45642e-05	2.76832e-05	0.00182988	0.00137963	0.00182988
ARF1	1.24809	0.00228427	0.000800775	0.000193425	0.00015496	0.000193425
GUK1	0.994562	0.349367	0.0694357	0.000193825	0.000194885	0.000194885
GALNT2	0.525151	0.219189	0.046401	5.74552e-05	0.000109484	0.000109484
TOMM20	1.05141	0.121919	0.0280569	0.000121591	0.000115642	0.000121591
ARID4B	1.10435	0.0302241	0.0080581	0.000155155	0.000140487	0.000155155
LYST	0.430774	8.50024e-05	4.12132e-05	0.000219911	0.000510616	0.000510616
GPR137B	1.55766	0.000171984	7.70195e-05	0.000190834	0.000122482	0.000190834
OPN3	1.46496	0.00548796	0.00174804	0.000124889	8.52233e-05	0.000124889
COX20	1.81261	1.29464e-07	1.33623e-07	0.000122133	6.73413e-05	0.000122133
HNRNPU	1.05684	0.151549	0.033934	0.000420605	0.000397977	0.000420605
ADI1	2.74876	5.22364e-15	3.39514e-14	0.000135664	4.93004e-05	0.000135664
RPS7	1.29766	2.77144e-05	1.49772e-05	0.00241395	0.00186021	0.00241395
ID2	0.98408	0.232603	0.0488963	0.000968475	0.000984144	0.000984144
IAH1	1.23764	5.61951e-05	2.84506e-05	0.000145349	0.000117424	0.000145349
YWHAQ	3.6061	8.54462e-21	2.28316e-19	0.000478134	0.000132529	0.000478134
FAM49A	0.80256	0.149863	0.0335877	0.000197381	0.00024596	0.00024596
SF3B6	1.31025	0.00181797	0.000647694	0.000144413	0.000110197	0.000144413
ITSN2	0.775675	0.556561	0.104566	7.96236e-05	0.000102675	0.000102675
RAB10	0.696041	0.156821	0.0349195	0.00015601	0.000224176	0.000224176
HADHA	1.32917	7.61312e-06	4.70652e-06	0.000104767	7.88004e-05	0.000104767
OST4	1.09266	0.0785667	0.018989	0.000491026	0.000449377	0.000491026
FOSL2	1.0929	6.02462e-06	3.88425e-06	0.000105121	9.61784e-05	0.000105121
PPP1CB	0.736732	0.0541031	0.013667	0.000103949	0.000141126	0.000141126
YPEL5	1.27357	0.0287409	0.00772261	0.000317172	0.000249024	0.000317172
BIRC6	0.626066	0.660028	0.119974	6.43545e-05	0.000102843	0.000102843
CYP1B1	0.701577	0.824935	0.14407	0.000170833	0.000243536	0.000243536
SRSF7	0.761379	0.0667262	0.0164412	0.000187801	0.000246686	0.000246686
PPM1B	1.25796	3.86654e-05	2.03466e-05	0.000111788	8.88477e-05	0.000111788
CALM2	2.19168	3.08785e-11	8.34359e-11	0.00031478	0.000143579	0.00031478
RTN4	0.993849	0.142145	0.0320974	0.000305568	0.00030746	0.00030746
RPS27A	1.37894	3.67178e-06	2.54468e-06	0.00386289	0.00280131	0.00386289
CCDC88A	0.83296	0.905632	0.155011	0.000301561	0.000362052	0.000362052
REL	0.730411	0.00296392	0.00100675	0.00141593	0.00193858	0.00193858
USP34	0.623925	0.214087	0.0455616	9.4314e-05	0.000151214	0.000151214
COMMD1	1.3098	0.000103369	4.93227e-05	0.000136689	0.000104339	0.000136689
PELI1	0.495383	0.0199772	0.00552842	5.62864e-05	0.000113709	0.000113709
SERTAD2	0.706783	0.646822	0.11811	7.92771e-05	0.000112202	0.000112202
ACTR2	1.11188	0.0120412	0.00353567	0.00032078	0.000288494	0.00032078
GFPT1	0.361608	0.00343429	0.00115348	5.15419e-05	0.000142686	0.000142686
PCBP1	0.833893	0.176437	0.0387491	0.000281566	0.000337669	0.000337669
SNRPG	1.02118	0.3034	0.0616241	0.000184105	0.000180286	0.000184105
MOB1A	0.862299	0.120321	0.0277157	0.000384237	0.00044561	0.00044561
MTHFD2	0.695843	0.030214	0.00806435	0.000287568	0.000413303	0.000413303
TMSB10	1.34191	0.000129685	6.03235e-05	0.00754052	0.00561921	0.00754052
CAPG	1.4242	7.24767e-05	3.56431e-05	0.000197033	0.000138321	0.000197033
VAMP8	1.07663	0.00802718	0.00247488	0.000106118	9.85587e-05	0.000106118
RNF181	1.47876	2.0608e-06	1.50635e-06	0.000141012	9.53308e-05	0.000141012
GNLY	0.408704	8.66716e-07	6.92463e-07	4.65954e-05	0.000114131	0.000114131
CYTOR	2.10375	0.000210906	9.18832e-05	0.000142558	6.77189e-05	0.000142558
STARD7	1.00948	0.620481	0.114342	0.000107302	0.000106293	0.000107302
COX5B	1.66651	2.16025e-08	2.93506e-08	0.000285996	0.00017158	0.000285996
TMEM131	0.891032	0.568967	0.106481	0.000119965	0.000134646	0.000134646
EIF5B	1.76099	1.69828e-06	1.26052e-06	0.000134763	7.64899e-05	0.000134763
RPL31	1.86165	2.2103e-14	1.23614e-13	0.000474191	0.000254676	0.000474191
TBC1D8	0.529749	0.0121296	0.00354431	7.0238e-05	0.000132663	0.000132663
MAP4K4	1.35636	0.000498372	0.000200419	0.000383518	0.000282733	0.000383518
IL1R1	0.451253	1.68106e-12	6.52045e-12	0.000214824	0.000476164	0.000476164
NCK2	1.78377	9.78508e-09	1.46159e-08	0.0001135	6.35919e-05	0.0001135
BCL2L11	0.678831	0.170566	0.0375972	0.000233712	0.000344326	0.000344326
ACTR3	1.38005	2.21166e-05	1.21432e-05	0.000403375	0.000292266	0.000403375
DBI	1.80931	5.27163e-13	2.39197e-12	0.000965587	0.000533639	0.000965587
WDR33	0.84241	0.959046	0.161736	0.00013057	0.000155012	0.000155012
MZT2B	1.06919	0.119142	0.027497	0.000158082	0.000147846	0.000158082
PLEKHB2	0.7254	0.431634	0.0833745	8.0608e-05	0.000111154	0.000111154
UBXN4	1.13544	0.014863	0.00425007	0.000218658	0.000192566	0.000218658
CXCR4	0.280021	1.70604e-11	5.00336e-11	0.000148776	0.000531523	0.000531523
KYNU	0.969869	0.409354	0.0794537	0.000377625	0.000389359	0.000389359
ZEB2	0.636159	0.120313	0.0277405	0.00017923	0.000281786	0.000281786
PRPF40A	1.45007	6.8136e-06	4.31201e-06	0.000203218	0.000140117	0.000203218
CYTIP	0.825641	0.0606781	0.0151057	0.000418731	0.000507177	0.000507177
ACVR1C	0.402594	0.256233	0.0532585	5.06106e-05	0.000125838	0.000125838
MARCH7	0.732552	0.41477	0.0803752	8.03065e-05	0.000109657	0.000109657
LY75	0.357654	4.94669e-08	5.8601e-08	0.000133184	0.000372535	0.000372535
TANK	0.577533	0.000129396	6.03057e-05	0.000187414	0.00032457	0.00032457
CERS6	0.728178	0.0454926	0.0117008	0.000255124	0.000350391	0.000350391
DYNC1I2	1.41432	3.78255e-05	1.99922e-05	0.000130293	9.2099e-05	0.000130293
WIPF1	0.641125	0.217493	0.0462046	0.000120355	0.000187772	0.000187772
ATP5MC3	1.27664	0.00343026	0.00115535	0.000206549	0.000161772	0.000206549
HNRNPA3	0.890215	0.759529	0.1349	0.000296157	0.000332691	0.000332691
NFE2L2	0.880849	0.573049	0.107161	0.000277698	0.000315273	0.000315273
TTN-AS1	0.451201	0.048004	0.0122941	6.30733e-05	0.000139894	0.000139894
ITGA4	0.241196	3.94548e-06	2.7032e-06	5.47061e-05	0.00022708	0.00022708
CALCRL	0.576557	0.0027949	0.000957447	0.000236233	0.000409793	0.000409793
TFPI	1.87502	1.46572e-06	1.10496e-06	0.000171381	9.13624e-05	0.000171381
GLS	0.56001	0.0619444	0.0153891	0.000344466	0.000615175	0.000615175
NABP1	0.322235	8.11645e-06	4.99201e-06	0.000209167	0.000649294	0.000649294
STK17B	1.51015	2.35404e-05	1.28954e-05	0.000120809	7.99692e-05	0.000120809
SF3B1	0.670519	0.105023	0.0246163	0.000137746	0.000205474	0.000205474
HSPD1	0.781822	0.957576	0.161601	0.000155783	0.000199281	0.000199281
HSPE1	0.836703	0.342318	0.068317	0.000108774	0.00013002	0.00013002
BZW1	1.04611	0.335345	0.0673166	0.00043526	0.00041607	0.00043526
CLK1	0.366778	0.000219217	9.49877e-05	5.28056e-05	0.000144119	0.000144119
NDUFB3	2.50406	1.67644e-13	8.39913e-13	0.000140308	5.59809e-05	0.000140308
CFLAR	1.09888	0.0209732	0.00576425	0.000511048	0.000465056	0.000511048
SUMO1	1.37614	0.00015203	6.9244e-05	0.000160638	0.000116707	0.000160638
NRP2	0.454612	3.34306e-05	1.78656e-05	0.000214053	0.00047095	0.00047095
EEF1B2	1.48597	1.66517e-07	1.64793e-07	0.00105958	0.000713027	0.00105958
MREG	0.991914	0.0228078	0.00625416	0.000111755	0.000112666	0.000112666
XRCC5	1.46524	1.10022e-05	6.54912e-06	0.00021006	0.000143336	0.00021006
RPL37A	1.72416	5.06667e-18	6.76919e-17	0.00199003	0.00115417	0.00199003
ARPC2	1.92595	9.92928e-18	1.08538e-16	0.00141994	0.000737226	0.00141994
CYP27A1	0.160808	1.15981e-05	6.85296e-06	2.08482e-05	0.000130092	0.000130092
DOCK10	0.902768	0.184656	0.04026	0.000109623	0.000121439	0.000121439
ITM2C	1.90862	1.08786e-07	1.17316e-07	0.000371199	0.000194445	0.000371199
PSMD1	1.46081	8.78468e-06	5.34829e-06	0.000149102	0.000102041	0.000149102
ARMC9	0.437212	0.00438656	0.00142554	5.52777e-05	0.000126542	0.000126542
NCL	1.90796	2.31359e-11	6.39519e-11	0.000417729	0.000218899	0.000417729
PTMA	1.57295	6.30612e-07	5.22939e-07	0.00218775	0.00139083	0.00218775
EIF4E2	1.76075	1.95482e-09	3.53461e-09	0.000110303	6.2609e-05	0.000110303
ARL4C	0.580448	0.0348614	0.00916242	0.00016857	0.000290474	0.000290474
LRRFIP1	0.849644	0.194496	0.0420623	0.000216988	0.000255402	0.000255402
RAMP1	0.498674	1.3247e-07	1.36141e-07	0.000761108	0.00152635	0.00152635
UBE2F	0.964883	0.259167	0.0537752	0.000196107	0.000203247	0.000203247
COPS9	1.34744	0.000958522	0.000362436	0.000144349	0.000107107	0.000144349
HDLBP	0.743889	0.771898	0.136492	8.86618e-05	0.000119216	0.000119216
SEPT2	0.912774	0.113667	0.0263853	0.000134868	0.000147764	0.000147764
BHLHE40	0.866984	0.593625	0.110067	0.000131531	0.000151724	0.000151724
ARL8B	1.14959	0.00158144	0.00057018	0.00028208	0.000245364	0.00028208
EDEM1	0.670294	0.00532605	0.00170323	0.000164063	0.000244804	0.000244804
THUMPD3-AS1	0.565505	0.830976	0.144704	9.12093e-05	0.000161354	0.000161354
ARPC4	1.55753	4.30668e-09	7.19227e-09	0.000299686	0.00019238	0.000299686
BRK1	1.66232	3.48738e-08	4.34539e-08	0.00016137	9.70409e-05	0.00016137
RPL32	1.14957	0.0799617	0.0192295	0.00312431	0.00271778	0.00312431
SLC6A6	0.704373	0.235796	0.049481	0.000276283	0.000392275	0.000392275
RFTN1	1.25307	0.000494553	0.000199216	0.000433473	0.000345912	0.000433473
RPL15	1.08318	0.0916806	0.0217863	0.00220282	0.00203365	0.00220282
CMTM6	0.620457	2.22475e-06	1.60666e-06	0.000458303	0.000738706	0.000738706
EPM2AIP1	0.633623	0.266971	0.0551093	9.43052e-05	0.000148884	0.000148884
LRRFIP2	1.34621	2.35922e-05	1.28944e-05	0.000253615	0.00018837	0.000253615
GOLGA4	0.957131	0.0176732	0.00497673	0.000106748	0.000111533	0.000111533
RPSA	1.71604	9.93579e-10	1.91152e-09	0.00113193	0.00065958	0.00113193
RPL14	1.45281	1.08897e-07	1.16911e-07	0.00193443	0.00133148	0.00193443
CTNNB1	0.773409	0.623025	0.114635	0.000120192	0.000155431	0.000155431
NKTR	0.528563	0.202939	0.0435359	8.96883e-05	0.000169759	0.000169759
MAP4	0.833963	0.710311	0.127477	0.000154117	0.000184818	0.000184818
TMA7	1.32433	0.00022386	9.66515e-05	0.000391887	0.000295892	0.000391887
RHOA	1.46328	2.14614e-07	2.07274e-07	0.000420148	0.000287101	0.000420148
RBM5	0.626567	0.929696	0.157894	6.59314e-05	0.000105277	0.000105277
GNAI2	1.48117	3.5817e-07	3.19015e-07	0.000348677	0.000235378	0.000348677
MANF	0.644201	0.309173	0.062638	6.81508e-05	0.000105838	0.000105838
RPL29	1.42596	7.68574e-07	6.22323e-07	0.00191989	0.00134636	0.00191989
PBRM1	1.14317	0.0204564	0.00563509	0.000107316	9.38657e-05	0.000107316
SPCS1	1.32136	1.36086e-05	7.86693e-06	0.000212399	0.000160722	0.000212399
TKT	1.84392	7.31203e-08	8.41352e-08	0.000246529	0.000133659	0.000246529
SELENOK	1.02802	0.0257054	0.00698501	0.000112529	0.00010946	0.000112529
DNASE1L3	0.540769	0.00206633	0.000728621	6.77313e-05	0.000125322	0.000125322
THOC7	1.74112	2.99177e-08	3.82699e-08	0.000151702	8.70927e-05	0.000151702
ARL6IP5	1.16947	0.025951	0.00704379	0.000615467	0.000526266	0.000615467
FOXP1	1.08668	0.100471	0.0235954	0.000353054	0.000324886	0.000353054
MTRNR2L12	0.18523	3.32308e-17	3.1966e-16	0.000484284	0.00261488	0.00261488
CLDND1	1.1732	0.00697461	0.00216703	0.000147108	0.000125377	0.000147108
ST3GAL6	0.545738	0.0318259	0.0084384	7.92664e-05	0.000145317	0.000145317
NIT2	2.03309	2.86666e-08	3.68655e-08	0.000119185	5.85795e-05	0.000119185
TFG	1.52569	2.33111e-06	1.67843e-06	0.000134192	8.79255e-05	0.000134192
RPL24	1.12393	0.0770019	0.0187048	0.00144503	0.00128568	0.00144503
NFKBIZ	0.907645	0.0534806	0.0135239	0.000144564	0.000159282	0.000159282
ALCAM	0.56094	0.362246	0.0718174	0.000169232	0.000301761	0.000301761
CBLB	0.381316	9.08867e-05	4.38892e-05	5.89768e-05	0.000154805	0.000154805
CD47	1.02057	0.209728	0.0447526	0.000136503	0.000133751	0.000136503
CD200	1.16641	0.0203397	0.00560937	0.00010145	8.69644e-05	0.00010145
ATG3	2.12174	1.48599e-07	1.49521e-07	0.000120574	5.67829e-05	0.000120574
POGLUT1	0.443643	8.2599e-08	9.36969e-08	0.000189367	0.000426953	0.000426953
COX17	1.72462	1.65717e-08	2.31699e-08	0.000276112	0.000160064	0.000276112
NDUFB4	1.22752	0.00190307	0.00067601	0.000231665	0.00018871	0.000231665
GOLGB1	0.919419	0.288526	0.0590017	0.000131859	0.000143423	0.000143423
PARP14	0.498726	0.00354312	0.00118507	0.000152888	0.000306643	0.000306643
TPRA1	0.68285	0.77351	0.136677	7.61462e-05	0.000111552	0.000111552
MGLL	1.50664	3.53632e-06	2.45789e-06	0.00068118	0.000452091	0.00068118
RAB7A	1.09339	0.0461511	0.0118575	0.000135284	0.000123722	0.000135284
CNBP	1.33972	0.000104225	4.95345e-05	0.000202894	0.000151424	0.000202894
H1FX	2.21581	1.21012e-11	3.73097e-11	0.000402204	0.000181468	0.000402204
CDV3	1.33286	0.000787101	0.000305299	0.000204441	0.000153364	0.000204441
ZBTB38	1.45167	4.4804e-05	2.32714e-05	0.000132511	9.1255e-05	0.000132511
RNF7	1.46829	0.000253361	0.00010784	0.000127418	8.67521e-05	0.000127418
ATP1B3	1.46368	5.33555e-05	2.71272e-05	0.000458155	0.000312988	0.000458155
U2SURP	1.40118	8.56676e-06	5.22886e-06	0.000105888	7.55459e-05	0.000105888
CHST2	1.32784	0.00248039	0.000863235	0.000124122	9.34557e-05	0.000124122
SLC9A9	0.179126	0.000551103	0.000218699	2.61824e-05	0.000146559	0.000146559
SERP1	0.980819	0.374314	0.0737237	0.00017652	0.000179974	0.000179974
SELENOT	1.24901	0.00477853	0.0015425	0.000190324	0.000152363	0.000190324
SIAH2	1.00254	0.118924	0.027473	0.000129805	0.000129476	0.000129805
MBNL1	0.467657	2.02937e-05	1.1245e-05	0.000145317	0.000310831	0.000310831
RAP2B	0.780699	0.331288	0.0667807	0.000135294	0.000173323	0.000173323
SSR3	1.5699	5.68399e-05	2.87166e-05	0.000220566	0.000140466	0.000220566
TIPARP	0.641493	0.242605	0.0506886	0.000105832	0.000165025	0.000165025
CCNL1	0.456725	0.0133866	0.00386002	7.60812e-05	0.000166681	0.000166681
PDCD10	1.15535	0.0238836	0.00652686	0.000101972	8.82493e-05	0.000101972
SEC62	0.881073	0.733513	0.130762	0.000134996	0.000153229	0.000153229
FNDC3B	0.503439	0.0130936	0.0037983	5.29326e-05	0.000105226	0.000105226
TBL1XR1	0.652991	0.648551	0.118336	8.01342e-05	0.000122764	0.000122764
PIK3CA	0.603498	0.0153505	0.00437387	8.65617e-05	0.000143489	0.000143489
FXR1	1.29942	1.21495e-05	7.14366e-06	0.000136866	0.000105309	0.000136866
LAMP3	0.674256	3.17438e-07	2.9137e-07	0.000606531	0.000899597	0.000899597
AP2M1	0.95409	0.0596873	0.0149208	0.000145958	0.000152985	0.000152985
PSMD2	2.15102	1.35059e-12	5.32453e-12	0.000123044	5.71569e-05	0.000123044
VPS8	0.376734	0.00717475	0.00222061	4.1287e-05	0.000109733	0.000109733
MAP3K13	0.457139	4.46973e-08	5.40151e-08	0.00019853	0.000434388	0.000434388
TRA2B	0.720925	0.580263	0.108174	0.000123425	0.000171237	0.000171237
EIF4A2	0.554649	0.117619	0.0272239	8.15583e-05	0.000147113	0.000147113
CCDC50	2.52465	1.8603e-15	1.39804e-14	0.000295053	0.000116817	0.000295053
PPP1R2	1.1981	0.0109856	0.00327776	0.000155246	0.000129563	0.000155246
TFRC	0.188778	3.89745e-15	2.75669e-14	0.000181844	0.000963636	0.000963636
PAK2	1.44036	9.18181e-06	5.53404e-06	0.000233382	0.000162004	0.000233382
RUBCN	0.600708	0.0201918	0.00558139	9.34593e-05	0.000155639	0.000155639
FYTTD1	1.09351	0.105539	0.0246891	0.000300378	0.000274684	0.000300378
RPL35A	1.29035	0.000276994	0.000116456	0.00244616	0.00189572	0.00244616
ATP5ME	1.2888	0.000570177	0.000225524	0.000201081	0.000156003	0.000201081
C4orf48	1.29357	4.49851e-05	2.33151e-05	0.000120854	9.34077e-05	0.000120854
MXD4	0.943861	0.927143	0.157571	9.51638e-05	0.000100829	0.000100829
TNIP2	1.37376	0.000188442	8.37656e-05	0.000135531	9.86337e-05	0.000135531
WDR1	1.99122	4.36023e-15	2.9959e-14	0.000319989	0.000160657	0.000319989
LAP3	0.924133	0.803907	0.141424	0.000179887	0.000194662	0.000194662
ARAP2	0.460358	0.00863847	0.00264976	0.000134913	0.000293161	0.000293161
RPL9	1.17901	0.0798553	0.0192231	0.00232583	0.00197269	0.00232583
SMIM14	0.76627	0.0288118	0.00772441	0.000181372	0.000236721	0.000236721
RBM47	0.66356	0.260226	0.0539484	0.000133408	0.000201091	0.000201091
LIMCH1	1.2796	0.0505743	0.0128566	0.000116534	9.10521e-05	0.000116534
CEP135	1.23303	0.00261423	0.000900688	0.000104721	8.4914e-05	0.000104721
REST	1.8646	1.3309e-07	1.36196e-07	0.000206226	0.000110561	0.000206226
RUFY3	0.731483	0.777773	0.137329	0.000133494	0.000182529	0.000182529
GRSF1	1.06007	0.122966	0.0282708	0.000301659	0.000284561	0.000301659
MOB1B	0.484122	0.00562931	0.00178596	5.85411e-05	0.000121013	0.000121013
CXCL8	1.48997	0.106279	0.0248139	0.00175531	0.00117806	0.00175531
G3BP2	0.946041	0.62638	0.114988	0.000147341	0.00015575	0.00015575
SEPT11	0.745497	0.847031	0.146862	0.00011687	0.000156797	0.000156797
CCNI	1.49469	8.44317e-09	1.30157e-08	0.000547301	0.000366136	0.000547301
CCNG2	1.24466	0.00092323	0.000351301	0.000105526	8.47663e-05	0.000105526
BMP2K	0.721726	0.880643	0.151923	0.000113097	0.000156736	0.000156736
ANTXR2	0.883707	0.0602309	0.0150255	0.000128798	0.000145759	0.000145759
HNRNPD	1.5458	3.85345e-07	3.38209e-07	0.000182445	0.000117996	0.000182445
HNRNPDL	0.876377	0.487832	0.0931078	0.000231096	0.000263706	0.000263706
PPM1K	0.60092	0.00707848	0.00219647	0.000127696	0.000212558	0.000212558
DAPP1	0.612475	5.48674e-06	3.58553e-06	0.000540559	0.000882636	0.000882636
H2AFZ	0.945407	0.813154	0.142634	0.000605095	0.000640042	0.000640042
NFKB1	1.07067	0.0262233	0.00710167	0.000727314	0.000679301	0.000727314
UBE2D3	1.21917	0.00200151	0.00070784	0.000215551	0.000176787	0.000215551
RPL34	0.994454	0.948703	0.160555	0.00251935	0.0025334	0.0025334
OSTC	0.659409	0.332395	0.0669478	0.000118174	0.000179256	0.000179256
SNHG8	0.481898	0.00181638	0.000648086	5.16049e-05	0.000107178	0.000107178
USP53	0.388858	0.0888808	0.0211419	4.92728e-05	0.000126846	0.000126846
C4orf3	1.18575	0.00524744	0.00168257	0.000169696	0.0001431	0.000169696
ANXA5	1.73027	4.53585e-05	2.34077e-05	0.000273326	0.000157931	0.000273326
SLC7A11	0.557805	0.00166693	0.000598314	0.000489084	0.00087687	0.00087687
ELF2	0.46888	0.398742	0.0777706	5.35623e-05	0.000114331	0.000114331
NDUFC1	1.52576	8.37799e-06	5.12665e-06	0.000132628	8.68966e-05	0.000132628
TBC1D9	0.616132	0.0448647	0.0115641	7.49941e-05	0.000121771	0.000121771
IL15	0.920782	0.349255	0.0694708	0.00017889	0.000194288	0.000194288
SMARCA5	1.46708	9.15588e-06	5.54621e-06	0.000141914	9.6705e-05	0.000141914
ARHGAP10	0.844335	0.69774	0.125878	0.000230891	0.000273474	0.000273474
RPS3A	1.20781	0.00175737	0.000627964	0.00279687	0.00231563	0.00279687
PALLD	1.0561	0.338042	0.0676883	0.000364257	0.000344904	0.000364257
IRF2	1.57318	4.30691e-05	2.24187e-05	0.000170511	0.000108355	0.000170511
CASP3	1.11065	0.00677973	0.00210921	0.000141121	0.000127053	0.000141121
NDUFS6	1.39796	0.000243625	0.00010388	0.00011992	8.57575e-05	0.00011992
MED10	0.803548	0.21777	0.0462227	9.64139e-05	0.000120006	0.000120006
ANKRD33B	0.822578	0.609822	0.11255	0.000107926	0.000131222	0.000131222
OTULIN	0.729517	0.510385	0.0967215	9.12201e-05	0.000125073	0.000125073
BASP1	1.82341	1.49927e-14	9.2449e-14	0.00196513	0.00107768	0.00196513
SUB1	1.18682	0.0112161	0.00333824	0.00103436	0.000871527	0.00103436
DNAJC21	1.82318	1.22838e-08	1.80126e-08	0.000191689	0.000105101	0.000191689
IL7R	0.508214	5.71988e-06	3.70766e-06	0.000692808	0.0013633	0.0013633
RPL37	1.15793	0.0440455	0.0113895	0.00298286	0.00257602	0.00298286
HMGCS1	0.922827	0.312975	0.0632483	0.00015706	0.000170201	0.000170201
MAP3K1	0.877778	0.208512	0.0445722	0.000136646	0.000155684	0.000155684
GPBP1	0.599196	1.37723e-06	1.05478e-06	0.000343173	0.000572779	0.000572779
KIF2A	1.41483	0.013384	0.00386392	0.000284781	0.000201257	0.000284781
MRPS36	2.00498	8.35604e-10	1.64713e-09	0.000109544	5.4593e-05	0.000109544
BTF3	1.32897	8.87652e-07	7.06842e-07	0.000686542	0.000516577	0.000686542
NSA2	1.33848	0.000675942	0.00026561	0.0001295	9.67304e-05	0.0001295
TBCA	1.31802	0.000905236	0.000346097	0.00026946	0.000204423	0.00026946
RPS23	1.06945	0.128964	0.029425	0.00404635	0.00378357	0.00404635
COX7C	1.10453	0.341652	0.0682407	0.000436568	0.000395245	0.000436568
CAST	1.37103	0.0107507	0.00321563	0.000191399	0.00013958	0.000191399
ST8SIA4	0.486899	0.00102189	0.000383383	0.000111855	0.000229818	0.000229818
REEP5	0.958041	0.21981	0.0464915	0.000117478	0.000122627	0.000122627
TNFAIP8	1.42516	0.00013027	6.04784e-05	0.00057452	0.000403103	0.00057452
SNX2	0.628119	0.400661	0.0780183	7.47232e-05	0.000119014	0.000119014
LMNB1	0.951405	0.554328	0.104228	0.000253099	0.000266031	0.000266031
HINT1	1.25762	0.00122559	0.000449977	0.000860951	0.000684569	0.000860951
CDC42SE2	0.987435	0.483255	0.0923075	0.000158316	0.000160331	0.000160331
IRF1	1.16762	0.160042	0.035505	0.000426684	0.00036542	0.000426684
UQCRQ	1.31467	0.00287935	0.000983577	0.000107784	8.19655e-05	0.000107784
AFF4	0.505716	0.0845559	0.0202332	5.41583e-05	0.000107176	0.000107176
VDAC1	1.68792	8.92831e-10	1.74562e-09	0.000356865	0.000211388	0.000356865
SKP1	1.57751	3.75575e-08	4.60815e-08	0.000467459	0.000296296	0.000467459
PPP2CA	1.56759	5.19438e-06	3.44123e-06	0.000124659	7.94918e-05	0.000124659
UBE2B	1.11956	0.0504996	0.0128512	0.000219906	0.000196413	0.000219906
DDX46	1.66305	6.22711e-07	5.18173e-07	0.000138572	8.32899e-05	0.000138572
H2AFY	1.84397	2.69048e-09	4.72276e-09	0.000202255	0.000109646	0.000202255
HNRNPA0	1.71382	2.47058e-08	3.30075e-08	0.000165352	9.64459e-05	0.000165352
CTNNA1	1.23728	0.0327729	0.00867037	0.000181155	0.000146398	0.000181155
PAIP2	1.56246	1.39072e-06	1.06174e-06	0.000178109	0.000113962	0.000178109
UBE2D2	1.71816	2.12914e-09	3.82108e-09	0.000185332	0.000107831	0.000185332
CXXC5	2.21374	6.76854e-07	5.57441e-07	0.000136634	6.16742e-05	0.000136634
NDFIP1	1.49004	0.000802971	0.000310453	0.000126784	8.50598e-05	0.000126784
NR3C1	1.09386	0.00290545	0.00098968	0.000100539	9.19049e-05	0.000100539
CSNK1A1	1.18322	0.00599454	0.00188937	0.000141642	0.000119696	0.000141642
CD74	0.754805	0.00031702	0.000131445	0.00619463	0.00820696	0.00820696
RPS14	1.35817	5.58813e-06	3.64189e-06	0.00351437	0.00258755	0.00351437
TNIP1	2.631	7.83707e-15	4.95972e-14	0.000265504	0.000100861	0.000265504
ANXA6	1.7651	1.18604e-10	2.88104e-10	0.000514178	0.000291265	0.000514178
ATOX1	0.974953	0.300333	0.061208	0.000471228	0.000483336	0.000483336
G3BP1	0.894748	0.821245	0.143529	0.00018056	0.00020181	0.00020181
ADAM19	0.819877	0.01784	0.00500612	0.000476219	0.00058086	0.00058086
CLINT1	1.21051	0.00891627	0.00272455	0.000145359	0.000120066	0.000145359
RNF145	0.788617	0.0134042	0.00385585	0.000220785	0.000279988	0.000279988
PANK3	0.409097	0.0417107	0.0108207	4.85202e-05	0.000118726	0.000118726
NPM1	1.02711	0.123277	0.0282884	0.00081752	0.000795943	0.00081752
DUSP1	0.622987	0.00242878	0.000846497	0.000439061	0.000704819	0.000704819
ERGIC1	1.08376	0.0193179	0.0053769	0.000178371	0.000164579	0.000178371
ATP6V0E1	1.19981	0.0202755	0.00559809	0.00067797	0.000565048	0.00067797
CREBRF	0.53669	0.0120235	0.0035348	0.00013918	0.000259405	0.000259405
CPEB4	0.555956	0.675845	0.122479	8.32414e-05	0.000149795	0.000149795
HIGD2A	1.82143	2.74103e-09	4.77663e-09	0.000186865	0.000102554	0.000186865
HNRNPH1	0.489725	1.23645e-05	7.23473e-06	0.000201826	0.00041221	0.00041221
CANX	0.652106	0.0113021	0.00335966	0.000172731	0.000264928	0.000264928
SQSTM1	0.765791	0.00237999	0.000830696	0.00125923	0.00164438	0.00164438
MGAT1	0.360642	0.00140867	0.000510956	6.619e-05	0.000183685	0.000183685
RACK1	1.35818	1.46648e-06	1.10208e-06	0.00128252	0.000944268	0.00128252
DUSP22	1.9281	1.4587e-10	3.43915e-10	0.000119355	6.18617e-05	0.000119355
SERPINB1	3.42175	4.83488e-15	3.22975e-14	0.000813242	0.000237608	0.000813242
SERPINB9	2.26664	4.59995e-07	3.89512e-07	0.000396114	0.000174711	0.000396114
SERPINB6	1.37593	0.000760653	0.000295995	0.000105815	7.68812e-05	0.000105815
NQO2	0.942091	0.966275	0.162727	0.000302413	0.000321007	0.000321007
TUBB2A	2.08462	1.44216e-06	1.09406e-06	0.000229326	0.000109964	0.000229326
TUBB2B	0.996887	0.0395279	0.0103212	0.000180043	0.000180605	0.000180605
PRPF4B	0.629783	0.623232	0.114585	8.03293e-05	0.000127601	0.000127601
TMEM14C	0.538158	0.00310006	0.00105002	0.00021838	0.000405865	0.000405865
TMEM14B	0.83024	0.924714	0.157269	0.000289353	0.000348535	0.000348535
HIVEP1	0.901028	0.912147	0.155683	0.000208089	0.000230956	0.000230956
NOL7	1.61175	1.0908e-05	6.50921e-06	0.000167984	0.000104193	0.000167984
CD83	0.773485	0.00368998	0.00123076	0.00158741	0.00205231	0.00205231
JARID2	1.00948	3.75399e-05	1.98849e-05	0.000121983	0.000120837	0.000121983
DEK	2.22127	1.61172e-11	4.78509e-11	0.00022214	9.99587e-05	0.00022214
SOX4	2.29944	3.02775e-08	3.85252e-08	0.000240329	0.000104468	0.000240329
C6orf62	0.727057	0.0509807	0.0129462	0.000144677	0.000199023	0.000199023
HIST1H4C	3.09363	2.72055e-06	1.92426e-06	0.000146866	4.74159e-05	0.000146866
HLA-F	1.00794	0.488562	0.0931732	0.000254749	0.000252741	0.000254749
HLA-A	1.11077	0.176681	0.0387673	0.00201458	0.00181368	0.00201458
HLA-E	0.86203	0.231727	0.0487547	0.000606274	0.000703324	0.000703324
PPP1R10	0.589499	0.794249	0.13993	6.34893e-05	0.00010776	0.00010776
PPP1R18	1.35439	0.00370698	0.00123472	0.00012244	9.03804e-05	0.00012244
TUBB	1.92767	2.85084e-08	3.70584e-08	0.000408889	0.000212074	0.000408889
IER3	1.70642	0.00118977	0.000438835	0.000710991	0.00041662	0.000710991
HLA-C	1.01331	0.284775	0.0582841	0.00150949	0.00148966	0.00150949
HLA-B	0.881103	0.376447	0.073962	0.00308152	0.00349735	0.00349735
CSNK2B	1.26597	0.000565323	0.000223972	0.000102734	8.11328e-05	0.000102734
HSPA1A	0.449777	0.153117	0.0342532	0.00014975	0.000333046	0.000333046
HLA-DRA	0.660481	1.34556e-05	7.81608e-06	0.00877692	0.0132887	0.0132887
HLA-DRB5	0.330979	3.89395e-11	1.02905e-10	0.000466889	0.0014108	0.0014108
HLA-DRB1	0.987894	0.899997	0.154376	0.00504423	0.00510605	0.00510605
HLA-DQB1	0.670013	0.00133757	0.000487371	0.00162213	0.00242109	0.00242109
TAP2	0.751341	0.536293	0.101153	8.83401e-05	0.000117605	0.000117605
PSMB9	2.2063	1.85104e-11	5.36321e-11	0.000127391	5.76929e-05	0.000127391
TAP1	1.20364	0.0556133	0.014019	0.000174283	0.000144783	0.000174283
HLA-DMA	0.962876	0.583719	0.108565	0.000279338	0.000290112	0.000290112
BRD2	0.816709	0.920372	0.156642	0.00011151	0.000136555	0.000136555
HLA-DPA1	0.764872	0.00739217	0.00228496	0.00327891	0.00428691	0.00428691
HLA-DPB1	0.726368	0.000174242	7.78854e-05	0.00366286	0.00504273	0.00504273
RPS18	0.890813	0.581386	0.108299	0.00348963	0.00391737	0.00391737
TAPBP	0.781522	0.0239694	0.00654287	0.000235009	0.000300731	0.000300731
HMGA1	1.68966	4.84469e-08	5.76768e-08	0.000160984	9.5241e-05	0.000160984
RPS10	1.40621	3.53277e-07	3.17005e-07	0.0010343	0.000735499	0.0010343
RPL10A	1.74608	4.69262e-12	1.61214e-11	0.00152581	0.000873816	0.00152581
SRSF3	1.29751	0.000455357	0.000184665	0.000354891	0.000273497	0.000354891
CDKN1A	0.774288	0.0592669	0.0148312	0.000453995	0.000586363	0.000586363
MTCH1	0.702296	0.386027	0.075413	0.000104307	0.000148559	0.000148559
PIM1	1.04474	0.657359	0.11967	0.000143636	0.000137482	0.000143636
MRPL14	1.58582	2.64132e-07	2.51066e-07	0.000196354	0.000123787	0.000196354
HSP90AB1	1.22505	0.00440791	0.00143054	0.000730448	0.000596244	0.000730448
RUNX2	0.543417	0.368955	0.0728471	6.16158e-05	0.000113458	0.000113458
DST	0.44892	0.383456	0.0750327	4.58909e-05	0.00010233	0.00010233
OGFRL1	0.690544	0.0182859	0.00511928	0.000162181	0.000234898	0.000234898
EEF1A1	1.8207	3.74443e-20	9.00477e-19	0.0108044	0.00593414	0.0108044
COX7A2	1.79177	7.43788e-12	2.38492e-11	0.000386745	0.000215807	0.000386745
PHIP	0.699997	0.730992	0.130409	7.55146e-05	0.000107915	0.000107915
HMGN3	1.01236	0.256308	0.0532279	0.000250173	0.000247118	0.000250173
ZNF292	0.851027	0.0172132	0.00485288	8.72726e-05	0.000102565	0.000102565
PNRC1	0.953921	0.760932	0.13505	0.00113857	0.00119357	0.00119357
PNISR	0.617955	0.00819871	0.0025213	0.000248141	0.000401604	0.000401604
SNX3	1.47074	2.48274e-05	1.34777e-05	0.000135107	9.18359e-05	0.000135107
AMD1	1.14802	0.00940733	0.00284568	0.000112489	9.79742e-05	0.000112489
GTF3C6	2.83596	1.01636e-15	8.14732e-15	0.000140614	4.95272e-05	0.000140614
MARCKS	1.38999	1.70579e-06	1.2622e-06	0.00257925	0.00185557	0.00257925
STX7	0.742052	0.567529	0.106294	8.04879e-05	0.000108496	0.000108496
RPS12	1.31435	9.94138e-05	4.76244e-05	0.00544455	0.00414236	0.00544455
AHI1	0.277396	0.000125119	5.86531e-05	3.56072e-05	0.000128585	0.000128585
BCLAF1	0.639544	0.302191	0.0615344	0.00010468	0.000163728	0.000163728
IFNGR1	0.398492	0.00117921	0.000435608	6.62391e-05	0.000166353	0.000166353
TNFAIP3	1.47327	6.49161e-06	4.15194e-06	0.000338979	0.000230059	0.000338979
PHACTR2	0.336999	6.85436e-07	5.62582e-07	6.12172e-05	0.000181822	0.000181822
PLAGL1	0.428196	1.22325e-05	7.17491e-06	0.000122238	0.000285586	0.000285586
SF3B5	1.31632	0.000153015	6.95608e-05	0.00013237	0.00010054	0.00013237
ARID1B	0.537812	0.00394011	0.00129622	0.000246289	0.000458019	0.000458019
SNX9	0.748137	0.65583	0.119482	8.36659e-05	0.000111861	0.000111861
DYNLT1	1.39728	0.000178994	7.98613e-05	0.000123764	8.85506e-05	0.000123764
EZR	1.36512	4.83999e-05	2.48705e-05	0.000170996	0.000125239	0.000170996
SOD2	1.24697	0.00592639	0.00187034	0.000665673	0.000533814	0.000665673
WTAP	1.49297	0.000520527	0.000207938	0.000238358	0.000159625	0.000238358
ACAT2	2.39462	1.10898e-07	1.18005e-07	0.000210261	8.77559e-05	0.000210261
QKI	0.875449	0.838129	0.145634	0.000115557	0.00013201	0.00013201
SFT2D1	2.2058	1.43706e-10	3.42169e-10	0.000109246	4.948e-05	0.000109246
AFDN	1.18739	0.0156681	0.0044433	0.000154326	0.000129957	0.000154326
PSMB1	1.51827	1.17314e-07	1.23737e-07	0.000366236	0.000241191	0.000366236
ACTB	1.99242	3.75914e-19	6.45724e-18	0.0165382	0.00830053	0.0165382
FSCN1	2.69926	3.55175e-18	5.69426e-17	0.00261391	0.000968327	0.00261391
RAC1	1.27477	1.50939e-05	8.66311e-06	0.00101539	0.000796514	0.00101539
NDUFA4	1.23025	0.00256093	0.000887411	0.00037362	0.000303679	0.00037362
ITGB8	1.77457	1.83462e-07	1.79349e-07	0.000132173	7.44447e-05	0.000132173
TOMM7	0.976174	0.357986	0.0710899	0.000284597	0.000291545	0.000291545
TRA2A	0.587994	0.123374	0.0282836	7.82785e-05	0.000133188	0.000133188
CYCS	1.18036	0.0190945	0.00532089	0.000184965	0.000156689	0.000184965
HNRNPA2B1	0.952923	0.384281	0.0751329	0.000475369	0.000498858	0.000498858
CBX3	1.50135	1.10322e-05	6.55082e-06	0.000105371	7.01559e-05	0.000105371
TAX1BP1	1.74951	4.28832e-08	5.23489e-08	0.000150388	8.59232e-05	0.000150388
CREB5	0.577193	0.779555	0.137543	5.87351e-05	0.000101823	0.000101823
SEPT7	1.33838	1.41817e-05	8.1786e-06	0.000323893	0.000241982	0.000323893
RALA	1.03383	0.195909	0.0421405	0.000385974	0.000373341	0.000385974
INHBA	0.878022	0.110135	0.0256397	0.000120259	0.000136978	0.000136978
PSMA2	1.2611	0.000845506	0.00032585	0.000246203	0.000195212	0.000246203
BLVRA	1.97833	1.08574e-06	8.42271e-07	0.00017326	8.75368e-05	0.00017326
DBNL	1.20171	0.0044506	0.00144245	0.000168559	0.000140252	0.000168559
PPIA	0.993703	0.438308	0.08446	0.00101898	0.00102544	0.00102544
H2AFV	1.08863	0.438674	0.0844629	0.000253162	0.000232545	0.000253162
MYO1G	0.996877	0.0949229	0.0224459	0.00035799	0.000359112	0.000359112
SNHG15	0.783796	0.195587	0.0421088	0.000151692	0.000193558	0.000193558
CCM2	1.16149	0.00257685	0.000890363	0.000121686	0.000104756	0.000121686
IKZF1	0.712425	0.645643	0.118074	0.000155065	0.000217693	0.000217693
SEC61G	1.00582	0.333604	0.0670791	0.000324567	0.000322689	0.000324567
VOPP1	1.06899	0.194539	0.0420338	0.000267582	0.000250307	0.000267582
CCT6A	1.76425	7.09097e-09	1.13684e-08	0.000175866	9.96465e-05	0.000175866
CHCHD2	1.13056	0.0285794	0.00769641	0.000439176	0.000388448	0.000439176
EIF4H	1.29251	0.00109607	0.000409296	0.000119025	9.20688e-05	0.000119025
GTF2I	1.57098	1.74531e-05	9.82952e-06	0.00012225	7.77866e-05	0.00012225
YWHAG	0.820752	0.820787	0.143554	0.000103354	0.000125945	0.000125945
SRI	1.37038	0.00051449	0.000206555	0.000183516	0.000133894	0.000183516
CDK6	1.62432	9.15881e-06	5.53404e-06	0.000149657	9.21025e-05	0.000149657
GNG11	7.32476	1.18319e-13	6.18561e-13	0.00015717	2.13837e-05	0.00015717
SEM1	1.48646	1.51547e-05	8.67727e-06	0.000264314	0.000177786	0.000264314
BRI3	1.53206	5.30517e-06	3.48582e-06	0.000397505	0.000259429	0.000397505
ARPC1B	1.02998	0.199834	0.042908	0.00020819	0.000202127	0.00020819
ATP5MF	1.60241	1.62284e-07	1.61937e-07	0.000273869	0.000170878	0.000273869
LAMTOR4	1.17279	0.00359218	0.00119981	0.000123875	0.000105612	0.000123875
GNB2	1.25753	0.00297736	0.00100988	0.000123695	9.83456e-05	0.000123695
ZNHIT1	2.22761	3.88706e-10	8.65534e-10	0.000111204	4.98736e-05	0.000111204
FIS1	1.64799	7.99967e-06	4.93281e-06	0.000156832	9.51318e-05	0.000156832
CUX1	0.894716	0.136585	0.0310752	8.97623e-05	0.000100335	0.000100335
ORAI2	0.680788	0.0919424	0.0218269	9.98598e-05	0.000146723	0.000146723
KMT2E	0.624686	0.0176853	0.00497431	9.17781e-05	0.00014697	0.00014697
NAMPT	0.769997	0.19059	0.0413664	0.000145176	0.000188567	0.000188567
TES	1.06825	0.211535	0.0450582	0.000108444	0.00010151	0.000108444
ATP6V1F	1.02546	0.153282	0.0342264	0.000338674	0.000330264	0.000338674
TSPAN33	1.61879	1.91579e-09	3.49028e-09	0.000495915	0.000306316	0.000495915
AC016831.1	0.366291	0.0687658	0.0169264	4.29579e-05	0.000117426	0.000117426
AC016831.5	0.427721	0.00446628	0.00144558	7.9175e-05	0.000185223	0.000185223
AC058791.1	0.50283	0.959728	0.161737	7.79241e-05	0.000155055	0.000155055
STMP1	1.34685	0.00169673	0.000608103	0.000208463	0.000154756	0.000208463
MTPN	1.64955	9.49173e-07	7.45951e-07	0.000121301	7.3502e-05	0.000121301
HIPK2	0.545645	0.12817	0.0292992	9.1951e-05	0.000168589	0.000168589
NDUFB2	0.928204	0.694977	0.125474	0.00018419	0.000198444	0.000198444
SSBP1	1.67315	2.64145e-07	2.50089e-07	0.000130726	7.80976e-05	0.000130726
ZYX	2.51285	8.74952e-13	3.6278e-12	0.000167243	6.65036e-05	0.000167243
CUL1	1.09512	0.0205914	0.0056658	0.000129345	0.000118103	0.000129345
REPIN1	0.881954	0.324927	0.0656085	0.000108448	0.000122975	0.000122975
TMEM176B	0.513455	0.000883687	0.000339477	0.000227924	0.000443984	0.000443984
TMEM176A	0.3861	0.000321057	0.00013289	0.000158082	0.000409568	0.000409568
AOC1	0.328102	0.0600319	0.0149914	5.34451e-05	0.000163066	0.000163066
NUB1	1.20413	0.138227	0.0314192	0.000882743	0.000733079	0.000882743
RHEB	1.22677	0.000492192	0.000198598	0.000159866	0.000130299	0.000159866
KMT2C	0.519736	0.00347545	0.00116568	7.20883e-05	0.000138781	0.000138781
INSIG1	0.995917	0.346068	0.068951	0.000260157	0.000261224	0.000261224
DNAJB6	1.34264	0.000170016	7.6566e-05	0.000382447	0.000284825	0.000382447
CSF2RA	0.730121	0.0653293	0.0161466	0.000708939	0.000971019	0.000971019
IL3RA	0.841856	0.904414	0.155023	0.000138565	0.000164611	0.000164611
SLC25A6	1.56257	1.36306e-08	1.96283e-08	0.000570423	0.000365024	0.000570423
ASMTL	1.4465	0.000269513	0.000114109	0.00018299	0.000126479	0.00018299
P2RY8	0.789648	0.42501	0.082227	8.27569e-05	0.000104825	0.000104825
TBL1X	0.539293	0.0517147	0.0131049	5.39793e-05	0.000100166	0.000100166
TMSB4X	1.38756	1.13438e-07	1.20176e-07	0.0201334	0.0145099	0.0201334
RAB9A	1.31318	0.00116177	0.000431153	0.000968685	0.000737644	0.000968685
SH3KBP1	1.71441	6.5084e-08	7.63496e-08	0.000323456	0.000188634	0.000323456
EIF1AX	1.68248	3.57767e-09	6.10193e-09	0.000149333	8.87233e-05	0.000149333
SMS	3.168	6.13238e-12	2.02019e-11	0.000298321	9.41084e-05	0.000298321
ACOT9	0.938965	0.684441	0.12385	0.000250934	0.000267251	0.000267251
SAT1	0.436251	9.95716e-17	8.55192e-16	0.00250099	0.00573303	0.00573303
DDX3X	1.01238	0.380095	0.074557	0.000110882	0.000109525	0.000110882
CHST7	0.700786	0.683774	0.123823	7.22615e-05	0.000103151	0.000103151
NDUFB11	1.26989	0.000228859	9.82801e-05	0.000210063	0.0001654	0.000210063
TIMP1	0.77875	0.215983	0.0459245	0.000795729	0.00102183	0.00102183
CFP	0.804429	0.184914	0.0402798	0.000239209	0.000297385	0.000297385
UXT	1.2104	0.00480606	0.0015493	0.000195751	0.000161709	0.000195751
RBM3	1.20136	0.0119288	0.00351986	0.000510915	0.000425265	0.000510915
MSN	1.58493	2.02695e-08	2.7696e-08	0.000202447	0.000127701	0.000202447
IL2RG	0.913878	0.913886	0.155869	0.000140914	0.000154202	0.000154202
RPS4X	1.11433	0.0148121	0.00424057	0.00297196	0.00266703	0.00297196
XIST	0.365561	8.6807e-08	9.66467e-08	0.000288184	0.000788481	0.000788481
FTX	0.644028	0.79617	0.140166	9.42988e-05	0.000146468	0.000146468
ATRX	0.909282	0.0547449	0.0138146	0.000166747	0.000183392	0.000183392
COX7B	1.40656	5.7827e-05	2.9154e-05	0.000196779	0.000139877	0.000196779
PGK1	1.26196	0.000104345	4.94935e-05	0.000175621	0.000139148	0.000175621
SH3BGRL	1.85299	8.81095e-09	1.34107e-08	0.000139476	7.5231e-05	0.000139476
RPL36A	0.89865	0.361955	0.0718189	0.000309502	0.000344418	0.000344418
IL13RA1	0.585126	1.14776e-06	8.84676e-07	0.000188744	0.00032263	0.00032263
SLC25A5	1.11452	0.0133176	0.00384935	0.000182366	0.000163618	0.000182366
UBE2A	0.987031	0.895741	0.153975	0.000168327	0.00017054	0.00017054
RPL39	0.941232	0.368069	0.0727319	0.00288462	0.00306473	0.00306473
NDUFA1	1.08564	0.179967	0.0393448	0.000254341	0.00023427	0.000254341
LAMP2	0.41048	0.127492	0.029172	5.25122e-05	0.000128051	0.000128051
RBMX	0.946302	0.224483	0.047355	0.000121649	0.000128557	0.000128557
IDS	0.536535	0.0773206	0.0187443	5.80537e-05	0.000108275	0.000108275
SSR4	1.34336	5.2526e-06	3.47024e-06	0.000242385	0.00018041	0.000242385
MECP2	0.511093	0.16926	0.0373435	7.44288e-05	0.000145708	0.000145708
FLNA	0.922794	0.262213	0.0542201	0.000336246	0.000364386	0.000364386
RPL10	1.17456	0.0228585	0.00626095	0.00696333	0.00592845	0.00696333
FAM50A	0.964642	0.47915	0.0915961	0.000123345	0.000127869	0.000127869
CLIC2	0.731015	0.611238	0.112725	0.000123499	0.000168973	0.000168973
ERICH1	1.04493	0.00532832	0.0017017	0.000169255	0.000161973	0.000169255
FDFT1	1.49019	0.000135733	6.26517e-05	0.000156824	0.000105209	0.000156824
ASAH1	0.363366	0.118032	0.0272931	5.0854e-05	0.000140102	0.000140102
PSD3	0.980024	0.0794629	0.0191479	0.000151478	0.000154568	0.000154568
DUSP4	0.513652	0.034409	0.00906333	0.000163381	0.000318157	0.000318157
SARAF	0.686021	0.00929699	0.00281939	0.000158128	0.000230538	0.000230538
RAB11FIP1	0.931537	0.140783	0.0318495	0.000163326	0.000175335	0.000175335
NSD3	0.823721	0.177017	0.0388057	0.000104446	0.000126816	0.000126816
IDO1	0.762188	0.0352596	0.00924685	0.000946899	0.00124237	0.00124237
VDAC3	1.63625	1.5561e-05	8.84674e-06	0.000165437	0.000101074	0.000165437
HOOK3	1.05116	0.0958244	0.0225924	0.000155211	0.000147653	0.000155211
CEBPD	0.448444	0.239446	0.0500721	4.50152e-05	0.000100486	0.000100486
PCMTD1	0.503059	0.115984	0.0268711	5.30324e-05	0.000105504	0.000105504
TCEA1	1.353	1.00155e-05	6.00643e-06	0.000127381	9.41252e-05	0.000127381
LYN	1.08456	0.0701326	0.0171924	0.000162135	0.000149487	0.000162135
RPS20	3.12344	2.32661e-29	1.86505e-27	0.000778334	0.000249133	0.000778334
SDCBP	0.991899	0.845406	0.146686	0.000206145	0.000207829	0.000207829
RAB2A	1.35079	0.000227767	9.79865e-05	0.000173394	0.000128342	0.000173394
SGK3	1.35783	0.00819255	0.00252264	0.000129381	9.52628e-05	0.000129381
SLCO5A1	0.595084	0.346964	0.0690724	0.000103034	0.000173199	0.000173199
MSC	3.18107	5.4025e-17	4.99698e-16	0.000138099	4.33541e-05	0.000138099
RPL7	2.29263	2.30011e-23	1.10628e-21	0.000974535	0.000425025	0.000974535
UBE2W	0.623979	0.478237	0.0914944	6.54359e-05	0.00010492	0.00010492
ELOC	1.33439	0.000396873	0.000162316	0.000108448	8.12496e-05	0.000108448
ZBTB10	0.80515	0.628165	0.115228	0.000112834	0.000140161	0.000140161
FABP5	0.435315	0.0140102	0.00402057	0.000447046	0.00102706	0.00102706
UQCRB	1.5895	3.89484e-07	3.40599e-07	0.00029978	0.000188569	0.00029978
MTDH	1.51038	7.1227e-06	4.47232e-06	0.000159721	0.00010572	0.000159721
RPL30	1.17606	0.0103709	0.00311364	0.00266466	0.00226574	0.00266466
COX6C	1.63203	9.50478e-10	1.84335e-09	0.000436477	0.000267411	0.000436477
PABPC1	0.91627	0.747697	0.132995	0.000846686	0.000924066	0.000924066
YWHAZ	1.24973	0.00128408	0.000469301	0.000448426	0.000358801	0.000448426
ZNF706	1.76664	4.96762e-07	4.16249e-07	0.000291464	0.000164945	0.000291464
EIF3E	1.76573	5.24169e-10	1.14595e-09	0.000257559	0.000145828	0.000257559
ENY2	1.31995	0.000721899	0.000282285	0.000174009	0.000131809	0.000174009
EIF3H	1.58584	1.77459e-07	1.74902e-07	0.000179843	0.000113374	0.000179843
RAD21	1.34009	3.69703e-05	1.96264e-05	0.000174273	0.000130025	0.000174273
DERL1	0.551519	0.0773088	0.0187604	6.84956e-05	0.000124264	0.000124264
MTSS1	0.309169	0.000408525	0.000166515	6.34375e-05	0.000205378	0.000205378
SQLE	1.16758	0.00882187	0.00269913	0.000184225	0.000157771	0.000184225
FAM49B	0.873983	0.805738	0.141643	0.000139525	0.000159655	0.000159655
ASAP1	1.61432	6.09538e-06	3.91936e-06	0.000265002	0.000164125	0.000265002
PTP4A3	4.34156	4.05561e-07	3.49573e-07	0.000169882	3.90635e-05	0.000169882
EEF1D	1.29326	0.00020552	9.00261e-05	0.000492262	0.000380616	0.000492262
PLEC	1.50882	1.67045e-05	9.45218e-06	0.000103542	6.85958e-05	0.000103542
GRINA	0.801094	0.379382	0.0744778	0.000289662	0.000361605	0.000361605
CYC1	1.60419	2.23457e-07	2.14952e-07	0.00011303	7.04272e-05	0.00011303
MAF1	1.31692	0.000344815	0.000142479	0.000102318	7.76744e-05	0.000102318
VPS28	1.1844	0.0623909	0.0154681	0.000152044	0.000128358	0.000152044
RPL8	1.25318	0.000921011	0.000351569	0.00232795	0.00185762	0.00232795
CD274	0.890196	0.70037	0.126069	0.000120189	0.000135025	0.000135025
PSIP1	1.79056	0.0007051	0.000276165	0.000125214	6.98926e-05	0.000125214
RPS6	1.40572	7.2877e-05	3.57669e-05	0.00199805	0.00142134	0.00199805
DNAJA1	1.00602	0.649776	0.118469	0.000354644	0.000352523	0.000354644
UBE2R2	1.3346	0.000428391	0.000174022	0.000105637	7.91316e-05	0.000105637
VCP	1.31461	0.00383299	0.00126791	0.000248682	0.000189148	0.000248682
TLN1	1.24683	0.000136843	6.29225e-05	0.000141631	0.000113576	0.000141631
GLIPR2	1.29039	0.0461821	0.0118528	0.000108946	8.44093e-05	0.000108946
CLTA	1.5735	3.35764e-07	3.05855e-07	0.000239885	0.000152422	0.000239885
GRHPR	2.26515	8.42462e-07	6.77588e-07	0.000118689	5.23502e-05	0.000118689
CBWD5	0.379839	0.002052	0.000724632	4.87859e-05	0.000128578	0.000128578
ZFAND5	0.767568	0.144126	0.0324228	0.000274898	0.000358167	0.000358167
NMRK1	1.61705	0.000548715	0.000218111	0.000176024	0.000108823	0.000176024
OSTF1	1.2679	0.0153753	0.00437575	0.000401013	0.000316264	0.000401013
HNRNPK	1.29858	0.00186997	0.000665232	0.000305727	0.000235411	0.000305727
DAPK1	0.577932	0.00164654	0.000591877	9.0128e-05	0.000156011	0.000156011
NFIL3	1.20967	0.0443566	0.0114576	0.000116961	9.66738e-05	0.000116961
NINJ1	0.893829	0.897708	0.154093	0.000245547	0.000274724	0.000274724
ANP32B	1.88066	8.16812e-10	1.62339e-09	0.000186797	9.92852e-05	0.000186797
ALG2	1.15779	0.0128754	0.00373953	0.000112129	9.68358e-05	0.000112129
SEC61B	1.29662	0.00115457	0.000429808	0.0021409	0.00165112	0.0021409
NR4A3	0.369787	4.00841e-06	2.73076e-06	0.000160461	0.000434074	0.000434074
MSANTD3	1.25422	0.00142708	0.000516074	0.000128357	0.000102322	0.000128357
SLC44A1	0.406189	4.65859e-09	7.72632e-09	0.000214376	0.000527899	0.000527899
TXN	1.10924	0.0341531	0.00901567	0.0166357	0.0149975	0.0166357
UGCG	1.02642	0.06111	0.0151975	0.000130695	0.000127329	0.000130695
PTBP3	0.967331	0.308982	0.0626521	0.000134193	0.000138728	0.000138728
ATP6V1G1	1.38505	8.09376e-05	3.94012e-05	0.000645166	0.000465783	0.000645166
TRAF1	1.74613	1.23426e-09	2.33717e-09	0.000414613	0.000237411	0.000414613
GSN	1.13848	0.273592	0.0563792	0.000255803	0.000224677	0.000255803
PSMB7	2.04107	7.58019e-10	1.54484e-09	0.000145546	7.12649e-05	0.000145546
RPL35	1.17929	0.0097417	0.00294312	0.00154381	0.00130908	0.00154381
HSPA5	0.466223	0.497041	0.0943413	0.000131754	0.000282697	0.000282697
RPL12	1.18881	0.0658607	0.0162612	0.00179939	0.00151358	0.00179939
PTGES2	1.29625	0.000758592	0.000295671	0.000119846	9.24367e-05	0.000119846
SET	2.60474	6.20817e-21	1.86621e-19	0.000702536	0.000269662	0.000702536
ZER1	1.39584	0.00011585	5.45206e-05	0.000101507	7.26972e-05	0.000101507
TBC1D13	1.04261	0.180541	0.0394343	0.000162775	0.000156119	0.000162775
FNBP1	1.06079	0.192999	0.0418138	0.000718606	0.000677419	0.000718606
RAPGEF1	0.736409	0.0665233	0.016408	0.000166738	0.000226451	0.000226451
RPL7A	1.2862	0.00113523	0.000423264	0.00231714	0.00180152	0.00231714
SLC2A6	1.02069	0.0108899	0.00325322	0.000115154	0.000112818	0.000115154
PHPT1	0.811206	0.303198	0.0616351	0.000154103	0.000189988	0.000189988
EDF1	0.707049	0.000538154	0.000214267	0.000573368	0.000810966	0.000810966
FBXW5	1.07711	0.0497115	0.0126774	0.00018245	0.000169382	0.00018245
DPP7	0.783547	0.807487	0.141847	0.000119347	0.000152341	0.000152341
SSNA1	1.22442	0.0109984	0.0032775	0.00014844	0.000121218	0.00014844
TUBB4B	1.63048	7.44967e-08	8.53109e-08	0.000377305	0.000231374	0.000377305
MRPL41	1.4569	1.95987e-05	1.09101e-05	0.000172943	0.000118679	0.000172943
PSMD13	1.59048	1.40929e-08	2.0054e-08	0.000103018	6.47397e-05	0.000103018
RNH1	1.15721	0.0243702	0.0066297	0.000278035	0.000240252	0.000278035
TALDO1	1.79344	2.2416e-10	5.18335e-10	0.00093554	0.000521608	0.00093554
RPLP2	1.44117	2.67922e-08	3.52082e-08	0.002178	0.00151125	0.002178
POLR2L	0.962733	0.820433	0.143596	0.000246216	0.00025575	0.00025575
CTSD	0.440353	0.159371	0.0354215	4.51616e-05	0.000102666	0.000102666
LSP1	1.21392	0.000270422	0.000113892	0.00132243	0.00108937	0.00132243
CD81	1.03652	0.143043	0.0322698	0.000106901	0.000103132	0.000106901
RHOG	2.06571	4.01881e-14	2.1965e-13	0.000278962	0.000135	0.000278962
TAF10	0.945806	0.113956	0.0264268	0.000124505	0.000131644	0.000131644
EIF3F	1.49443	1.19709e-05	7.0559e-06	0.000234146	0.000156651	0.000234146
RPL27A	1.27105	0.000201053	8.83912e-05	0.00138974	0.00109337	0.00138974
SWAP70	1.8979	5.50509e-10	1.19269e-09	0.000312097	0.000164403	0.000312097
MTRNR2L8	0.0276389	3.78656e-30	4.55304e-28	9.45114e-05	0.00342252	0.00342252
EIF4G2	0.92749	0.221873	0.0468454	0.000288296	0.000310841	0.000310841
PSMA1	1.51215	1.25532e-07	1.31254e-07	0.000231524	0.000153081	0.000231524
C11orf58	1.65172	5.62688e-09	9.26832e-09	0.000217214	0.000131474	0.000217214
RPS13	1.24991	0.000602959	0.000237708	0.0025905	0.00207253	0.0025905
LDHA	2.03093	2.07678e-11	5.87569e-11	0.00103392	0.000509045	0.00103392
EIF3M	1.79558	2.53283e-08	3.36522e-08	0.000124064	6.90559e-05	0.000124064
CD59	0.594945	0.527311	0.0997717	6.2747e-05	0.000105525	0.000105525
CD44	2.35364	2.32741e-10	5.28024e-10	0.000289441	0.000122926	0.000289441
PSMC3	1.56398	3.26074e-06	2.27953e-06	0.000112147	7.16754e-05	0.000112147
CELF1	0.599287	0.277669	0.0570727	6.18584e-05	0.000103277	0.000103277
FNBP4	0.719839	0.490633	0.0932722	0.00012417	0.00017253	0.00017253
SLC15A3	0.595919	0.000404927	0.000165328	0.000143924	0.000241575	0.000241575
TMEM258	1.16445	0.00290251	0.000990083	0.000209921	0.000180262	0.000209921
FTH1	2.0086	4.8846e-07	4.10723e-07	0.0156527	0.0077928	0.0156527
AHNAK	0.71848	0.299051	0.0609984	0.000258836	0.000360288	0.000360288
UBXN1	1.5358	1.3721e-06	1.05421e-06	0.00025644	0.000166946	0.00025644
SLC3A2	1.09825	0.23924	0.0500726	0.000326917	0.000297663	0.000326917
PLA2G16	1.91863	0.217988	0.046228	0.000232359	0.000121065	0.000232359
COX8A	1.71078	5.65899e-10	1.21509e-09	0.000282099	0.00016486	0.000282099
FKBP2	0.771495	0.870026	0.150523	0.000104324	0.000135249	0.000135249
PPP1R14B	3.98263	9.00197e-22	3.09262e-20	0.000511037	0.000128253	0.000511037
TRMT112	1.76046	3.50427e-08	4.34393e-08	0.000138479	7.86238e-05	0.000138479
SF1	0.677001	0.0702864	0.0172126	0.000147223	0.000217504	0.000217504
FAU	1.15973	0.0399192	0.0103895	0.00214871	0.00185275	0.00214871
NEAT1	0.307355	1.83114e-14	1.07405e-13	0.00215086	0.00699816	0.00699816
MALAT1	0.563296	0.000264412	0.000112146	0.0500934	0.0889291	0.0889291
CFL1	1.5937	1.48544e-11	4.46532e-11	0.00198257	0.00124397	0.00198257
DRAP1	1.16128	0.00634136	0.00197794	0.000135637	0.000116788	0.000135637
SF3B2	1.38087	0.000123616	5.80618e-05	0.00013119	9.49814e-05	0.00013119
PACS1	0.602767	0.0451823	0.0116334	9.66865e-05	0.000160461	0.000160461
KDM2A	0.656247	0.194633	0.0420164	9.25884e-05	0.000141132	0.000141132
PPP1CA	1.50341	1.48365e-05	8.53572e-06	0.000121483	8.07766e-05	0.000121483
GSTP1	1.07669	0.138463	0.0314431	0.00151143	0.00140376	0.00151143
LAMTOR1	1.81761	2.64886e-07	2.49808e-07	0.000129444	7.11785e-05	0.000129444
UCP2	2.4945	7.51249e-09	1.18858e-08	0.00013111	5.25085e-05	0.00013111
SPCS2	1.26228	0.000219932	9.51263e-05	0.00017907	0.000141845	0.00017907
RPS3	1.34028	3.19682e-05	1.71221e-05	0.0025574	0.00190809	0.0025574
UVRAG	0.494147	0.543971	0.10244	5.39741e-05	0.000109314	0.000109314
RSF1	0.824503	0.490859	0.0932416	8.66896e-05	0.00010516	0.00010516
NDUFC2	1.78094	2.17769e-09	3.87927e-09	0.000144465	8.10796e-05	0.000144465
RAB30	0.483547	0.0152457	0.00434916	4.92688e-05	0.000101982	0.000101982
CTSC	1.56444	0.00020221	8.87377e-05	0.000269362	0.000172146	0.000269362
TAF1D	0.85177	0.429675	0.0830626	0.000135603	0.000159216	0.000159216
BIRC3	0.560346	6.06133e-10	1.27864e-09	0.00270238	0.00482276	0.00482276
BIRC2	0.699962	0.972474	0.163656	0.000124513	0.000177922	0.000177922
TMEM123	1.41971	3.82818e-05	2.0189e-05	0.000577073	0.000406448	0.000577073
RDX	1.89324	1.40926e-07	1.42998e-07	0.000265269	0.000140073	0.000265269
TIMM8B	1.38893	0.000188796	8.37682e-05	0.000104615	7.52966e-05	0.000104615
IL10RA	0.652736	0.440351	0.084718	9.13329e-05	0.000139969	0.000139969
ATP5MG	1.22813	0.00281225	0.00096202	0.000534025	0.000434813	0.000534025
KMT2A	1.18913	0.000108789	5.12981e-05	0.000121379	0.00010206	0.000121379
DDX6	0.864278	0.309329	0.0626167	0.000159857	0.000184973	0.000184973
RPS25	1.26151	0.00140026	0.000508673	0.00161403	0.00127943	0.00161403
HSPA8	0.822242	0.230056	0.0484456	0.000277164	0.000337101	0.000337101
IDI1	1.19265	0.00171107	0.00061233	0.000137717	0.000115458	0.000137717
KLF6	0.636446	0.00116427	0.000431415	0.000904606	0.00142139	0.00142139
GDI2	1.28259	0.000921346	0.00035114	0.000168154	0.000131086	0.000168154
RBM17	1.19367	0.00271497	0.000932725	0.000159707	0.000133781	0.000159707
PFKFB3	0.620125	0.712527	0.127494	6.52925e-05	0.000105342	0.000105342
ATP5F1C	1.52019	4.57602e-06	3.07391e-06	0.0001468	9.65377e-05	0.0001468
CELF2	0.652879	0.000143181	6.5586e-05	0.000420874	0.000644689	0.000644689
UPF2	0.671716	0.105587	0.0246764	9.75498e-05	0.000145267	0.000145267
FAM107B	0.96004	0.589908	0.109547	0.000278797	0.000290405	0.000290405
VIM	1.53707	5.14153e-10	1.13436e-09	0.00316954	0.00206204	0.00316954
RAB18	1.19477	0.00257425	0.000890741	0.000101118	8.46202e-05	0.000101118
WAC	0.871236	0.337579	0.067652	0.000113056	0.000129778	0.000129778
MAP3K8	1.47537	0.000307576	0.000128193	0.000126053	8.54107e-05	0.000126053
KIF5B	1.5068	2.56157e-06	1.83885e-06	0.000211844	0.000140563	0.000211844
EPC1	0.778805	0.0854368	0.0204236	8.53632e-05	0.000109632	0.000109632
ITGB1	0.857278	0.199667	0.0429103	0.000106374	0.000124097	0.000124097
CREM	1.73158	0.000895148	0.000343332	0.000171916	9.92466e-05	0.000171916
HNRNPF	1.27252	0.0311823	0.00828602	0.000144642	0.000113647	0.000144642
RASSF4	1.21092	0.00326248	0.00110193	0.000507908	0.000419424	0.000507908
HNRNPH3	0.916479	0.195205	0.0420642	9.2332e-05	0.000100754	0.000100754
SRGN	1.75608	7.24597e-06	4.51435e-06	0.00201271	0.0011461	0.00201271
PPA1	2.08588	2.97299e-07	2.74984e-07	0.000931385	0.000446474	0.000931385
PSAP	0.455505	0.17546	0.0386051	0.00010688	0.000234742	0.000234742
ANAPC16	1.41999	3.19003e-05	1.71239e-05	0.000145534	0.000102464	0.000145534
ANXA7	1.60052	5.04692e-08	5.94953e-08	0.000294974	0.000184267	0.000294974
VDAC2	1.49191	1.89753e-06	1.39549e-06	0.000200247	0.000134194	0.000200247
RPS24	1.06622	0.253034	0.052639	0.00333321	0.00312619	0.00333321
PPIF	0.601029	0.0119758	0.00352508	7.61357e-05	0.000126732	0.000126732
NUTM2B-AS1	0.547685	0.274672	0.0565049	6.59944e-05	0.000120568	0.000120568
ANXA11	0.850091	0.14154	0.0319908	0.000190295	0.000223867	0.000223867
GHITM	1.58529	4.46335e-07	3.8198e-07	0.000142699	8.99831e-05	0.000142699
CCSER2	0.729043	0.951143	0.160628	9.04893e-05	0.000124152	0.000124152
PTEN	1.59291	1.13284e-05	6.7101e-06	0.000115695	7.25994e-05	0.000115695
PCGF5	1.19836	0.0101933	0.00306799	0.000121275	0.000101186	0.000121275
ENTPD1	0.456933	0.024101	0.00656387	4.86923e-05	0.000106665	0.000106665
PGAM1	1.56437	4.96066e-06	3.3046e-06	0.000138309	8.83812e-05	0.000138309
NDUFB8	1.33	0.000346128	0.000142776	0.000152148	0.000114376	0.000152148
OGA	0.468608	0.105262	0.0246484	8.4211e-05	0.000179801	0.000179801
NFKB2	1.52804	1.69495e-08	2.34257e-08	0.000228209	0.000149318	0.000228209
ATP5MD	1.39277	7.61094e-05	3.7126e-05	0.000354096	0.000254214	0.000354096
SLK	1.79349	7.72653e-08	8.8062e-08	0.000101261	5.64226e-05	0.000101261
SMNDC1	0.42993	0.00116582	0.000431325	7.84108e-05	0.000182493	0.000182493
DUSP5	0.662606	0.000304684	0.000127208	0.000493841	0.000745344	0.000745344
EIF3A	1.32977	6.90684e-05	3.42471e-05	0.000237797	0.000178804	0.000237797
RGS10	1.70701	0.000257252	0.000109302	0.000125683	7.35924e-05	0.000125683
BUB3	2.07447	3.65566e-07	3.24401e-07	0.000188328	9.07391e-05	0.000188328
ADAM8	0.329954	1.98649e-10	4.63804e-10	7.59577e-05	0.00023038	0.00023038
WNT5B	0.647633	0.17599	0.0386862	7.70012e-05	0.000118943	0.000118943
MRPL51	1.15311	0.00232251	0.000812995	0.00016758	0.000145318	0.00016758
GAPDH	1.0031	0.646395	0.118121	0.00130371	0.00129968	0.00130371
MLF2	1.41159	3.89673e-06	2.67744e-06	0.000104189	7.37848e-05	0.000104189
PTMS	1.1943	0.0121226	0.00354659	0.000316007	0.000264584	0.000316007
TPI1	1.00298	0.510071	0.0967382	0.000278846	0.000278017	0.000278846
M6PR	0.809913	0.336862	0.0675646	0.000103361	0.00012764	0.00012764
CLEC2D	0.602659	0.263967	0.0545359	0.000125746	0.000208708	0.000208708
YBX3	1.47378	0.000301221	0.000125981	0.000198019	0.000134334	0.000198019
ETV6	0.597885	0.000997835	0.000374943	0.000166905	0.000279216	0.000279216
ATF7IP	0.286855	0.00343371	0.0011549	3.13837e-05	0.000109618	0.000109618
PLEKHA5	0.53717	0.74871	0.133077	9.4677e-05	0.000176325	0.000176325
LDHB	2.25623	3.1338e-08	3.92515e-08	0.00014414	6.38379e-05	0.00014414
KRAS	1.017	0.157806	0.0351063	0.000156728	0.000154107	0.000156728
ARNTL2	0.620607	0.13991	0.0317116	6.55523e-05	0.000105678	0.000105678
SINHCAF	1.14248	0.0128049	0.00372805	0.000515603	0.000451292	0.000515603
SCAF11	0.8365	0.905971	0.154959	0.000174606	0.00020875	0.00020875
SLC38A2	0.659164	0.407109	0.0790817	0.000119759	0.000181728	0.000181728
TUBA1B	1.11195	0.0945956	0.0223905	0.000484399	0.000435622	0.000484399
TUBA1A	1.31019	0.0196004	0.00543666	0.000624414	0.000476561	0.000624414
TUBA1C	1.0274	0.0921081	0.0218447	0.00027458	0.000267255	0.00027458
TMBIM6	0.974754	0.560104	0.105067	0.000449161	0.000460796	0.000460796
LARP4	0.565694	0.818138	0.143299	6.1495e-05	0.000108773	0.000108773
DAZAP2	0.789522	0.665403	0.12086	0.000126118	0.000159762	0.000159762
GRASP	0.970613	0.404557	0.0786496	0.000188868	0.000194589	0.000194589
EIF4B	0.906158	0.939438	0.159323	0.000137515	0.000151765	0.000151765
PFDN5	0.928428	0.716914	0.128088	0.000673156	0.000725055	0.000725055
PRR13	1.38202	6.18293e-05	3.10417e-05	0.00013203	9.55105e-05	0.00013203
PCBP2	0.964492	0.520786	0.0986148	0.000221634	0.000229796	0.000229796
ATP5MC2	1.81233	3.50498e-11	9.36546e-11	0.00038264	0.000211093	0.00038264
HNRNPA1	1.30225	7.16078e-06	4.47287e-06	0.000541759	0.000415998	0.000541759
BLOC1S1	1.46187	0.000985708	0.000371547	0.000144016	9.84873e-05	0.000144016
CD63	0.557855	2.93112e-06	2.06712e-06	0.000489466	0.000877476	0.000877476
ORMDL2	1.45489	2.07206e-06	1.50543e-06	0.00011207	7.70034e-05	0.00011207
RAB5B	0.871453	0.734056	0.130762	0.000102893	0.000118083	0.000118083
RPS26	1.56499	1.55286e-09	2.87259e-09	0.00181546	0.00116002	0.00181546
RPL41	1.05474	0.914292	0.155828	0.00483298	0.00458217	0.00483298
MYL6	1.55426	2.95768e-09	5.08054e-09	0.00341014	0.00219403	0.00341014
ATP5F1B	1.63169	1.19115e-08	1.75738e-08	0.000291466	0.000178595	0.000291466
PTGES3	1.66139	4.08372e-09	6.91599e-09	0.000306682	0.000184559	0.000306682
NACA	1.22501	0.0103296	0.00310514	0.0013376	0.00109189	0.0013376
DCTN2	1.6602	2.7315e-07	2.55596e-07	0.00010496	6.31872e-05	0.00010496
RAP1B	1.46	3.11567e-08	3.92287e-08	0.000655607	0.000449021	0.000655607
LYZ	0.288839	6.51096e-17	5.7992e-16	0.000981834	0.00339945	0.00339945
AC020656.1	0.204144	0.000858579	0.000330359	2.31956e-05	0.000113957	0.000113957
CCT2	1.78966	9.85882e-06	5.92722e-06	0.000117109	6.5399e-05	0.000117109
RAB21	0.942621	0.456682	0.0875795	9.59432e-05	0.000101789	0.000101789
NAP1L1	0.832024	0.362308	0.0717704	0.000479372	0.000576169	0.000576169
PPP1R12A	1.3772	0.000170915	7.66835e-05	0.000124515	9.03885e-05	0.000124515
ATP2B1	0.59248	0.0649786	0.0160765	0.000147621	0.000249217	0.000249217
BTG1	1.26932	0.00670582	0.00208892	0.00140996	0.00111079	0.00140996
UBE2N	1.55658	1.81303e-07	1.77961e-07	0.00011616	7.45947e-05	0.00011616
SOCS2	1.04007	0.140533	0.0318229	0.000235526	0.000226448	0.000235526
NDUFA12	2.52402	1.95036e-11	5.58369e-11	0.000160955	6.37177e-05	0.000160955
SNRPF	1.53743	3.99315e-05	2.08759e-05	0.000112857	7.33765e-05	0.000112857
SLC25A3	1.64502	4.15312e-13	1.95835e-12	0.000707993	0.000430352	0.000707993
GNPTAB	0.497659	0.489741	0.0931764	0.000102332	0.000205712	0.000205712
HSP90B1	0.684828	0.0138103	0.00396794	0.000268206	0.000391679	0.000391679
TXNRD1	1.85394	4.60148e-05	2.36956e-05	0.000497428	0.000268269	0.000497428
ISCU	0.795754	0.00892121	0.0027226	0.000317763	0.000399345	0.000399345
SSH1	0.469517	0.00628627	0.00196331	5.10015e-05	0.000108722	0.000108722
ARPC3	2.35139	5.20665e-14	2.78248e-13	0.000365863	0.000155546	0.000365863
VPS29	1.01887	0.225965	0.0476257	0.000144151	0.00014148	0.000144151
SH2B3	0.441145	0.0195461	0.00542786	4.60002e-05	0.000104383	0.000104383
ALDH2	2.02549	2.29804e-10	5.26327e-10	0.000554941	0.000273936	0.000554941
NAA25	0.624292	0.00221261	0.000777922	0.000295862	0.000473966	0.000473966
TRAFD1	0.708808	0.0132822	0.00384375	0.00013409	0.000189212	0.000189212
RPL6	1.55799	1.27677e-10	3.07043e-10	0.00161241	0.0010349	0.00161241
MED13L	0.880518	0.808355	0.141895	0.000130058	0.000147718	0.000147718
PEBP1	1.06439	0.148945	0.0334444	0.000191446	0.000179859	0.000191446
TAOK3	0.741771	0.533833	0.100768	0.00011422	0.000154013	0.000154013
RPLP0	1.77278	8.61823e-13	3.63605e-12	0.00136075	0.000767543	0.00136075
COX6A1	1.40862	4.78285e-06	3.2039e-06	0.000326275	0.000231602	0.000326275
SRSF9	1.22533	0.0273241	0.00737487	0.000210242	0.000171564	0.000210242
DYNLL1	2.08134	2.46383e-11	6.73308e-11	0.000552413	0.000265368	0.000552413
KDM2B	0.827016	0.622046	0.114542	0.000208001	0.000251525	0.000251525
ORAI1	1.33841	0.0041956	0.00136903	0.000163415	0.000122075	0.000163415
RHOF	1.98035	4.36242e-12	1.54278e-11	0.000313161	0.000158092	0.000313161
RSRC2	0.949231	0.90455	0.154936	0.000157102	0.000165509	0.000165509
ARL6IP4	1.29614	0.00293454	0.000998174	0.000183363	0.000141448	0.000183363
RILPL2	5.996	3.11504e-17	3.12133e-16	0.000108895	1.80902e-05	0.000108895
UBC	1.20264	0.000170894	7.68173e-05	0.00164147	0.00136487	0.00164147
RAN	1.46196	3.91301e-07	3.40948e-07	0.000473335	0.000323742	0.000473335
ANKLE2	0.95928	0.0269595	0.00728465	0.00029962	0.000312342	0.000312342
SAP18	1.29341	0.00131858	0.000481181	0.000207888	0.00016071	0.000207888
USP12	0.889965	0.992797	0.16661	0.000242378	0.000272356	0.000272356
RPL21	1.78984	2.2715e-17	2.37504e-16	0.00245726	0.00137285	0.00245726
POLR1D	1.3302	0.000103802	4.94312e-05	0.000116614	8.76455e-05	0.000116614
POMP	1.55783	3.9619e-07	3.43962e-07	0.000254085	0.000163071	0.000254085
HMGB1	1.66357	7.42448e-07	6.03199e-07	0.000496957	0.000298695	0.000496957
HSPH1	0.371891	0.0788216	0.0190315	5.11126e-05	0.000137584	0.000137584
N4BP2L1	1.36935	0.000944862	0.000357834	0.000168256	0.00012285	0.000168256
N4BP2L2	0.52584	0.000388485	0.000159156	0.000225449	0.000428818	0.000428818
EPSTI1	1.0578	0.164246	0.0363373	0.000249917	0.000236256	0.000249917
DNAJC15	1.07616	0.178719	0.0391075	0.000202706	0.000188354	0.000202706
TPT1	1.10674	0.303019	0.0616507	0.00545928	0.00493276	0.00545928
LCP1	2.01362	6.09905e-12	2.03712e-11	0.000704944	0.000350046	0.000704944
ITM2B	0.846467	0.190815	0.0413777	0.000394955	0.000466608	0.000466608
TBC1D4	0.64186	3.03358e-05	1.63571e-05	0.000419396	0.000653454	0.000653454
COMMD6	1.06044	0.0285997	0.00769326	0.000149135	0.00014063	0.000149135
STK24	0.633003	0.859361	0.148892	6.42178e-05	0.000101499	0.000101499
GPR183	0.862151	0.0643806	0.0159449	0.00111996	0.00129905	0.00129905
ARGLU1	0.763876	0.395058	0.0771147	0.000180071	0.000235759	0.000235759
TNFSF13B	0.280385	3.10034e-05	1.66797e-05	0.000147035	0.000524621	0.000524621
ANKRD10	0.613775	0.443605	0.0852757	8.03692e-05	0.000130996	0.000130996
HNRNPC	0.990197	0.278921	0.0572322	0.000250143	0.00025262	0.00025262
DAD1	1.37123	7.086e-06	4.46091e-06	0.000156599	0.00011418	0.000156599
PSMB5	1.77659	5.80468e-09	9.49615e-09	0.000110365	6.20844e-05	0.000110365
PABPN1	0.433892	0.000157855	7.14909e-05	0.000107236	0.00024726	0.00024726
PSME1	1.5102	1.21377e-07	1.27464e-07	0.000431599	0.000285761	0.000431599
PSME2	1.42919	6.74709e-06	4.28118e-06	0.000709402	0.000496341	0.000709402
CHMP4A	0.95886	0.123212	0.0283005	0.000135707	0.000141533	0.000141533
NEDD8	1.46655	3.14982e-06	2.21486e-06	0.000182777	0.000124603	0.000182777
SNX6	1.2201	0.0061299	0.00192698	0.000155436	0.00012738	0.000155436
BAZ1A	1.16403	0.0785183	0.0189964	0.000156428	0.000134373	0.000156428
FAM177A1	1.39959	0.000292745	0.000122649	0.000112794	8.05662e-05	0.000112794
NFKBIA	2.5459	1.53745e-15	1.19269e-14	0.00127886	0.000502268	0.00127886
PNN	1.02937	0.0125048	0.00364511	0.000124838	0.000121274	0.000124838
MIS18BP1	0.390061	0.000740322	0.000289019	6.21512e-05	0.00015947	0.00015947
RPS29	1.15467	0.0530005	0.0134166	0.00190571	0.00165043	0.00190571
RPL36AL	1.12384	0.383232	0.0750498	0.00079603	0.000708303	0.00079603
ARF6	1.03433	0.0781125	0.0189172	0.000146474	0.00014161	0.000146474
RTRAF	2.07534	1.81962e-12	6.94589e-12	0.000156485	7.53581e-05	0.000156485
LGALS3	1.23702	3.82339e-06	2.63457e-06	0.000679351	0.000549169	0.000679351
KTN1	1.42519	0.000133585	6.18981e-05	0.000221989	0.000155736	0.000221989
PSMA3	1.43816	1.51831e-05	8.67291e-06	0.000265612	0.000184663	0.000265612
PSMA3-AS1	0.622085	0.623884	0.114617	6.47137e-05	0.000104079	0.000104079
ZFP36L1	0.958139	0.149122	0.033453	0.000728833	0.00076068	0.00076068
ERH	1.35079	0.000524261	0.000209082	0.000146082	0.000108124	0.000146082
SRSF5	0.637864	2.06625e-06	1.50576e-06	0.000169978	0.000266529	0.000266529
RBM25	0.886478	0.18755	0.0407434	0.000185181	0.000208906	0.000208906
PNMA1	0.960558	0.0423032	0.0109626	0.00011774	0.000122579	0.000122579
NPC2	1.02289	0.168262	0.0371574	0.000150577	0.000147206	0.000150577
GPATCH2L	0.655543	0.605968	0.11201	8.76036e-05	0.00013368	0.00013368
FOXN3	0.741402	0.947076	0.160392	0.000104957	0.000141595	0.000141595
PSMC1	1.8366	3.55538e-08	4.38468e-08	0.000148552	8.08456e-05	0.000148552
CALM1	1.4643	0.00020727	9.06277e-05	0.000357091	0.000243837	0.000357091
BTBD7	0.733442	0.423525	0.0820056	9.89372e-05	0.000134925	0.000134925
DDX24	0.982819	0.112474	0.0261588	0.000140531	0.000142989	0.000142989
PAPOLA	0.948263	0.252287	0.052529	9.88947e-05	0.000104295	0.000104295
YY1	1.59425	1.05604e-06	8.24545e-07	0.000167183	0.000104834	0.000167183
WARS	0.884789	0.771077	0.136447	9.49473e-05	0.000107322	0.000107322
PPP2R5C	0.810191	0.0261967	0.00710246	0.000211518	0.000261092	0.000261092
DYNC1H1	0.937623	0.174579	0.0384463	0.000145384	0.000155061	0.000155061
HSP90AA1	0.802147	0.373517	0.0736269	0.000753086	0.000938859	0.000938859
TNFAIP2	1.43715	0.000139355	6.39556e-05	0.000653737	0.000454859	0.000653737
EIF5	0.894909	0.56413	0.10574	0.000329211	0.000367881	0.000367881
CKB	6.63175	1.00282e-07	1.09123e-07	0.000930472	0.000140233	0.000930472
ATP5MPL	1.34883	8.34342e-05	4.05346e-05	0.000229687	0.000170265	0.000229687
GPR132	1.06229	0.186165	0.0405157	0.000109269	0.000102857	0.000109269
CRIP1	0.613553	0.0165669	0.00468163	0.000343604	0.000560077	0.000560077
UBE3A	0.747131	0.828455	0.144474	7.77633e-05	0.000104111	0.000104111
KLF13	1.11816	0.0326789	0.00865501	0.000156473	0.000139929	0.000156473
KATNBL1	0.562347	0.0824684	0.0198125	7.97579e-05	0.000141897	0.000141897
THBS1	0.839619	0.5767	0.107676	0.000196093	0.000233566	0.000233566
SRP14	1.76204	8.22276e-12	2.6019e-11	0.000691306	0.000392297	0.000691306
PDIA3	0.795358	0.374547	0.0737092	0.000183873	0.000231205	0.000231205
SERF2	1.01135	0.832847	0.144925	0.000949006	0.000938352	0.000949006
EIF3J	1.19542	0.00899105	0.00274044	0.00010216	8.54455e-05	0.00010216
SPG11	0.517657	0.813745	0.142633	5.66092e-05	0.000109436	0.000109436
B2M	0.8165	0.014961	0.00427302	0.01342	0.016436	0.016436
C15orf48	1.754	0.305475	0.0619931	0.000872379	0.000497329	0.000872379
SQOR	1.66715	0.00102877	0.000385361	0.000173953	0.000104307	0.000173953
EID1	1.37877	5.9529e-05	2.99493e-05	0.000199336	0.000144551	0.000199336
USP8	0.640509	0.896079	0.153923	6.56068e-05	0.000102477	0.000102477
SPPL2A	0.952804	0.402651	0.0783424	0.000154636	0.0001623	0.0001623
LYSMD2	1.73727	1.26108e-05	7.36091e-06	0.000176156	0.000101362	0.000176156
TMOD3	1.23917	0.00255528	0.000886731	0.000118134	9.53168e-05	0.000118134
ARPP19	1.06226	0.0833939	0.0200149	0.000186487	0.000175552	0.000186487
RSL24D1	1.26169	0.000789819	0.00030586	0.000149821	0.000118728	0.000149821
SLTM	1.4232	5.08418e-05	2.60696e-05	0.000105223	7.39091e-05	0.000105223
ANXA2	1.4522	4.28201e-07	3.6777e-07	0.00111689	0.000769078	0.00111689
VPS13C	0.567136	0.0398931	0.010394	8.42798e-05	0.000148671	0.000148671
LACTB	2.06593	7.60777e-10	1.53744e-09	0.000181031	8.75827e-05	0.000181031
RPS27L	1.25315	0.00385665	0.00127399	0.000612462	0.00048872	0.000612462
RAB8B	0.935079	0.705586	0.126818	0.000409649	0.000438096	0.000438096
PPIB	0.745079	0.0177089	0.00497512	0.000261093	0.000350452	0.000350452
DENND4A	0.468935	0.00314791	0.00106473	9.13796e-05	0.000194963	0.000194963
RAB11A	1.20928	0.00505077	0.00162167	0.000156809	0.000129656	0.000156809
RPL4	1.32814	0.000126588	5.92264e-05	0.000760664	0.000572707	0.000760664
PIAS1	0.432373	7.15257e-06	4.47937e-06	8.4713e-05	0.000196038	0.000196038
ANP32A	1.97318	7.92073e-09	1.23689e-08	0.0001872	9.48299e-05	0.0001872
RPLP1	1.3494	1.97947e-05	1.09938e-05	0.00706206	0.00523345	0.00706206
PKM	1.2881	1.06467e-05	6.36906e-06	0.000780712	0.000606078	0.000780712
ADPGK	0.422899	0.0010522	0.000393528	7.21296e-05	0.000170676	0.000170676
COX5A	1.83651	3.96719e-12	1.44552e-11	0.000197535	0.000107521	0.000197535
ETFA	1.74244	1.13758e-06	8.7965e-07	0.000106681	6.11888e-05	0.000106681
PSMA4	1.41433	0.000234009	0.000100134	0.000220788	0.000156083	0.000220788
MORF4L1	1.82137	2.01995e-12	7.47332e-12	0.000369817	0.000203005	0.000369817
CTSH	0.842931	0.153168	0.0342327	0.000192254	0.000228094	0.000228094
BCL2A1	1.98504	1.08628e-09	2.07328e-09	0.00086882	0.000437642	0.00086882
ZFAND6	0.977556	0.57634	0.107693	0.000175579	0.000179612	0.000179612
RPS17	1.59539	4.65108e-08	5.59256e-08	0.000101619	6.36639e-05	0.000101619
HDGFL3	0.705626	0.949543	0.160584	8.83234e-05	0.000125206	0.000125206
NMB	7.84043	0.000423026	0.000172134	0.000113574	1.44113e-05	0.000113574
SEC11A	1.07135	0.0856876	0.0204633	0.000174347	0.00016273	0.000174347
AKAP13	0.94486	0.177833	0.038949	0.000299476	0.000316958	0.000316958
ISG20	1.4846	0.0298446	0.00798349	0.000127062	8.55592e-05	0.000127062
IQGAP1	0.970026	0.704301	0.126682	0.000248505	0.000256187	0.000256187
CHD2	0.507987	0.00601938	0.00189472	8.13257e-05	0.000160177	0.000160177
LRRK1	0.423117	3.98541e-05	2.08808e-05	8.82201e-05	0.000208617	0.000208617
SELENOS	0.528917	9.33838e-07	7.41166e-07	0.000154962	0.000293056	0.000293056
STUB1	1.32273	0.00026989	0.000113867	0.000122498	9.25893e-05	0.000122498
UBE2I	1.24632	0.00437617	0.00142409	0.000225421	0.000180852	0.000225421
CLCN7	0.245284	2.62192e-06	1.86547e-06	3.06453e-05	0.000125201	0.000125201
NME3	0.690556	0.638018	0.116946	0.000111815	0.000161958	0.000161958
NDUFB10	1.61481	5.23482e-07	4.37115e-07	0.000129278	8.00253e-05	0.000129278
RPS2	1.93519	2.86853e-15	2.09041e-14	0.00418336	0.00216169	0.00418336
SRRM2	0.819342	0.60457	0.111838	0.000267037	0.000325935	0.000325935
ELOB	1.22028	0.0160399	0.0045434	0.000357413	0.00029288	0.000357413
IL32	0.770912	0.00541891	0.00172833	0.000176978	0.000229594	0.000229594
EMP2	0.548662	0.0342106	0.00902094	6.47381e-05	0.000118063	0.000118063
CIITA	0.495975	0.00387959	0.00127805	0.000184421	0.000371923	0.000371923
SOCS1	3.24181	9.88845e-18	1.13239e-16	0.000377529	0.000116397	0.000377529
LITAF	2.51678	7.61902e-13	3.39306e-12	0.000449049	0.000178371	0.000449049
SNN	1.26354	0.0218928	0.00601014	0.000131287	0.000103886	0.000131287
RSL1D1	1.69962	4.58804e-07	3.89877e-07	0.000112306	6.60418e-05	0.000112306
NDE1	0.917399	0.048347	0.0123557	0.000198735	0.000216636	0.000216636
RPS15A	1.15813	0.0602473	0.015014	0.0026707	0.00230603	0.0026707
ARL6IP1	0.743905	0.465554	0.0892098	0.000101724	0.000136773	0.000136773
SMG1	0.437069	4.18911e-06	2.83779e-06	0.00016045	0.000367213	0.000367213
ITPRIPL2	0.638383	0.194998	0.0420574	8.80261e-05	0.000137937	0.000137937
NPIPB5	0.461531	0.155707	0.0347356	4.66978e-05	0.00010128	0.00010128
NDUFAB1	1.75249	3.48584e-07	3.15146e-07	0.000111452	6.35596e-05	0.000111452
PPP4C	1.14707	0.00907965	0.00276394	0.000103925	9.05897e-05	0.000103925
BCL7C	1.34121	0.0180981	0.00507262	0.000159055	0.000118569	0.000159055
FUS	1.01361	0.0951735	0.022483	0.000233176	0.000230044	0.000233176
ZNF267	0.642725	0.0306667	0.00815803	0.000197193	0.000306856	0.000306856
PHKB	0.683844	0.876731	0.151357	0.000142123	0.000207869	0.000207869
CYLD	0.480231	0.0040266	0.00131925	9.14536e-05	0.000190529	0.000190529
HERPUD1	0.500009	0.00397026	0.00130257	7.87233e-05	0.000157529	0.000157529
TRADD	1.19405	0.0487751	0.0124518	0.000190771	0.000159754	0.000190771
ATP6V0D1	0.880896	0.711795	0.127648	9.42029e-05	0.000106951	0.000106951
NFAT5	0.664114	0.836454	0.145447	9.26097e-05	0.000139492	0.000139492
PSMD7	1.78077	4.21405e-12	1.51255e-11	0.000230468	0.000129383	0.000230468
GABARAPL2	1.39229	6.82241e-05	3.38984e-05	0.000454096	0.000326127	0.000454096
PLCG2	0.165611	9.54376e-09	1.44347e-08	2.56285e-05	0.000155181	0.000155181
COTL1	1.23381	0.0021831	0.00076867	0.000667621	0.00054109	0.000667621
COX4I1	1.35277	2.37735e-05	1.29347e-05	0.000931278	0.000688401	0.000931278
MAP1LC3B	1.31543	0.000378565	0.000155622	0.000186348	0.000141643	0.000186348
CYBA	1.41241	1.23599e-08	1.80143e-08	0.00147258	0.00104258	0.00147258
MVD	1.79933	9.65777e-09	1.45159e-08	0.000110255	6.12376e-05	0.000110255
APRT	1.20853	0.00756336	0.00233487	0.000221224	0.000183037	0.000221224
ANKRD11	0.855177	0.399575	0.0778698	0.000253304	0.000296215	0.000296215
SPG7	0.890991	0.0145791	0.00417883	0.000100017	0.000112265	0.000112265
RPL13	1.26246	0.00121971	0.000449192	0.00476277	0.0037726	0.00476277
TCF25	0.682131	0.0379924	0.00994185	0.000216564	0.000317521	0.000317521
YWHAE	1.56333	2.85978e-08	3.69749e-08	0.000294044	0.000188057	0.000294044
PAFAH1B1	0.876225	0.986062	0.165711	0.000134207	0.000153177	0.000153177
ARRB2	0.628029	0.000468385	0.00018931	0.000199619	0.000317901	0.000317901
CXCL16	0.688001	0.00405138	0.00132557	0.000219186	0.000318622	0.000318622
VMO1	0.139123	4.37853e-18	6.19392e-17	8.52625e-05	0.000613387	0.000613387
PSMB6	1.40448	3.63817e-05	1.93567e-05	0.000247624	0.000176285	0.000247624
MINK1	0.423538	0.0154969	0.00440516	4.47726e-05	0.000105827	0.000105827
PFN1	1.37262	1.26757e-07	1.31962e-07	0.00256211	0.00186657	0.00256211
SPAG7	1.44595	2.58007e-06	1.84663e-06	0.000130532	9.0248e-05	0.000130532
C1QBP	2.22353	7.05415e-10	1.46242e-09	0.000120787	5.42752e-05	0.000120787
TXNDC17	1.46702	0.000169819	7.66204e-05	0.000106297	7.24301e-05	0.000106297
ACADVL	0.922461	0.0438386	0.0113482	0.000148363	0.000160842	0.000160842
EIF5A	1.48342	9.42649e-07	7.45698e-07	0.000269035	0.000181333	0.000269035
EIF4A1	0.763454	0.909356	0.155427	9.62966e-05	0.000126159	0.000126159
SAT2	0.347706	7.27811e-06	4.511e-06	5.00733e-05	0.00014417	0.00014417
CHD3	0.923058	0.411446	0.0797954	9.94902e-05	0.00010779	0.00010779
TRAPPC1	1.12455	0.0184993	0.005173	0.000109582	9.74365e-05	0.000109582
RPL26	1.05875	0.113659	0.0264089	0.00243247	0.0022975	0.00243247
NCOR1	1.528	3.37723e-07	3.0648e-07	0.000130006	8.5053e-05	0.000130006
UBB	1.41085	7.31808e-05	3.58428e-05	0.000685454	0.00048582	0.000685454
SPECC1	0.918214	0.16616	0.0367268	0.000140354	0.000152863	0.000152863
WSB1	0.784411	0.556761	0.104522	0.000110372	0.000140731	0.000140731
RPL23A	1.51622	7.17008e-09	1.14191e-08	0.00187163	0.00123437	0.00187163
NUFIP2	0.476052	0.233365	0.0490137	5.51368e-05	0.000115915	0.000115915
SUZ12	1.47228	2.68583e-08	3.51033e-08	0.000147655	0.000100263	0.000147655
ZNF207	0.823865	0.344312	0.0686581	0.000172531	0.000209435	0.000209435
PSMD11	1.48093	9.5626e-08	1.0453e-07	0.000133783	9.03092e-05	0.000133783
GGNBP2	1.08384	0.00930183	0.00281731	0.000111794	0.00010314	0.000111794
MLLT6	0.750737	0.341383	0.0682436	7.56647e-05	0.000100816	0.000100816
PSMB3	1.74249	4.3181e-08	5.24461e-08	0.000198023	0.000113607	0.000198023
RPL23	1.95435	2.58821e-13	1.27025e-12	0.000903833	0.00046243	0.000903833
RPL19	1.32943	2.07693e-05	1.14557e-05	0.00287994	0.00216628	0.00287994
CCR7	0.901315	0.376123	0.0739587	0.00295631	0.00328001	0.00328001
EIF1	1.04608	0.446177	0.0857017	0.00240515	0.0022992	0.00240515
DNAJC7	1.3124	0.000835158	0.000322379	0.000147677	0.000112504	0.000147677
RAB5C	1.44622	8.95642e-06	5.43909e-06	0.000115281	7.96855e-05	0.000115281
STAT5A	1.70527	1.69248e-06	1.26011e-06	0.000127363	7.46526e-05	0.000127363
STAT3	0.696873	0.125696	0.0287884	0.000111157	0.000159546	0.000159546
RPL27	1.11049	0.0592491	0.0148422	0.00116552	0.00104954	0.00116552
GRN	0.657001	0.3645	0.0721453	9.94724e-05	0.000151448	0.000151448
NMT1	1.81041	4.08819e-11	1.06863e-10	0.000117362	6.47879e-05	0.000117362
AC008105.3	0.517986	0.0861069	0.020543	9.21499e-05	0.00017798	0.00017798
FMNL1	0.783002	0.279849	0.0573736	0.000197197	0.000251871	0.000251871
MAP3K14	0.52695	8.70663e-09	1.33363e-08	0.000160599	0.000304848	0.000304848
NPEPPS	0.61718	0.211446	0.0450792	6.25399e-05	0.000101385	0.000101385
KPNB1	0.873071	0.531876	0.100556	0.000182374	0.0002089	0.0002089
LUC7L3	0.601234	0.665574	0.1208	0.000115158	0.000191592	0.000191592
SPAG9	0.617921	0.162049	0.0358841	0.000141539	0.00022911	0.00022911
MMD	0.898139	0.489204	0.0931479	0.000104007	0.000115813	0.000115813
AC004687.1	0.715621	0.700035	0.126103	8.08416e-05	0.000113001	0.000113001
MTMR4	0.714337	0.70894	0.127326	9.74574e-05	0.000136465	0.000136465
VMP1	0.441384	0.0123061	0.00359153	0.000168385	0.000381602	0.000381602
MED13	0.654296	0.220198	0.0465326	8.82908e-05	0.000134985	0.000134985
PSMC5	1.46174	4.41335e-06	2.97294e-06	0.000119376	8.16403e-05	0.000119376
DDX5	0.782186	0.0402139	0.0104549	0.000675243	0.0008633	0.0008633
BPTF	1.46622	1.55352e-08	2.18478e-08	0.00012479	8.50829e-05	0.00012479
PRKAR1A	0.683656	0.598846	0.11095	8.28469e-05	0.000121222	0.000121222
ABCA5	0.260341	0.000104382	4.9414e-05	5.28667e-05	0.00020331	0.00020331
RPL38	1.19095	0.00258971	0.00089352	0.00087784	0.000737076	0.00087784
TTYH2	0.376303	0.00149558	0.000540034	5.15e-05	0.000136999	0.000136999
ATP5PD	1.60997	6.67246e-07	5.51416e-07	0.000122071	7.57897e-05	0.000122071
JPT1	0.7854	0.715244	0.127885	0.000151282	0.000192641	0.000192641
SUMO2	1.56712	7.70341e-10	1.54379e-09	0.000611188	0.000389976	0.000611188
GRB2	1.19953	0.00380425	0.00126014	0.000128503	0.000107114	0.000128503
H3F3B	1.32641	0.00141218	0.000511457	0.00088797	0.000669432	0.00088797
SPHK1	2.9784	1.84633e-06	1.362e-06	0.000120986	4.05645e-05	0.000120986
SRSF2	0.694179	0.0287545	0.00771764	0.000190724	0.000274785	0.000274785
SEC14L1	0.862763	0.882242	0.15209	9.9793e-05	0.00011568	0.00011568
SYNGR2	0.682846	0.000671304	0.000264219	0.000399627	0.000585277	0.000585277
SOCS3	1.80533	6.12995e-06	3.93108e-06	0.000104848	5.80389e-05	0.000104848
CYTH1	0.598133	5.00058e-06	3.32199e-06	0.000325622	0.000544454	0.000544454
RNF213	0.597073	0.00619502	0.00193733	0.000188458	0.000315694	0.000315694
ACTG1	2.26382	4.13289e-20	9.03541e-19	0.00436794	0.0019294	0.00436794
P4HB	0.676095	0.829408	0.144536	0.000128455	0.000190036	0.000190036
ARHGDIA	1.07539	0.0445519	0.0114957	0.000251857	0.000234195	0.000251857
ANAPC11	1.39807	0.000374027	0.00015402	0.000132994	9.51025e-05	0.000132994
MAFG	0.904002	0.541676	0.102088	0.000187052	0.000206924	0.000206924
USP14	1.71505	3.51564e-07	3.1665e-07	0.000115377	6.72378e-05	0.000115377
SMCHD1	0.447707	0.160801	0.0356405	8.57019e-05	0.000191529	0.000191529
MYL12A	2.12805	6.28913e-11	1.59204e-10	0.000482236	0.000226564	0.000482236
MYL12B	1.15798	0.00254136	0.000883174	0.000653195	0.000564067	0.000653195
TGIF1	1.16817	0.00711153	0.00220388	0.000101135	8.65632e-05	0.000101135
NDUFV2	1.49157	1.64589e-06	1.22922e-06	0.000269955	0.000180959	0.000269955
ANKRD12	0.766901	0.278708	0.0572372	0.000272888	0.000355858	0.000355858
RALBP1	2.01917	2.80584e-07	2.61534e-07	0.000128601	6.36471e-05	0.000128601
VAPA	0.948349	0.38022	0.0745207	0.000205045	0.000216217	0.000216217
TUBB6	1.42601	0.0119614	0.00352514	0.00014054	9.8529e-05	0.00014054
ROCK1	1.24852	0.00197879	0.000700834	0.000129823	0.000103964	0.000129823
SNRPD1	1.8857	1.03741e-07	1.12378e-07	0.000112833	5.97964e-05	0.000112833
DSC2	0.38323	1.5183e-09	2.85255e-09	0.000109457	0.000285754	0.000285754
DSG2	0.25115	4.82872e-11	1.24864e-10	7.24289e-05	0.000288644	0.000288644
ATP5F1A	2.04054	6.2774e-10	1.31271e-09	0.000101433	4.96654e-05	0.000101433
SMAD2	0.486219	0.0961529	0.0226476	7.39832e-05	0.00015225	0.00015225
RPL17	0.648883	0.0884592	0.0210624	8.2942e-05	0.000127869	0.000127869
MBD2	1.73068	8.6653e-08	9.69241e-08	0.00020382	0.000117733	0.00020382
TXNL1	1.67538	1.33855e-07	1.36398e-07	0.000166391	9.9281e-05	0.000166391
MALT1	0.43899	2.54279e-07	2.42659e-07	0.000380713	0.000867357	0.000867357
PMAIP1	0.97298	0.910952	0.155589	0.000148434	0.000152558	0.000152558
BCL2	0.818569	0.0764646	0.0185931	8.61806e-05	0.000105301	0.000105301
CYB5A	1.15988	0.0372073	0.00974702	0.000191952	0.000165481	0.000191952
FKBP1A	2.06415	4.68523e-13	2.16678e-12	0.00015248	7.38264e-05	0.00015248
SIRPA	0.858718	0.432633	0.0835003	9.03663e-05	0.000105248	0.000105248
SNRPB	1.8851	5.55244e-11	1.4205e-10	0.00021378	0.000113365	0.00021378
RASSF2	1.28591	0.0113163	0.00335974	0.000144319	0.000112212	0.000144319
SNRPB2	1.746	4.52996e-07	3.86306e-07	0.000109859	6.28839e-05	0.000109859
DSTN	2.07941	1.46912e-08	2.07824e-08	0.000141087	6.78053e-05	0.000141087
RRBP1	0.540297	0.00126569	0.000463992	9.79435e-05	0.00018135	0.00018135
INSM1	0.470648	0.0156616	0.00444672	0.000116696	0.000248043	0.000248043
CST3	0.433905	0.001221	0.000448978	0.000589254	0.00135814	0.00135814
CST7	0.51286	6.99553e-08	8.08804e-08	0.000676538	0.00131923	0.00131923
ABHD12	0.688613	0.193868	0.0419641	0.000131024	0.000190311	0.000190311
MAPRE1	1.47487	5.33311e-06	3.49462e-06	0.000101601	6.88609e-05	0.000101601
CHMP4B	1.18416	0.00916312	0.00278582	0.000219752	0.000185563	0.000219752
RALY	1.55161	3.83727e-07	3.38023e-07	0.000131123	8.44778e-05	0.000131123
EIF2S2	1.24342	0.000224021	9.65475e-05	0.000197705	0.000158985	0.000197705
DYNLRB1	1.49361	5.67284e-06	3.6871e-06	0.00016605	0.000111146	0.00016605
EIF6	1.2383	0.00270984	0.000932293	0.000188684	0.000152357	0.000188684
ROMO1	1.29006	7.00801e-05	3.46773e-05	0.000118062	9.14973e-05	0.000118062
RBM39	0.795013	0.875251	0.15121	0.000238027	0.000299422	0.000299422
SCAND1	2.37404	1.24404e-13	6.36533e-13	0.000138549	5.83105e-05	0.000138549
NORAD	0.731312	0.206963	0.0443595	7.5828e-05	0.000103719	0.000103719
PPP1R16B	0.793751	0.711946	0.127579	9.14091e-05	0.000115183	0.000115183
TOP1	1.69633	8.61854e-08	9.68515e-08	0.000126421	7.44913e-05	0.000126421
ADA	7.74796	9.8197e-18	1.18074e-16	0.000146852	1.88793e-05	0.000146852
YWHAB	1.89889	6.83137e-12	2.22005e-11	0.000294668	0.000155139	0.000294668
STK4	0.519366	1.52095e-09	2.83538e-09	0.000603109	0.00116132	0.00116132
CD40	2.3069	8.53549e-13	3.73209e-12	0.000616503	0.000267194	0.000616503
NCOA3	0.566475	0.0348109	0.00915917	9.51649e-05	0.00016806	0.00016806
SULF2	0.375634	1.90374e-06	1.39579e-06	6.08681e-05	0.000162183	0.000162183
PREX1	2.07855	1.66931e-08	2.32048e-08	0.000106973	5.14211e-05	0.000106973
ZFAS1	0.903839	0.532132	0.100526	0.000567279	0.000627643	0.000627643
RNF114	1.67237	2.71682e-06	1.92729e-06	0.000103698	6.19726e-05	0.000103698
CEBPB	0.68561	0.600773	0.111221	7.06936e-05	0.00010315	0.00010315
PTPN1	1.22564	0.00574655	0.00182075	0.000518251	0.000422827	0.000518251
GNAS	1.38001	1.36035e-05	7.88297e-06	0.000595647	0.000431602	0.000595647
CTSZ	0.941126	0.293334	0.059883	0.000357302	0.000379658	0.000379658
ATP5F1E	1.24538	0.00395051	0.00129786	0.00108311	0.000869684	0.00108311
PSMA7	1.61966	1.10494e-10	2.71144e-10	0.000617551	0.000381253	0.000617551
ADRM1	1.68903	6.746e-09	1.0888e-08	0.000159289	9.42732e-05	0.000159289
RPS21	1.11935	0.0313067	0.00830989	0.00167472	0.00149614	0.00167472
PPDPF	1.60079	6.61314e-08	7.72017e-08	0.000314617	0.000196507	0.000314617
BSG	0.938204	0.0956843	0.0225815	0.000109754	0.000116988	0.000116988
ARID3A	0.923515	0.0745792	0.018153	0.00011935	0.000129241	0.000129241
CNN2	1.39886	1.67686e-05	9.46617e-06	0.000148042	0.000105806	0.000148042
ARHGAP45	1.12948	0.0621429	0.0154225	0.000164657	0.000145772	0.000164657
POLR2E	1.37611	0.000153378	6.95941e-05	0.000181939	0.000132189	0.000181939
GPX4	1.12839	0.05019	0.0127859	0.00155285	0.00137615	0.00155285
ATP5F1D	1.28553	0.00233752	0.000817058	0.000161717	0.000125779	0.000161717
CIRBP	0.936628	0.991841	0.166566	0.000323814	0.000345729	0.000345729
RPS15	1.31524	0.000217951	9.46095e-05	0.00253059	0.00192403	0.00253059
UQCR11	1.41434	4.01095e-05	2.09234e-05	0.000371591	0.000262706	0.000371591
OAZ1	1.00452	0.791805	0.139602	0.00107695	0.00107211	0.00107695
GADD45B	1.04793	0.084208	0.02017	0.000310596	0.000296387	0.000310596
AES	1.08778	0.106447	0.0248292	0.000108475	9.97148e-05	0.000108475
MFSD12	0.687169	0.218522	0.0463006	0.000101628	0.000147932	0.000147932
EEF2	1.50121	2.26339e-08	3.05792e-08	0.00049055	0.000326742	0.00049055
MAP2K2	1.54169	1.27743e-07	1.32415e-07	0.000111345	7.21928e-05	0.000111345
EBI3	4.5135	1.99602e-22	8.00017e-21	0.000991775	0.000219669	0.000991775
MYDGF	0.702654	0.327241	0.0660203	0.000146228	0.000208145	0.000208145
RPL36	0.974957	0.273805	0.0563747	0.00165744	0.00170002	0.00170002
C19orf70	0.976617	0.60615	0.111958	0.000121025	0.000123925	0.000123925
NDUFA11	1.49092	2.58061e-06	1.84153e-06	0.000200732	0.000134608	0.000200732
ALKBH7	1.56649	2.6525e-07	2.49173e-07	0.000132946	8.48379e-05	0.000132946
TRIP10	1.28929	0.00115606	0.000429698	0.000170819	0.000132471	0.000170819
PET100	1.02778	0.000517999	0.000207618	0.000107369	0.000104465	0.000107369
RPS28	1.03328	0.914767	0.155798	0.00253197	0.00245042	0.00253197
HNRNPM	1.88667	5.86351e-12	1.98603e-11	0.000293096	0.000155311	0.000293096
UBL5	1.05964	0.18754	0.040778	0.000409692	0.000386628	0.000409692
EIF3G	1.28097	0.00190537	0.000675828	0.000154078	0.000120264	0.000154078
ICAM1	0.994169	0.208782	0.0445904	0.00012414	0.000124869	0.000124869
TYK2	0.617035	0.762629	0.135251	6.46493e-05	0.000104827	0.000104827
CDC37	1.59756	2.89137e-07	2.68467e-07	0.000152731	9.55707e-05	0.000152731
ACP5	0.19526	1.40895e-06	1.07225e-06	0.000111984	0.000573864	0.000573864
WDR83OS	1.19087	0.00464589	0.0015017	0.000168956	0.000141862	0.000168956
TRIR	1.45541	6.67466e-06	4.24643e-06	0.000340747	0.000234097	0.000340747
JUNB	1.36288	0.0002376	0.00010149	0.000481156	0.00035302	0.000481156
CALR	0.826187	0.155844	0.0347341	0.000269864	0.000326656	0.000326656
RAD23A	1.33631	8.92303e-05	4.3176e-05	0.000183082	0.000136984	0.000183082
GADD45GIP1	1.81544	2.65768e-09	4.69948e-09	0.000247202	0.000136128	0.000247202
IER2	0.758445	0.931524	0.158092	0.000117487	0.000154932	0.000154932
C19orf53	1.36576	2.58572e-05	1.40051e-05	0.000181031	0.000132527	0.000181031
NDUFB7	2.53403	8.58085e-13	3.68493e-12	0.000126229	4.97619e-05	0.000126229
BRD4	0.766279	0.674457	0.12232	0.000112517	0.000146862	0.000146862
TPM4	3.3744	3.79469e-18	5.70352e-17	0.00038192	0.000113121	0.00038192
MYO9B	1.23543	0.000577629	0.000228096	0.000139769	0.000113117	0.000139769
PGLS	1.75925	4.74625e-08	5.67859e-08	0.000183013	0.000103992	0.000183013
RPL18A	1.36251	9.50658e-05	4.57236e-05	0.00285693	0.0020968	0.00285693
IFI30	0.276571	2.00005e-07	1.94729e-07	0.000113801	0.000411694	0.000411694
JUND	0.72088	0.00433594	0.00141291	0.000430494	0.000597212	0.000597212
UBA52	1.78434	2.94692e-19	5.45144e-18	0.00184193	0.00103224	0.00184193
COPE	1.375	1.26686e-05	7.37672e-06	0.000272918	0.000198462	0.000272918
NDUFA13	1.16147	0.000763876	0.000296769	0.000156822	0.000135008	0.000156822
UQCRFS1	1.78665	4.10425e-09	6.90215e-09	0.000148828	8.32627e-05	0.000148828
PDCD5	2.99772	2.65075e-13	1.27493e-12	0.000365782	0.000121963	0.000365782
GRAMD1A	1.28825	0.0116934	0.0034589	0.000166663	0.000129353	0.000166663
COX6B1	1.36607	2.19001e-05	1.20518e-05	0.000316845	0.000231916	0.000316845
NFKBID	0.692883	0.369998	0.0729931	0.000167397	0.000241633	0.000241633
TYROBP	0.609211	0.000925998	0.000351797	0.000560498	0.000920094	0.000920094
TBCB	1.1238	0.0193455	0.00537836	0.000184189	0.000163889	0.000184189
CAPNS1	1.41416	8.24697e-06	5.05935e-06	0.000163224	0.000115396	0.000163224
SPINT2	1.0455	0.0995989	0.0234134	0.000246303	0.000235579	0.000246303
PPP1R14A	1.9459	0.00878616	0.00269163	0.000238341	0.000122442	0.000238341
PSMD8	1.40988	3.75248e-06	2.59314e-06	0.000213465	0.000151382	0.000213465
EIF3K	1.3991	4.86681e-06	3.25108e-06	0.000187898	0.000134274	0.000187898
ACTN4	0.897185	0.641788	0.117458	0.000217175	0.000242072	0.000242072
ZFP36	0.425946	0.00375016	0.00124565	0.000113673	0.000266987	0.000266987
RPS16	1.35494	2.13888e-06	1.5493e-06	0.00275985	0.00203686	0.00275985
RPS19	1.42758	1.64781e-07	1.63749e-07	0.00392775	0.0027513	0.00392775
RABAC1	0.923562	0.333661	0.0670343	0.000122876	0.000133052	0.000133052
NECTIN2	0.967889	0.455816	0.0874832	9.69929e-05	0.000100214	0.000100214
CLPTM1	0.776078	0.691604	0.124959	9.21111e-05	0.000118713	0.000118713
RELB	1.35407	5.08986e-05	2.60432e-05	0.000286839	0.000211812	0.000286839
SNRPD2	1.30916	0.000519675	0.000207943	0.00014558	0.000111181	0.00014558
CALM3	2.07578	9.01079e-12	2.81422e-11	0.000176081	8.47822e-05	0.000176081
PTGIR	1.60675	7.87155e-09	1.23724e-08	0.000352277	0.000219216	0.000352277
AP2S1	1.1586	0.000378565	0.000155356	0.000226386	0.000195385	0.000226386
C5AR1	0.341587	0.139382	0.0316218	4.49136e-05	0.00013165	0.00013165
NOP53	1.46443	1.91794e-05	1.07264e-05	0.000234157	0.00015987	0.000234157
SELENOW	0.642839	0.207077	0.0443443	6.78449e-05	0.000105587	0.000105587
EMP3	1.17275	0.0278034	0.00749583	0.000372603	0.000317705	0.000372603
RPL18	1.20472	0.0101221	0.00305038	0.00208401	0.00172987	0.00208401
PPP1R15A	1.24799	0.0719373	0.0175811	0.000273103	0.000218818	0.000273103
BAX	1.1659	0.109733	0.0255708	0.000142346	0.000122079	0.000142346
FTL	0.831498	0.592145	0.109878	0.00906755	0.0109051	0.0109051
RPL13A	2.81439	4.53383e-31	1.09032e-28	0.0014451	0.000513414	0.0014451
RPS11	1.82698	7.67431e-16	6.36396e-15	0.00159683	0.000873988	0.00159683
PRMT1	1.41907	0.000134785	6.23337e-05	0.000219455	0.000154622	0.000219455
IL4I1	2.06758	7.35994e-11	1.8437e-10	0.000338969	0.0001639	0.000338969
ATF5	1.58351	7.0538e-06	4.4523e-06	0.000290838	0.000183636	0.000290838
RPS9	1.58046	2.08392e-11	5.82732e-11	0.00210523	0.001332	0.00210523
RPL28	1.21137	0.0121031	0.00354518	0.00313895	0.00259123	0.00313895
RPS5	1.42301	7.33452e-07	5.9791e-07	0.00142944	0.00100449	0.00142944
CHMP2A	1.28121	0.000696543	0.000273259	0.000149463	0.000116639	0.000149463
BID	1.416	0.00387602	0.00127863	0.000325592	0.000229912	0.000325592
UBE2L3	1.36982	5.09996e-05	2.59843e-05	0.000207768	0.000151653	0.000207768
MIF	0.774013	0.0037356	0.00124253	9.40923e-05	0.000121589	0.000121589
DDT	1.31673	0.000467936	0.000189446	0.000174085	0.00013219	0.000174085
SNRPD3	1.84442	1.8575e-09	3.40991e-09	0.00013661	7.40277e-05	0.00013661
GRK3	0.673163	0.367742	0.0727271	0.000110863	0.000164732	0.000164732
EWSR1	0.665772	0.586745	0.109044	0.000100112	0.000150413	0.000150413
NEFH	1277.18	0.000269564	0.00011393	0.000108933	0	0.000108933
UQCR10	1.41235	6.75042e-05	3.36101e-05	0.000219227	0.000155196	0.000219227
HMOX1	0.520584	0.0732918	0.0178758	0.000335397	0.000644349	0.000644349
MCM5	0.603179	0.289866	0.0592253	6.73884e-05	0.000111778	0.000111778
MYH9	1.52942	2.07683e-05	1.14815e-05	0.000212209	0.000138722	0.000212209
EIF3D	1.42134	6.5202e-05	3.25989e-05	0.000137471	9.66936e-05	0.000137471
GGA1	0.486713	0.550351	0.103561	4.94465e-05	0.000101683	0.000101683
LGALS1	0.754346	0.129391	0.0294943	0.00162041	0.00214813	0.00214813
EIF3L	1.41832	1.60871e-05	9.12429e-06	0.000206951	0.000145887	0.000206951
MAFF	1.25943	4.14791e-06	2.81782e-06	0.000116858	9.27691e-05	0.000116858
DDX17	0.52411	7.26541e-06	4.51477e-06	0.000224479	0.000428382	0.000428382
CBX6	0.814501	0.698585	0.125936	0.000204659	0.000251289	0.000251289
APOBEC3G	2.56317	3.64617e-10	8.19482e-10	0.00013506	5.26406e-05	0.00013506
RPL3	1.33051	0.000106255	5.02016e-05	0.00210696	0.00158355	0.00210696
ATF4	0.848138	0.311432	0.0629894	0.000247184	0.000291458	0.000291458
ST13	1.55406	7.20718e-05	3.55167e-05	0.000182866	0.000117639	0.000182866
RBX1	1.08362	0.207183	0.0443276	0.000373707	0.000344862	0.000373707
XRCC6	1.28792	0.00276679	0.000949172	0.000168084	0.000130489	0.000168084
SMDT1	1.09195	0.0695626	0.0170701	0.00012259	0.00011226	0.00012259
NDUFA6	1.49348	3.34683e-06	2.33293e-06	0.000129918	8.69618e-05	0.000129918
A4GALT	0.258912	1.46571e-06	1.10843e-06	3.4551e-05	0.000133691	0.000133691
FAM118A	0.457606	0.00919607	0.00279231	6.87334e-05	0.000150303	0.000150303
CRELD2	0.420523	0.0265322	0.00717724	5.16518e-05	0.000122945	0.000122945
PIM3	0.758848	0.000992129	0.000373382	0.000350118	0.000461408	0.000461408
TYMP	1.0386	0.712426	0.12757	0.00107963	0.0010395	0.00107963
SAMSN1	1.02749	0.862039	0.149249	0.00101943	0.000992154	0.00101943
NRIP1	1.24842	0.00614333	0.00192366	0.000138011	0.000110532	0.000138011
MIR155HG	1.74162	2.79409e-09	4.83405e-09	0.000925787	0.00053153	0.000925787
ATP5PF	1.54817	9.89399e-07	7.75032e-07	0.000204886	0.000132311	0.000204886
BACH1	0.451717	0.00550746	0.00175193	6.2388e-05	0.000138217	0.000138217
TIAM1	0.678754	0.143597	0.0323644	6.84372e-05	0.000100868	0.000100868
SOD1	1.78384	9.00753e-08	9.93655e-08	0.000255757	0.000143338	0.000255757
IFNGR2	0.835293	0.581489	0.108234	0.000154925	0.000185491	0.000185491
SON	0.684174	0.0872858	0.0208036	0.000228476	0.000333984	0.000333984
ATP5PO	2.03599	9.70385e-13	3.95529e-12	0.000173126	8.49892e-05	0.000173126
MRPS6	1.25558	0.00375096	0.0012442	0.000704058	0.000560725	0.000704058
SLC5A3	0.696256	0.882634	0.152048	0.000358608	0.000515089	0.000515089
ETS2	1.88437	0.00614107	0.00192546	0.000101191	5.36602e-05	0.000101191
HMGN1	1.087	0.488645	0.0931152	0.000263519	0.000242421	0.000263519
CSTB	1.37161	0.00136313	0.000495933	0.000917288	0.000668743	0.000917288
SUMO3	1.14191	0.00127997	0.000468514	0.000123202	0.000107881	0.000123202
PRMT2	1.08424	0.0107005	0.00320462	0.000175314	0.000161686	0.000175314
MT-ND1	0.871239	0.0993385	0.0233751	0.00307354	0.0035278	0.0035278
MT-ND2	0.545387	0.000190832	8.45156e-05	0.00157804	0.00289351	0.00289351
MT-CO1	0.713693	0.894289	0.153836	0.0118294	0.0165749	0.0165749
MT-CO2	0.632543	0.0350798	0.00920975	0.00828473	0.0130976	0.0130976
MT-ATP8	0.107633	3.60074e-25	2.1648e-23	6.02975e-05	0.000560923	0.000560923
MT-ATP6	0.697961	0.828164	0.144529	0.00642662	0.00920774	0.00920774
MT-CO3	0.756789	0.261623	0.0541448	0.00886026	0.0117077	0.0117077
MT-ND3	0.353649	1.28463e-19	2.57443e-18	0.0040627	0.0114881	0.0114881
MT-ND4L	0.241825	6.45416e-18	8.16907e-17	0.000263619	0.00109039	0.00109039
MT-ND4	0.895597	0.00822812	0.00252712	0.00537862	0.00600564	0.00600564
MT-ND5	0.644929	0.76507	0.135584	0.00086785	0.0013457	0.0013457
MT-ND6	0.384342	0.00163736	0.00058946	0.000118322	0.000307992	0.000307992
MT-CYB	0.857808	0.283695	0.0581125	0.00478499	0.00557817	0.00557817
AC006058.1	0.100266	6.52677e-09	1.06053e-08	1.08703e-05	0.00010918	0.00010918
CD80	0.806495	0.339597	0.0679432	0.000111189	0.000137888	0.000137888
CD86	1.6986	3.04025e-07	2.80127e-07	0.000483077	0.000284362	0.000483077
CSTA	0.501351	0.0690246	0.0169554	0.000124957	0.000249326	0.000249326
IRF4	0.747015	0.890159	0.153235	0.000246153	0.000329545	0.000329545
HLA-DQA1	0.691313	4.21828e-06	2.84952e-06	0.00144704	0.00209322	0.00209322
HLA-DQA2	0.498187	0.000136424	6.28504e-05	0.000400555	0.000804111	0.000804111
CRLF2	1.16931	0.0186328	0.0052043	0.00014045	0.000120102	0.00014045
P2RY10	0.50545	0.000288632	0.000121137	9.92564e-05	0.000196456	0.000196456
CCL19	0.596496	0.659111	0.119898	0.000347159	0.000582056	0.000582056
SPI1	0.814793	0.236701	0.0496275	0.00019101	0.000234446	0.000234446
IL2RA	0.973029	0.0235483	0.00644253	0.000287256	0.00029522	0.00029522
FLT3	0.427015	3.92572e-05	2.0613e-05	8.74823e-05	0.000204984	0.000204984
TVP23A	0.825525	0.735345	0.130895	0.000150095	0.000181836	0.000181836
CCL22	1.63733	0.00224302	0.000787462	0.0047614	0.00290799	0.0047614
CCL17	2.87639	0.0132524	0.00383976	0.00125829	0.000437399	0.00125829
ALPK2	0.192664	1.10273e-07	1.17862e-07	4.21312e-05	0.000219035	0.000219035
NCCRP1	1.37368	0.0099305	0.00299639	0.000160273	0.000116651	0.000160273

## Sheet: Activated T cells
Supplementary Table3 - Differential gene expression between NEC and neonatal for each cell type subset shown in the study. Included are all genes with sum-normalized expression above 10^-4. P-values were calculated using two-sided Wilcoxon rank-sum tests. Q-values were computed using the Benjamini-Hochberg false discovery rate correction. (Activated T cells)
Gene name	NEC/Neonatal	p-value	q-value	Mean NEC	Mean Neonatal	max expression
ISG15	1.44075	0.00523532	0.00208695	0.000218794	0.000151854	0.000218794
TNFRSF18	3.25095	8.75812e-21	5.12662e-20	0.000463019	0.000142409	0.000463019
TNFRSF4	3.63963	0.000187463	0.000100559	0.000112819	3.098e-05	0.000112819
SDF4	1.55839	5.62749e-09	7.30595e-09	0.000124578	7.99319e-05	0.000124578
AURKAIP1	1.08581	0.0847817	0.0243021	0.000163979	0.000151018	0.000163979
MRPL20	1.00808	0.250553	0.063045	0.000180996	0.000179545	0.000180996
SSU72	0.971501	0.58516	0.128279	0.000142491	0.000146672	0.000146672
GNB1	1.46238	8.25348e-07	6.85025e-07	0.000150245	0.000102732	0.000150245
RER1	1.02315	0.388447	0.091401	0.000136417	0.00013333	0.000136417
RPL22	0.853131	0.000253131	0.000132587	0.00126	0.00147692	0.00147692
TNFRSF25	1.75969	2.76497e-08	3.18117e-08	0.000256808	0.000145929	0.000256808
PARK7	1.57683	1.90658e-17	7.31192e-17	0.000423776	0.000268743	0.000423776
ENO1	2.09324	2.1705e-25	2.41398e-24	0.00116635	0.000557186	0.00116635
SRM	1.37205	0.000207566	0.000110808	0.000158161	0.000115268	0.000158161
EFHD2	1.61701	1.84641e-07	1.76521e-07	0.000170438	0.000105394	0.000170438
SPEN	1.6147	4.79345e-09	6.27196e-09	0.000102471	6.34522e-05	0.000102471
NECAP2	1.04947	0.153036	0.0410129	0.000108259	0.000103155	0.000108259
CAPZB	1.40604	2.00944e-07	1.89931e-07	0.000241524	0.000171769	0.000241524
MINOS1	1.04839	0.359922	0.0855946	0.000137523	0.000131175	0.000137523
DDOST	0.742843	0.0860241	0.0245738	8.88659e-05	0.000119638	0.000119638
HP1BP3	0.64624	0.000176151	9.52565e-05	0.000125264	0.000193849	0.000193849
CDC42	0.985555	0.89908	0.179629	0.000522015	0.000529666	0.000529666
LUZP1	1.08901	0.308109	0.0750924	0.00011769	0.000108068	0.00011769
HNRNPR	1.01122	0.153331	0.0410589	0.000192321	0.000190187	0.000192321
ID3	0.445506	3.44519e-09	4.63507e-09	0.00010482	0.000235312	0.000235312
RPL11	0.804572	3.55492e-12	7.18855e-12	0.00291411	0.00362194	0.00362194
PITHD1	0.903876	0.64913	0.139822	9.76208e-05	0.000108005	0.000108005
PNRC2	0.92168	0.611997	0.133199	0.000104739	0.000113641	0.000113641
SRSF10	1.08223	0.0859635	0.0245775	0.000201906	0.000186564	0.000201906
RCAN3	0.721211	0.0460629	0.0142835	7.44458e-05	0.000103233	0.000103233
SRRM1	0.783653	0.000233912	0.0001231	0.000239617	0.000305776	0.000305776
RUNX3	1.45632	1.97228e-05	1.28027e-05	0.000386965	0.000265707	0.000386965
SYF2	0.755283	0.000533712	0.00026226	0.000189984	0.000251548	0.000251548
RSRP1	0.815623	0.0120788	0.00439971	0.000198793	0.000243737	0.000243737
TMEM50A	1.10445	0.039049	0.0122567	0.000420207	0.000380466	0.000420207
STMN1	0.490899	1.39816e-08	1.7088e-08	0.000116978	0.000238319	0.000238319
SH3BGRL3	1.27203	4.81696e-05	2.89063e-05	0.00125159	0.000983922	0.00125159
CD52	1.51301	0.000653296	0.000317747	0.000564538	0.000373114	0.000564538
HMGN2	0.992149	0.649359	0.139781	0.000250729	0.000252713	0.000252713
NUDC	1.16578	0.00178395	0.000785253	0.000173249	0.000148609	0.000173249
WASF2	0.954931	0.654915	0.140524	0.000168345	0.000176292	0.000176292
IFI6	4.95697	9.73996e-19	4.33302e-18	0.000117268	2.36381e-05	0.000117268
DNAJC8	1.04987	0.084176	0.0241493	0.000192546	0.000183399	0.000192546
ATP5IF1	0.816072	0.0114099	0.00418806	0.000200097	0.0002452	0.0002452
SNHG12	0.84863	0.380609	0.0896833	0.000109834	0.00012943	0.00012943
YTHDF2	1.4436	1.9358e-05	1.25904e-05	0.000127654	8.84206e-05	0.000127654
EPB41	0.65723	1.51082e-06	1.19452e-06	0.000125202	0.000190511	0.000190511
SRSF4	1.30878	4.73828e-05	2.85369e-05	0.000154827	0.000118292	0.000154827
LAPTM5	1.03684	0.379962	0.0896574	0.000354774	0.000342166	0.000354774
PTP4A2	1.7149	2.2019e-17	8.25473e-17	0.000314977	0.000183661	0.000314977
KHDRBS1	1.30057	6.07202e-05	3.59211e-05	0.000203276	0.000156292	0.000203276
EIF3I	1.3495	6.47765e-08	6.83952e-08	0.000258337	0.000191425	0.000258337
LCK	1.39683	9.73377e-05	5.53271e-05	0.000313621	0.000224516	0.000313621
ZBTB8OS	1.48461	3.8716e-07	3.45393e-07	0.000100338	6.75773e-05	0.000100338
RBBP4	0.862921	0.287473	0.0708392	0.00010864	0.000125902	0.000125902
YARS	1.46279	9.65308e-07	7.91346e-07	0.000150087	0.000102595	0.000150087
SFPQ	1.65615	2.83565e-15	8.29932e-15	0.000402821	0.000243217	0.000402821
PSMB2	1.5245	3.8212e-08	4.26406e-08	0.000202203	0.000132628	0.000202203
MAP7D1	1.63776	5.26304e-08	5.66462e-08	0.000123204	7.52178e-05	0.000123204
THRAP3	1.16267	0.0239316	0.00800086	0.00026272	0.00022596	0.00026272
MEAF6	0.609764	1.54664e-06	1.21708e-06	9.48922e-05	0.000155636	0.000155636
NDUFS5	1.00026	0.991881	0.194216	0.000344664	0.000344575	0.000344664
MACF1	1.08902	0.122782	0.0336896	0.000145772	0.000133854	0.000145772
CAP1	1.35844	1.5317e-05	1.02211e-05	0.000226334	0.000166606	0.000226334
SMAP2	0.293168	3.36704e-16	1.1014e-15	8.19597e-05	0.000279624	0.000279624
YBX1	1.16968	0.000302287	0.000155407	0.00106896	0.000913884	0.00106896
ATP6V0B	0.951333	0.616664	0.133866	0.000178507	0.00018764	0.00018764
RPS8	0.733795	2.07541e-12	4.41061e-12	0.00272554	0.00371432	0.00371432
PRDX1	1.58454	8.97657e-12	1.7213e-11	0.000334185	0.000210896	0.000334185
NASP	0.837855	0.199192	0.0518012	0.000197041	0.000235178	0.000235178
UQCRH	1.07744	0.162198	0.0432252	0.000337021	0.000312796	0.000337021
CMPK1	1.25063	0.00277444	0.00117029	0.000117091	9.36209e-05	0.000117091
TXNDC12	0.706507	0.0370392	0.0117029	7.2809e-05	0.000103065	0.000103065
TUT4	0.571074	2.20071e-05	1.41479e-05	0.000105144	0.000184134	0.000184134
MAGOH	1.18229	0.00427417	0.00174339	0.000188065	0.000159064	0.000188065
TMEM59	0.8359	0.024098	0.0080484	0.000212628	0.000254374	0.000254374
JUN	1.45602	0.00203522	0.000883042	0.000487874	0.000335066	0.000487874
JAK1	0.909314	0.404221	0.0941169	0.000345704	0.000380183	0.000380183
MIER1	0.957755	0.772242	0.159542	0.000129364	0.000135071	0.000135071
SERBP1	1.39234	2.84239e-07	2.60542e-07	0.000477406	0.000342874	0.000477406
SRSF11	0.879206	0.250897	0.0630841	0.000233061	0.000265085	0.000265085
ZRANB2	0.655126	0.000260031	0.000135775	9.8933e-05	0.000151026	0.000151026
GNG5	0.99994	0.652411	0.140167	0.000283797	0.000283814	0.000283814
ODF2L	0.668962	7.71072e-05	4.45105e-05	0.000165694	0.000247699	0.000247699
SH3GLB1	1.03012	0.206259	0.0535139	0.000168885	0.000163946	0.000168885
SELENOF	1.07706	0.0592637	0.0178461	0.000217514	0.00020195	0.000217514
LMO4	0.923297	0.852327	0.172457	0.00018881	0.000204497	0.000204497
GTF2B	0.993751	0.147972	0.0399121	0.000116004	0.000116733	0.000116733
GBP2	2.45568	8.15407e-17	2.83399e-16	0.000360318	0.000146714	0.000360318
GBP4	5.13736	3.38035e-31	7.5191e-30	0.000177753	3.45808e-05	0.000177753
GBP5	18.3021	7.42525e-46	4.95491e-44	0.000228521	1.24635e-05	0.000228521
RPL5	0.869548	3.58362e-05	2.21014e-05	0.00198661	0.00228465	0.00228465
DNTTIP2	1.27409	0.00120054	0.000547217	0.000142649	0.000111957	0.000142649
GCLM	1.20813	0.225061	0.0572787	0.000101831	8.4284e-05	0.000101831
PRPF38B	1.33713	0.000530038	0.000260839	0.000212621	0.000159007	0.000212621
SARS	0.961488	0.335443	0.0809266	0.000107411	0.000111714	0.000111714
PSMA5	1.26147	3.47122e-05	2.15677e-05	0.000221443	0.000175539	0.000221443
GNAI3	1.12219	0.062249	0.0185941	0.000148732	0.000132535	0.000148732
LAMTOR5	1.25085	0.00116708	0.00053489	0.00020821	0.00016645	0.00020821
CD53	0.937811	0.798332	0.163817	0.000362436	0.000386472	0.000386472
ATP5PB	1.343	3.36979e-05	2.09765e-05	0.000171548	0.000127729	0.000171548
RAP1A	1.1803	0.0145606	0.00516829	0.000135476	0.000114777	0.000135476
CAPZA1	1.05383	0.344134	0.0826053	0.000216958	0.000205875	0.000216958
RHOC	1.47328	2.0284e-05	1.30906e-05	0.000137211	9.31254e-05	0.000137211
PTPN22	0.683761	3.36866e-05	2.10087e-05	0.000225712	0.000330115	0.000330115
HIPK1	1.22264	0.0138554	0.00496021	0.000103953	8.50184e-05	0.000103953
CSDE1	1.64402	4.68511e-12	9.41688e-12	0.000265642	0.000161571	0.000265642
ATP1A1	1.18356	0.0517972	0.0158118	0.000117486	9.92608e-05	0.000117486
CD2	2.04454	5.63766e-07	4.91129e-07	0.0003553	0.000173768	0.0003553
LINC00623	0.503217	5.21284e-07	4.56504e-07	7.522e-05	0.000149502	0.000149502
RNF115	1.00375	0.395922	0.0925073	0.000113369	0.000112945	0.000113369
RBM8A	1.10864	0.0281072	0.00917619	0.000377266	0.000340295	0.000377266
TXNIP	0.383464	4.91766e-12	9.8251e-12	0.000150899	0.000393554	0.000393554
AC245297.3	0.67241	0.000434855	0.000216553	0.000123308	0.000183393	0.000183393
PLEKHO1	1.3173	0.000616969	0.000301396	0.000209677	0.000159167	0.000209677
ANP32E	1.2935	0.00139255	0.000626184	0.000165723	0.000128115	0.000165723
APH1A	1.18495	0.0133735	0.00481348	0.000128891	0.000108769	0.000128891
MRPS21	0.875943	0.48177	0.10935	0.00011809	0.000134819	0.000134819
MCL1	1.55567	6.46557e-11	1.11775e-10	0.000373558	0.000240119	0.000373558
ENSA	1.22839	0.000171324	9.30989e-05	0.000225427	0.00018351	0.000225427
C1orf56	0.734661	0.00606054	0.00238739	0.000185934	0.000253096	0.000253096
CDC42SE1	0.827298	0.108832	0.0301596	0.000220489	0.000266522	0.000266522
PSMD4	1.33742	1.69596e-05	1.1139e-05	0.000142655	0.000106659	0.000142655
PSMB4	1.24328	0.000899465	0.000422095	0.000163307	0.000131347	0.000163307
S100A10	0.499291	3.30807e-18	1.41506e-17	0.000287454	0.000575749	0.000575749
S100A11	0.569002	2.75186e-12	5.70289e-12	0.000463215	0.0008141	0.0008141
S100A6	1.83772	1.98053e-09	2.82398e-09	0.000719737	0.000391636	0.000719737
S100A4	2.39959	4.25114e-09	5.6286e-09	0.000404906	0.000168726	0.000404906
ILF2	1.32679	2.48268e-05	1.58385e-05	0.000227414	0.000171396	0.000227414
JTB	1.0118	0.784417	0.161557	0.000271124	0.000267961	0.000271124
RPS27	0.686564	2.29996e-23	1.74407e-22	0.00452262	0.00658734	0.00658734
TPM3	1.09406	0.0284362	0.00923838	0.000445044	0.000406781	0.000445044
C1orf43	1.09919	0.0395168	0.0123802	0.000135855	0.000123593	0.000135855
HAX1	1.19584	0.00294917	0.00123929	0.000103875	8.68595e-05	0.000103875
ADAR	1.47838	2.50982e-05	1.59811e-05	0.000143877	9.73127e-05	0.000143877
PBXIP1	0.665951	0.000139547	7.69594e-05	0.000118663	0.000178198	0.000178198
KRTCAP2	0.809692	0.0171022	0.00598135	0.00015804	0.000195191	0.000195191
FDPS	1.24647	0.000389323	0.000198017	0.000142547	0.000114356	0.000142547
ASH1L	1.03605	0.00987057	0.00367561	0.000108835	0.000105047	0.000108835
SSR2	1.07771	0.0658682	0.0194833	0.0003442	0.00031938	0.0003442
LMNA	3.46294	1.38027e-10	2.26863e-10	0.000255969	7.38997e-05	0.000255969
CCT3	1.42659	2.20839e-06	1.70959e-06	0.000215558	0.000151093	0.000215558
HDGF	1.52312	4.40818e-06	3.23966e-06	0.000103421	6.78926e-05	0.000103421
SH2D2A	0.84917	0.898301	0.179581	0.000135819	0.000159947	0.000159947
IFI16	0.959987	0.973494	0.191515	0.000221359	0.000230586	0.000230586
TAGLN2	0.785419	0.00268434	0.00113804	0.000412144	0.000524751	0.000524751
ARHGAP30	1.14886	0.012638	0.00457841	0.000113107	9.84484e-05	0.000113107
PFDN2	1.15991	0.0285949	0.0092809	0.000173372	0.000149468	0.000173372
UFC1	1.12797	0.00189401	0.000829319	0.000180677	0.000160176	0.000180677
FCER1G	0.974683	0.476621	0.108255	0.000159506	0.000163649	0.000163649
MGST3	0.803708	0.0873689	0.0248516	0.00010989	0.000136735	0.000136735
TMCO1	1.17778	0.00235374	0.00100684	0.000167847	0.000142508	0.000167847
CD247	1.08165	0.116715	0.0321571	0.000479165	0.000442994	0.000479165
RCSD1	0.527826	2.70134e-05	1.7038e-05	5.69801e-05	0.000107974	0.000107974
MPC2	0.938436	0.966023	0.190382	0.000128699	0.000137144	0.000137144
TIPRL	1.08663	0.0344195	0.0109686	0.000107532	9.89582e-05	0.000107532
XCL2	0.356233	1.17909e-05	8.01237e-06	5.64083e-05	0.00015839	0.00015839
XCL1	0.30953	1.07472e-06	8.68244e-07	5.78733e-05	0.000187025	0.000187025
PRRC2C	1.23104	0.000750193	0.000359117	0.000501615	0.000407469	0.000501615
PRDX6	1.15816	0.0815177	0.0235079	0.000359753	0.000310623	0.000359753
RABGAP1L	0.681646	0.0117263	0.00429004	7.26287e-05	0.00010656	0.00010656
CACYBP	1.06738	0.452996	0.103736	0.000230339	0.000215797	0.000230339
IER5	2.96976	1.12107e-25	1.33589e-24	0.000187647	6.317e-05	0.000187647
RGS16	8.59129	3.50803e-09	4.70067e-09	0.00011471	1.33308e-05	0.00011471
DHX9	1.2686	0.000529588	0.000261003	0.000104488	8.23595e-05	0.000104488
ARPC5	0.997676	0.736197	0.154003	0.000250842	0.000251426	0.000251426
FAM129A	0.766748	0.125788	0.0344295	9.18132e-05	0.000119751	0.000119751
IVNS1ABP	0.732315	0.302729	0.0741604	8.66751e-05	0.000118366	0.000118366
TPR	1.01794	0.394707	0.0924177	0.000219806	0.000215932	0.000219806
RGS1	0.747527	0.000147464	8.0924e-05	0.00051067	0.000683153	0.000683153
PTPRC	0.738207	3.79713e-05	2.3289e-05	0.000587015	0.000795199	0.000795199
PTPN7	1.90811	6.28859e-11	1.09282e-10	0.000157497	8.25298e-05	0.000157497
BTG2	2.10278	3.34722e-10	5.17042e-10	0.000201638	9.58784e-05	0.000201638
SNRPE	1.05835	0.207995	0.0538806	0.00015999	0.000151167	0.00015999
MDM4	1.13046	0.0190997	0.0065495	0.000168505	0.000149056	0.000168505
NUCKS1	0.850726	0.07729	0.0223855	0.000161755	0.000190141	0.000190141
RASSF5	1.19622	0.0282881	0.00919923	0.00011263	9.41505e-05	0.00011263
CD55	0.504826	8.66228e-08	8.89291e-08	0.000108818	0.000215578	0.000215578
CD46	0.6722	0.00509363	0.00203533	7.4589e-05	0.000110974	0.000110974
ATF3	2.3436	1.42973e-05	9.61765e-06	0.000145833	6.22124e-05	0.000145833
EPRS	1.15231	0.0514548	0.0157216	0.000108068	9.37813e-05	0.000108068
DEGS1	0.974764	0.943375	0.186469	0.000135006	0.000138501	0.000138501
SRP9	1.01419	0.802402	0.164551	0.000181502	0.000178963	0.000181502
H3F3A	0.941226	0.0685773	0.0201773	0.00131736	0.00139963	0.00139963
ARF1	1.11216	0.00688269	0.00266098	0.000335866	0.000301991	0.000335866
GUK1	0.848652	0.0768095	0.0222656	0.000323414	0.000381096	0.000381096
TOMM20	0.899031	0.222755	0.0568653	0.000165331	0.000183902	0.000183902
ARID4B	1.23729	0.0137961	0.00495491	0.000248148	0.000200553	0.000248148
ADSS	0.833647	0.342358	0.082416	8.49448e-05	0.0001019	0.0001019
COX20	1.13811	0.0417173	0.0130329	0.000133778	0.000117541	0.000133778
HNRNPU	1.28223	4.76128e-06	3.48381e-06	0.000382338	0.000298177	0.000382338
ACP1	0.86908	0.709708	0.149587	0.000107534	0.000123736	0.000123736
RPS7	0.857138	1.08203e-05	7.38291e-06	0.00210861	0.00246007	0.00246007
LINC01871	0.762739	0.00703824	0.00270857	0.000350879	0.000460032	0.000460032
ID2	1.40576	0.00128961	0.000583831	0.000341149	0.000242673	0.000341149
IAH1	1.18743	0.00939498	0.00351026	0.000135355	0.000113986	0.000135355
YWHAQ	1.41265	4.83588e-07	4.26854e-07	0.000226091	0.000160041	0.000226091
ODC1	0.905564	0.846441	0.171578	0.000121278	0.000133928	0.000133928
PDIA6	1.51232	1.16446e-07	1.15978e-07	0.000236767	0.000156551	0.000236767
LPIN1	1.65327	3.22255e-08	3.63247e-08	0.000104531	6.32174e-05	0.000104531
LAPTM4A	0.94817	0.929565	0.184724	9.56478e-05	0.000100877	0.000100877
SF3B6	1.0043	0.569016	0.125234	0.000197108	0.000196264	0.000197108
HADHA	1.07576	0.0994406	0.0278578	0.000125004	0.000116199	0.000125004
OST4	0.887744	0.0143162	0.00509237	0.000454053	0.000511471	0.000511471
PPM1G	1.02515	0.169443	0.0449404	0.000158802	0.000154906	0.000158802
NRBP1	1.16547	0.00117345	0.000537073	0.000105362	9.03999e-05	0.000105362
MRPL33	0.79808	0.156781	0.0419155	0.000112202	0.000140596	0.000140596
PPP1CB	1.05073	0.00689509	0.00265962	0.000271818	0.000258695	0.000271818
WDR43	1.20399	0.0105646	0.00389922	0.000101447	8.42547e-05	0.000101447
YPEL5	0.984662	0.859415	0.173575	0.000214045	0.00021738	0.00021738
YIPF4	1.04438	0.0860851	0.0245702	0.000109087	0.00010445	0.000109087
CEBPZ	0.893031	0.986182	0.193441	0.00011871	0.000132932	0.000132932
SRSF7	1.04086	0.0463581	0.0143617	0.000344985	0.000331441	0.000344985
EML4	0.818873	0.218012	0.0558681	0.000164483	0.00020087	0.00020087
COX7A2L	0.998801	0.444357	0.101968	0.000148177	0.000148355	0.000148355
ZFP36L2	0.483038	2.01127e-18	8.82981e-18	0.00030447	0.000630349	0.000630349
CALM2	0.867199	0.0832971	0.0239177	0.000294147	0.000339196	0.000339196
RTN4	1.00102	0.286828	0.0707326	0.000145104	0.000144956	0.000145104
RPS27A	0.860485	5.72332e-07	4.96001e-07	0.00373591	0.00434163	0.00434163
REL	1.32411	0.00257485	0.0010944	0.000265345	0.000200388	0.000265345
USP34	0.725374	0.0673659	0.0198559	7.81812e-05	0.00010779	0.00010779
CCT4	1.38675	5.01727e-05	3.00543e-05	0.00018202	0.00013125	0.00018202
MDH1	1.23045	0.00121994	0.000555303	0.000167217	0.000135895	0.000167217
ACTR2	1.11507	0.0282577	0.00919832	0.000259831	0.000233014	0.000259831
AAK1	0.927583	0.980746	0.192488	0.000187437	0.000202073	0.000202073
PCBP1	1.20242	0.00018745	0.000100714	0.00032978	0.000274259	0.00032978
SNRPG	1.06233	0.0435507	0.0135675	0.000273042	0.000257021	0.000273042
MPHOSPH10	0.773063	0.433524	0.0999631	7.84605e-05	0.0001015	0.0001015
CCT7	1.21953	0.00233282	0.000999167	0.000150301	0.000123241	0.000150301
DGUOK	0.928707	0.776994	0.160326	0.000133801	0.000144074	0.000144074
MOB1A	1.31643	1.81137e-05	1.18736e-05	0.000186614	0.000141752	0.000186614
MTHFD2	2.12498	5.88757e-13	1.29237e-12	0.000143091	6.73253e-05	0.000143091
TMSB10	1.27067	0.0264422	0.0086836	0.00113859	0.000896047	0.00113859
TGOLN2	0.995128	0.146521	0.039617	0.000112494	0.000113045	0.000113045
CAPG	2.38667	5.5153e-16	1.75257e-15	0.000114668	4.80316e-05	0.000114668
VAMP8	0.894491	0.188031	0.0493216	0.000212076	0.000237094	0.000237094
RNF181	1.01498	0.823258	0.168104	0.000173039	0.000170485	0.000173039
GNLY	12.7395	3.7233e-16	1.20611e-15	0.00204854	0.00016078	0.00204854
IMMT	1.35476	0.00210525	0.000909876	0.000111176	8.20571e-05	0.000111176
CD8A	0.397118	2.30239e-08	2.69544e-08	5.20059e-05	0.000130994	0.000130994
CYTOR	1.9863	3.81744e-07	3.41475e-07	0.000152992	7.70117e-05	0.000152992
DUSP2	1.01983	0.0208618	0.00706662	0.000147573	0.000144703	0.000147573
ARID5A	1.58371	6.93432e-05	4.06618e-05	0.000155306	9.80558e-05	0.000155306
COX5B	1.03935	0.377673	0.0892434	0.000308177	0.000296509	0.000308177
MGAT4A	0.896648	0.899145	0.179535	0.000144901	0.000161606	0.000161606
EIF5B	1.01903	0.274491	0.0680422	0.000235647	0.000231247	0.000235647
PDCL3	0.885429	0.496554	0.112019	9.10614e-05	0.000102847	0.000102847
RPL31	0.656764	6.36666e-08	6.74366e-08	0.000541905	0.000825126	0.000825126
GCC2	0.862473	0.0993095	0.0278445	0.000192709	0.000223442	0.000223442
LIMS1	1.28815	0.00131608	0.000594202	0.000138984	0.000107889	0.000138984
MIR4435-2HG	6.22335	2.64251e-23	1.9167e-22	0.000153267	2.46077e-05	0.000153267
BCL2L11	0.869274	0.939936	0.18601	0.000104211	0.000119887	0.000119887
ACTR3	1.89404	1.15607e-22	7.71454e-22	0.000381911	0.000201627	0.000381911
DDX18	0.795507	0.0115968	0.00425199	0.000156165	0.000196315	0.000196315
DBI	1.06003	0.101754	0.0283867	0.000296464	0.000279675	0.000296464
PTPN4	1.2635	0.00407401	0.00166991	0.000134786	0.000106672	0.000134786
NIFK	0.834717	0.349102	0.0834377	0.000118338	0.000141774	0.000141774
GYPC	0.534703	5.66608e-15	1.60212e-14	0.000250573	0.000468641	0.000468641
MZT2B	1.09474	0.004409	0.00178963	0.000307452	0.000280844	0.000307452
MZT2A	1.45615	5.66256e-09	7.32298e-09	0.000202252	0.000138887	0.000202252
UBXN4	1.01862	0.135174	0.0367273	0.00023281	0.000228554	0.00023281
DARS	0.823281	0.501243	0.113001	8.68178e-05	0.000105459	0.000105459
CXCR4	0.413678	3.16126e-32	8.11357e-31	0.000478011	0.00115555	0.00115555
ZEB2	1.46546	1.99628e-05	1.29333e-05	0.000142922	9.75195e-05	0.000142922
MMADHC	1.48273	6.23034e-07	5.38542e-07	0.000135155	9.11447e-05	0.000135155
RIF1	0.819656	0.436637	0.100473	8.2894e-05	0.000101138	0.000101138
PRPF40A	1.09721	0.0187356	0.00643788	0.000174931	0.000159431	0.000174931
CYTIP	1.35228	2.03024e-08	2.41927e-08	0.000733546	0.000542447	0.000733546
RBMS1	0.822754	0.989129	0.193791	0.000109076	0.000132579	0.000132579
TANK	1.73299	1.55132e-07	1.49165e-07	0.000171744	9.90922e-05	0.000171744
PSMD14	1.34273	5.81738e-05	3.45987e-05	0.000217306	0.000161833	0.000217306
PPIG	0.843152	0.533096	0.119215	0.00014036	0.000166475	0.000166475
SSB	1.00936	0.527419	0.118104	0.00011926	0.000118153	0.00011926
TLK1	0.729738	0.023259	0.00779943	7.41915e-05	0.000101677	0.000101677
DYNC1I2	0.681884	0.0358853	0.0113706	8.15931e-05	0.000119669	0.000119669
CIR1	0.784873	0.0475266	0.0146556	0.000129301	0.000164747	0.000164747
WIPF1	0.926462	0.722241	0.151749	0.000243306	0.00026262	0.00026262
ATP5MC3	1.14597	0.0109502	0.00403265	0.000407477	0.00035557	0.000407477
HNRNPA3	0.950559	0.818375	0.167312	0.000349176	0.000367339	0.000367339
NFE2L2	1.25068	0.00086194	0.000405626	0.000197174	0.000157649	0.000197174
UBE2E3	1.23656	0.00414684	0.00169768	0.000104613	8.45956e-05	0.000104613
ITGA4	1.57843	0.000829768	0.000391591	0.000106861	6.76923e-05	0.000106861
ZC3H15	0.947029	0.437123	0.100515	0.000168027	0.000177427	0.000177427
ORMDL1	0.849764	0.504251	0.113526	0.000143193	0.000168514	0.000168514
GLS	1.6699	9.44633e-12	1.80103e-11	0.0001257	7.52643e-05	0.0001257
STAT1	3.74031	1.98437e-22	1.29822e-21	0.000273585	7.31275e-05	0.000273585
STAT4	1.18222	0.00451369	0.00181885	0.000133817	0.000113188	0.000133817
STK17B	1.13333	0.0558174	0.0168999	0.000385498	0.000340144	0.000385498
SF3B1	1.06061	0.168387	0.044696	0.000247713	0.000233556	0.000247713
HSPD1	1.00701	0.19581	0.051081	0.000225951	0.000224379	0.000225951
HSPE1	1.00864	0.774678	0.159947	0.000235209	0.000233195	0.000235209
BZW1	1.27953	2.97102e-06	2.25293e-06	0.000503137	0.000393214	0.000503137
CLK1	0.719286	0.0124738	0.00452875	0.000135405	0.000188258	0.000188258
NDUFB3	1.48291	1.21345e-06	9.68594e-07	0.00013215	8.91076e-05	0.00013215
CFLAR	1.57658	1.65873e-05	1.09592e-05	0.00020379	0.000129252	0.00020379
CASP8	0.766241	0.164275	0.0436739	8.45655e-05	0.000110371	0.000110371
SUMO1	1.09985	0.0384408	0.0120999	0.000238893	0.000217204	0.000238893
NOP58	0.93723	0.956234	0.188787	0.000198268	0.000211548	0.000211548
EEF1B2	0.778138	8.30099e-08	8.6014e-08	0.00096779	0.00124373	0.00124373
XRCC5	1.3579	1.04663e-07	1.05822e-07	0.000274483	0.000202131	0.000274483
RPL37A	0.92436	0.214498	0.0552647	0.00241012	0.00260734	0.00260734
ARPC2	1.18035	4.07928e-05	2.49279e-05	0.000897811	0.000760626	0.000897811
CUL3	0.705361	0.0282258	0.00919691	0.000118557	0.00016809	0.00016809
CCL20	4.20415	0.0079315	0.00302097	0.000216058	5.13733e-05	0.000216058
SP110	0.850143	0.221719	0.0566875	8.68217e-05	0.00010213	0.00010213
SP100	1.00446	0.549547	0.121429	0.000148123	0.000147465	0.000148123
ITM2C	1.34783	0.0607531	0.0182124	0.000342775	0.000254309	0.000342775
PSMD1	1.74352	1.48428e-10	2.39244e-10	0.000143875	8.25093e-05	0.000143875
NCL	1.11758	0.025915	0.008578	0.000619992	0.000554761	0.000619992
PTMA	1.01491	0.758502	0.157484	0.00277017	0.00272947	0.00277017
INPP5D	0.67815	0.017135	0.00598029	7.87987e-05	0.000116208	0.000116208
ARL4C	0.976946	0.451661	0.103502	0.000247061	0.000252891	0.000252891
LRRFIP1	1.05103	0.456522	0.1044	0.000250813	0.000238633	0.000250813
COPS9	1.03628	0.237004	0.0599523	0.000217178	0.000209574	0.000217178
MTERF4	0.676534	0.0119654	0.00436795	7.56028e-05	0.000111762	0.000111762
PPP1R7	0.734373	0.0355287	0.0113005	8.98639e-05	0.000122377	0.000122377
HDLBP	1.00578	0.171399	0.0453151	0.00022477	0.000223479	0.00022477
SEPT2	1.00651	0.633238	0.136752	0.000253987	0.000252343	0.000253987
BHLHE40	3.07586	1.38117e-15	4.15162e-15	0.000136936	4.45036e-05	0.000136936
THUMPD3-AS1	1.11118	0.0631741	0.0188535	0.000103598	9.323e-05	0.000103598
ARPC4	1.07312	0.113763	0.0313957	0.000174213	0.000162341	0.000174213
BRK1	1.26495	0.000407953	0.000205923	0.00022327	0.000176501	0.00022327
RPL32	0.754492	1.97241e-17	7.47842e-17	0.00331653	0.00439572	0.00439572
LSM3	1.13358	0.00801257	0.00304837	0.000144635	0.000127589	0.000144635
ANKRD28	0.941053	0.935433	0.185339	0.000184119	0.000195654	0.000195654
SATB1	1.2935	0.034061	0.0108648	0.000144955	0.000112059	0.000144955
RPL15	0.997191	0.954686	0.188593	0.00255204	0.00255923	0.00255923
CMTM6	1.60823	6.28583e-08	6.7006e-08	0.000240013	0.000149231	0.000240013
GOLGA4	1.13895	0.00098025	0.000456793	0.000152867	0.000134215	0.000152867
RPSA	0.9883	0.634487	0.136933	0.00199633	0.00201997	0.00201997
EIF1B	0.961384	0.581982	0.127666	0.000172592	0.000179525	0.000179525
RPL14	0.80179	1.78382e-11	3.27021e-11	0.00185684	0.00231587	0.00231587
CTNNB1	1.00565	0.315473	0.0765516	0.000277112	0.000275555	0.000277112
SS18L2	0.737696	0.0250748	0.00832467	9.50362e-05	0.000128837	0.000128837
NKTR	0.915539	0.682087	0.145326	0.000189344	0.000206814	0.000206814
CCDC12	1.2756	0.0011626	0.000533569	0.000157344	0.000123344	0.000157344
SETD2	0.793674	0.541791	0.120273	7.95005e-05	0.000100174	0.000100174
TMA7	0.795945	9.72864e-08	9.92658e-08	0.0005996	0.000753325	0.000753325
RHOA	0.942865	0.724815	0.152098	0.00044054	0.000467237	0.000467237
GNAI2	1.10495	0.0260438	0.00861208	0.000322824	0.000292159	0.000322824
MANF	1.07224	0.0536355	0.0163133	0.000169801	0.00015836	0.000169801
RPL29	0.903887	0.0150878	0.00534973	0.00202711	0.00224266	0.00224266
GNL3	0.808527	0.346778	0.0830011	8.70471e-05	0.000107667	0.000107667
SPCS1	1.1331	0.0281614	0.00918488	0.000301868	0.000266407	0.000301868
TKT	0.80617	0.0762913	0.0222507	0.000136508	0.000169334	0.000169334
SELENOK	0.883883	0.311857	0.0759505	0.000313346	0.000354514	0.000354514
APPL1	0.604322	0.000689713	0.000333032	7.3247e-05	0.000121221	0.000121221
ARF4	0.954482	0.456107	0.104377	0.00013853	0.000145137	0.000145137
THOC7	1.01232	0.303875	0.0743319	0.00010136	0.000100126	0.00010136
PSMD6	1.49334	3.69213e-06	2.74363e-06	0.000140037	9.37669e-05	0.000140037
TMF1	0.832095	0.190112	0.0497893	0.000103586	0.000124493	0.000124493
ARL6IP5	1.21356	0.00209888	0.0009083	0.000275281	0.000226834	0.000275281
FOXP1	1.11595	0.870632	0.17531	0.000245773	0.000220235	0.000245773
MTRNR2L12	0.439951	3.89873e-26	4.81787e-25	0.000427033	0.000970669	0.000970669
CLDND1	1.36716	2.34626e-05	1.49968e-05	0.000269213	0.000196907	0.000269213
PCNP	0.805749	0.280095	0.0691743	9.55096e-05	0.000118541	0.000118541
RPL24	0.887712	0.00077211	0.000367499	0.00153718	0.00173163	0.00173163
NFKBIZ	1.70768	2.27571e-08	2.68303e-08	0.000122453	7.16975e-05	0.000122453
CBLB	0.530454	2.67409e-08	3.09798e-08	9.37227e-05	0.000176705	0.000176705
CD47	0.847703	0.289256	0.0711735	0.000127084	0.00014992	0.00014992
TRAT1	0.51169	1.38666e-10	2.26795e-10	0.000153209	0.000299441	0.000299441
CD96	0.669489	6.31585e-09	8.10501e-09	0.000357983	0.000534722	0.000534722
COX17	1.35962	9.8578e-06	6.79563e-06	0.000163289	0.000120093	0.000163289
NDUFB4	1.15363	0.00429562	0.00175	0.000223606	0.000193826	0.000223606
HCLS1	0.916531	0.957641	0.188841	0.000162267	0.000177047	0.000177047
GOLGB1	0.919908	0.767479	0.158755	0.000198071	0.000215318	0.000215318
PARP14	1.35956	0.000181806	9.79968e-05	0.000108483	7.97864e-05	0.000108483
RAB7A	1.30059	0.000423318	0.000211756	0.000156245	0.000120128	0.000156245
CNBP	1.09971	0.0660399	0.0195168	0.000300645	0.000273382	0.000300645
H1FX	1.34302	0.0486202	0.014979	0.000227392	0.000169308	0.000227392
MBD4	0.987699	0.541571	0.120304	9.95226e-05	0.000100762	0.000100762
CDV3	1.50095	4.31782e-10	6.5188e-10	0.000249617	0.000166298	0.000249617
COPB2	1.22423	0.000721426	0.000346339	0.000109406	8.93627e-05	0.000109406
RNF7	0.920434	0.551465	0.121692	0.000145455	0.00015803	0.00015803
ATP1B3	1.17476	0.147329	0.0398031	0.000150171	0.000127827	0.000150171
U2SURP	0.908236	0.853683	0.172627	0.000111019	0.000122238	0.000122238
PLSCR1	1.63696	9.46397e-06	6.56483e-06	0.000121248	7.40598e-05	0.000121248
GYG1	1.60895	2.99575e-06	2.26653e-06	0.0001845	0.000114662	0.0001845
SERP1	0.859915	0.0810402	0.0234107	0.000291329	0.000338792	0.000338792
SELENOT	1.44029	3.96501e-08	4.36613e-08	0.000246287	0.000170991	0.000246287
GPR171	0.899723	0.919181	0.183097	0.000225411	0.000250536	0.000250536
MBNL1	1.10009	0.046437	0.0143594	0.000336564	0.000305941	0.000336564
DHX36	1.07084	0.0393846	0.0123504	0.000147239	0.000137497	0.000147239
SSR3	0.932935	0.674334	0.144134	0.000207983	0.000222936	0.000222936
TIPARP	1.24008	9.66264e-05	5.50166e-05	0.000220687	0.000177957	0.000220687
CCNL1	0.98336	0.515369	0.115872	0.00016575	0.000168555	0.000168555
SMC4	0.240204	1.39439e-13	3.37131e-13	0.000112723	0.000469357	0.000469357
KPNA4	1.61671	7.58328e-07	6.35725e-07	0.00013774	8.51887e-05	0.00013774
PDCD10	1.01661	0.400331	0.0932764	0.000129949	0.000127825	0.000129949
SEC62	0.886867	0.176646	0.0465917	0.000259676	0.000292805	0.000292805
SKIL	1.36405	0.00510118	0.00203591	0.000188118	0.000137904	0.000188118
RPL22L1	1.39173	0.00102155	0.000473392	0.000229815	0.000165122	0.000229815
TBL1XR1	0.999077	0.21647	0.0555584	0.000107667	0.000107766	0.000107766
MRPL47	1.39298	0.000143246	7.88687e-05	0.000123654	8.87625e-05	0.000123654
FXR1	0.915539	0.841011	0.170581	0.000102421	0.000111872	0.000111872
KLHL24	0.596313	0.00016428	8.95628e-05	6.18849e-05	0.000103795	0.000103795
AP2M1	1.32805	6.36544e-06	4.54786e-06	0.000241149	0.000181575	0.000241149
PSMD2	1.62703	5.43013e-11	9.48575e-11	0.000179298	0.000110191	0.000179298
TRA2B	1.23222	0.000487765	0.000241819	0.000203531	0.00016517	0.000203531
EIF4A2	1.18035	0.0251849	0.00835292	0.000211903	0.000179522	0.000211903
PPP1R2	0.86558	0.155209	0.0415284	0.000153008	0.000176773	0.000176773
MUC20-OT1	1.94332	2.29065e-13	5.16407e-13	0.000137468	7.07268e-05	0.000137468
PAK2	0.922426	0.696242	0.147214	0.000246247	0.000266958	0.000266958
RPL35A	0.818925	2.60329e-09	3.60413e-09	0.00199033	0.00243042	0.00243042
ATP5ME	0.900537	0.0831109	0.0238848	0.000304851	0.000338524	0.000338524
SLBP	0.86729	0.703267	0.148605	8.878e-05	0.000102368	0.000102368
C4orf48	0.882121	0.933484	0.185062	0.000104663	0.000118652	0.000118652
MXD4	1.02611	0.0742086	0.0217002	0.000104641	0.000101978	0.000104641
LRPAP1	1.20442	0.000846898	0.00039911	0.000145956	0.00012118	0.000145956
MRFAP1	0.877239	0.11164	0.0309121	0.000141867	0.000161724	0.000161724
WDR1	1.41413	1.108e-06	8.90812e-07	0.000177476	0.000125495	0.000177476
BOD1L1	0.894383	0.196925	0.0513319	0.000128236	0.000143382	0.000143382
LAP3	1.71315	9.36349e-06	6.5359e-06	0.000122488	7.1489e-05	0.000122488
RBPJ	2.33521	1.21952e-16	4.19482e-16	0.000330827	0.000141655	0.000330827
ARAP2	0.755347	0.39869	0.0929589	8.15492e-05	0.00010797	0.00010797
RFC1	0.750849	0.304373	0.0743992	8.30932e-05	0.000110674	0.000110674
RPL9	1.01014	0.957075	0.188842	0.00255425	0.0025286	0.00255425
UBE2K	0.941047	0.398067	0.0929436	0.000104047	0.000110567	0.000110567
RHOH	0.879455	0.681827	0.145363	0.00010545	0.000119907	0.000119907
OCIAD1	1.11874	0.00205757	0.000891577	0.000158208	0.000141414	0.000158208
OCIAD2	1.0168	0.623948	0.135008	0.000213945	0.00021041	0.000213945
KIT	0.758741	0.621737	0.134792	0.000101315	0.000133537	0.000133537
TMEM165	1.14607	0.00955702	0.00356681	0.000136494	0.000119094	0.000136494
SRP72	0.993997	0.836845	0.17015	0.000156004	0.000156946	0.000156946
HOPX	0.885342	0.457824	0.104626	0.0001427	0.000161184	0.000161184
REST	0.820812	0.683229	0.145476	8.94024e-05	0.000108925	0.000108925
CENPC	0.595666	0.000396299	0.000200647	6.61099e-05	0.000111001	0.000111001
UBA6	1.53888	1.54119e-08	1.8564e-08	0.000101378	6.58694e-05	0.000101378
YTHDC1	0.817044	0.369177	0.0874838	0.000123199	0.000150792	0.000150792
CXCL8	10.3201	2.63467e-22	1.69051e-21	0.002403	0.000232825	0.002403
AREG	0.0762637	4.85224e-14	1.27478e-13	3.11332e-05	0.000408519	0.000408519
G3BP2	0.925661	0.482891	0.10953	0.000225545	0.000243661	0.000243661
CCNI	1.02002	0.347431	0.0830979	0.000425245	0.000416898	0.000425245
CNOT6L	0.461309	7.10624e-14	1.78272e-13	0.000143044	0.00031011	0.00031011
HNRNPD	1.48056	1.19591e-09	1.75009e-09	0.000241888	0.000163369	0.000241888
HNRNPDL	0.751505	0.000128617	7.15225e-05	0.000357421	0.000475615	0.000475615
PLAC8	0.312794	8.98964e-14	2.22179e-13	4.38129e-05	0.000140122	0.000140122
HSD17B11	0.568557	7.49936e-06	5.29003e-06	6.2505e-05	0.000109954	0.000109954
PYURF	0.931566	0.825748	0.16851	0.000101647	0.000109116	0.000109116
DNAJB14	1.03399	0.0959497	0.0269932	0.000101612	9.82715e-05	0.000101612
H2AFZ	0.840341	0.00992693	0.00369248	0.000264254	0.000314465	0.000314465
PPP3CA	0.794762	0.160527	0.0428826	0.000110973	0.000139636	0.000139636
NFKB1	1.85759	2.83455e-09	3.87605e-09	0.000209606	0.000112827	0.000209606
UBE2D3	1.18737	0.00112526	0.000517858	0.000411224	0.000346328	0.000411224
AIMP1	1.15959	0.0163672	0.00576661	0.000107376	9.25948e-05	0.000107376
RPL34	0.621459	5.24462e-30	9.72157e-29	0.00257498	0.00414345	0.00414345
OSTC	0.831749	0.0304561	0.0097992	0.00025838	0.000310651	0.000310651
MCUB	0.66997	0.000206797	0.000110575	9.54687e-05	0.000142509	0.000142509
LARP7	1.05217	0.0399621	0.0125079	0.000102149	9.7083e-05	0.000102149
SNHG8	0.643499	3.0122e-07	2.7535e-07	0.000176606	0.000274459	0.000274459
C4orf3	1.15792	0.0140616	0.00501248	0.000209033	0.000180521	0.000209033
ANXA5	1.89244	1.04497e-11	1.98102e-11	0.000161094	8.51142e-05	0.000161094
SPRY1	1.00169	0.131572	0.0358656	0.000118312	0.000118112	0.000118312
SMARCA5	1.00106	0.318354	0.0771946	0.000105841	0.000105728	0.000105841
ABCE1	1.17248	0.0305485	0.00981945	0.000106783	9.10707e-05	0.000106783
RPS3A	0.71722	1.50551e-20	8.66064e-20	0.00270354	0.00376948	0.00376948
HMGB2	0.422448	1.36106e-15	4.12837e-15	0.000131505	0.000311325	0.000311325
HPGD	0.41937	5.04869e-11	8.86585e-11	0.000103373	0.000246529	0.000246529
SPCS3	1.08596	0.0552154	0.0167328	0.00017121	0.000157657	0.00017121
FRG1	0.563053	1.0146e-08	1.26788e-08	0.000110872	0.000196931	0.000196931
PDCD6	0.804394	0.113174	0.0312591	0.000131616	0.000163627	0.000163627
NDUFS6	1.26832	0.000154224	8.44946e-05	0.000175673	0.000138503	0.000175673
MED10	1.0014	0.432457	0.0997861	0.000185893	0.000185633	0.000185893
CCT5	1.58237	6.08037e-09	7.83295e-09	0.000189167	0.000119538	0.000189167
SUB1	1.16677	0.00557274	0.00221353	0.000529789	0.000454061	0.000529789
TARS	1.28125	7.35737e-05	4.26923e-05	0.000134357	0.000104859	0.000134357
DNAJC21	1.17374	0.0492329	0.0151259	0.000134866	0.000114899	0.000134866
IL7R	0.202058	6.01578e-49	6.69061e-47	0.000531837	0.0026322	0.0026322
NIPBL	0.966824	0.223649	0.0570498	0.00011945	0.000123549	0.000123549
RPL37	0.695362	7.96658e-20	4.15324e-19	0.00285575	0.00410687	0.00410687
EMB	0.413029	2.34629e-11	4.2316e-11	6.05945e-05	0.000146741	0.000146741
PARP8	0.400562	1.43838e-10	2.34108e-10	5.92132e-05	0.000147861	0.000147861
ITGA1	1.70788	1.33712e-07	1.30449e-07	0.000249227	0.000145918	0.000249227
GZMA	32.759	1.22974e-17	4.82714e-17	0.00127559	3.89155e-05	0.00127559
GPBP1	0.939906	0.344766	0.0826975	0.000192688	0.000205009	0.000205009
PDE4D	0.650537	0.00039357	0.000199568	0.000161425	0.000248154	0.000248154
MAST4	1.40108	2.11672e-07	1.98385e-07	0.000108402	7.73636e-05	0.000108402
PIK3R1	0.436344	2.76996e-09	3.80331e-09	0.00011872	0.00027211	0.00027211
MRPS36	0.985391	0.322325	0.0780441	0.000114288	0.000115983	0.000115983
BDP1	0.912159	0.562064	0.123785	0.000119932	0.000131484	0.000131484
BTF3	1.1564	4.44463e-05	2.70121e-05	0.000949978	0.000821494	0.000949978
NSA2	0.811813	0.0887066	0.0251463	0.000191594	0.000236012	0.000236012
TBCA	1.26751	0.000278734	0.000143964	0.000245455	0.000193647	0.000245455
RPS23	0.830442	3.98426e-09	5.29626e-09	0.00320403	0.00385823	0.00385823
TMEM167A	1.22837	0.00049071	0.000242918	0.000174766	0.000142271	0.000174766
COX7C	0.903731	0.0264228	0.00868575	0.000616528	0.000682206	0.000682206
CCNH	0.743198	0.395885	0.0925637	9.31049e-05	0.000125284	0.000125284
CAST	0.592571	0.000127201	7.08533e-05	0.000193821	0.000327102	0.000327102
LNPEP	0.941945	0.751472	0.156511	0.000120521	0.00012795	0.00012795
CHD1	0.947771	0.529157	0.118414	0.000132723	0.000140039	0.000140039
CAMK4	0.612627	1.10384e-06	8.8961e-07	0.000190524	0.000311011	0.000311011
EPB41L4A-AS1	0.715252	0.0074007	0.00282849	8.40935e-05	0.000117581	0.000117581
SRP19	1.03848	0.205844	0.0534478	0.000179398	0.000172751	0.000179398
REEP5	1.23675	0.000588611	0.000288388	0.000229709	0.000185732	0.000229709
ATG12	0.810296	0.427331	0.0989454	0.000102637	0.000126671	0.000126671
AP3S1	0.854545	0.259844	0.0648936	0.000100968	0.000118159	0.000118159
TNFAIP8	1.51305	0.0181205	0.00626526	0.000217423	0.00014369	0.000217423
HINT1	1.31505	2.02174e-09	2.87046e-09	0.000897725	0.000682647	0.000897725
CDC42SE2	0.835424	0.0199014	0.00678953	0.000289734	0.000346815	0.000346815
CSF2	14.7618	3.63614e-17	1.3332e-16	0.000615935	4.17027e-05	0.000615935
IRF1	3.06118	2.60564e-23	1.93196e-22	0.000452706	0.00014787	0.000452706
UQCRQ	1.04821	0.342495	0.0823898	0.000205992	0.000196517	0.000205992
VDAC1	1.24185	0.00175544	0.000776799	0.000213579	0.00017198	0.000213579
TCF7	0.680668	6.59504e-05	3.87404e-05	0.000115203	0.000169261	0.000169261
SKP1	1.08779	0.0250101	0.00831974	0.000522606	0.000480428	0.000522606
PPP2CA	1.41263	2.63605e-07	2.43636e-07	0.000135528	9.59333e-05	0.000135528
UBE2B	0.97187	0.543416	0.120473	0.000234275	0.000241057	0.000241057
CAMLG	0.718671	0.00827013	0.00313563	8.18332e-05	0.000113877	0.000113877
DDX46	0.841329	0.315079	0.0765117	0.000186262	0.000221394	0.000221394
H2AFY	1.10526	0.0589541	0.0177689	0.000161786	0.000146376	0.000161786
HNRNPA0	1.13505	0.00363649	0.0015035	0.000278442	0.00024531	0.000278442
ETF1	1.29136	3.72194e-05	2.28699e-05	0.00010165	7.87096e-05	0.00010165
HSPA9	1.32605	7.37351e-06	5.22334e-06	0.000165142	0.000124531	0.000165142
PAIP2	0.672422	9.69363e-09	1.21591e-08	0.000232406	0.000345636	0.000345636
UBE2D2	1.01086	0.519643	0.116676	0.000291346	0.000288215	0.000291346
NDUFA2	0.964934	0.524346	0.117495	0.000139767	0.000144847	0.000144847
IK	0.875758	0.232777	0.0590623	0.000190067	0.000217035	0.000217035
ZMAT2	0.913765	0.592524	0.129468	0.000104519	0.000114385	0.000114385
TAF7	0.931823	0.549587	0.121358	0.000162415	0.000174299	0.000174299
NDFIP1	1.06251	0.191804	0.0501144	0.000119981	0.000112921	0.000119981
NR3C1	0.552669	6.92349e-11	1.18464e-10	0.000228354	0.000413203	0.000413203
YIPF5	1.01322	0.096116	0.0270172	0.000144198	0.000142317	0.000144198
CSNK1A1	0.945233	0.923604	0.183759	0.000222069	0.000234937	0.000234937
CD74	2.27324	4.29591e-19	1.96348e-18	0.000281342	0.000123749	0.000281342
RPS14	0.755927	1.50259e-13	3.58102e-13	0.00221224	0.00292654	0.00292654
TNIP1	2.36503	1.20857e-21	7.46746e-21	0.000207257	8.762e-05	0.000207257
ATOX1	1.51951	2.14066e-05	1.37883e-05	0.000100966	6.64388e-05	0.000100966
G3BP1	0.978801	0.162559	0.0432522	0.00012827	0.000131049	0.000131049
ADAM19	0.751862	0.998325	0.195363	9.23671e-05	0.000122859	0.000122859
CLINT1	1.04032	0.209247	0.0541208	0.000113278	0.000108886	0.000113278
RNF145	0.935739	0.879702	0.17671	9.37171e-05	0.000100155	0.000100155
TTC1	0.730927	0.0653421	0.0193792	9.1797e-05	0.000125599	0.000125599
NPM1	1.19292	0.000677247	0.000327486	0.0011496	0.000963684	0.0011496
STK10	1.1652	0.0388321	0.0122001	0.000101348	8.69759e-05	0.000101348
DUSP1	0.729771	5.91362e-05	3.51085e-05	0.00022919	0.000314067	0.000314067
ATP6V0E1	1.18435	0.00181096	0.000796088	0.000313105	0.000264365	0.000313105
CREBRF	0.749387	0.0262951	0.00866083	9.90588e-05	0.000132195	0.000132195
HIGD2A	1.12783	0.0533993	0.0162562	0.000151289	0.000134139	0.000151289
PRELID1	1.41989	1.11198e-08	1.38439e-08	0.000211442	0.000148907	0.000211442
LMAN2	1.15352	0.0210506	0.00712334	0.000197358	0.000171088	0.000197358
TMED9	1.00807	0.45841	0.104688	0.000186801	0.000185306	0.000186801
NHP2	1.13932	0.223665	0.0570102	0.000128475	0.000112762	0.000128475
HNRNPAB	1.15226	0.0363161	0.0114962	0.000159685	0.000138581	0.000159685
PHYKPL	1.82305	1.2111e-09	1.76458e-09	0.000113711	6.23632e-05	0.000113711
HNRNPH1	0.71584	7.0624e-05	4.11957e-05	0.000326465	0.000456068	0.000456068
CANX	1.29731	4.46445e-05	2.70833e-05	0.000251671	0.000193989	0.000251671
SQSTM1	1.26541	0.00688726	0.00265967	0.000804634	0.000635866	0.000804634
MGAT1	0.939592	0.468431	0.106612	0.000163254	0.000173751	0.000173751
RACK1	0.938849	0.0545613	0.0165496	0.00171294	0.00182451	0.00182451
PRPF4B	0.768112	0.0814651	0.023513	0.000140437	0.000182841	0.000182841
SSR1	1.25633	0.000553265	0.000271468	0.000111249	8.85458e-05	0.000111249
TMEM14C	1.35588	5.80903e-06	4.17716e-06	0.000141778	0.000104559	0.000141778
TMEM14B	0.807169	0.0142063	0.00505869	0.000137501	0.000170355	0.000170355
NOL7	0.84045	0.215687	0.0554001	0.00015735	0.000187226	0.000187226
CD83	13.421	3.47994e-27	4.83789e-26	0.000267085	1.98784e-05	0.000267085
DEK	0.637035	4.90673e-07	4.30828e-07	0.000260013	0.000408174	0.000408174
C6orf62	0.912579	0.470012	0.106899	9.50959e-05	0.000104208	0.000104208
HIST1H4C	0.512369	1.86086e-08	2.22538e-08	8.45399e-05	0.000165021	0.000165021
HIST1H2AC	0.270336	3.4078e-12	6.93306e-12	3.45e-05	0.000127683	0.000127683
HLA-F	0.816171	0.161038	0.0429846	0.000177029	0.000216907	0.000216907
HLA-A	1.19999	7.6142e-07	6.36717e-07	0.00281436	0.00234532	0.00281436
ZNRD1	1.26951	0.000829157	0.000391857	0.000104275	8.21331e-05	0.000104275
HLA-E	0.935351	0.0433807	0.0135272	0.000779048	0.000832895	0.000832895
ABCF1	1.26699	0.00128914	0.000584408	0.000147862	0.000116698	0.000147862
PPP1R18	1.23372	0.0133573	0.00481287	0.000102713	8.32499e-05	0.000102713
TUBB	1.61292	6.03843e-05	3.57858e-05	0.000203872	0.00012639	0.000203872
HLA-C	1.03108	0.247011	0.0623419	0.00180213	0.0017478	0.00180213
HLA-B	1.35111	1.29781e-16	4.37392e-16	0.00357404	0.00264526	0.00357404
DDX39B	1.07439	0.116877	0.0321752	0.000129011	0.000120077	0.000129011
LTB	1.90403	0.00449329	0.00181282	0.000247396	0.000129922	0.000247396
CSNK2B	1.15057	0.0171207	0.00598153	0.000192591	0.000167384	0.000192591
CLIC1	1.22307	0.00124099	0.000563346	0.00054921	0.000449038	0.00054921
HSPA1A	0.618014	0.0280844	0.00918672	7.473e-05	0.000120934	0.000120934
C6orf48	0.740129	0.0915487	0.02593	0.000106105	0.000143368	0.000143368
GPSM3	1.07324	0.214555	0.0552368	0.000152305	0.000141909	0.000152305
PSMB8	1.19787	0.00225826	0.000970971	0.000183244	0.000152971	0.000183244
PSMB9	2.16464	1.58172e-17	6.13658e-17	0.000255262	0.000117911	0.000255262
TAP1	2.09493	1.6724e-11	3.08287e-11	0.000178702	8.52894e-05	0.000178702
BRD2	1.22597	7.27808e-05	4.23058e-05	0.000172535	0.000140729	0.000172535
RPS18	0.709226	1.15112e-17	4.5723e-17	0.00361717	0.00510017	0.00510017
TAPBP	1.83376	3.14852e-16	1.04011e-15	0.000257958	0.000140661	0.000257958
CUTA	0.764175	0.00277995	0.00117114	0.000121515	0.000159022	0.000159022
HMGA1	1.83948	5.3954e-06	3.89652e-06	0.000168482	9.15813e-05	0.000168482
RPS10	0.823235	3.39929e-07	3.09042e-07	0.00153944	0.00187	0.00187
SNRPC	1.21177	0.00331922	0.00138955	0.000112267	9.26433e-05	0.000112267
RPL10A	0.932652	0.162332	0.0432263	0.00158854	0.00170325	0.00170325
FKBP5	0.171956	6.03314e-16	1.89903e-15	2.94537e-05	0.000171402	0.000171402
SRSF3	1.23947	0.000159054	8.6856e-05	0.000432013	0.000348542	0.000432013
MTCH1	0.829461	0.829581	0.169085	9.23184e-05	0.000111304	0.000111304
PIM1	1.81969	1.61182e-05	1.06916e-05	0.000255698	0.000140507	0.000255698
GLO1	0.98571	0.667835	0.143112	0.000160604	0.000162932	0.000162932
CCND3	0.431284	3.14637e-08	3.55863e-08	4.79724e-05	0.000111263	0.000111263
RPL7L1	1.26043	0.00805275	0.00306016	0.000145668	0.000115565	0.000145668
DNPH1	1.26435	0.00111846	0.000515438	0.000108957	8.61713e-05	0.000108957
HSP90AB1	1.30456	7.19129e-06	5.1051e-06	0.00106522	0.000816529	0.00106522
PHF3	0.739641	0.0357651	0.0113433	9.25162e-05	0.000125091	0.000125091
SMAP1	0.757106	0.0597644	0.0179322	0.000118013	0.000155882	0.000155882
EEF1A1	1.00489	0.723758	0.151972	0.0113472	0.0112919	0.0113472
COX7A2	1.25029	3.3425e-05	2.08846e-05	0.000472969	0.000378284	0.000472969
HMGN3	0.902595	0.170466	0.0451758	0.00013838	0.000153316	0.000153316
SYNCRIP	1.02209	0.20755	0.0538071	0.000137952	0.00013497	0.000137952
ZNF292	0.985201	0.254199	0.0636744	0.0001087	0.000110333	0.000110333
PNRC1	0.690618	1.26951e-09	1.84163e-09	0.000309304	0.000447876	0.000447876
PNISR	1.12443	0.0494532	0.0151656	0.000335486	0.000298359	0.000335486
SNX3	1.06152	0.235562	0.0596327	0.000135186	0.000127351	0.000135186
SESN1	0.202388	1.38151e-13	3.36457e-13	2.52557e-05	0.000124882	0.000124882
CD164	0.989368	0.264779	0.0659286	0.00013291	0.000134338	0.000134338
AMD1	1.01179	0.39304	0.0922216	0.000125746	0.000124281	0.000125746
GTF3C6	1.65184	9.28447e-10	1.37071e-09	0.000137741	8.33772e-05	0.000137741
FYN	0.649339	1.92748e-09	2.76013e-09	0.000316205	0.000486977	0.000486977
RWDD1	0.877784	0.492888	0.111343	0.000146892	0.000167347	0.000167347
NCOA7	1.1384	0.56069	0.123564	0.000158632	0.000139344	0.000158632
RPS12	0.884063	0.000129439	7.18595e-05	0.00510125	0.00577023	0.00577023
AHI1	0.499251	0.000412859	0.000207457	6.36007e-05	0.000127416	0.000127416
BCLAF1	1.27203	0.00232718	0.000998036	0.000194463	0.000152871	0.000194463
IFNGR1	0.732957	0.0704968	0.0207055	0.000100757	0.000137475	0.000137475
TNFAIP3	0.6144	2.67749e-08	3.09119e-08	0.000400048	0.000651135	0.000651135
ABRACL	0.929464	0.750936	0.156497	0.000301383	0.000324256	0.000324256
CITED2	0.952034	0.534859	0.119369	9.55921e-05	0.00010041	0.00010041
PHACTR2	0.825763	0.838851	0.170247	0.00018731	0.000226837	0.000226837
SF3B5	0.869816	0.0946789	0.0267258	0.000218562	0.000251277	0.000251277
PCMT1	0.967479	0.491338	0.111068	0.000105883	0.000109443	0.000109443
ARID1B	1.34523	5.39497e-06	3.90466e-06	0.000189014	0.000140501	0.000189014
SNX9	1.06545	0.98898	0.193876	0.000158176	0.000148458	0.000158176
DYNLT1	0.865936	0.675868	0.14437	0.000118542	0.000136898	0.000136898
SYTL3	0.492923	1.2859e-08	1.57736e-08	9.82368e-05	0.000199319	0.000199319
EZR	0.596021	6.94692e-11	1.17658e-10	0.000276418	0.000463788	0.000463788
WTAP	1.00268	0.437732	0.100586	0.000170194	0.000169739	0.000170194
TCP1	1.52127	9.36153e-05	5.34847e-05	0.000145495	9.56322e-05	0.000145495
MPC1	1.10918	0.0886941	0.0251642	0.000101265	9.12945e-05	0.000101265
RNASET2	0.539239	4.69824e-05	2.83469e-05	5.54009e-05	0.000102759	0.000102759
PSMB1	1.26149	9.79694e-06	6.7817e-06	0.000417461	0.000330922	0.000417461
EIF3B	1.74176	5.97009e-10	8.89258e-10	0.00010676	6.12845e-05	0.00010676
CHST12	1.38086	0.000667062	0.000323499	0.00010315	7.46932e-05	0.00010315
ACTB	2.126	7.36801e-17	2.58774e-16	0.00394077	0.0018536	0.00394077
RAC1	1.22367	0.000224344	0.000118251	0.000251538	0.000205555	0.000251538
KDELR2	0.963833	0.615963	0.133801	0.00012585	0.000130573	0.000130573
NDUFA4	1.2007	0.00029762	0.000153243	0.000465549	0.000387728	0.000465549
TOMM7	0.864267	0.0256619	0.00850264	0.000345171	0.000399384	0.000399384
TRA2A	0.741725	0.0138113	0.00494971	0.000127346	0.000171697	0.000171697
CYCS	1.70739	6.11644e-14	1.56982e-13	0.000335592	0.000196542	0.000335592
HNRNPA2B1	1.17964	2.02906e-06	1.57809e-06	0.000909718	0.000771178	0.000909718
CBX3	0.924665	0.784998	0.161478	0.000254676	0.000275428	0.000275428
HOTAIRM1	0.455021	0.0883847	0.0251191	5.20222e-05	0.000114358	0.000114358
TAX1BP1	1.10478	0.0861011	0.0245538	0.000251894	0.000228002	0.000251894
GARS	1.65152	3.5245e-09	4.70384e-09	0.000103844	6.28682e-05	0.000103844
LSM5	0.925759	0.971408	0.191217	0.000105009	0.000113432	0.000113432
SEPT7	0.935044	0.171405	0.045281	0.000489108	0.000523088	0.000523088
TRGC1	0.513882	0.000657437	0.000319295	7.35903e-05	0.000143227	0.000143227
RALA	1.32681	0.0416141	0.0130128	0.000160883	0.00012125	0.000160883
PSMA2	1.43626	6.28958e-08	6.68324e-08	0.000285141	0.000198522	0.000285141
STK17A	0.754425	2.89567e-05	1.81949e-05	0.000280239	0.000371469	0.000371469
DBNL	1.03867	0.130302	0.0355484	0.000104633	0.000100737	0.000104633
TMED4	0.680909	0.0127871	0.00461737	8.51071e-05	0.000125002	0.000125002
PPIA	0.952111	0.189644	0.0497056	0.000825373	0.000866889	0.000866889
H2AFV	1.18856	0.00181775	0.000798022	0.000224836	0.000189163	0.000224836
SNHG15	1.39753	0.00268743	0.0011379	0.00011259	8.05563e-05	0.00011259
UPP1	0.603686	0.00248271	0.00105929	7.93025e-05	0.00013138	0.00013138
IKZF1	1.49079	6.39676e-07	5.47256e-07	0.000233978	0.000156941	0.000233978
SEC61G	1.1027	0.124551	0.034119	0.000504759	0.000457746	0.000504759
CCT6A	1.24858	0.00071902	0.000345682	0.0002465	0.00019742	0.0002465
SUMF2	0.66079	0.00936241	0.00350201	7.89245e-05	0.000119452	0.000119452
CHCHD2	1.12801	0.000415645	0.000208543	0.000805193	0.000713814	0.000805193
SBDS	0.842465	0.691638	0.146612	0.000103744	0.000123147	0.000123147
EIF4H	1.23139	0.00156372	0.000695654	0.000141816	0.000115163	0.000141816
GTF2I	0.756453	0.0163033	0.00575015	9.70139e-05	0.000128256	0.000128256
POR	0.428787	0.000106955	6.02802e-05	4.39492e-05	0.000102528	0.000102528
MDH2	1.10657	0.0286654	0.00929476	0.000188196	0.000170069	0.000188196
RSBN1L	0.681647	0.0184777	0.00636236	8.36196e-05	0.000122684	0.000122684
TMEM243	0.583024	7.65688e-05	4.42763e-05	8.96401e-05	0.000153767	0.000153767
ABCB1	0.506235	2.79588e-08	3.20568e-08	8.83583e-05	0.000174563	0.000174563
SRI	0.897002	0.322753	0.0780911	0.000155945	0.000173854	0.000173854
AKAP9	0.738621	0.000722495	0.000346354	0.000159061	0.000215358	0.000215358
FAM133B	0.952581	0.611303	0.133135	0.000188493	0.000197877	0.000197877
CDK6	2.14496	1.88731e-11	3.42232e-11	0.000130608	6.08776e-05	0.000130608
SAMD9	1.00047	0.444418	0.101912	0.000111417	0.000111365	0.000111417
SEM1	1.33879	7.68453e-07	6.40991e-07	0.000255428	0.000190785	0.000255428
BRI3	1.01936	0.413007	0.0959616	0.000110982	0.000108874	0.000110982
ARPC1B	1.04184	0.931571	0.184793	0.000440334	0.000422649	0.000440334
PDAP1	1.21608	0.0015433	0.000689327	0.000140513	0.000115542	0.000140513
BUD31	0.99525	0.336056	0.0810161	0.000181491	0.000182357	0.000182357
ATP5MF	0.977542	0.727665	0.152409	0.00024674	0.000252409	0.000252409
ZNF655	0.641597	0.01278	0.0046198	7.53292e-05	0.000117422	0.000117422
LAMTOR4	1.28983	0.000261712	0.000136226	0.000140279	0.000108752	0.000140279
TSC22D4	1.31462	0.00135507	0.000610978	0.000101995	7.75792e-05	0.000101995
GNB2	1.47599	5.70418e-07	4.9563e-07	0.000141866	9.61078e-05	0.000141866
TRIM56	1.28471	9.01933e-05	5.16179e-05	0.000112897	8.78718e-05	0.000112897
ZNHIT1	0.779945	0.0197056	0.00672963	0.000130581	0.00016743	0.00016743
FIS1	1.08645	0.0326999	0.0104606	0.000160165	0.000147418	0.000160165
ORAI2	1.23432	0.00230419	0.000989449	0.00010549	8.54596e-05	0.00010549
POLR2J	0.900821	0.974705	0.19164	0.000105526	0.000117147	0.000117147
POLR2J3.1	1.78459	2.84048e-15	8.24116e-15	0.000236418	0.000132467	0.000236418
KMT2E	0.940289	0.467235	0.106412	0.000321026	0.000341413	0.000341413
NAMPT	1.96891	3.46551e-06	2.58675e-06	0.000228668	0.000116127	0.000228668
HBP1	0.838582	0.183655	0.0483256	0.000122587	0.000146188	0.000146188
TES	0.578604	9.45443e-05	5.39231e-05	8.35339e-05	0.000144389	0.000144389
CAPZA2	1.041	0.597942	0.130395	0.000131184	0.000126016	0.000131184
LSM8	0.917587	0.763004	0.158025	0.000138375	0.000150805	0.000150805
NDUFA5	0.997195	0.472605	0.107416	0.000123374	0.000123721	0.000123721
ARF5	0.930539	0.790843	0.16248	0.000179051	0.000192418	0.000192418
ATP6V1F	1.01826	0.489788	0.110943	0.000234113	0.000229914	0.000234113
AC016831.7	0.63762	0.0151457	0.00536456	7.11586e-05	0.000111614	0.000111614
AC016831.5	1.47732	0.000166645	9.07041e-05	0.000136619	9.24699e-05	0.000136619
AC058791.1	1.19299	0.00608289	0.00239055	0.000246578	0.000206684	0.000246578
STMP1	0.89271	0.428825	0.0992224	0.00011079	0.000124109	0.000124109
ZC3HAV1	0.776404	0.0694219	0.0204078	9.47739e-05	0.000122075	0.000122075
HIPK2	0.827753	0.742361	0.155195	0.000130888	0.000158129	0.000158129
NDUFB2	1.16258	0.00101635	0.000471637	0.000292237	0.000251366	0.000292237
SSBP1	1.06431	0.208537	0.0539791	0.000224683	0.000211105	0.000224683
TRBC1	1.26949	1.03409e-06	8.3948e-07	0.000718738	0.000566156	0.000718738
TRBC2	0.544024	2.21659e-08	2.62259e-08	0.000444497	0.000817074	0.000817074
GSTK1	0.835626	0.350326	0.0836103	0.000110969	0.000132803	0.000132803
GIMAP7	0.647757	2.14307e-07	2.00292e-07	0.000236019	0.000364377	0.000364377
NUB1	0.860021	0.351304	0.0837839	0.000103933	0.000120853	0.000120853
RHEB	0.952042	0.549214	0.121436	0.00015182	0.000159469	0.000159469
INSIG1	1.74648	5.36203e-09	6.98851e-09	0.000139783	8.00268e-05	0.000139783
DNAJB6	1.15587	0.0707189	0.0207525	0.000206923	0.000179016	0.000206923
SLC25A6	0.842925	0.00115289	0.000529843	0.000429268	0.000509264	0.000509264
CD99	0.693104	4.0252e-07	3.58138e-07	0.000371997	0.000536723	0.000536723
PRKX	0.499779	5.12729e-05	3.06584e-05	5.23759e-05	0.000104822	0.000104822
TMSB4X	0.987709	0.5793	0.127245	0.00831899	0.00842252	0.00842252
SYAP1	0.47202	1.58318e-05	1.05435e-05	6.07384e-05	0.000128704	0.000128704
RBBP7	1.07144	0.215622	0.055426	0.000146559	0.000136786	0.000146559
EIF1AX	0.707496	0.000242027	0.00012697	0.000191138	0.000270171	0.000270171
RPS6KA3	0.878259	0.820502	0.167644	0.000132969	0.000151404	0.000151404
SAT1	0.986474	0.83013	0.169094	0.000259844	0.000263407	0.000263407
EIF2S3	0.834284	0.247797	0.0624929	8.95464e-05	0.000107338	0.000107338
DYNLT3	0.724904	0.0332961	0.0106411	8.73496e-05	0.000120507	0.000120507
ATP6AP2	0.789861	0.0227042	0.00762872	0.000154434	0.000195527	0.000195527
DDX3X	0.926007	0.356422	0.0848227	0.000275225	0.000297219	0.000297219
NDUFB11	0.914734	0.434823	0.100193	0.000261636	0.000286026	0.000286026
TIMP1	4.38825	5.20697e-08	5.62241e-08	0.000232067	5.28653e-05	0.000232067
UXT	0.810597	0.0581102	0.0175304	0.000155971	0.000192421	0.000192421
RBM3	1.50278	4.1416e-13	9.21237e-13	0.000636537	0.000423566	0.000636537
PIM2	3.34556	2.4174e-18	1.0475e-17	0.000168302	5.02893e-05	0.000168302
OTUD5	1.7682	9.65503e-07	7.89567e-07	0.000101636	5.74696e-05	0.000101636
PLP2	1.02876	0.438009	0.10058	0.000146492	0.000142396	0.000146492
TSPYL2	0.292721	9.76984e-15	2.694e-14	0.000112105	0.000383033	0.000383033
HSD17B10	1.49202	7.46764e-07	6.29192e-07	0.000112826	7.56119e-05	0.000112826
MAGED2	0.621489	0.00119692	0.000546315	0.000145715	0.000234475	0.000234475
MSN	1.20372	0.00476645	0.00190917	0.000458742	0.000381098	0.000458742
IL2RG	1.08329	0.0851875	0.0243975	0.000283621	0.000261814	0.000283621
NONO	0.9014	0.869534	0.175195	0.000114959	0.000127537	0.000127537
OGT	0.501508	1.6707e-05	1.10165e-05	5.57864e-05	0.000111261	0.000111261
RPS4X	0.620129	4.6353e-32	1.1047e-30	0.00260859	0.00420654	0.00420654
XIST	0.132077	8.03963e-30	1.41181e-28	2.7173e-05	0.000205892	0.000205892
JPX	0.594027	0.00190759	0.00083308	5.97234e-05	0.000100556	0.000100556
FTX	0.683566	0.00739661	0.00283016	6.89368e-05	0.00010086	0.00010086
ATRX	0.951594	0.623886	0.135082	0.00014004	0.000147165	0.000147165
COX7B	1.12306	0.00196241	0.000854783	0.000411436	0.00036635	0.000411436
PGK1	0.87095	0.0069203	0.00266626	0.000625679	0.000718391	0.000718391
ITM2A	0.614514	5.58044e-10	8.34946e-10	0.000223954	0.000364456	0.000364456
SH3BGRL	0.783864	0.173454	0.0457859	0.000120991	0.000154358	0.000154358
RPL36A	0.504898	5.33787e-27	7.12399e-26	0.000563363	0.00111582	0.00111582
BEX4	0.414973	3.85155e-10	5.89487e-10	4.22318e-05	0.000101804	0.000101804
TSC22D3	0.430292	1.12329e-27	1.62952e-26	0.000461147	0.00107174	0.00107174
SLC25A5	1.026	0.521364	0.116984	0.000383152	0.000373441	0.000383152
UBE2A	1.42221	8.6158e-07	7.13322e-07	0.000163818	0.000115179	0.000163818
SEPT6	0.809306	0.00725411	0.00278202	0.000306509	0.000378736	0.000378736
RPL39	0.729516	7.79759e-24	6.50422e-23	0.00347764	0.00476706	0.00476706
NDUFA1	0.888949	0.251289	0.0631351	0.000275276	0.000309667	0.000309667
STAG2	0.682134	0.000218717	0.000115834	0.000113703	0.000166699	0.000166699
RBMX	1.19447	0.0110121	0.00404652	0.000265957	0.000222653	0.000265957
IDS	0.918862	0.104996	0.0292668	0.000242103	0.000263484	0.000263484
BCAP31	0.902289	0.784002	0.161572	0.000137067	0.000151913	0.000151913
SSR4	0.972664	0.872466	0.175574	0.000476839	0.000490241	0.000490241
NAA10	1.16072	0.0380349	0.0119948	0.000107682	9.27686e-05	0.000107682
FLNA	1.45696	1.41514e-07	1.37257e-07	0.000135428	9.29446e-05	0.000135428
RPL10	0.718302	4.43716e-24	3.89598e-23	0.00602925	0.00839376	0.00839376
FAM50A	1.22332	0.000508581	0.000251392	0.000105994	8.66401e-05	0.000105994
LAGE3	1.39448	0.000145884	8.01889e-05	0.000100972	7.24014e-05	0.000100972
PCM1	0.864972	0.393873	0.092352	0.000132335	0.000152997	0.000152997
BNIP3L	0.674938	0.00630933	0.00246502	7.86757e-05	0.000116579	0.000116579
DUSP4	1.30979	0.0580571	0.0175303	0.00014418	0.000110074	0.00014418
SARAF	0.464352	2.75512e-36	9.19255e-35	0.00057116	0.00123004	0.00123004
LEPROTL1	0.432615	2.40592e-20	1.3379e-19	0.000202512	0.000468142	0.000468142
RAB11FIP1	1.21456	0.0428109	0.013362	0.000108834	8.96034e-05	0.000108834
LSM1	1.17326	0.0103645	0.00383386	0.000104306	8.8899e-05	0.000104306
NSD3	0.924145	0.803038	0.16458	0.000138934	0.00015034	0.00015034
TACC1	1.13851	0.00623252	0.00243787	0.000131516	0.000115513	0.000131516
VDAC3	1.13189	0.0159002	0.00561988	0.000139094	0.000122884	0.000139094
CEBPD	1.97408	1.54736e-13	3.66156e-13	0.000557561	0.00028243	0.000557561
PRKDC	0.967302	0.394778	0.0923694	0.000115235	0.000119131	0.000119131
PCMTD1	0.492168	2.0044e-07	1.89992e-07	6.46696e-05	0.000131422	0.000131422
RB1CC1	0.856427	0.18039	0.0475417	0.000115314	0.000134649	0.000134649
TCEA1	0.819509	0.108541	0.0301041	0.000157495	0.000192188	0.000192188
RPS20	0.738321	0.035731	0.0113432	0.000745095	0.00100918	0.00100918
SDCBP	0.904674	0.0972722	0.0273192	0.000190494	0.00021057	0.00021057
RAB2A	1.20293	0.00109212	0.000504693	0.000150422	0.000125042	0.000150422
TRAM1	1.01816	0.134299	0.0365194	0.000184203	0.000180918	0.000184203
RPL7	1.05916	0.107988	0.0299755	0.00102192	0.000964831	0.00102192
ELOC	1.47301	1.58041e-06	1.23781e-06	0.000168164	0.000114156	0.000168164
C8orf59	0.880488	0.212225	0.0547637	0.000141677	0.00016091	0.00016091
CA2	1.38866	0.000268614	0.000139384	0.000113632	8.18219e-05	0.000113632
UQCRB	0.866942	0.0202639	0.00687804	0.000449587	0.000518594	0.000518594
MTDH	1.13476	0.0167459	0.00588759	0.00032447	0.000285935	0.00032447
RPL30	0.708762	3.57952e-24	3.22789e-23	0.0028104	0.00396523	0.00396523
COX6C	0.872081	0.115155	0.0317536	0.000496557	0.000569396	0.000569396
POLR2K	1.39294	1.57318e-06	1.23505e-06	0.000202974	0.00014571	0.000202974
RNF19A	0.929967	0.185634	0.0487696	0.000195415	0.000210133	0.000210133
PABPC1	0.734992	1.15624e-08	1.43414e-08	0.00135268	0.00184041	0.00184041
YWHAZ	0.929015	0.691342	0.146642	0.000378817	0.000407764	0.000407764
ZNF706	0.935228	0.810331	0.165973	0.000127474	0.000136304	0.000136304
EIF3E	0.907279	0.0766263	0.0222512	0.000339576	0.000374282	0.000374282
ENY2	1.11389	0.0456103	0.0141563	0.000171676	0.000154121	0.000171676
EIF3H	0.894786	0.290798	0.0714474	0.000209177	0.000233776	0.000233776
RAD21	1.06664	0.408989	0.0950943	0.000145747	0.00013664	0.000145747
DERL1	1.29585	3.03458e-05	1.90319e-05	0.000121826	9.40069e-05	0.000121826
NDUFB9	1.30581	0.000405947	0.00020522	0.000170667	0.000130693	0.000170667
FAM49B	1.10967	0.00378445	0.00156081	0.000155781	0.000140382	0.000155781
PHF20L1	0.911725	0.593222	0.129536	0.000101813	0.000111673	0.000111673
SLA	1.08586	0.490995	0.111066	0.000144107	0.000132711	0.000144107
AGO2	0.698484	0.107877	0.0299695	8.57533e-05	0.000122781	0.000122781
LY6E	1.32632	0.111948	0.0309715	0.000185089	0.000139545	0.000185089
EEF1D	0.873965	0.0244799	0.00815965	0.000594519	0.000680258	0.000680258
PUF60	1.44264	3.60874e-06	2.68765e-06	0.000157945	0.000109476	0.000157945
CYC1	1.56623	5.84019e-08	6.24551e-08	0.000114853	7.33225e-05	0.000114853
MAF1	1.0165	0.294255	0.0721905	0.000143727	0.000141394	0.000143727
VPS28	0.855913	0.0925678	0.0261964	0.000206931	0.00024177	0.00024177
RPL8	0.920117	0.00715844	0.00274849	0.00224327	0.00243803	0.00243803
SMARCA2	0.465285	0.000217624	0.000115622	6.02642e-05	0.000129549	0.000129549
PSIP1	0.600155	0.00176658	0.000779662	7.08442e-05	0.000118059	0.000118059
PLIN2	0.807166	0.613611	0.133377	0.00014093	0.000174604	0.000174604
RPS6	0.8187	2.83115e-08	3.23501e-08	0.00239013	0.00291942	0.00291942
DNAJA1	1.79642	5.82836e-18	2.46158e-17	0.000479026	0.000266646	0.000479026
B4GALT1	0.404514	3.41177e-08	3.81996e-08	4.08351e-05	0.000100984	0.000100984
BAG1	0.992068	0.719998	0.151469	0.000144251	0.000145404	0.000145404
AQP3	0.75307	0.746515	0.155673	9.86825e-05	0.000131048	0.000131048
DCTN3	0.954768	0.650921	0.139937	0.000119206	0.000124854	0.000124854
VCP	2.13545	1.98403e-23	1.53948e-22	0.00031428	0.00014716	0.00031428
STOML2	1.44903	1.47166e-07	1.41915e-07	0.000109998	7.5904e-05	0.000109998
TLN1	0.991987	0.851491	0.172497	0.000146425	0.000147608	0.000147608
CLTA	1.22259	0.00090642	0.000424761	0.000171893	0.000140593	0.000171893
CEMIP2	0.550477	0.000111695	6.27396e-05	0.000101366	0.000184162	0.000184162
ZFAND5	1.60587	9.36781e-06	6.52526e-06	0.000170411	0.000106108	0.000170411
ANXA1	0.33355	1.01578e-19	5.21415e-19	0.000253093	0.000758834	0.000758834
OSTF1	1.09769	0.0764009	0.0222438	0.000260875	0.000237656	0.000260875
TLE4	0.423756	8.49621e-09	1.07787e-08	6.66798e-05	0.000157387	0.000157387
HNRNPK	1.25054	1.05778e-07	1.06626e-07	0.000543305	0.000434451	0.000543305
ISCA1	0.758842	0.198585	0.0516836	8.50073e-05	0.00011203	0.00011203
CTSL	2.7175	1.1372e-10	1.88772e-10	0.00018709	6.88312e-05	0.00018709
NINJ1	1.62378	1.12836e-06	9.02836e-07	0.000118276	7.28307e-05	0.000118276
ANP32B	0.86509	0.0633774	0.0188973	0.000246824	0.000285319	0.000285319
SEC61B	1.38874	9.79949e-06	6.76942e-06	0.000765172	0.000550975	0.000765172
ERP44	1.14392	0.00735712	0.00281828	0.000100328	8.77019e-05	0.000100328
TXN	1.79645	2.92237e-09	3.97983e-09	0.000594193	0.000330749	0.000594193
POLE3	0.742089	0.0658268	0.0194883	8.70887e-05	0.000117364	0.000117364
AKNA	0.645574	0.00105884	0.000489994	0.000108593	0.000168225	0.000168225
ATP6V1G1	1.06017	0.100713	0.0281197	0.00037067	0.000349631	0.00037067
PSMB7	1.30782	0.000428452	0.000214004	0.000170351	0.00013025	0.000170351
RPL35	0.958804	0.253464	0.0636337	0.00157578	0.00164349	0.00164349
ARPC5L	0.958273	0.940164	0.185945	0.000124665	0.000130094	0.000130094
HSPA5	1.28415	8.19874e-06	5.77117e-06	0.000506735	0.000394602	0.000506735
RPL12	0.666638	5.405e-24	4.62409e-23	0.00221086	0.00331644	0.00331644
FAM102A	0.472565	3.93026e-08	4.3422e-08	5.25454e-05	0.000111218	0.000111218
C9orf16	0.812323	0.0296822	0.00959647	0.000180369	0.000222047	0.000222047
SPTAN1	0.627779	0.0116765	0.00427649	6.32402e-05	0.00010075	0.00010075
SET	1.14336	0.00550449	0.00218902	0.000600541	0.000525239	0.000600541
C9orf78	0.870296	0.224844	0.057267	0.0001842	0.000211656	0.000211656
FNBP1	1.32283	1.02343e-06	8.32857e-07	0.000391981	0.000296314	0.000391981
NCS1	3.65181	1.39521e-28	2.32758e-27	0.000112405	3.07632e-05	0.000112405
RPL7A	0.839046	2.56935e-06	1.96622e-06	0.00197841	0.00235793	0.00235793
SURF4	1.27164	7.98201e-07	6.64145e-07	0.000252967	0.000198925	0.000252967
PHPT1	1.4647	2.58794e-05	1.64472e-05	0.000115292	7.87064e-05	0.000115292
EDF1	1.16923	0.000136065	7.51633e-05	0.00046318	0.000396138	0.00046318
PAXX	0.708572	0.00349719	0.00145856	0.000166965	0.000235646	0.000235646
CLIC3	0.486153	0.000416456	0.000208637	8.47653e-05	0.000174384	0.000174384
DPP7	0.973152	0.672321	0.143796	0.000171979	0.000176724	0.000176724
SSNA1	1.1835	0.00491511	0.00196636	0.000144575	0.000122155	0.000144575
TUBB4B	1.20695	1.59857e-05	1.06249e-05	0.000229421	0.000190079	0.000229421
MRPL41	1.08163	0.209972	0.0542244	0.000140571	0.00012996	0.000140571
PSMD13	1.05907	0.161882	0.0431754	0.000263282	0.000248595	0.000263282
IFITM2	0.581447	2.29004e-08	2.69042e-08	0.000162042	0.000278704	0.000278704
IFITM1	0.565714	1.04705e-06	8.4794e-07	0.000141502	0.000250148	0.000250148
RNH1	1.16478	0.00466417	0.0018727	0.000148057	0.000127108	0.000148057
TALDO1	1.29493	0.000798566	0.000378471	0.000206219	0.000159246	0.000206219
RPLP2	0.841649	4.3609e-06	3.21198e-06	0.00222888	0.00264824	0.00264824
POLR2L	1.02276	0.376554	0.0890422	0.000369504	0.000361281	0.000369504
CTSD	1.31008	0.0134963	0.00485247	0.000155008	0.000118314	0.000155008
LSP1	1.16495	0.00922525	0.00345846	0.000620361	0.000532518	0.000620361
CD81	1.84666	4.152e-15	1.19425e-14	0.000334778	0.000181278	0.000334778
NAP1L4	0.757471	0.0168288	0.00590431	0.000182579	0.000241045	0.000241045
RHOG	1.11315	0.00645275	0.00251516	0.000199793	0.000179482	0.000199793
HBG2	20.7645	0.0994686	0.027819	0.000118247	5.67199e-06	0.000118247
TAF10	0.879681	0.893864	0.178909	9.11155e-05	0.000103581	0.000103581
EIF3F	0.896939	0.12399	0.0339932	0.00026478	0.000295207	0.000295207
RPL27A	0.618144	3.45468e-19	1.62347e-18	0.000672741	0.00108834	0.00108834
MTRNR2L8	0.247937	7.99036e-09	1.02146e-08	7.18931e-05	0.000290037	0.000290037
EIF4G2	1.51303	6.01308e-12	1.18715e-11	0.00028064	0.000185474	0.00028064
USP47	0.927966	0.298358	0.0731434	0.000108389	0.000116804	0.000116804
COPB1	1.11302	0.0174001	0.0060475	0.000146718	0.000131818	0.000146718
PSMA1	1.25694	0.000693788	0.000334515	0.000322739	0.00025676	0.000322739
PDE3B	1.08874	0.0947014	0.0267096	0.000305392	0.000280497	0.000305392
C11orf58	1.05543	0.151733	0.0407618	0.000282974	0.00026811	0.000282974
RPS13	0.799669	1.63204e-13	3.80794e-13	0.00234917	0.00293768	0.00293768
LDHA	1.3723	0.00743782	0.00283942	0.000574073	0.000418323	0.000574073
SPTY2D1	1.29496	2.80391e-06	2.13106e-06	0.000111956	8.64498e-05	0.000111956
EIF3M	0.87269	0.22872	0.058077	0.000182389	0.000209	0.000209
CD44	1.01594	0.225344	0.057307	0.000436229	0.000429386	0.000436229
CD82	3.17907	4.05916e-20	2.22025e-19	0.00010795	3.394e-05	0.00010795
PSMC3	1.8776	2.70716e-12	5.64533e-12	0.000195264	0.000103986	0.000195264
FNBP4	0.890242	0.4365	0.10051	0.0001344	0.000150973	0.000150973
TIMM10	1.34019	0.000907571	0.000424704	0.000108228	8.07495e-05	0.000108228
UBE2L6	2.33077	1.75674e-14	4.76538e-14	0.000163068	6.99495e-05	0.000163068
SELENOH	0.710109	0.00145806	0.000653001	0.000109267	0.000153884	0.000153884
LPXN	1.86481	1.08506e-17	4.36183e-17	0.000398919	0.000213908	0.000398919
CD6	0.658783	0.00890324	0.00335281	6.86732e-05	0.000104255	0.000104255
TMEM258	1.00773	0.42938	0.099282	0.000251577	0.000249647	0.000251577
FTH1	0.538874	1.07914e-15	3.36502e-15	0.00584968	0.0108554	0.0108554
UBXN1	0.866728	0.0376315	0.0118788	0.00022066	0.000254593	0.000254593
POLR2G	1.18363	0.00431762	0.00175467	0.000129461	0.000109372	0.000129461
SLC3A2	0.945523	0.536473	0.11957	0.000439651	0.000464983	0.000464983
RARRES3	1.3625	5.739e-05	3.41935e-05	0.000287095	0.000210705	0.000287095
RTN3	0.795078	0.0731674	0.0214145	9.26637e-05	0.000116553	0.000116553
COX8A	0.951495	0.826711	0.168603	0.000361353	0.000379775	0.000379775
STIP1	1.2286	0.0250241	0.00831609	0.000181372	0.00014762	0.000181372
FERMT3	1.6654	3.71102e-07	3.33745e-07	0.000108931	6.53987e-05	0.000108931
FKBP2	1.04584	0.130149	0.0355647	0.000169832	0.000162388	0.000169832
PPP1R14B	1.55875	1.20859e-12	2.61851e-12	0.000330447	0.000211986	0.000330447
TRMT112	0.907623	0.353152	0.0841043	0.000250181	0.000275646	0.000275646
PRDX5	1.05334	0.263649	0.0656963	0.000259695	0.000246543	0.000259695
SF1	1.34996	1.3415e-06	1.06318e-06	0.000299114	0.000221566	0.000299114
EHD1	1.5168	1.62565e-05	1.07619e-05	0.000123503	8.14154e-05	0.000123503
FAU	0.858205	4.35318e-09	5.71831e-09	0.00202562	0.0023603	0.0023603
NEAT1	1.0473	0.392151	0.0922075	0.00170335	0.00162642	0.00170335
MALAT1	0.733592	1.23062e-16	4.18981e-16	0.0290193	0.0395579	0.0395579
CFL1	1.4436	7.14348e-15	2.00289e-14	0.00125048	0.00086622	0.00125048
FIBP	1.6584	4.35442e-08	4.76349e-08	0.000112146	6.76139e-05	0.000112146
CCDC85B	1.08868	0.706073	0.148915	0.000114497	0.000105169	0.000114497
DRAP1	1.11192	0.0317212	0.010167	0.000365524	0.000328731	0.000365524
BANF1	1.28063	0.000184687	9.93892e-05	0.000167028	0.000130421	0.000167028
SF3B2	1.06328	0.0884092	0.0251047	0.000198497	0.000186682	0.000198497
GRK2	1.31046	0.000272166	0.000141008	0.00010773	8.22023e-05	0.00010773
PPP1CA	1.71458	1.60169e-14	4.38041e-14	0.000291925	0.00017025	0.000291925
CDK2AP2	1.13302	0.0127429	0.00461141	0.00021274	0.000187761	0.00021274
GSTP1	1.35698	3.72013e-07	3.33665e-07	0.000391429	0.00028845	0.000391429
NDUFS8	1.38208	1.50556e-05	1.0087e-05	0.000188471	0.000136361	0.000188471
LAMTOR1	1.00728	0.349767	0.0835369	0.00012984	0.000128902	0.00012984
UCP2	1.36149	0.0264182	0.00869281	0.00018966	0.000139297	0.00018966
SPCS2	1.07408	0.148092	0.0399123	0.000363711	0.000338624	0.000363711
RPS3	0.84272	2.62664e-06	2.00546e-06	0.00246569	0.00292588	0.00292588
RSF1	1.06177	0.08015	0.0231736	0.000136878	0.000128913	0.000136878
NDUFC2	1.17466	0.0061583	0.00241733	0.000171596	0.000146078	0.000171596
CREBZF	0.748744	0.185608	0.0488012	0.00010539	0.000140763	0.000140763
SYTL2	0.73139	0.106798	0.0297193	0.000101736	0.000139108	0.000139108
CTSC	1.401	0.00262957	0.00111624	0.000175914	0.000125556	0.000175914
TAF1D	0.850909	0.0617591	0.0184974	0.000253331	0.000297722	0.000297722
BIRC3	2.13811	5.49983e-14	1.42251e-13	0.000123671	5.78285e-05	0.000123671
BIRC2	0.843702	0.405102	0.0942564	8.84842e-05	0.000104881	0.000104881
TMEM123	0.813106	0.00868689	0.00327874	0.000168188	0.000206852	0.000206852
ATM	0.602646	0.000273832	0.000141651	9.0071e-05	0.000149475	0.000149475
FDX1	0.962055	0.670686	0.143538	9.93009e-05	0.000103218	0.000103218
LAYN	0.497556	2.01572e-05	1.30339e-05	8.80848e-05	0.000177059	0.000177059
TIMM8B	1.22658	0.00360359	0.00149175	0.000110216	8.98519e-05	0.000110216
ZBTB16	0.850758	0.343609	0.0825386	9.02119e-05	0.000106041	0.000106041
REXO2	0.710286	0.00900166	0.00338224	8.26855e-05	0.000116421	0.000116421
PCSK7	1.67764	2.09314e-12	4.42015e-12	0.000165032	9.83616e-05	0.000165032
JAML	0.555155	1.67957e-06	1.30933e-06	0.000194117	0.000349682	0.000349682
CD3E	0.947812	0.413876	0.0960967	0.000406073	0.000428433	0.000428433
CD3D	0.626003	1.21042e-08	1.49578e-08	0.000610528	0.000975293	0.000975293
CD3G	0.445108	1.74787e-10	2.79035e-10	0.000167941	0.000377334	0.000377334
ATP5MG	1.05109	0.152307	0.0408831	0.00064372	0.000612428	0.00064372
KMT2A	1.26033	0.00470197	0.00188561	0.000147693	0.000117181	0.000147693
DDX6	0.929559	0.619601	0.134416	0.000189326	0.000203675	0.000203675
RPS25	0.824556	1.062e-07	1.06729e-07	0.00165821	0.00201104	0.00201104
HSPA8	2.16411	2.864e-24	2.81053e-23	0.000774616	0.000357924	0.000774616
SRPRA	1.02891	0.107799	0.0299729	0.000103778	0.000100861	0.000103778
ETS1	0.622789	1.11341e-10	1.8668e-10	0.000305039	0.00048981	0.00048981
GTPBP4	1.29354	0.00667739	0.00259062	0.000120786	9.33709e-05	0.000120786
IDI1	1.19897	0.0120785	0.00440439	0.000147141	0.000122718	0.000147141
KLF6	1.19342	0.541003	0.120258	0.000935159	0.000783595	0.000935159
GDI2	1.58776	2.60804e-09	3.59578e-09	0.000192934	0.000121504	0.000192934
RBM17	0.890486	0.689733	0.146581	0.000130439	0.000146483	0.000146483
PFKFB3	2.08794	1.55366e-12	3.32298e-12	0.000145146	6.95041e-05	0.000145146
ATP5F1C	1.11638	0.026268	0.00866048	0.000244962	0.000219422	0.000244962
CELF2	0.821866	0.426167	0.0987444	0.000225174	0.000273984	0.000273984
UPF2	0.746811	0.0503687	0.0154039	0.000104402	0.000139805	0.000139805
NUDT5	1.27079	0.00153754	0.000687676	0.000102918	8.09823e-05	0.000102918
OPTN	1.16644	0.0176254	0.00611305	0.000129859	0.000111326	0.000129859
FAM107B	1.43035	4.60804e-07	4.07822e-07	0.000436224	0.00030497	0.000436224
VIM	1.01666	0.0635105	0.0189201	0.00134492	0.00132288	0.00134492
DNAJC1	0.711219	0.0995529	0.0278192	0.000121898	0.000171403	0.000171403
PIP4K2A	0.866432	0.62372	0.135134	0.000129658	0.000149649	0.000149649
APBB1IP	0.90301	0.690878	0.146637	0.000147033	0.000162828	0.000162828
YME1L1	0.847843	0.760523	0.157707	9.47114e-05	0.000111713	0.000111713
RAB18	1.15257	0.0012351	0.000561439	0.00010969	9.51663e-05	0.00010969
WAC	1.04601	0.0647917	0.0192673	0.000139097	0.000132977	0.000139097
MAP3K8	2.46243	7.66392e-12	1.50417e-11	0.00017465	7.09117e-05	0.00017465
KIF5B	1.18236	0.0043123	0.00175465	0.000153994	0.00013024	0.000153994
EPC1	0.823401	0.269187	0.0668267	0.000166412	0.000202108	0.000202108
ITGB1	0.636053	0.000325122	0.000166889	0.000110472	0.000173698	0.000173698
CREM	1.52846	6.84901e-07	5.81474e-07	0.000534443	0.000349653	0.000534443
HNRNPF	1.21709	0.00119601	0.000546648	0.000332426	0.000273128	0.000332426
ARID5B	0.820093	0.198177	0.0516179	8.91815e-05	0.000108751	0.000108751
JMJD1C	1.05585	0.287797	0.0708668	0.000154291	0.000146128	0.000154291
HNRNPH3	1.04659	0.398444	0.0929664	0.00013653	0.000130451	0.00013653
DDX21	1.27842	0.000407992	0.000205631	0.000296971	0.000232291	0.000296971
SRGN	0.823905	0.342956	0.0824411	0.00234365	0.00284457	0.00284457
SAR1A	0.837425	0.305132	0.0745303	0.000112735	0.000134625	0.000134625
PPA1	1.04336	0.36391	0.0863583	0.000155648	0.000149179	0.000155648
SPOCK2	0.550924	2.43063e-09	3.37911e-09	0.000180103	0.00032693	0.00032693
ANAPC16	0.970882	0.74255	0.155137	0.000201328	0.000207367	0.000207367
DDIT4	1.00529	0.318422	0.0771551	0.000250652	0.000249334	0.000250652
ANXA7	1.30123	0.00225099	0.000970346	0.000160886	0.000123637	0.000160886
VDAC2	1.11978	0.0212091	0.00716243	0.00018451	0.000164771	0.00018451
RPS24	0.829976	2.70905e-07	2.49004e-07	0.00275946	0.00332475	0.00332475
NUTM2B-AS1	1.73136	6.49774e-10	9.63552e-10	0.000163161	9.42285e-05	0.000163161
ANXA11	0.993492	0.369954	0.0876056	0.000116795	0.00011756	0.00011756
GHITM	1.07169	0.0994579	0.0278393	0.00022157	0.000206747	0.00022157
CCSER2	0.783151	0.0281043	0.00918421	0.000123672	0.000157923	0.000157923
ENTPD1	3.23858	3.51109e-25	3.6609e-24	0.000320038	9.88039e-05	0.000320038
PGAM1	1.66528	6.47449e-13	1.41192e-12	0.000275088	0.00016518	0.000275088
NDUFB8	1.01944	0.380895	0.0896873	0.000335061	0.000328671	0.000335061
OGA	0.837187	0.880723	0.176702	0.000100042	0.000119503	0.000119503
NFKB2	3.21512	2.09952e-25	2.41555e-24	0.000189124	5.88069e-05	0.000189124
ATP5MD	1.19467	0.00370836	0.00153132	0.000434548	0.000363736	0.000434548
SLK	1.86081	1.45998e-10	2.3647e-10	0.000123328	6.62658e-05	0.000123328
GSTO1	1.51521	3.92016e-10	5.97249e-10	0.000335031	0.000221104	0.000335031
SMC3	0.832821	0.859427	0.173473	0.000121794	0.000146248	0.000146248
PDCD4	0.583135	2.55126e-14	6.8648e-14	0.000371019	0.000636266	0.000636266
CCDC186	0.727176	0.0650286	0.0193206	7.93297e-05	0.000109102	0.000109102
ABLIM1	0.490487	1.63653e-06	1.27877e-06	7.66892e-05	0.000156378	0.000156378
FAM204A	0.842238	0.81316	0.16645	8.7948e-05	0.000104426	0.000104426
EIF3A	1.61913	3.92484e-14	1.03931e-13	0.000320652	0.000198031	0.000320652
RGS10	0.814979	0.344914	0.0826737	0.000266184	0.00032662	0.00032662
TIAL1	0.853244	0.538991	0.119891	9.87909e-05	0.000115787	0.000115787
BUB3	0.931711	0.902467	0.179983	0.000152086	0.000163235	0.000163235
GLRX3	1.44058	0.000706706	0.000340252	0.000129489	8.98795e-05	0.000129489
ECHS1	1.09423	0.0664845	0.0196134	0.000104668	9.56529e-05	0.000104668
KDM5A	0.930961	0.264877	0.0659037	0.000100808	0.000108286	0.000108286
WNK1	1.02538	0.152742	0.040967	0.000111091	0.00010834	0.000111091
CCND2	1.38856	0.00312195	0.00131025	0.000134005	9.64994e-05	0.000134005
MRPL51	1.52285	2.32186e-09	3.25503e-09	0.000177027	0.000116239	0.000177027
GAPDH	1.02381	0.625018	0.135152	0.0035562	0.00347349	0.0035562
CHD4	1.16861	0.0172322	0.00600791	0.000122822	0.000105098	0.000122822
MLF2	1.22014	0.00189427	0.000828345	0.000154827	0.000126889	0.000154827
PTMS	2.33192	6.31208e-07	5.44198e-07	0.000141197	6.05361e-05	0.000141197
TPI1	1.40217	2.2721e-05	1.45787e-05	0.000594046	0.000423655	0.000594046
C12orf57	0.81016	0.249053	0.0627148	0.000128831	0.000159025	0.000159025
PHB2	1.23958	0.00574664	0.00227178	0.000151122	0.000121909	0.000151122
M6PR	0.878898	0.686986	0.146183	9.73628e-05	0.000110782	0.000110782
KLRB1	0.426566	2.18092e-21	1.32304e-20	0.000657332	0.00154102	0.00154102
CLEC2D	0.665944	0.000475027	0.000235854	0.000233466	0.000350592	0.000350592
CD69	1.35006	0.373904	0.0884781	0.000642338	0.000475779	0.000642338
CLEC2B	0.738057	0.000260954	0.000136044	0.000469385	0.000635983	0.000635983
GABARAPL1	0.795504	0.14862	0.0400222	0.000114718	0.000144214	0.000144214
KLRC1	3.78802	9.80801e-08	9.97706e-08	0.000101517	2.67819e-05	0.000101517
CDKN1B	0.510532	1.4248e-05	9.60383e-06	6.28926e-05	0.000123213	0.000123213
WBP11	1.15399	0.0651385	0.019336	0.000102483	8.88038e-05	0.000102483
ARHGDIB	0.672501	1.80388e-13	4.17965e-13	0.000547139	0.0008136	0.0008136
STRAP	1.0383	0.24568	0.0620529	0.000143863	0.000138556	0.000143863
LDHB	1.15578	0.0172974	0.00601808	0.000380994	0.000329639	0.000380994
LRMP	0.27468	4.8841e-15	1.39282e-14	2.92026e-05	0.000106378	0.000106378
KRAS	0.905199	0.878297	0.176534	0.000152601	0.000168586	0.000168586
FGFR1OP2	0.874671	0.753536	0.156843	0.000101909	0.000116515	0.000116515
KIAA1551	0.701927	0.00641706	0.00250418	9.0451e-05	0.000128871	0.000128871
PPHLN1	1.1556	0.0103059	0.00381644	0.000116001	0.000100378	0.000116001
SCAF11	0.91601	0.639663	0.137872	0.000238651	0.000260535	0.000260535
SLC38A1	0.893124	0.637176	0.137424	0.000229278	0.000256718	0.000256718
SLC38A2	0.670575	0.00657681	0.00255754	0.000201549	0.000300573	0.000300573
FKBP11	1.05841	0.25777	0.0644239	0.00018035	0.000170396	0.00018035
TUBA1B	1.6022	6.5842e-05	3.8745e-05	0.000339877	0.000212122	0.000339877
TUBA1A	0.971925	0.763855	0.158103	0.000248958	0.00025615	0.00025615
TUBA1C	1.58378	4.58015e-05	2.76845e-05	0.000114985	7.25928e-05	0.000114985
TMBIM6	1.19153	1.90835e-05	1.24604e-05	0.000597941	0.000501823	0.000597941
COX14	0.798581	0.133002	0.0361961	0.000117338	0.000146939	0.000146939
DAZAP2	1.13224	0.0200883	0.00682537	0.000175267	0.000154794	0.000175267
EIF4B	1.17394	0.0025136	0.00106973	0.000194886	0.000166007	0.000194886
ITGB7	1.59527	4.30466e-08	4.72455e-08	0.000126357	7.91985e-05	0.000126357
PFDN5	0.870158	0.0035002	0.00145799	0.000591095	0.0006793	0.0006793
PRR13	1.09974	0.00616157	0.00241578	0.0002143	0.000194861	0.0002143
PCBP2	0.74322	7.42471e-07	6.27158e-07	0.000296925	0.00039952	0.00039952
ATP5MC2	1.11806	0.0205268	0.0069602	0.000382858	0.000342428	0.000382858
HNRNPA1	0.785246	1.06681e-07	1.0689e-07	0.00100939	0.00128545	0.00128545
BLOC1S1	1.30765	3.47125e-05	2.15277e-05	0.00017197	0.000131505	0.00017197
CD63	1.17485	0.0119523	0.00436794	0.000537289	0.000457324	0.000537289
RPS26	0.632624	6.49822e-21	3.8717e-20	0.00166241	0.00262782	0.00262782
PA2G4	1.13651	0.0355881	0.0113087	0.000293495	0.000258239	0.000293495
RPL41	0.727496	3.92672e-23	2.78758e-22	0.00517095	0.00710788	0.00710788
MYL6	1.22125	1.52917e-05	1.02247e-05	0.00159863	0.00130901	0.00159863
CNPY2	1.04647	0.313532	0.0762471	0.000132773	0.000126876	0.000132773
IL23A	5.77687	0.00156071	0.00069524	0.00010022	1.73288e-05	0.00010022
ATP5F1B	1.32101	2.0648e-07	1.94064e-07	0.000375572	0.000284301	0.000375572
PTGES3	1.06151	0.136441	0.0370114	0.000308546	0.000290665	0.000308546
NACA	0.868999	8.69059e-06	6.09168e-06	0.00142496	0.00163977	0.00163977
ARHGAP9	0.839715	0.119509	0.0328457	0.000129441	0.000154154	0.000154154
DCTN2	1.45392	6.33183e-07	5.44493e-07	0.000116192	7.99086e-05	0.000116192
OS9	1.33381	0.000119267	6.66563e-05	0.000112959	8.46826e-05	0.000112959
USP15	0.886266	0.600159	0.130794	0.000127093	0.000143406	0.000143406
TMBIM4	1.12568	0.0200841	0.0068309	0.000151831	0.000134876	0.000151831
RAP1B	1.32828	4.38267e-07	3.88907e-07	0.000540745	0.000407096	0.000540745
CCT2	1.23334	0.00140843	0.000631623	0.000224244	0.000181815	0.000224244
RAB21	1.23457	0.000643636	0.000313505	0.00012143	9.83536e-05	0.00012143
GLIPR1	0.454252	1.62317e-13	3.81391e-13	0.000115552	0.000254407	0.000254407
PHLDA1	2.61566	3.18798e-14	8.50944e-14	0.000151454	5.7888e-05	0.000151454
NAP1L1	0.911592	0.0871272	0.024804	0.000324694	0.000356186	0.000356186
OSBPL8	0.844221	0.612136	0.133143	0.000103816	0.000122977	0.000122977
PPP1R12A	1.13205	0.0287635	0.0093175	0.000174247	0.00015392	0.000174247
BTG1	0.898317	0.0172911	0.00602215	0.00111801	0.00124456	0.00124456
UBE2N	1.33932	8.95709e-06	6.26533e-06	0.000156948	0.000117179	0.000156948
NDUFA12	0.940275	0.89703	0.179435	0.000164163	0.000174592	0.000174592
METAP2	1.03491	0.352835	0.0840888	0.000168378	0.000162698	0.000168378
SNRPF	1.16006	0.0592788	0.0178346	0.000211369	0.000182202	0.000211369
SLC25A3	1.39462	2.92018e-12	6.01436e-12	0.000633394	0.000454165	0.000633394
CHPT1	0.446914	1.25074e-05	8.482e-06	4.81804e-05	0.000107836	0.000107836
HSP90B1	0.928227	0.0744787	0.0217411	0.000417795	0.000450102	0.000450102
TXNRD1	1.61379	1.18372e-07	1.17196e-07	0.000168389	0.000104335	0.000168389
C12orf75	2.46263	7.49256e-07	6.29702e-07	0.000127046	5.15755e-05	0.000127046
ISCU	1.3022	1.93471e-05	1.26078e-05	0.000288656	0.000221663	0.000288656
ARPC3	1.22406	1.30507e-07	1.27695e-07	0.000797367	0.000651409	0.000797367
VPS29	1.15972	0.00565293	0.00224271	0.000104758	9.03271e-05	0.000104758
PPP1CC	1.28735	0.000175512	9.50651e-05	0.000112172	8.71288e-05	0.000112172
ERP29	0.659747	6.94003e-05	4.06239e-05	0.000133285	0.000202037	0.000202037
RPL6	0.878774	0.000767465	0.000366333	0.00238467	0.00271363	0.00271363
PEBP1	0.903334	0.190205	0.0497744	0.000281008	0.000311081	0.000311081
TAOK3	1.05748	0.145313	0.0393222	0.000100048	9.46088e-05	0.000100048
RPLP0	0.842545	0.00136809	0.000616017	0.00242046	0.0028728	0.0028728
COX6A1	1.21351	3.54056e-05	2.18763e-05	0.000470802	0.000387964	0.000470802
SRSF9	1.39599	2.11252e-10	3.34052e-10	0.000266231	0.000190705	0.000266231
DYNLL1	1.50734	1.23564e-07	1.21975e-07	0.000358469	0.000237808	0.000358469
RNF10	1.36281	6.99689e-05	4.0885e-05	0.000110633	8.11734e-05	0.000110633
MLEC	1.13301	0.0168926	0.00591424	0.000141482	0.00012487	0.000141482
ANAPC5	0.957274	0.234263	0.0593941	9.59691e-05	0.000100254	0.000100254
RHOF	1.07863	0.278256	0.0687712	0.000107324	9.94979e-05	0.000107324
RSRC2	1.21892	0.00194777	0.000849516	0.000251385	0.000206231	0.000251385
ARL6IP4	0.997877	0.837971	0.170275	0.000234225	0.000234723	0.000234723
TMED2	1.0555	0.122665	0.0336853	0.000198317	0.000187889	0.000198317
UBC	1.51341	1.4913e-13	3.57968e-13	0.00263623	0.00174191	0.00263623
RAN	1.40406	8.5324e-08	8.81382e-08	0.000497798	0.000354535	0.000497798
MPHOSPH8	0.817575	0.30726	0.0749402	0.00013782	0.000168576	0.000168576
ZMYM2	0.897446	0.590281	0.129147	9.14621e-05	0.000101916	0.000101916
SAP18	1.10282	0.0262278	0.00865578	0.000293974	0.000266563	0.000293974
MRPL57	0.878365	0.929824	0.184666	0.000121927	0.000138815	0.000138815
RPL21	0.938332	0.149889	0.0403313	0.00260256	0.0027736	0.0027736
GTF3A	0.835834	0.171252	0.0453123	0.000180608	0.000216086	0.000216086
POLR1D	0.900109	0.414862	0.0962586	0.00016805	0.000186703	0.000186703
POMP	1.38176	2.38411e-08	2.77166e-08	0.000492484	0.000356411	0.000492484
HMGB1	0.665681	3.44835e-17	1.27839e-16	0.000838043	0.00125894	0.00125894
ALOX5AP	0.921814	0.054266	0.016475	0.000330222	0.000358232	0.000358232
N4BP2L2	0.835513	0.0498202	0.0152501	0.000273071	0.000326835	0.000326835
UFM1	0.767633	0.0766243	0.02227	0.000119601	0.000155812	0.000155812
ELF1	0.813521	0.0185381	0.00637661	0.000234263	0.000287967	0.000287967
RGCC	0.969226	0.00813985	0.00308975	0.000241513	0.000249182	0.000249182
EPSTI1	2.61785	2.05947e-13	4.7065e-13	0.0001308	4.995e-05	0.0001308
TPT1	0.827567	1.74111e-10	2.79292e-10	0.00802193	0.0096934	0.0096934
ZC3H13	0.929425	0.680303	0.145224	9.80068e-05	0.000105451	0.000105451
LCP1	1.07644	0.119383	0.0328381	0.000221896	0.000206137	0.000221896
MED4	0.797527	0.209928	0.054255	8.97698e-05	0.000112566	0.000112566
ITM2B	0.640801	2.04329e-13	4.70172e-13	0.000557112	0.000869413	0.000869413
INTS6	1.84032	2.74046e-11	4.91593e-11	0.000128046	6.95671e-05	0.000128046
COMMD6	0.654568	2.06287e-06	1.60065e-06	0.000166454	0.000254308	0.000254308
MYCBP2	1.04005	0.193437	0.0505015	0.000111061	0.000106784	0.000111061
DNAJC3	0.896899	0.838675	0.170314	0.000119017	0.000132702	0.000132702
STK24	2.02959	3.82224e-16	1.22625e-15	0.00022838	0.000112513	0.00022838
GPR183	1.01344	0.793972	0.163022	0.00024237	0.000239156	0.00024237
ARGLU1	0.680048	0.00010219	5.78881e-05	0.000187146	0.000275207	0.000275207
TNFSF13B	1.54843	0.00157865	0.00070043	0.000202141	0.000130537	0.000202141
ARHGEF7	0.334124	1.27394e-15	3.89956e-15	6.22542e-05	0.000186368	0.000186368
LAMP1	1.3871	5.28011e-06	3.82984e-06	0.000130431	9.40246e-05	0.000130431
APEX1	0.9667	0.662136	0.141982	0.000117781	0.000121839	0.000121839
HNRNPC	1.19408	0.00155608	0.000694105	0.000332358	0.000278334	0.000332358
SUPT16H	0.948802	0.544734	0.120605	9.48831e-05	0.000100004	0.000100004
TOX4	1.03808	0.379957	0.0897195	0.000104709	0.000100867	0.000104709
TRDC	1.84746	8.26722e-12	1.61309e-11	0.000578313	0.00031302	0.000578313
TRAC	1.14378	0.0181144	0.00626965	0.000377078	0.000329674	0.000377078
DAD1	1.101	0.0334277	0.010673	0.00027471	0.000249508	0.00027471
MRPL52	1.19996	0.0618002	0.0184931	0.000179207	0.00014934	0.000179207
LRP10	1.11444	0.0495569	0.0151835	0.000123931	0.000111202	0.000123931
PABPN1	1.00105	0.254373	0.0636701	0.000120397	0.000120271	0.000120397
PSME1	1.68615	8.0893e-18	3.33212e-17	0.000697294	0.000413532	0.000697294
PSME2	2.81052	1.03825e-35	3.14922e-34	0.00070911	0.00025229	0.00070911
CHMP4A	1.06413	0.0308091	0.00989371	0.000153058	0.000143832	0.000153058
NEDD8	1.02106	0.38002	0.0896077	0.000249029	0.000243893	0.000249029
GZMB	27.5324	7.56257e-34	2.10273e-32	0.00104712	3.80092e-05	0.00104712
EAPP	0.769832	0.0655256	0.0194164	9.91483e-05	0.000128799	0.000128799
SNX6	1.01538	0.504713	0.113553	0.00016108	0.00015864	0.00016108
BAZ1A	1.26983	0.000216554	0.000115238	0.000157237	0.00012382	0.000157237
FAM177A1	0.851369	0.782322	0.161325	0.000121303	0.000142485	0.000142485
NFKBIA	2.21639	3.49791e-19	1.62096e-18	0.000830237	0.000374576	0.000830237
PNN	1.06757	0.292201	0.0717393	0.000222063	0.000208007	0.000222063
MIS18BP1	0.548156	8.32848e-09	1.06062e-08	0.000133422	0.000243421	0.000243421
RPS29	0.689768	6.43498e-14	1.62655e-13	0.00270251	0.00391801	0.00391801
RPL36AL	1.1385	0.000116746	6.53568e-05	0.00101555	0.000892001	0.00101555
ARF6	1.18182	0.0062062	0.00243042	0.000221163	0.000187135	0.000221163
GNG2	1.10899	0.0597557	0.0179457	0.000162117	0.000146183	0.000162117
RTRAF	1.18368	0.000810046	0.000383368	0.000225117	0.000190181	0.000225117
PSMC6	1.34354	0.000218433	0.000115868	0.00014688	0.000109317	0.00014688
MAPK1IP1L	1.39292	6.69894e-06	4.76572e-06	0.000123073	8.83496e-05	0.000123073
LGALS3	3.73088	3.06114e-24	2.91817e-23	0.000381793	0.000102316	0.000381793
KTN1	1.11369	0.113041	0.0312482	0.000289633	0.000260063	0.000289633
PSMA3	1.65067	1.43745e-11	2.69444e-11	0.000248198	0.000150352	0.000248198
PSMA3-AS1	1.09791	0.0437055	0.013603	0.000133983	0.000122033	0.000133983
ARID4A	0.781366	0.261813	0.0652876	9.37615e-05	0.000120004	0.000120004
DHRS7	0.573834	3.99182e-06	2.95974e-06	8.80865e-05	0.000153523	0.000153523
PRKCH	1.09315	0.278075	0.0687772	0.000113805	0.000104105	0.000113805
HIF1A	2.28037	2.21028e-19	1.10069e-18	0.000263912	0.000115719	0.000263912
SYNE2	1.03706	0.314089	0.0763269	0.000238537	0.000230013	0.000238537
ZBTB1	1.22945	0.0742992	0.0217077	0.000101487	8.25423e-05	0.000101487
CHURC1	0.880877	0.185969	0.0488192	0.000123623	0.000140344	0.000140344
MAX	0.887737	0.578403	0.127216	9.76516e-05	0.000110004	0.000110004
EIF2S1	1.33971	0.000177258	9.57003e-05	0.000123571	9.22313e-05	0.000123571
ZFP36L1	1.35962	0.000433107	0.000216005	0.00031633	0.000232654	0.00031633
ERH	1.05492	0.28045	0.0692108	0.000220911	0.000209408	0.000220911
SRSF5	0.718793	1.15526e-07	1.15406e-07	0.000265592	0.000369507	0.000369507
RBM25	1.06849	0.260328	0.0649658	0.000273922	0.000256362	0.000273922
TMED10	1.15145	0.00837155	0.00316689	0.000185629	0.00016121	0.000185629
FOS	0.714496	4.25844e-09	5.61597e-09	0.000434278	0.00060782	0.00060782
AHSA1	1.03238	0.36154	0.0859181	0.000111671	0.000108168	0.000111671
SLIRP	1.14984	0.0763535	0.0222494	0.000113728	9.89045e-05	0.000113728
SNW1	1.34447	0.000241072	0.000126669	0.00016793	0.000124899	0.00016793
GPR65	1.21994	0.0219769	0.00739924	0.000121712	9.97648e-05	0.000121712
PSMC1	1.54786	1.44007e-08	1.74088e-08	0.000196557	0.000126978	0.000196557
CALM1	0.881152	0.0174326	0.00605247	0.00054357	0.000616889	0.000616889
RPS6KA5	0.932921	0.755902	0.15714	9.81549e-05	0.000105214	0.000105214
NDUFB1	0.813456	0.0538852	0.0163743	0.000159895	0.000196568	0.000196568
ASB2	2.34272	1.38089e-13	3.38778e-13	0.000162037	6.91524e-05	0.000162037
DDX24	0.704401	8.20106e-05	4.71778e-05	0.00023202	0.000329397	0.000329397
PAPOLA	1.14997	0.00571404	0.00226157	0.000172733	0.000150204	0.000172733
EVL	0.975307	0.692742	0.14666	0.000337757	0.000346309	0.000346309
YY1	1.06264	0.17122	0.0453398	0.000176448	0.000166045	0.000176448
PPP2R5C	0.457483	2.5338e-30	4.97301e-29	0.000383271	0.000837812	0.000837812
DYNC1H1	1.12602	0.0446648	0.0138887	0.000140043	0.000124368	0.000140043
HSP90AA1	1.69067	1.68104e-16	5.60885e-16	0.00113494	0.000671288	0.00113494
EIF5	1.43248	5.05271e-06	3.6809e-06	0.000368301	0.000257101	0.000368301
ATP5MPL	1.0833	0.0520029	0.0158601	0.000247744	0.000228693	0.000247744
SIVA1	0.722693	0.0158277	0.00560017	0.000122869	0.000170025	0.000170025
CRIP1	0.622049	1.42095e-07	1.37422e-07	0.000169935	0.0002732	0.0002732
SNRPN	0.722849	0.00390282	0.00160368	8.39937e-05	0.000116207	0.000116207
KLF13	1.19722	3.89654e-05	2.38549e-05	0.000141651	0.000118313	0.000141651
EMC7	1.13434	0.0124702	0.00453239	0.000108007	9.52128e-05	0.000108007
EMC4	1.62134	3.68445e-10	5.66511e-10	0.000111572	6.88058e-05	0.000111572
NOP10	1.118	0.0304099	0.00979378	0.000262154	0.000234482	0.000262154
SRP14	1.18283	2.56263e-06	1.96559e-06	0.000930142	0.000786363	0.000930142
GCHFR	0.300733	6.3182e-17	2.24265e-16	6.35604e-05	0.000211407	0.000211407
RTF1	0.918878	0.929172	0.184756	0.000185605	0.000201993	0.000201993
CCNDBP1	0.918037	0.936443	0.185429	0.000111526	0.000121485	0.000121485
PDIA3	1.00863	0.689768	0.146495	0.00039722	0.000393819	0.00039722
SERF2	0.895388	0.00683615	0.00264606	0.000897389	0.00100224	0.00100224
EIF3J	1.02659	0.0928757	0.0262612	0.00022714	0.000221256	0.00022714
B2M	1.33357	6.95834e-20	3.68519e-19	0.0120257	0.00901766	0.0120257
C15orf48	3.99059	3.57247e-07	3.23903e-07	0.000158064	3.95913e-05	0.000158064
EID1	0.974899	0.730702	0.152949	0.000195883	0.000200927	0.000200927
GABPB1-AS1	0.411629	7.36396e-08	7.70222e-08	5.82193e-05	0.00014147	0.00014147
USP8	0.880189	0.542018	0.120243	9.00556e-05	0.000102317	0.000102317
SPPL2A	1.34356	0.00015553	8.50705e-05	0.000127173	9.46478e-05	0.000127173
TMOD3	0.861085	0.536985	0.119604	9.86284e-05	0.000114544	0.000114544
RSL24D1	0.90226	0.534707	0.119415	0.000244505	0.000270995	0.000270995
RAB27A	1.51293	4.3073e-06	3.18657e-06	0.000176985	0.000116974	0.000176985
SLTM	0.831314	0.270534	0.0671112	0.0001689	0.000203177	0.000203177
GTF2A2	1.14857	0.0054309	0.00216234	0.000115616	0.000100658	0.000115616
BNIP2	0.83779	0.692433	0.146687	8.72935e-05	0.0001042	0.0001042
ANXA2	1.39603	0.00156824	0.000696735	0.000152627	0.000109322	0.000152627
RORA	1.25945	0.00186211	0.000816425	0.00062831	0.000498872	0.00062831
VPS13C	0.872473	0.392275	0.0921716	0.000121024	0.000138717	0.000138717
RPS27L	1.11117	0.649962	0.139821	0.000251298	0.000226154	0.000251298
RAB8B	0.864057	0.580814	0.127494	0.000139151	0.000161048	0.000161048
PPIB	0.878488	0.0297471	0.00960814	0.000620135	0.000705916	0.000705916
RPL4	1.08239	0.0319279	0.0102235	0.00119773	0.00110656	0.00119773
ANP32A	1.65958	1.71146e-08	2.05407e-08	0.000293433	0.000176802	0.000293433
RPLP1	0.803587	3.02276e-12	6.18745e-12	0.0103498	0.0128795	0.0128795
PKM	3.51204	8.64794e-40	4.12202e-38	0.00077095	0.000219499	0.00077095
COX5A	1.11137	0.0214835	0.00724776	0.000269103	0.000242134	0.000269103
IMP3	0.839242	0.524333	0.117571	0.000101159	0.00012054	0.00012054
PSMA4	1.6257	4.15001e-11	7.36523e-11	0.000268919	0.000165408	0.000268919
MORF4L1	1.02492	0.166304	0.0441781	0.000289124	0.000282095	0.000289124
ZFAND6	0.761322	0.303473	0.0742882	8.08417e-05	0.000106193	0.000106193
IL16	0.493439	5.4978e-06	3.96189e-06	5.22507e-05	0.000105915	0.000105915
RPS17	0.520702	1.48938e-12	3.20604e-12	0.000191561	0.000367912	0.000367912
WHAMM	0.651444	0.000293116	0.000151158	7.25497e-05	0.00011138	0.00011138
SEC11A	0.956123	0.977615	0.191986	0.00022185	0.000232031	0.000232031
AKAP13	1.00016	0.534426	0.119433	0.000317455	0.000317403	0.000317455
ISG20	1.19752	0.0220652	0.00742151	0.000173058	0.000144511	0.000173058
CIB1	0.928677	0.0852474	0.0243937	0.000325679	0.000350694	0.000350694
IQGAP1	1.08245	0.0309892	0.00994195	0.000170288	0.000157316	0.000170288
FURIN	2.82296	1.61875e-28	2.57191e-27	0.000442743	0.000156821	0.000442743
CHD2	0.738889	0.0164788	0.00579978	8.84485e-05	0.000119713	0.000119713
SELENOS	0.884242	0.367463	0.0871394	0.000216588	0.000244945	0.000244945
SNRPA1	1.11879	0.0493528	0.0151488	0.000119927	0.000107191	0.000119927
MPG	0.62509	0.00110349	0.000509244	8.63403e-05	0.000138139	0.000138139
MRPL28	1.45038	3.02779e-06	2.28043e-06	0.000116638	8.04113e-05	0.000116638
STUB1	1.19561	0.00416923	0.00170475	0.000131319	0.000109831	0.000131319
UBE2I	1.18995	0.00349391	0.00145902	0.000280341	0.000235586	0.000280341
MRPS34	0.960948	0.787268	0.161845	0.000108852	0.000113277	0.000113277
SPSB3	0.469385	4.21389e-11	7.43903e-11	8.93639e-05	0.000190412	0.000190412
NDUFB10	0.920938	0.585357	0.128238	0.000167569	0.000181957	0.000181957
RPS2	0.955073	0.0930447	0.0262867	0.00381157	0.00399087	0.00399087
RNPS1	1.23015	0.000386547	0.000196905	0.000174978	0.000142237	0.000174978
SRRM2	1.10394	0.0661539	0.0195332	0.000259591	0.000235148	0.000259591
ELOB	1.03934	0.392724	0.0922121	0.000506616	0.000487441	0.000506616
IL32	2.23991	3.22839e-19	1.56111e-18	0.00140212	0.000625959	0.00140212
SOCS1	1.76098	1.43225e-08	1.73773e-08	0.000104911	5.95649e-05	0.000104911
RSL1D1	1.24633	0.00568437	0.0022525	0.000217871	0.000174805	0.000217871
GSPT1	0.699172	0.0109515	0.00402868	0.000147334	0.000210737	0.000210737
RPS15A	0.864811	6.39146e-07	5.48208e-07	0.00325401	0.00376269	0.00376269
ARL6IP1	0.83195	0.0714079	0.0209363	0.000128213	0.000154117	0.000154117
SMG1	0.957565	0.490948	0.11113	0.000151803	0.000158531	0.000158531
GDE1	0.99192	0.489411	0.110933	0.000154902	0.000156164	0.000156164
METTL9	0.967351	0.975634	0.19171	0.000179909	0.000185982	0.000185982
UQCRC2	1.20571	0.00670265	0.0025974	0.000142899	0.000118514	0.000142899
NDUFAB1	1.10263	0.0211394	0.00714613	0.000170958	0.000155044	0.000170958
RBBP6	1.61818	2.64109e-07	2.43427e-07	0.000124055	7.66547e-05	0.000124055
NSMCE1	1.64517	2.02206e-09	2.85875e-09	0.00011454	6.96129e-05	0.00011454
IL4R	1.33035	0.000455727	0.000226609	0.000124529	9.36008e-05	0.000124529
TUFM	1.31452	3.03139e-06	2.278e-06	0.000197257	0.000150055	0.000197257
MAZ	1.46554	8.58246e-08	8.83816e-08	0.000148613	0.000101397	0.000148613
ALDOA	0.560386	1.93252e-07	1.84226e-07	8.38088e-05	0.000149574	0.000149574
PPP4C	1.09685	0.0446903	0.0138837	0.000171261	0.000156137	0.000171261
YPEL3	0.709014	9.00533e-05	5.16264e-05	0.000185057	0.000261016	0.000261016
CORO1A	1.48485	1.35126e-07	1.31444e-07	0.000596989	0.000402046	0.000596989
FBRS	1.34833	0.000197893	0.000105983	0.000102594	7.60834e-05	0.000102594
FUS	1.38314	2.56538e-10	4.01853e-10	0.000378139	0.000273385	0.000378139
ZNF267	1.10837	0.000765923	0.000366121	0.000125983	0.000113663	0.000125983
VPS35	0.830683	0.394585	0.092454	8.39495e-05	0.000101066	0.000101066
DNAJA2	0.895002	0.653846	0.140385	0.000134822	0.000150641	0.000150641
N4BP1	1.37745	0.000175018	9.49514e-05	0.000107689	7.81732e-05	0.000107689
BRD7	1.02389	0.138084	0.0374267	0.000101737	9.93633e-05	0.000101737
CYLD	1.17091	0.0184138	0.00634691	0.000149385	0.000127576	0.000149385
MT2A	5.23035	0.0138959	0.00496934	0.000505082	9.65484e-05	0.000505082
MT1G	4.91877	6.55914e-05	3.86657e-05	0.000127228	2.58469e-05	0.000127228
MT1X	3.86216	0.0678353	0.0199766	0.00017155	4.44006e-05	0.00017155
HERPUD1	0.971601	0.670133	0.143512	0.000214828	0.000221108	0.000221108
ARL2BP	1.29378	0.000671463	0.000325161	0.000105298	8.13826e-05	0.000105298
CKLF	1.34225	0.0290214	0.00939192	0.000302511	0.000225369	0.000302511
CMTM3	1.05567	0.218662	0.0559918	0.000112035	0.000106126	0.000112035
FAM96B	0.956718	0.815166	0.166758	0.000172761	0.000180577	0.000180577
TMEM208	1.10631	0.00892246	0.00335626	0.000114831	0.000103794	0.000114831
NUTF2	0.849496	0.534994	0.11932	0.000126295	0.000148675	0.000148675
PSMB10	1.39867	0.000390284	0.000198203	0.0001272	9.09367e-05	0.0001272
NFAT5	1.47451	7.80636e-05	4.49847e-05	0.000104036	7.05488e-05	0.000104036
PSMD7	1.59923	1.10754e-09	1.62791e-09	0.000280092	0.000175133	0.000280092
ZNRF1	5.24424	4.97098e-39	2.07323e-37	0.000130626	2.48891e-05	0.000130626
GABARAPL2	0.761365	0.000223074	0.000117955	0.000147873	0.000194229	0.000194229
TERF2IP	0.935576	0.91123	0.181622	0.0001854	0.000198168	0.000198168
MAF	0.971305	0.0789566	0.0228483	0.00013187	0.000135766	0.000135766
CMC2	0.838441	0.8564	0.173071	8.51935e-05	0.000101614	0.000101614
HSBP1	1.29622	0.000789436	0.000374677	0.000101917	7.86205e-05	0.000101917
COTL1	0.692889	0.000103329	5.84339e-05	0.000216506	0.000312479	0.000312479
COX4I1	0.885597	0.006576	0.00256021	0.000909497	0.00102699	0.00102699
MAP1LC3B	0.935258	0.431591	0.099655	0.000288251	0.000308206	0.000308206
SLC7A5	1.50557	3.66572e-05	2.2566e-05	0.000115703	7.68422e-05	0.000115703
CYBA	0.777955	1.29487e-06	1.03112e-06	0.00110373	0.00141877	0.00141877
APRT	1.03066	0.875317	0.176041	0.00035148	0.000341023	0.00035148
TRAPPC2L	0.850155	0.704665	0.148712	9.4531e-05	0.000111197	0.000111197
ANKRD11	1.25635	8.72217e-05	5.00891e-05	0.00028696	0.000228403	0.00028696
SPG7	1.25234	0.00443693	0.0017966	0.000114176	9.11653e-05	0.000114176
RPL13	0.863309	1.06227e-05	7.29279e-06	0.00538549	0.00623819	0.00623819
TCF25	1.02734	0.429452	0.09923	0.00025577	0.000248963	0.00025577
YWHAE	1.30113	1.69173e-05	1.11332e-05	0.000194195	0.000149246	0.000194195
PAFAH1B1	1.02929	0.15067	0.0405089	0.000126238	0.000122645	0.000126238
EMC6	1.32223	7.40047e-06	5.23133e-06	0.000114067	8.62632e-05	0.000114067
ITGAE	1.36541	0.000361413	0.000184383	0.000302937	0.000221858	0.000302937
NCBP3	1.2969	0.00340531	0.0014238	0.000104969	8.09329e-05	0.000104969
ARRB2	0.663957	0.00174774	0.000774422	8.77174e-05	0.000132125	0.000132125
PSMB6	1.53635	1.56451e-11	2.90001e-11	0.000276542	0.000179992	0.000276542
PFN1	1.72665	6.88414e-20	3.7047e-19	0.00155895	0.000902865	0.00155895
C1QBP	1.11029	0.26733	0.0664151	0.000193431	0.000174214	0.000193431
DERL2	1.22139	0.00449173	0.00181438	0.000110993	9.08697e-05	0.000110993
ACADVL	0.917762	0.720715	0.151524	0.000131607	0.000143402	0.000143402
CTDNEP1	2.12445	6.17718e-19	2.78518e-18	0.000151748	7.14169e-05	0.000151748
EIF5A	1.55368	8.61905e-12	1.67196e-11	0.000541692	0.000348642	0.000541692
ACAP1	1.49019	2.31269e-07	2.14941e-07	0.000161919	0.000108649	0.000161919
TMEM256	0.709833	0.0351016	0.0111753	7.27082e-05	0.00010244	0.00010244
EIF4A1	1.19573	0.0096239	0.00358776	0.00022294	0.000186443	0.00022294
KDM6B	1.6836	2.77362e-06	2.11285e-06	0.000159033	9.44499e-05	0.000159033
TRAPPC1	0.946218	0.726776	0.152319	0.000156124	0.000164999	0.000164999
VAMP2	1.04016	0.544851	0.120551	0.000180166	0.000173209	0.000180166
RPL26	0.794911	1.54755e-11	2.88461e-11	0.00236619	0.00297668	0.00297668
NCOR1	0.97714	0.340947	0.0821357	0.00015823	0.000161933	0.000161933
UBB	1.13328	0.0060682	0.00238759	0.000893768	0.000788652	0.000893768
LRRC75A	0.305481	9.66168e-09	1.22108e-08	3.81229e-05	0.00012485	0.00012485
WSB1	0.696488	0.00763177	0.00291013	0.000165613	0.000237793	0.000237793
RPL23A	1.07732	0.0138002	0.00495107	0.00247831	0.00230045	0.00247831
TRAF4	3.10927	6.25077e-18	2.60698e-17	0.000183715	5.90701e-05	0.000183715
EVI2B	0.325064	3.48481e-25	3.7507e-24	0.000127873	0.000393427	0.000393427
EVI2A	0.497967	2.47803e-10	3.9e-10	9.56144e-05	0.000192033	0.000192033
ZNF207	1.17504	0.00100435	0.00046672	0.000215221	0.000183158	0.000215221
PSMD11	1.66168	1.29959e-10	2.1466e-10	0.000188623	0.000113504	0.000188623
SLFN5	0.562988	2.55794e-06	1.96651e-06	9.31868e-05	0.00016554	0.00016554
CCL5	1.7811	0.00100234	0.000466435	0.000816161	0.000458223	0.000816161
CCL3	33.9096	3.62783e-07	3.28031e-07	0.000266193	7.82696e-06	0.000266193
CCL4	9.25697	0.693662	0.146761	0.000295345	3.18839e-05	0.000295345
GGNBP2	1.07939	0.0487751	0.014999	0.000166988	0.000154704	0.000166988
PSMB3	1.80015	6.13347e-22	3.86123e-21	0.000371511	0.000206368	0.000371511
RPL23	0.704046	1.22465e-08	1.50778e-08	0.000519261	0.000737549	0.000737549
RPL19	0.829439	6.81703e-08	7.17515e-08	0.00279699	0.00337215	0.00337215
IKZF3	1.81013	2.30009e-05	1.473e-05	0.000228431	0.000126185	0.000228431
PSMD3	1.9149	1.40558e-08	1.7116e-08	0.000108318	5.65543e-05	0.000108318
CCR7	3.18641	3.37269e-06	2.52311e-06	0.00012756	4.00162e-05	0.00012756
KRT10	1.21749	0.00013432	7.4322e-05	0.000219001	0.000179876	0.000219001
EIF1	1.25966	3.85773e-08	4.27623e-08	0.00248963	0.00197642	0.00248963
DNAJC7	1.16516	0.017644	0.00611316	0.000139941	0.000120101	0.000139941
RAB5C	1.34021	5.10918e-06	3.71393e-06	0.000151753	0.000113224	0.000151753
STAT3	1.71791	5.41138e-12	1.07472e-11	0.000232256	0.000135187	0.000232256
RPL27	0.911885	0.00852022	0.00321948	0.00137698	0.00151004	0.00151004
IFI35	3.37528	5.17893e-17	1.85803e-16	0.000101806	3.01454e-05	0.000101806
NMT1	1.20534	0.0386953	0.0121685	0.000123482	0.000102442	0.000123482
FMNL1	1.85391	2.29552e-19	1.12634e-18	0.000343805	0.000185438	0.000343805
KANSL1	1.4299	6.39916e-07	5.46061e-07	0.000170766	0.000119418	0.000170766
KPNB1	1.69918	2.14958e-13	4.87901e-13	0.000199216	0.000117233	0.000199216
HOXB2	1.94575	1.67748e-09	2.41248e-09	0.000103893	5.33834e-05	0.000103893
ATP5MC1	1.09861	0.0527461	0.016072	0.000122895	0.000111862	0.000122895
UBE2Z	1.8633	6.77523e-11	1.16525e-10	0.000113767	6.10458e-05	0.000113767
SNF8	1.71796	8.94307e-12	1.72479e-11	0.000130425	7.59086e-05	0.000130425
PHB	1.32366	0.000915339	0.000427739	0.00014473	0.000109334	0.00014473
LUC7L3	0.922501	0.784779	0.161532	0.000170661	0.000185	0.000185
NME1	1.69629	3.48162e-05	2.1552e-05	0.000100406	5.91819e-05	0.000100406
AC004687.1	0.970661	0.930644	0.184719	0.000112576	0.000115979	0.000115979
SUPT4H1	0.81734	0.345996	0.0828733	9.53216e-05	0.00011663	0.00011663
VMP1	1.72714	9.83507e-11	1.65732e-10	0.000164656	9.53245e-05	0.000164656
LIMD2	1.06343	0.743462	0.155231	0.000368654	0.000346665	0.000368654
PSMC5	1.57525	5.14455e-08	5.57304e-08	0.000193364	0.000122742	0.000193364
ERN1	0.540314	4.3365e-06	3.20108e-06	0.000111651	0.00020666	0.00020666
DDX5	1.1189	0.00911441	0.00342076	0.000990334	0.00088509	0.000990334
HELZ	0.645322	0.000629485	0.000307061	0.00011016	0.000170719	0.000170719
PSMD12	1.20796	0.0270218	0.0088565	0.000129313	0.000107047	0.000129313
PITPNC1	0.718984	0.30615	0.0747242	0.000120449	0.000167535	0.000167535
BPTF	0.84598	0.253492	0.0635928	0.000135038	0.000159627	0.000159627
PRKAR1A	0.753872	0.0199623	0.0067964	0.000129457	0.000171731	0.000171731
RPL38	0.659345	3.86833e-17	1.40291e-16	0.000857917	0.00130118	0.00130118
ATP5PD	1.16102	0.00574811	0.00226967	0.000189179	0.000162939	0.000189179
SUMO2	1.13113	0.012335	0.00448811	0.000562084	0.000496922	0.000562084
GRB2	1.21108	0.00221392	0.000955603	0.000122337	0.00010101	0.000122337
H3F3B	1.35206	3.77318e-13	8.44923e-13	0.00165881	0.00122687	0.00165881
UBALD2	1.68923	2.30254e-08	2.68619e-08	0.000193185	0.000114353	0.000193185
SRSF2	1.18199	7.09466e-07	6.00801e-07	0.000378278	0.00032003	0.000378278
SEC14L1	1.0292	0.0815731	0.0235036	0.000104832	0.000101856	0.000104832
SEPT9	1.09013	0.181349	0.0477567	0.00012316	0.000112976	0.00012316
EIF4A3	0.934325	0.880115	0.176686	9.87845e-05	0.00010573	0.00010573
RNF213	2.80113	2.10483e-28	3.1922e-27	0.000347917	0.000124191	0.000347917
ACTG1	1.38229	0.00176337	0.000779275	0.00158751	0.00114846	0.00158751
P4HB	1.2531	0.000611399	0.000299113	0.000289176	0.000230764	0.000289176
ARHGDIA	1.27608	2.35912e-07	2.18647e-07	0.000297311	0.000232983	0.000297311
ANAPC11	0.96253	0.715912	0.150799	0.000132885	0.000138059	0.000138059
MAFG	1.69251	5.37872e-07	4.69797e-07	0.000130621	7.7166e-05	0.000130621
SLC16A3	1.16324	0.191074	0.0499627	0.000107403	9.2328e-05	0.000107403
CSNK1D	0.871611	0.83378	0.16963	0.000106735	0.000122461	0.000122461
CD7	0.53341	8.36922e-18	3.40539e-17	0.00101798	0.00190845	0.00190845
NARF	1.20604	0.014539	0.00516613	0.000119648	9.92032e-05	0.000119648
METRNL	1.14419	0.21405	0.055192	0.000106049	9.26826e-05	0.000106049
SMCHD1	0.556323	4.84135e-07	4.26209e-07	0.000127117	0.000228514	0.000228514
LPIN2	1.04521	0.495046	0.111755	0.000134111	0.000128308	0.000134111
MYL12A	0.874018	0.00354892	0.00147277	0.000426923	0.000488464	0.000488464
MYL12B	0.975369	0.919956	0.183142	0.000664235	0.000681009	0.000681009
TGIF1	1.31355	0.00927234	0.00347222	0.000129999	9.89624e-05	0.000129999
NDUFV2	1.14345	0.130282	0.0355719	0.00027872	0.00024375	0.00027872
ANKRD12	1.34138	1.11436e-06	8.9377e-07	0.000482871	0.000359975	0.000482871
RALBP1	0.867364	0.593824	0.129582	0.000113293	0.000130621	0.000130621
VAPA	1.06786	0.0954255	0.0268684	0.000221563	0.000207482	0.000221563
PSMG2	0.968256	0.423465	0.0981866	0.000120062	0.000123999	0.000123999
LDLRAD4	0.949339	0.590044	0.12918	0.000152277	0.000160405	0.000160405
RNMT	0.741702	0.0950744	0.0267921	0.000112289	0.000151402	0.000151402
ROCK1	1.08311	0.0183818	0.00634243	0.000167171	0.000154343	0.000167171
SNRPD1	1.59771	2.09644e-09	2.95141e-09	0.000191973	0.000120147	0.000191973
TTC39C	0.751587	0.138148	0.0374135	9.68915e-05	0.000128924	0.000128924
ATP5F1A	1.3489	1.03599e-05	7.12702e-06	0.000209864	0.000155575	0.000209864
IER3IP1	0.94208	0.760749	0.157656	9.5195e-05	0.000101049	0.000101049
SMAD2	1.13732	0.0471268	0.0145592	0.000111797	9.8295e-05	0.000111797
RPL17	0.294469	6.25083e-50	1.0428e-47	0.000269025	0.000913652	0.000913652
MBD2	1.5619	1.58287e-07	1.51761e-07	0.000116345	7.4481e-05	0.000116345
TXNL1	1.51639	8.94095e-07	7.36587e-07	0.000180927	0.000119306	0.000180927
NARS	0.927094	0.900492	0.179696	9.65996e-05	0.000104198	0.000104198
SEC11C	1.09343	0.106372	0.0296254	0.000176414	0.000161338	0.000176414
LMAN1	0.823245	0.276942	0.068548	9.13436e-05	0.000110961	0.000110961
PMAIP1	1.65432	8.0117e-08	8.3275e-08	0.000105537	6.37855e-05	0.000105537
VPS4B	0.810609	0.136431	0.0370388	9.4542e-05	0.000116636	0.000116636
MBP	1.22916	0.0229825	0.00771447	0.000157936	0.000128486	0.000157936
TXNL4A	1.36786	4.67258e-06	3.42642e-06	0.000140255	0.00010253	0.000140255
CSNK2A1	1.10884	0.13237	0.0360537	0.000116429	0.000104999	0.000116429
FKBP1A	1.20069	0.00199071	0.000864851	0.000232897	0.000193965	0.000232897
SNRPB	1.25188	1.32941e-06	1.0561e-06	0.000417498	0.000333492	0.000417498
NOP56	1.25379	0.0219006	0.00738103	0.00012169	9.7053e-05	0.00012169
PRNP	1.37271	2.65671e-05	1.67882e-05	0.000135982	9.90541e-05	0.000135982
TMEM230	1.17842	0.000360579	0.000184239	0.000154997	0.000131525	0.000154997
SNRPB2	1.09531	0.0618369	0.0184875	0.000247188	0.000225676	0.000247188
DSTN	0.632182	0.000359485	0.000183962	8.12701e-05	0.000128569	0.000128569
SMIM26	0.947894	0.89166	0.178575	0.000102153	0.000107769	0.000107769
NAA20	1.24122	0.00593488	0.00234065	0.000115482	9.30342e-05	0.000115482
XRN2	1.02899	0.22253	0.0568512	0.000149989	0.000145763	0.000149989
CST7	0.500706	0.000412414	0.000207547	6.12593e-05	0.00012237	0.00012237
HM13	0.948433	0.253823	0.063628	0.000144424	0.000152277	0.000152277
MAPRE1	1.52961	7.36319e-08	7.72563e-08	0.000109146	7.1347e-05	0.000109146
CHMP4B	0.867949	0.704506	0.148772	0.000110681	0.000127524	0.000127524
RALY	1.06095	0.0487432	0.015003	0.000153909	0.000145066	0.000153909
EIF2S2	1.0712	0.267271	0.0664499	0.00031733	0.000296237	0.00031733
DYNLRB1	1.10547	0.0369451	0.0116842	0.000197939	0.000179052	0.000197939
EIF6	1.26643	0.000209923	0.000111888	0.00022258	0.000175749	0.00022258
CPNE1	0.68689	0.0247162	0.00823016	9.47358e-05	0.000137931	0.000137931
ROMO1	0.872761	0.543611	0.120436	0.000139124	0.00015941	0.00015941
RBM39	0.994525	0.255272	0.0638473	0.000355576	0.000357534	0.000357534
SCAND1	1.09938	0.0299553	0.00966602	0.000185593	0.000168814	0.000185593
NORAD	0.582712	7.47725e-05	4.33126e-05	9.0777e-05	0.000155801	0.000155801
RAB5IF	1.18888	0.00998747	0.00370261	0.000147657	0.000124195	0.000147657
SLA2	0.682399	0.00354708	0.00147384	0.000108252	0.000158645	0.000158645
RPN2	1.10717	0.0724526	0.0212239	0.000195107	0.000176219	0.000195107
TOP1	1.27931	0.000106861	6.03289e-05	0.000155925	0.000121877	0.000155925
SRSF6	0.975502	0.831581	0.169286	0.000101985	0.000104547	0.000104547
YWHAB	0.759876	0.000352156	0.000180489	0.000396003	0.000521149	0.000521149
STK4	0.641352	9.53496e-08	9.7588e-08	0.000229441	0.00035776	0.00035776
PREX1	1.31909	4.51803e-05	2.73585e-05	0.000117726	8.92417e-05	0.000117726
ZFAS1	0.910237	0.00268825	0.00113681	0.000510101	0.000560407	0.000560407
CEBPB	0.684778	0.0242987	0.00810732	0.000115591	0.000168812	0.000168812
GNAS	1.27183	1.62351e-09	2.34498e-09	0.000986674	0.000775789	0.000986674
ATP5F1E	0.940267	0.22693	0.0576663	0.000989353	0.00105221	0.00105221
PSMA7	1.33602	6.50636e-07	5.53792e-07	0.000579692	0.000433888	0.000579692
ADRM1	1.63791	2.13632e-08	2.53662e-08	0.000228099	0.000139253	0.000228099
RPS21	0.636729	6.55481e-27	8.41167e-26	0.00170696	0.00268083	0.00268083
PPDPF	0.694562	2.59585e-10	4.04726e-10	0.000372609	0.000536476	0.000536476
PRPF6	1.72095	3.85525e-08	4.28772e-08	0.000149099	8.66273e-05	0.000149099
BSG	1.08221	0.0827832	0.0238316	0.00017003	0.000157112	0.00017003
PTBP1	1.24323	0.00235819	0.00100745	0.00012237	9.84244e-05	0.00012237
R3HDM4	0.980468	0.744929	0.155439	0.000106244	0.000108361	0.000108361
TMEM259	1.27772	4.14786e-05	2.53007e-05	0.000112366	8.79375e-05	0.000112366
POLR2E	1.20812	0.00225309	0.000969999	0.000136493	0.000112976	0.000136493
GPX4	0.764593	5.69662e-05	3.40017e-05	0.000368278	0.000481673	0.000481673
ATP5F1D	1.09193	0.0766936	0.0222513	0.000359918	0.000329615	0.000359918
CIRBP	1.26186	4.43762e-05	2.70187e-05	0.000506873	0.000401683	0.000506873
NDUFS7	1.20112	0.0191023	0.00654366	0.000106321	8.85142e-05	0.000106321
DAZAP1	1.47671	3.1798e-07	2.89877e-07	0.000147145	9.96362e-05	0.000147145
RPS15	0.968723	0.361937	0.0859512	0.00208505	0.00215237	0.00215237
UQCR11	1.14039	0.00445587	0.00180208	0.000490153	0.000429808	0.000490153
ABHD17A	1.4379	3.01748e-06	2.27781e-06	0.000173338	0.000120542	0.000173338
CSNK1G2	1.35612	2.61013e-05	1.65566e-05	0.000108889	8.02881e-05	0.000108889
OAZ1	1.06129	0.0463874	0.0143574	0.000940045	0.000885758	0.000940045
LSM7	0.869164	0.290429	0.0714093	0.000175086	0.000201445	0.000201445
TIMM13	1.089	0.235059	0.0595506	0.000129159	0.000118601	0.000129159
GADD45B	1.09489	0.275598	0.0682659	0.000138262	0.000126277	0.000138262
AES	1.1415	0.000517327	0.000255337	0.00040719	0.00035671	0.00040719
EEF2	1.03415	0.0565075	0.0170933	0.000606388	0.000586364	0.000606388
ZBTB7A	1.51754	4.68208e-08	5.1052e-08	0.000121216	7.98686e-05	0.000121216
MAP2K2	1.64689	7.22413e-14	1.79877e-13	0.000171925	0.000104384	0.000171925
TMIGD2	0.927319	0.0266965	0.00875846	0.00019358	0.000208754	0.000208754
MYDGF	1.20351	0.00827343	0.00313332	0.00022279	0.000185112	0.00022279
RPL36	0.78874	3.1739e-09	4.28738e-09	0.00159533	0.00202263	0.00202263
C19orf70	0.856527	0.147963	0.0399421	0.000129877	0.000151637	0.000151637
NDUFA11	1.16141	0.00282674	0.00118935	0.000295765	0.000254657	0.000295765
CLPP	1.15415	0.0195158	0.00667163	0.000103864	8.99881e-05	0.000103864
ALKBH7	0.894729	0.72552	0.152151	0.000134235	0.000150031	0.000150031
TNFSF14	1.60488	4.74803e-05	2.85441e-05	0.000102755	6.4018e-05	0.000102755
PET100	0.662747	3.3096e-08	3.71804e-08	0.000179135	0.000270304	0.000270304
RPS28	0.750499	7.69343e-15	2.13911e-14	0.00237542	0.00316513	0.00316513
HNRNPM	1.46496	2.96451e-09	4.0208e-09	0.000350992	0.000239584	0.000350992
UBL5	1.031	0.324433	0.0784406	0.00044676	0.000433325	0.00044676
EIF3G	1.11095	0.0299878	0.00966716	0.000301979	0.000271819	0.000301979
CDC37	1.06809	0.214904	0.055284	0.000210813	0.000197373	0.000210813
ILF3	1.20367	0.00465822	0.00187257	0.000128846	0.00010704	0.000128846
DNM2	1.48291	3.65239e-07	3.2936e-07	0.000149187	0.000100596	0.000149187
WDR83OS	1.12335	0.0866991	0.0247032	0.000301909	0.000268756	0.000301909
TRIR	1.15341	0.00077223	0.000367032	0.000310276	0.000269003	0.000310276
JUNB	1.6749	1.01439e-07	1.02874e-07	0.000250785	0.000149722	0.000250785
CALR	1.3795	2.46236e-06	1.8974e-06	0.000683298	0.000495316	0.000683298
RAD23A	1.23858	0.00358382	0.00148541	0.0001665	0.000134423	0.0001665
GADD45GIP1	1.15851	0.0109485	0.00403647	0.000161486	0.000139387	0.000161486
IER2	1.25014	0.0140146	0.00500109	0.000208133	0.000166483	0.000208133
C19orf53	0.946612	0.966844	0.190431	0.000235948	0.000249257	0.000249257
AC020916.1	1.77673	0.00269044	0.0011363	0.000114323	6.43344e-05	0.000114323
ADGRE5	1.39457	2.86522e-05	1.80375e-05	0.000218444	0.000156632	0.000218444
DDX39A	1.52531	1.52653e-06	1.20409e-06	0.000165072	0.000108214	0.000165072
PKN1	2.0239	6.31072e-14	1.60732e-13	0.000102802	5.07818e-05	0.000102802
TECR	0.903209	0.754331	0.156911	9.60286e-05	0.000106322	0.000106322
NDUFB7	1.22195	0.00456682	0.00183804	0.000171285	0.000140168	0.000171285
BRD4	1.70535	4.36867e-13	9.65311e-13	0.000177854	0.000104282	0.000177854
RASAL3	1.15976	0.00331541	0.00138969	0.000123799	0.000106743	0.000123799
TPM4	1.78588	1.17661e-07	1.16839e-07	0.000115697	6.47735e-05	0.000115697
BST2	2.78966	3.23959e-19	1.54414e-18	0.000220388	7.89865e-05	0.000220388
PGLS	1.13008	0.0087545	0.00330052	0.000117415	0.000103897	0.000117415
RPL18A	0.801487	2.32695e-09	3.24851e-09	0.00250123	0.00312074	0.00312074
JUND	1.469	4.13036e-11	7.36956e-11	0.00107598	0.000732452	0.00107598
LSM4	1.03323	0.325584	0.0786619	0.000101408	9.81463e-05	0.000101408
SSBP4	1.47226	7.10944e-05	4.13977e-05	0.000107303	7.28756e-05	0.000107303
FKBP8	1.34416	1.00004e-06	8.15812e-07	0.000240829	0.000179161	0.000240829
UBA52	0.980174	0.757487	0.157371	0.00157443	0.00160628	0.00160628
REX1BD	1.02705	0.312845	0.0761355	0.000105395	0.000102618	0.000105395
COPE	1.09412	0.0235732	0.00789686	0.000305432	0.000279156	0.000305432
NDUFA13	1.04782	0.466574	0.106335	0.000354404	0.000338227	0.000354404
UQCRFS1	1.11564	0.00994614	0.00369139	0.000188949	0.000169361	0.000188949
URI1	0.818562	0.719995	0.151564	8.30511e-05	0.000101465	0.000101465
PDCD5	0.794812	0.0594366	0.017866	0.000106493	0.000133991	0.000133991
LSM14A	1.15808	0.217215	0.0557068	0.000117998	0.000101888	0.000117998
UBA2	1.43484	9.04956e-07	7.43698e-07	0.00011728	8.17306e-05	0.00011728
FXYD5	0.705685	1.81879e-05	1.18989e-05	0.000237073	0.000335958	0.000335958
USF2	1.55341	1.99417e-07	1.89562e-07	0.000156679	0.000100852	0.000156679
COX6B1	1.03892	0.249046	0.0627606	0.000396441	0.000381587	0.000396441
HCST	0.695867	0.00130091	0.000588146	0.000117072	0.00016825	0.00016825
POLR2I	0.981721	0.46094	0.105122	0.000123796	0.000126101	0.000126101
TBCB	1.40456	2.25948e-07	2.10581e-07	0.000148433	0.000105672	0.000148433
CAPNS1	1.52699	9.66549e-09	1.21695e-08	0.000174678	0.000114386	0.000174678
PSMD8	1.37917	1.1324e-10	1.88914e-10	0.000336396	0.000243905	0.000336396
EIF3K	0.945742	0.53735	0.119605	0.000411522	0.000435133	0.000435133
ACTN4	1.22508	0.000865302	0.000406635	0.000193219	0.000157715	0.000193219
ECH1	0.880569	0.501343	0.112947	0.000139259	0.00015815	0.00015815
MRPS12	1.36949	6.15863e-06	4.41902e-06	0.000128015	9.347e-05	0.000128015
GMFG	0.883262	0.0642333	0.0191183	0.000319804	0.000362075	0.000362075
ZFP36	0.822142	0.00667399	0.00259231	0.000533351	0.000648739	0.000648739
RPS16	1.36082	2.61512e-12	5.48768e-12	0.00288349	0.00211892	0.00288349
FBL	1.17602	0.0168369	0.00590094	0.000110984	9.43692e-05	0.000110984
PSMC4	1.61372	2.83217e-08	3.22513e-08	0.000174692	0.000108245	0.000174692
SERTAD1	1.30004	8.91048e-07	7.35894e-07	0.00010608	8.15919e-05	0.00010608
HNRNPUL1	0.750938	0.023808	0.0079675	0.000145972	0.000194394	0.000194394
TGFB1	0.851103	0.559683	0.123424	0.000328463	0.000385931	0.000385931
RPS19	0.889183	0.000112378	6.3017e-05	0.00378914	0.00426137	0.00426137
ARHGEF1	0.897339	0.888777	0.178211	0.000137965	0.000153752	0.000153752
RABAC1	0.826275	0.0040691	0.00166995	0.000386162	0.000467358	0.000467358
POU2F2	2.24751	2.04973e-10	3.25666e-10	0.000102597	4.56361e-05	0.000102597
RELB	2.67314	3.18481e-24	2.95172e-23	0.000164146	6.13906e-05	0.000164146
FOSB	1.3739	0.00715669	0.00275098	0.000199779	0.000145404	0.000199779
VASP	1.44553	2.33062e-06	1.80004e-06	0.000120354	8.32518e-05	0.000120354
SNRPD2	0.860701	0.0472631	0.0145879	0.00027195	0.000315967	0.000315967
CALM3	1.05921	0.328897	0.0794048	0.000120362	0.000113632	0.000120362
AP2S1	1.15757	0.0160884	0.00568035	0.000167762	0.000144923	0.000167762
TMEM160	0.732176	0.001968	0.000856101	0.000127257	0.000173815	0.000173815
NAPA	1.23753	0.00993989	0.00369318	0.000103195	8.3383e-05	0.000103195
NOP53	1.00445	0.851867	0.172469	0.000277173	0.000275946	0.000277173
SELENOW	0.642113	6.53133e-05	3.85699e-05	7.91646e-05	0.000123301	0.000123301
CARD8	0.478379	1.07958e-05	7.38125e-06	4.93264e-05	0.000103138	0.000103138
EMP3	1.96845	2.62616e-05	1.66267e-05	0.000405406	0.000205941	0.000405406
RPL18	0.887757	3.08003e-05	1.92807e-05	0.00210568	0.00237191	0.00237191
PPP1R15A	1.23466	0.0167841	0.0058948	0.000521095	0.00042205	0.000521095
NUCB1	1.40126	3.31066e-06	2.48228e-06	0.000121634	8.67964e-05	0.000121634
BAX	1.26675	0.000769369	0.000366718	0.00018861	0.000148888	0.00018861
FTL	1.3279	0.00177609	0.000782824	0.00519898	0.00391519	0.00519898
SNRNP70	1.44332	0.000100648	5.71114e-05	0.000130577	9.04627e-05	0.000130577
CD37	0.805813	0.0988189	0.0277302	0.000154807	0.000192118	0.000192118
RPL13A	0.948209	0.8687	0.175238	0.00177831	0.00187544	0.00187544
RPS11	0.77854	8.46306e-06	5.94468e-06	0.000890337	0.00114361	0.00114361
PRMT1	2.07179	1.18064e-19	5.96856e-19	0.000338975	0.000163602	0.000338975
IL4I1	3.23992	5.04298e-14	1.31454e-13	0.000199181	6.14606e-05	0.000199181
EMC10	1.49079	1.47382e-05	9.89427e-06	0.000103677	6.95369e-05	0.000103677
NKG7	2.07695	4.32285e-10	6.497e-10	0.000347594	0.000167345	0.000347594
MYADM	1.10968	0.889027	0.178154	0.000194315	0.000175107	0.000194315
NDUFA3	0.94775	0.687406	0.146179	0.000174016	0.000183611	0.000183611
RPS9	1.07649	0.0131287	0.0047356	0.00182599	0.00169624	0.00182599
RPL28	0.802016	1.07545e-11	2.02727e-11	0.00433354	0.00540332	0.00540332
UBE2S	1.2564	0.000124828	6.96478e-05	0.000104785	8.33962e-05	0.000104785
RPS5	0.835517	9.44799e-06	6.5674e-06	0.00162259	0.00194202	0.00194202
TRIM28	1.43768	4.78075e-06	3.4904e-06	0.000125129	8.70279e-05	0.000125129
CHMP2A	1.20444	0.00353567	0.00147093	0.000146449	0.000121587	0.000146449
UBE2M	2.38811	1.08245e-23	8.80884e-23	0.000156132	6.53653e-05	0.000156132
UFD1	1.49024	1.28994e-07	1.26586e-07	0.000153579	0.000103049	0.000153579
RANBP1	1.05128	0.579028	0.127269	0.000159566	0.000151782	0.000159566
UBE2L3	1.45608	2.03242e-07	1.9156e-07	0.000192218	0.000132004	0.000192218
SDF2L1	1.32325	0.000977195	0.000456006	0.000208055	0.000157224	0.000208055
MIF	0.746133	4.75724e-08	5.17026e-08	0.000497035	0.000666156	0.000666156
DDT	0.725231	0.0189927	0.00651951	0.000142146	0.00019601	0.00019601
SNRPD3	0.99385	0.460744	0.10515	0.000174157	0.000175235	0.000175235
XBP1	1.07797	0.0261399	0.00863529	0.00017006	0.000157758	0.00017006
EWSR1	1.55817	1.78477e-11	3.25407e-11	0.000171597	0.000110119	0.000171597
UQCR10	1.01548	0.681093	0.1453	0.00026819	0.000264101	0.00026819
PIK3IP1	0.480585	2.21296e-15	6.59251e-15	0.000129279	0.000269029	0.000269029
YWHAH	0.926619	0.240994	0.0609155	0.000176626	0.000190615	0.000190615
HMOX1	2.078	0.221248	0.0566105	0.000285279	0.000137273	0.000285279
MYH9	0.772824	0.0103753	0.00383363	0.000209027	0.000270479	0.000270479
EIF3D	1.0365	0.771104	0.159406	0.000173879	0.000167755	0.000173879
IL2RB	2.05759	1.10021e-15	3.39897e-15	0.000159386	7.74503e-05	0.000159386
RAC2	1.55453	5.78076e-08	6.20182e-08	0.000264556	0.000170175	0.000264556
EIF3L	1.36575	1.34829e-05	9.10648e-06	0.00024962	0.000182765	0.00024962
DDX17	0.941027	0.516214	0.115984	0.000280512	0.000298092	0.000298092
TOMM22	1.53083	2.89394e-08	3.28426e-08	0.000150346	9.82038e-05	0.000150346
CBX6	1.40393	0.000223357	0.000117917	0.0001149	8.18352e-05	0.0001149
RPL3	0.881283	0.00251115	0.00107006	0.00251433	0.00285304	0.00285304
ATF4	1.34496	0.00426254	0.00174077	0.000281151	0.000209033	0.000281151
RPS19BP1	1.10588	0.0766082	0.0222847	0.000176568	0.000159661	0.000176568
TNRC6B	0.681093	6.21684e-06	4.45122e-06	0.000182427	0.000267856	0.000267856
ST13	0.846346	0.083045	0.0238864	0.000203675	0.000240656	0.000240656
RBX1	1.24528	1.09746e-05	7.47287e-06	0.000289846	0.000232751	0.000289846
EP300	1.45634	6.51057e-06	4.64161e-06	0.000100013	6.86668e-05	0.000100013
PHF5A	1.31103	0.00387268	0.00159326	0.000104249	7.95111e-05	0.000104249
XRCC6	1.43865	7.85228e-08	8.1873e-08	0.000326418	0.000226884	0.000326418
SNU13	1.04843	0.203844	0.0529696	0.000245791	0.000234435	0.000245791
SMDT1	0.938673	0.869217	0.175237	0.000107364	0.00011438	0.00011438
NDUFA6	1.14037	0.0277819	0.00909668	0.000238002	0.000208703	0.000238002
PRR5	2.61899	6.93706e-11	1.1809e-10	0.000118052	4.50609e-05	0.000118052
ATXN10	1.76195	1.27911e-07	1.25894e-07	0.00012737	7.22789e-05	0.00012737
PIM3	1.84585	1.3481e-05	9.12371e-06	0.000189402	0.000102599	0.000189402
TRABD	0.778092	0.128947	0.0352652	0.000118363	0.000152126	0.000152126
TYMP	5.9556	3.44856e-47	2.87656e-45	0.000282254	4.73733e-05	0.000282254
SAMSN1	1.45959	1.07373e-05	7.35632e-06	0.000426561	0.000292241	0.000426561
MIR155HG	5.9089	2.24532e-15	6.6297e-15	0.00013614	2.302e-05	0.00013614
ATP5PF	1.22856	0.000108895	6.127e-05	0.000300999	0.000244997	0.000300999
CCT8	1.24936	0.00140384	0.000630412	0.000217284	0.000173912	0.000217284
SOD1	1.18701	0.0570072	0.0172288	0.000305591	0.000257443	0.000305591
SON	0.973477	0.629621	0.136059	0.000395334	0.000406106	0.000406106
ATP5PO	1.26555	0.000129881	7.19855e-05	0.000205612	0.000162464	0.000205612
MRPS6	1.09298	0.0384254	0.0121065	0.000271529	0.000248428	0.000271529
SLC5A3	1.24477	0.0199466	0.006798	0.00012992	0.000104368	0.00012992
TTC3	0.808814	0.760256	0.15775	9.46367e-05	0.000117012	0.000117012
HMGN1	1.11202	0.00379582	0.00156356	0.000498356	0.000448153	0.000498356
CSTB	0.802635	0.0183128	0.00632518	0.000206	0.00025666	0.00025666
PRMT2	0.72878	0.0191782	0.00656292	0.000118568	0.000162702	0.000162702
MT-ND1	1.61277	2.10139e-30	4.3821e-29	0.00380662	0.00236028	0.00380662
MT-ND2	0.830173	0.000254304	0.000132993	0.0020044	0.00241445	0.00241445
MT-CO1	1.42287	1.62813e-20	9.20732e-20	0.0174091	0.0122352	0.0174091
MT-CO2	1.59732	1.21866e-37	4.51787e-36	0.0128537	0.00804702	0.0128537
MT-ATP8	0.272338	5.39357e-25	5.45328e-24	6.64729e-05	0.000244146	0.000244146
MT-ATP6	1.46513	8.85892e-23	6.03226e-22	0.0107194	0.00731632	0.0107194
MT-CO3	2.05869	1.87584e-51	6.2588e-49	0.016842	0.0081809	0.016842
MT-ND3	0.933504	0.590524	0.129116	0.00662389	0.00709573	0.00709573
MT-ND4L	0.626372	2.83258e-10	4.39581e-10	0.000248813	0.000397242	0.000397242
MT-ND4	1.90394	8.23047e-41	4.57687e-39	0.00644586	0.00338552	0.00644586
MT-ND5	1.17895	0.000264616	0.000137524	0.00140281	0.00118987	0.00140281
MT-ND6	1.07479	0.0125373	0.00454684	0.000163318	0.000151951	0.000163318
MT-CYB	1.56001	6.21449e-23	4.31976e-22	0.00861001	0.00551921	0.00861001
CXCR6	1.33109	0.0139513	0.00498383	0.000134487	0.00010103	0.000134487
TRGC2	0.597857	0.00440991	0.00178782	6.83567e-05	0.000114352	0.000114352
IL2RA	3.71798	4.21755e-10	6.39636e-10	0.000164623	4.42601e-05	0.000164623
BATF	4.31505	1.29128e-23	1.02581e-22	0.000194175	4.49812e-05	0.000194175

## Sheet: Proliferating T cells
Supplementary Table3 - Differential gene expression between NEC and neonatal for each cell type subset shown in the study. Included are all genes with sum-normalized expression above 10^-4. P-values were calculated using two-sided Wilcoxon rank-sum tests. Q-values were computed using the Benjamini-Hochberg false discovery rate correction. (Proliferating T cells)
Gene name	NEC/Neonatal	p-value	q-value	Mean NEC	Mean Neonatal	max expression
ISG15	1.0262	0.0617495	0.0897344	0.000185281	0.000180545	0.000185281
TNFRSF18	1.44035	0.286845	0.24097	0.000315012	0.000218641	0.000315012
AURKAIP1	1.29764	0.0359101	0.0604997	0.00018811	0.000144915	0.00018811
MRPL20	0.848549	0.488444	0.331837	0.000117565	0.000138586	0.000138586
SSU72	0.916629	0.961955	0.492694	0.000104733	0.000114278	0.000114278
GNB1	1.85571	0.000136121	0.00139127	0.000126736	6.81991e-05	0.000126736
RER1	1.08751	0.167972	0.171111	0.000138094	0.000126965	0.000138094
RPL22	1.42263	0.00117253	0.00592629	0.00141009	0.00099112	0.00141009
TNFRSF25	1.13905	0.109661	0.131518	0.000116073	0.000101878	0.000116073
PARK7	1.27424	0.117357	0.138225	0.000384633	0.000301809	0.000384633
ENO1	1.45646	0.00115212	0.00585527	0.00106231	0.000729315	0.00106231
SRM	0.948875	0.61236	0.382933	0.000107836	0.000113658	0.000113658
TNFRSF1B	0.527393	0.0852299	0.110424	5.3129e-05	0.000100926	0.000100926
EFHD2	1.11964	0.69133	0.410283	0.000153289	0.000136887	0.000153289
DDI2	0.467146	0.317959	0.257241	4.73648e-05	0.00010163	0.00010163
SPEN	0.623263	0.940282	0.486743	8.51955e-05	0.000136819	0.000136819
CAPZB	1.31555	0.000902873	0.00503352	0.000212982	0.000161846	0.000212982
MINOS1	1.32069	0.0594847	0.0878307	0.000184967	0.000140003	0.000184967
DDOST	0.711971	0.986612	0.497021	8.26391e-05	0.000116155	0.000116155
HP1BP3	0.816771	0.396792	0.293408	0.000352036	0.000431056	0.000431056
CDC42	1.36616	0.0480796	0.0759918	0.000382199	0.000279704	0.000382199
LUZP1	0.423335	0.108078	0.13047	5.38551e-05	0.0001275	0.0001275
HNRNPR	1.16473	0.218605	0.200688	0.000351332	0.000301614	0.000351332
ID3	0.982509	0.257841	0.224391	0.000159783	0.000162631	0.000162631
RPL11	1.27692	0.0203381	0.0413905	0.00376972	0.00295216	0.00376972
PITHD1	1.07803	0.0687376	0.0962406	0.000107186	9.94131e-05	0.000107186
PNRC2	1.38656	0.00248093	0.00967013	0.000172675	0.000124476	0.000172675
SRSF10	0.872179	0.883635	0.470663	0.000282753	0.000324222	0.000324222
SRRM1	0.863169	0.57573	0.367013	0.000270476	0.000313385	0.000313385
RUNX3	0.381532	0.0034037	0.0119049	0.000250437	0.000656736	0.000656736
SYF2	0.801482	0.121719	0.141372	0.000175841	0.000219447	0.000219447
RSRP1	0.456562	0.0272363	0.0514457	0.000121552	0.000266482	0.000266482
TMEM50A	0.919023	0.809517	0.447778	0.000241896	0.000263228	0.000263228
STMN1	1.43209	0.000498987	0.00332613	0.00216645	0.00151273	0.00216645
SH3BGRL3	1.76033	5.3958e-06	0.000137874	0.00113812	0.000646447	0.00113812
CD52	1.23477	0.0429471	0.0697986	0.000587161	0.000475483	0.000587161
HMGN2	1.53236	7.89493e-06	0.000181559	0.00184041	0.00120096	0.00184041
ARID1A	0.703348	0.332681	0.263588	7.83835e-05	0.000111531	0.000111531
NUDC	0.921536	0.482135	0.329254	0.000172359	0.000187052	0.000187052
WASF2	1.27644	0.0133286	0.0313571	0.000201461	0.000157785	0.000201461
RPA2	2.59473	1.13966e-06	4.19337e-05	0.000105262	4.04393e-05	0.000105262
DNAJC8	1.36281	0.00316628	0.0112022	0.000207027	0.000151856	0.000207027
ATP5IF1	1.22076	0.0672751	0.095354	0.000396369	0.000324654	0.000396369
EPB41	0.577998	0.13222	0.149417	0.000139378	0.000241292	0.000241292
SRSF4	0.79848	0.153834	0.162467	0.000166862	0.000209027	0.000209027
LAPTM5	1.71085	0.000451758	0.00307823	0.000234387	0.000136913	0.000234387
PTP4A2	1.242	0.0967113	0.120382	0.000260824	0.000209963	0.000260824
KHDRBS1	1.46782	0.0018264	0.00796236	0.000302942	0.000206323	0.000302942
EIF3I	1.22062	0.105083	0.1282	0.000161759	0.000132485	0.000161759
LCK	1.29655	0.0291948	0.0541443	0.000267537	0.000206297	0.000267537
HDAC1	1.34115	0.0115469	0.0281744	0.000103515	7.71308e-05	0.000103515
RBBP4	1.00546	0.338311	0.266442	0.000147315	0.000146514	0.000147315
YARS	1.55764	0.0154967	0.0345996	0.000138888	8.9091e-05	0.000138888
SFPQ	0.946199	0.714482	0.418621	0.00046656	0.0004931	0.0004931
PSMB2	1.21682	0.143932	0.155398	0.000181215	0.000148888	0.000181215
CLSPN	0.904654	0.466981	0.323467	0.000170104	0.000188054	0.000188054
MAP7D1	0.765374	0.28797	0.241694	7.96504e-05	0.000104131	0.000104131
THRAP3	1.16343	0.115161	0.136337	0.000259698	0.000223189	0.000259698
MRPS15	1.18602	0.0208508	0.0421542	0.000107139	9.03027e-05	0.000107139
MEAF6	0.944346	0.417826	0.303113	0.00011283	0.000119492	0.000119492
CDCA8	0.93206	0.32503	0.260215	0.00011773	0.000126327	0.000126327
NDUFS5	1.11122	0.118966	0.139762	0.000339587	0.000305577	0.000339587
MACF1	0.556665	0.153249	0.162408	0.000183662	0.0003301	0.0003301
CAP1	1.25699	0.163344	0.169017	0.000198246	0.000157673	0.000198246
SMAP2	1.50965	0.0037984	0.0130375	0.000164565	0.000108938	0.000164565
YBX1	1.2458	0.00542093	0.0165119	0.00110234	0.000884807	0.00110234
CDC20	1.31349	0.0253553	0.0486926	0.000175625	0.000133659	0.000175625
ATP6V0B	0.806473	0.881479	0.470331	0.000171658	0.0002129	0.0002129
KIF2C	1.32081	0.0189332	0.0394926	0.000117929	8.92344e-05	0.000117929
RPS8	1.48924	0.00150087	0.00693775	0.00481783	0.00323502	0.00481783
PRDX1	1.43261	0.0038883	0.0131984	0.000298793	0.000208502	0.000298793
NASP	0.963679	0.578857	0.367986	0.000328268	0.000340648	0.000340648
UQCRH	1.21651	0.0760938	0.102484	0.000431312	0.000354513	0.000431312
CMPK1	1.07743	0.0652657	0.0929354	0.000107141	9.94266e-05	0.000107141
NRDC	1.12122	0.175803	0.177127	0.000115146	0.000102674	0.000115146
TUT4	0.602075	0.512261	0.340967	0.0001173	0.000194964	0.000194964
MAGOH	1.16249	0.0597165	0.0880316	0.000191985	0.000165121	0.000191985
HSPB11	1.01631	0.808629	0.447826	0.000137802	0.000135587	0.000137802
TMEM59	0.716489	0.134673	0.149979	0.000167294	0.000233574	0.000233574
JUN	2.16076	0.00908516	0.023608	0.000301586	0.000139462	0.000301586
USP1	0.881913	0.93014	0.485041	0.000195917	0.000222179	0.000222179
ITGB3BP	1.24132	0.0397974	0.0653725	0.000100987	8.13145e-05	0.000100987
JAK1	0.71234	0.222351	0.20251	0.000269128	0.000377893	0.000377893
SERBP1	1.11713	0.331925	0.26367	0.000478592	0.000428391	0.000478592
SRSF11	0.822574	0.621557	0.3858	0.000211906	0.000257658	0.000257658
ZRANB2	0.877103	0.68535	0.409374	0.000139309	0.000158857	0.000158857
FUBP1	0.694875	0.583112	0.369415	0.000112975	0.000162675	0.000162675
PRKACB	0.543895	0.442197	0.313621	6.09595e-05	0.000112255	0.000112255
GNG5	1.08032	0.583766	0.369575	0.000396739	0.000367227	0.000396739
ODF2L	0.319366	0.00193186	0.00818927	6.86903e-05	0.000215528	0.000215528
SH3GLB1	0.837635	0.881221	0.47074	0.000118009	0.000140924	0.000140924
SELENOF	1.08299	0.0403054	0.0660891	0.000122221	0.000112839	0.000122221
LMO4	0.487981	0.0495572	0.07766	9.56146e-05	0.000196158	0.000196158
PKN2	0.389023	0.00208345	0.00863293	5.4409e-05	0.000140188	0.000140188
GBP2	1.03093	0.352894	0.271193	0.000124594	0.000120849	0.000124594
ZNF326	0.719981	0.528213	0.34657	7.45776e-05	0.000103664	0.000103664
RPL5	1.32372	0.00738435	0.0207727	0.00209673	0.00158392	0.00209673
PRPF38B	0.660287	0.421617	0.305142	0.000161973	0.000245414	0.000245414
GPSM2	0.523171	0.784844	0.441026	6.85609e-05	0.000131239	0.000131239
PSMA5	1.00164	0.546667	0.354881	0.000236559	0.00023617	0.000236559
GNAI3	0.858256	0.211626	0.197234	0.000117685	0.000137155	0.000137155
LAMTOR5	1.18306	0.201693	0.191074	0.00014949	0.000126327	0.00014949
CD53	0.773932	0.476405	0.327529	0.000173862	0.000224708	0.000224708
ATP5PB	1.56542	0.000787307	0.00447052	0.00016684	0.000106503	0.00016684
RAP1A	1.78775	0.000204416	0.00179083	0.00013086	7.31064e-05	0.00013086
CAPZA1	1.11973	0.0907135	0.115415	0.000159391	0.000142325	0.000159391
PTPN22	0.334989	3.04014e-05	0.000451056	9.68658e-05	0.000289575	0.000289575
HIPK1	0.486009	0.303514	0.249727	5.05212e-05	0.000104172	0.000104172
CSDE1	1.09361	0.175868	0.176998	0.000155206	0.000141902	0.000155206
CD2	1.19465	0.0601904	0.0884468	0.000315442	0.000264011	0.000315442
TTF2	0.601366	0.0905076	0.115473	0.000150564	0.000250509	0.000250509
PHGDH	2.00781	3.57054e-05	0.000497644	0.000118807	5.90678e-05	0.000118807
SEC22B	0.474856	0.0868735	0.11208	5.08268e-05	0.000107267	0.000107267
LINC00623	0.695389	0.941215	0.486952	7.21638e-05	0.000103866	0.000103866
RNF115	0.819297	0.731264	0.424667	0.000100832	0.000123118	0.000123118
RBM8A	1.17361	0.119585	0.139954	0.000323145	0.000275311	0.000323145
TXNIP	0.773009	0.623729	0.386626	0.000107493	0.00013912	0.00013912
AC245297.3	0.403408	0.0341348	0.0586911	0.000102755	0.000255026	0.000255026
HIST2H2AC	0.954404	0.218009	0.200742	0.000255839	0.000268071	0.000268071
PLEKHO1	0.965362	0.383234	0.286608	0.000181944	0.00018848	0.00018848
ANP32E	1.10896	0.156654	0.164126	0.000512833	0.000462425	0.000512833
APH1A	0.934012	0.241578	0.214087	0.000102672	0.000109941	0.000109941
MRPS21	1.13671	0.090237	0.115287	0.000167209	0.000147074	0.000167209
MCL1	1.69619	0.000498221	0.00334527	0.000152016	8.95369e-05	0.000152016
ENSA	1.28845	0.0390583	0.0646202	0.000203934	0.000158233	0.000203934
CDC42SE1	1.0063	0.422962	0.305634	0.00013389	0.000133051	0.00013389
PSMD4	1.13015	0.100891	0.123908	0.000130195	0.000115178	0.000130195
PSMB4	1.31874	0.0265344	0.0504304	0.000168248	0.000127532	0.000168248
S100A10	1.25026	0.0847831	0.110155	0.000603403	0.00048258	0.000603403
S100A11	0.977708	0.949159	0.490235	0.000492704	0.000503943	0.000503943
S100A6	1.87063	0.000353352	0.00255937	0.000776922	0.00041523	0.000776922
S100A4	1.98507	0.0226048	0.0448137	0.000458625	0.000230934	0.000458625
ILF2	1.26318	0.022326	0.0444527	0.000272379	0.000215585	0.000272379
JTB	1.29381	0.0015135	0.00696117	0.000256287	0.00019804	0.000256287
RPS27	1.22419	0.0283354	0.0529778	0.00445848	0.00364194	0.00445848
TPM3	1.33413	0.0055432	0.0167732	0.000514675	0.000385724	0.000514675
C1orf43	1.35585	0.0223518	0.044408	0.000109607	8.07856e-05	0.000109607
HAX1	1.28907	0.00663099	0.0191814	0.000122007	9.46008e-05	0.000122007
ADAR	0.74828	0.817729	0.450424	0.000104886	0.000140239	0.000140239
CKS1B	1.02666	0.377106	0.283408	0.000388483	0.000378391	0.000388483
KRTCAP2	0.675801	0.468295	0.32389	7.7138e-05	0.000114243	0.000114243
FDPS	1.1384	0.222682	0.202211	0.000240509	0.000211244	0.000240509
ASH1L	0.480651	0.933634	0.485762	0.000102854	0.000214213	0.000214213
SSR2	1.46722	0.00174427	0.00764052	0.000316262	0.000215485	0.000316262
LMNA	2.57847	0.000316352	0.00236589	0.000134322	5.1966e-05	0.000134322
PMF1	2.04011	9.74927e-06	0.000208561	0.000124932	6.11316e-05	0.000124932
CCT3	1.2266	0.105745	0.128837	0.000195961	0.000159722	0.000195961
HDGF	1.15147	0.0145624	0.0329129	0.000243661	0.000211582	0.000243661
SH2D2A	1.52931	0.0124692	0.0299481	0.000121661	7.94806e-05	0.000121661
PYHIN1	0.594414	0.421387	0.305215	6.49147e-05	0.00010935	0.00010935
IFI16	0.892378	0.922906	0.482089	0.000361004	0.000404567	0.000404567
TAGLN2	1.16242	0.311057	0.253216	0.000442723	0.000380835	0.000442723
COPA	0.430938	0.249981	0.220049	5.61071e-05	0.000130473	0.000130473
CD48	3.53855	9.3495e-07	3.73929e-05	0.000146102	4.11391e-05	0.000146102
TSTD1	0.755067	0.185188	0.182779	0.000117637	0.000155865	0.000155865
ARHGAP30	1.01057	0.0677096	0.095236	0.000131641	0.000130262	0.000131641
PFDN2	0.734105	0.634039	0.39091	0.000135311	0.000184396	0.000184396
UFC1	1.12579	0.176928	0.177677	0.000155852	0.000138414	0.000155852
NDUFS2	0.977918	0.56097	0.360603	0.000115524	0.000118138	0.000118138
FCER1G	1.03446	0.73598	0.42606	0.000209125	0.000202151	0.000209125
UHMK1	0.517605	0.295028	0.244715	5.41237e-05	0.00010476	0.00010476
NUF2	1.20958	0.244552	0.216305	0.00017516	0.000144775	0.00017516
MGST3	0.622259	0.0911409	0.11548	0.000120236	0.000193352	0.000193352
TMCO1	1.12704	0.0580494	0.086405	0.000127452	0.000113062	0.000127452
CD247	0.696377	0.340042	0.265983	0.000275275	0.000395387	0.000395387
MPC2	1.07581	0.132831	0.14974	0.000140667	0.00013074	0.000140667
TIPRL	0.959061	0.267549	0.230011	0.000118038	0.000123086	0.000123086
XCL1	8.32992	0.0110556	0.0272647	0.000164993	1.96238e-05	0.000164993
PRRC2C	1.09524	0.189336	0.185086	0.000366561	0.000334668	0.000366561
PRDX6	0.974461	0.973594	0.494799	0.000221716	0.000227532	0.000227532
RABGAP1L	0.423302	0.688662	0.410287	5.28186e-05	0.000125062	0.000125062
CACYBP	0.880853	0.829597	0.454783	0.000253909	0.000288282	0.000288282
CEP350	0.487081	0.257076	0.22415	0.000109655	0.000225347	0.000225347
IER5	2.01501	0.000348193	0.00256235	0.00010063	4.98351e-05	0.00010063
ARPC5	1.82053	9.32783e-06	0.000209279	0.000518818	0.000284887	0.000518818
FAM129A	0.611487	0.269423	0.230545	7.83002e-05	0.000128181	0.000128181
TPR	0.804196	0.894838	0.473886	0.000340085	0.00042294	0.00042294
RGS1	1.18215	0.978649	0.495724	0.000240704	0.000203583	0.000240704
ASPM	0.62738	0.130284	0.147957	0.000761847	0.00121445	0.00121445
PTPRC	0.724642	0.778815	0.439517	0.000674115	0.000930352	0.000930352
KIF14	0.667096	0.852813	0.462821	0.000113663	0.000170488	0.000170488
PTPN7	0.985854	0.150398	0.160869	0.000120937	0.000122675	0.000122675
UBE2T	1.30788	0.0411924	0.0671842	0.000142526	0.000108926	0.000142526
BTG2	1.82488	0.00255821	0.00980516	0.000119116	6.5179e-05	0.000119116
SNRPE	1.1076	0.112293	0.133285	0.00022087	0.000199393	0.00022087
MDM4	0.523901	0.30432	0.250167	0.0001058	0.000202136	0.000202136
NUCKS1	1.36849	0.00133739	0.00647492	0.000614919	0.000449285	0.000614919
CD46	0.599584	0.459631	0.321035	6.45059e-05	0.000107724	0.000107724
LPGAT1	0.451312	0.528304	0.346382	4.98877e-05	0.000110793	0.000110793
CENPF	0.851628	0.793328	0.443356	0.001015	0.00119187	0.00119187
EPRS	0.690374	0.877462	0.470097	7.49965e-05	0.000108725	0.000108725
LBR	0.790758	0.881763	0.47021	0.000233969	0.000295935	0.000295935
SRP9	1.31969	0.0477557	0.0756098	0.00025428	0.000192631	0.00025428
H3F3A	1.13261	0.324999	0.260417	0.00180487	0.00159353	0.00180487
PARP1	1.11229	0.142659	0.154568	0.000153936	0.000138374	0.000153936
ARF1	0.995216	0.581963	0.369196	0.00023865	0.000239799	0.000239799
GUK1	1.11363	0.248219	0.218918	0.000280205	0.000251594	0.000280205
TOMM20	1.10336	0.604263	0.379159	0.000188824	0.000171116	0.000188824
ARID4B	0.7397	0.283322	0.239102	0.000162527	0.000219794	0.000219794
LYST	0.680252	0.571684	0.36494	7.53087e-05	0.000110805	0.000110805
ADSS	1.13681	0.203052	0.191376	0.000105766	9.30121e-05	0.000105766
DESI2	0.515225	0.0517347	0.0798481	5.87972e-05	0.000114316	0.000114316
COX20	1.23317	0.00762894	0.0210741	0.000108979	8.8334e-05	0.000108979
HNRNPU	0.945095	0.88925	0.471469	0.000431168	0.000456229	0.000456229
RPS7	1.39538	0.000731611	0.00434188	0.00294085	0.00210751	0.00294085
LINC01871	0.454153	0.0529801	0.0813607	7.35057e-05	0.000162103	0.000162103
ID2	0.995799	0.482376	0.329174	0.000136349	0.000136925	0.000136925
KIDINS220	0.472322	0.547145	0.35469	4.78759e-05	0.000101596	0.000101596
ITGB1BP1	1.34927	0.00199199	0.00832901	0.000110104	8.1549e-05	0.000110104
YWHAQ	1.26752	0.0693953	0.0962821	0.000211254	0.000166623	0.000211254
RRM2	1.27827	0.104892	0.128138	0.000139324	0.000108948	0.000139324
PDIA6	0.912439	0.763125	0.434663	0.000162207	0.000177792	0.000177792
GEN1	0.403602	1	0.500476	4.21138e-05	0.000104653	0.000104653
PUM2	0.382432	0.0357555	0.0603498	5.1193e-05	0.000134198	0.000134198
SF3B6	1.04617	0.274916	0.233723	0.000200266	0.000191419	0.000200266
HADHA	1.41191	0.00284012	0.0104502	0.00019023	0.000134672	0.00019023
CENPA	0.923476	0.367775	0.279362	0.000128855	0.000139549	0.000139549
OST4	0.903562	0.221966	0.20256	0.000299836	0.00033186	0.00033186
PPM1G	0.991339	0.675405	0.404748	0.000203101	0.000204877	0.000204877
MRPL33	1.10076	0.2094	0.195754	0.000101642	9.23195e-05	0.000101642
PPP1CB	0.894408	0.288969	0.24187	0.000120933	0.000135234	0.000135234
YIPF4	0.607499	0.859648	0.464339	8.71269e-05	0.000143554	0.000143554
BIRC6	0.40229	0.0330317	0.0576566	6.10853e-05	0.000152154	0.000152154
PRKD3	0.273104	0.00689967	0.0197107	4.84715e-05	0.000178039	0.000178039
SRSF7	0.928322	0.97175	0.494135	0.000325124	0.000350244	0.000350244
SOS1	0.272619	0.0299087	0.0549147	5.89948e-05	0.000216957	0.000216957
EML4	0.758128	0.782545	0.440003	0.000107109	0.000141347	0.000141347
COX7A2L	1.09111	0.163376	0.16886	0.000148389	0.000135981	0.000148389
ZFP36L2	0.988524	0.44305	0.313742	0.000286014	0.000289337	0.000289337
CALM2	1.21008	0.00515394	0.0160711	0.000736933	0.000608961	0.000736933
SPTBN1	0.487247	0.464693	0.323099	0.000111838	0.000229749	0.000229749
RTN4	1.61599	0.000564372	0.00358036	0.000135355	8.36806e-05	0.000135355
RPS27A	1.53519	6.44842e-05	0.000812567	0.0044356	0.00288922	0.0044356
REL	1.06029	0.0797152	0.104904	0.000139315	0.000131382	0.000139315
USP34	0.607593	0.491023	0.333097	0.000101132	0.000166581	0.000166581
XPO1	0.881686	0.116067	0.137056	0.000121283	0.000137586	0.000137586
CCT4	1.21611	0.0484604	0.0762009	0.0001653	0.000135888	0.0001653
MDH1	1.28382	0.037305	0.0625063	0.00018632	0.000145083	0.00018632
ACTR2	0.711435	0.00247747	0.00969774	0.000276689	0.000389002	0.000389002
AAK1	0.689699	0.101975	0.125072	0.000169433	0.000245756	0.000245756
PCBP1	1.25588	0.0430061	0.0697713	0.000340133	0.000270789	0.000340133
SNRPG	1.04213	0.608367	0.381214	0.000342801	0.000328934	0.000342801
ZNF638	0.443954	0.0223229	0.0445429	6.8317e-05	0.000154144	0.000154144
CCT7	1.75846	0.000107789	0.00118039	0.000162693	9.24301e-05	0.000162693
TPRKB	0.936099	0.40251	0.296682	0.000106163	0.000113424	0.000113424
DGUOK	1.11605	0.301027	0.248794	0.000147797	0.000132407	0.000147797
BOLA3	0.797564	0.487928	0.331732	8.54644e-05	0.00010721	0.00010721
MOB1A	0.872877	0.532551	0.34768	0.000145805	0.00016707	0.00016707
TMSB10	1.58057	0.00030771	0.00237861	0.00230653	0.00145922	0.00230653
TGOLN2	0.444297	0.0340594	0.0586711	7.01296e-05	0.000158105	0.000158105
CAPG	1.67737	0.00367454	0.0127072	0.000110432	6.5752e-05	0.000110432
MAT2A	0.653604	0.916827	0.480551	7.79654e-05	0.000119396	0.000119396
VAMP8	0.869905	0.95667	0.491355	0.000212413	0.000244211	0.000244211
RNF181	1.26663	0.0194148	0.0399535	0.000131839	0.000104042	0.000131839
GNLY	0.806811	0.432671	0.309972	0.00258193	0.00320022	0.00320022
IMMT	0.924368	0.388809	0.289835	0.000104106	0.000112641	0.000112641
CD8A	3.55949	0.000567823	0.00357758	0.00011314	3.16353e-05	0.00011314
CYTOR	1.1262	0.882622	0.470395	0.000185346	0.000164553	0.000185346
ANKRD36C	0.334791	0.213596	0.198467	5.98774e-05	0.000179264	0.000179264
SNRNP200	0.69673	0.876447	0.4701	8.82346e-05	0.000126732	0.000126732
COX5B	0.917362	0.191703	0.186016	0.000282885	0.000308387	0.000308387
MGAT4A	0.577848	0.36071	0.275588	7.23848e-05	0.000125418	0.000125418
EIF5B	1.02879	0.637678	0.392627	0.00018282	0.000177698	0.00018282
RPL31	1.33754	3.09149e-05	0.000451394	0.000732194	0.000547364	0.000732194
GCC2	0.657428	0.258915	0.2249	0.000121414	0.000184789	0.000184789
LIMS1	0.772693	0.695989	0.412515	0.00013251	0.000171553	0.000171553
MIR4435-2HG	1.6735	0.0634837	0.0911032	0.000132805	7.92737e-05	0.000132805
ZC3H8	0.671397	0.441568	0.313901	6.89754e-05	0.000102836	0.000102836
CKAP2L	1.40705	0.000361971	0.00258115	0.000114221	8.11172e-05	0.000114221
ACTR3	1.286	0.0482799	0.0761775	0.00029693	0.000230848	0.00029693
DDX18	0.812447	0.716034	0.419263	0.000123975	0.000152643	0.000152643
DBI	1.26615	0.0631182	0.0908621	0.000396406	0.000313037	0.000396406
PTPN4	0.392017	0.426024	0.306883	5.32563e-05	0.000136176	0.000136176
NIFK	1.26339	0.0144946	0.0329216	0.000115403	9.13007e-05	0.000115403
GYPC	0.891037	0.679255	0.406526	0.000248755	0.0002792	0.0002792
BIN1	1.38436	9.61482e-05	0.00109191	0.000122653	8.8541e-05	0.000122653
MAP3K2	0.560525	0.445047	0.314672	7.47055e-05	0.000133441	0.000133441
MZT2B	1.37223	0.00071861	0.00429242	0.000708601	0.000516329	0.000708601
MZT2A	1.17691	0.181803	0.180991	0.000253254	0.000215154	0.000253254
UBXN4	1.00272	0.396688	0.293567	0.000253667	0.000252979	0.000253667
CXCR4	0.639403	0.0799813	0.105104	0.000366677	0.000573586	0.000573586
ZEB2	0.671502	0.36158	0.275566	9.45989e-05	0.000140979	0.000140979
RIF1	0.876246	0.888189	0.47145	0.000110951	0.000126651	0.000126651
PRPF40A	1.47126	0.00133033	0.0064748	0.000204153	0.000138694	0.000204153
CYTIP	1.21308	0.216648	0.200492	0.000361095	0.00029763	0.000361095
MARCH7	0.645124	0.668348	0.403145	6.89544e-05	0.000107	0.000107
RBMS1	0.650891	0.950244	0.49052	8.8375e-05	0.000135887	0.000135887
PSMD14	0.894377	0.520387	0.344135	0.00015586	0.000174291	0.000174291
SPC25	0.878399	0.525057	0.345732	0.000109535	0.000124727	0.000124727
PPIG	1.02418	0.2011	0.190709	0.00019094	0.000186427	0.00019094
SSB	1.15287	0.251399	0.220664	0.00010588	9.18127e-05	0.00010588
TLK1	0.726807	0.902581	0.476068	8.16362e-05	0.0001124	0.0001124
DYNC1I2	0.825304	0.22786	0.205091	9.9817e-05	0.00012099	0.00012099
CDCA7	0.838166	0.744365	0.429294	8.64519e-05	0.000103184	0.000103184
OLA1	1.24092	0.054644	0.0830838	0.000109668	8.8336e-05	0.000109668
CIR1	0.785466	0.910581	0.478367	8.85856e-05	0.000112838	0.000112838
WIPF1	0.607608	0.0115443	0.0282429	0.000161484	0.000265905	0.000265905
ATP5MC3	1.1031	0.202215	0.191371	0.000436641	0.000395812	0.000436641
HNRNPA3	1.00348	0.773367	0.438595	0.000488865	0.000487168	0.000488865
NFE2L2	0.748269	0.956291	0.49171	0.000109246	0.000146069	0.000146069
UBE2E3	1.14701	0.106868	0.129349	0.000101328	8.83144e-05	0.000101328
ITGA4	0.50278	0.28828	0.241733	7.60808e-05	0.000151526	0.000151526
ZC3H15	1.25948	0.0142028	0.0326619	0.000135569	0.000107596	0.000135569
ORMDL1	0.853021	0.986767	0.496827	0.000128338	0.000150487	0.000150487
GLS	0.449016	0.495702	0.335283	6.79559e-05	0.0001516	0.0001516
STAT1	1.25311	0.327912	0.261839	0.000118057	9.4169e-05	0.000118057
STK17B	0.869153	0.547035	0.354869	0.000263867	0.000303622	0.000303622
ANKRD44	0.570401	0.504915	0.33828	5.82673e-05	0.000102309	0.000102309
SF3B1	0.578309	0.0067993	0.0195454	0.000173718	0.000300542	0.000300542
HSPD1	0.771785	0.470703	0.324822	0.000235832	0.000305628	0.000305628
HSPE1	0.80704	0.745233	0.429525	0.000188089	0.000233109	0.000233109
SGO2	0.970248	0.197002	0.188964	0.000168204	0.000173368	0.000173368
BZW1	0.894524	0.542052	0.35313	0.000234587	0.000262273	0.000262273
CLK1	0.464191	0.289653	0.241563	7.19876e-05	0.000155323	0.000155323
NDUFB3	1.6206	0.00091823	0.00505783	0.000179105	0.000110438	0.000179105
CFLAR	0.727614	0.762165	0.434654	0.000141893	0.000195089	0.000195089
SUMO1	1.27442	0.0168001	0.0365344	0.000210928	0.000165464	0.000210928
NOP58	1.15525	0.123062	0.142214	0.000109497	9.47538e-05	0.000109497
EEF1B2	1.34414	0.0219115	0.0439126	0.00146692	0.00109129	0.00146692
IKZF2	0.324334	0.0220024	0.0439988	5.63184e-05	0.000174078	0.000174078
BARD1	0.704696	0.477451	0.327758	9.94307e-05	0.000141185	0.000141185
XRCC5	1.1463	0.133801	0.150098	0.000348554	0.000304042	0.000348554
RPL37A	1.45352	2.85681e-05	0.000430806	0.00272777	0.0018766	0.00272777
ARPC2	1.2485	0.00432472	0.0142588	0.00112492	0.000900972	0.00112492
CUL3	0.680877	0.844338	0.460941	9.11716e-05	0.000134001	0.000134001
DOCK10	0.335734	0.0910579	0.115534	3.98904e-05	0.000119228	0.000119228
TRIP12	0.562722	0.0467522	0.0745342	8.02138e-05	0.000142708	0.000142708
SP100	1.07249	0.235669	0.20986	0.000155888	0.000145338	0.000155888
ITM2C	1.06639	0.730071	0.424241	0.000385714	0.000361686	0.000385714
PSMD1	1.48496	0.00153945	0.00704527	0.000146427	9.85385e-05	0.000146427
NCL	1.02676	0.915415	0.480085	0.000726104	0.000707177	0.000726104
PTMA	1.12644	0.291427	0.242603	0.0045485	0.0040379	0.0045485
EIF4E2	0.839381	0.100575	0.123851	8.59657e-05	0.000102456	0.000102456
INPP5D	0.365327	0.0594835	0.0879701	4.88939e-05	0.000134198	0.000134198
HJURP	0.597002	0.350616	0.270573	9.16061e-05	0.000153584	0.000153584
ARL4C	1.92477	2.02427e-05	0.000326679	0.000603408	0.000313396	0.000603408
LRRFIP1	1.4385	0.00685023	0.0196304	0.000362186	0.000251718	0.000362186
COPS9	0.844949	0.41304	0.301066	0.000181127	0.000214403	0.000214403
RNPEPL1	1.11936	0.0289744	0.0539532	0.000100386	8.96596e-05	0.000100386
PPP1R7	0.810163	0.479308	0.328542	9.08064e-05	0.000112133	0.000112133
HDLBP	0.550226	0.190115	0.18506	0.00010174	0.000185077	0.000185077
SEPT2	0.491615	0.0164906	0.0361174	0.0001398	0.000284585	0.000284585
DTYMK	0.76506	0.2097	0.195836	0.000178755	0.000233712	0.000233712
THUMPD3-AS1	1.28047	0.0131034	0.0309065	0.000103682	8.0926e-05	0.000103682
ARPC4	1.51008	0.00261495	0.00989887	0.000148466	9.82461e-05	0.000148466
EMC3	0.669906	0.67011	0.403151	6.92621e-05	0.000103493	0.000103493
BRK1	1.54721	0.00143373	0.00676334	0.000228808	0.00014781	0.000228808
RPL32	1.38867	0.00300941	0.0109418	0.00447158	0.00321998	0.00447158
NUP210	0.37634	0.193294	0.186575	5.16729e-05	0.000137649	0.000137649
LSM3	1.35784	0.0052446	0.0161892	0.000238441	0.000175548	0.000238441
SLC6A6	0.208878	0.00743679	0.0207301	2.83089e-05	0.000136318	0.000136318
SGO1	1.28569	0.0549017	0.0832006	0.000101578	7.89603e-05	0.000101578
RPL15	1.23693	0.0836292	0.108964	0.00279221	0.00225734	0.00279221
TOP2B	0.831254	0.601446	0.377649	0.000106103	0.000127684	0.000127684
SLC4A7	0.388733	0.480743	0.328547	5.22323e-05	0.000134693	0.000134693
STT3B	0.410302	0.0346641	0.0593793	6.60845e-05	0.000161363	0.000161363
CMTM6	0.747043	0.93353	0.486258	0.000132437	0.000177352	0.000177352
GOLGA4	0.997688	0.206651	0.193775	0.000120979	0.00012126	0.00012126
RPSA	1.46391	0.000160673	0.00153958	0.00283676	0.00193773	0.00283676
EIF1B	1.50425	0.00564872	0.0169255	0.000149902	9.95825e-05	0.000149902
RPL14	1.43985	0.000205041	0.00177936	0.00248772	0.0017277	0.00248772
CTNNB1	0.665851	0.282926	0.238987	0.000118879	0.000178642	0.000178642
NKTR	0.658667	0.365294	0.277936	0.000148467	0.000225514	0.000225514
KIF15	1.60438	0.000792956	0.00447497	0.000135069	8.4109e-05	0.000135069
SACM1L	0.327632	0.0559291	0.0842026	4.26728e-05	0.000130674	0.000130674
CCDC12	1.09521	0.301352	0.248393	0.000116818	0.000106644	0.000116818
SETD2	0.392485	0.053061	0.0812138	8.26229e-05	0.000210835	0.000210835
SMARCC1	0.944196	0.330299	0.262605	0.000116708	0.000123618	0.000123618
TMA7	1.00693	0.796935	0.444292	0.00063949	0.000635089	0.00063949
NDUFAF3	1.36391	0.0178106	0.037577	0.000120641	8.83967e-05	0.000120641
IMPDH2	1.42252	0.0142104	0.0325169	0.000120747	8.48205e-05	0.000120747
RHOA	1.15178	0.370911	0.280125	0.000407855	0.000354081	0.000407855
RBM6	0.69042	0.737322	0.426301	8.3719e-05	0.000121352	0.000121352
RBM5	0.517889	0.237431	0.211021	9.25734e-05	0.000178946	0.000178946
GNAI2	1.02178	0.839011	0.459123	0.000281013	0.000275019	0.000281013
RASSF1	0.482315	0.897777	0.474623	5.07772e-05	0.000105502	0.000105502
RPL29	1.59046	9.41889e-06	0.000206291	0.00304522	0.0019146	0.00304522
PBRM1	0.670338	0.814039	0.448929	0.000104969	0.000156693	0.000156693
SPCS1	1.09556	0.500704	0.337178	0.000254007	0.000231834	0.000254007
TKT	1.40922	0.0168421	0.0365393	0.000195337	0.000138553	0.000195337
SELENOK	1.01085	0.355474	0.272721	0.000160703	0.000158977	0.000160703
APPL1	0.678157	0.521923	0.344655	9.41432e-05	0.000138921	0.000138921
THOC7	1.23578	0.0135217	0.0316495	0.000109117	8.82583e-05	0.000109117
TMF1	0.826057	0.543082	0.353301	8.25703e-05	0.000100001	0.000100001
ARL6IP5	1.07782	0.0980745	0.121914	0.000248417	0.000230465	0.000248417
FOXP1	1.14985	0.12963	0.147396	0.000204068	0.000177447	0.000204068
CGGBP1	0.722926	0.971246	0.494699	8.89504e-05	0.000123122	0.000123122
MTRNR2L12	0.163094	2.73976e-07	1.48249e-05	0.000411446	0.00252382	0.00252382
CLDND1	0.768142	0.523243	0.345031	0.000224689	0.000292573	0.000292573
PCNP	1.0188	0.233883	0.209487	0.000102038	0.000100151	0.000102038
RPL24	1.17378	0.0961193	0.119807	0.00183044	0.00155941	0.00183044
CBLB	0.336943	0.0200764	0.0409485	4.86183e-05	0.000144703	0.000144703
CD47	0.642962	0.19127	0.185791	0.000143679	0.00022358	0.00022358
CIP2A	0.529623	0.805353	0.447088	5.31995e-05	0.000100633	0.000100633
CD96	0.463909	4.03082e-05	0.00053737	0.00022136	0.000477403	0.000477403
ZBTB20	0.28913	0.0050305	0.0157933	3.58397e-05	0.00012447	0.00012447
COX17	1.29567	0.0141905	0.0327154	0.00020921	0.00016142	0.00020921
NDUFB4	1.37302	0.000756132	0.0044022	0.000263461	0.000191828	0.000263461
POLQ	0.400482	0.324657	0.260824	4.65403e-05	0.000116523	0.000116523
HCLS1	1.25838	0.0602493	0.0883921	0.000161231	0.000128083	0.000161231
GOLGB1	0.771281	0.213516	0.198593	0.000138008	0.000178995	0.000178995
PARP14	0.358245	0.0301815	0.0551952	6.97428e-05	0.000195052	0.000195052
RAB7A	1.56844	0.00122503	0.00612434	0.000111549	7.10454e-05	0.000111549
CNBP	1.30689	0.0170316	0.0365197	0.000196628	0.000150405	0.000196628
H1FX	0.959834	0.8854	0.470785	0.000342276	0.000356608	0.000356608
CDV3	1.39194	0.000784613	0.0044829	0.000212431	0.000152557	0.000212431
TOPBP1	0.676354	0.310394	0.2529	8.09361e-05	0.000119765	0.000119765
STAG1	0.711881	0.791577	0.443184	7.18897e-05	0.00010107	0.00010107
SLC25A36	0.511679	0.176877	0.17782	5.23422e-05	0.000102494	0.000102494
RNF7	1.26402	0.0271522	0.0513922	0.000130936	0.000103544	0.000130936
ATP1B3	1.76836	0.000239593	0.00196782	0.000134144	7.57671e-05	0.000134144
XRN1	0.353655	0.0573064	0.0855759	7.11841e-05	0.000201662	0.000201662
U2SURP	0.998602	0.507917	0.339057	0.000146758	0.000146964	0.000146964
SERP1	0.952402	0.969859	0.494266	0.000231953	0.000243555	0.000243555
SELENOT	1.07982	0.0690306	0.0960659	0.000129553	0.00011996	0.000129553
GPR171	1.02164	0.703198	0.41412	0.00014638	0.000143274	0.00014638
MBNL1	0.514654	0.000432231	0.00296716	0.000249175	0.000484357	0.000484357
DHX36	1.40629	0.0191587	0.0395148	0.000114045	8.1036e-05	0.000114045
GMPS	0.743882	0.540293	0.352234	7.51336e-05	0.000101074	0.000101074
SSR3	0.896718	0.790518	0.442861	0.000146932	0.000163879	0.000163879
TIPARP	0.623385	0.479461	0.328403	0.000124188	0.000199342	0.000199342
CCNL1	0.605945	0.669704	0.403434	0.000112142	0.000185205	0.000185205
RSRC1	0.838146	0.151887	0.161523	9.22386e-05	0.000110091	0.000110091
SMC4	0.856881	0.990584	0.497659	0.00048976	0.000571596	0.000571596
PDCD10	1.29862	0.0917373	0.116075	0.00011529	8.87304e-05	0.00011529
SEC62	0.943173	0.398346	0.293848	0.000176751	0.000187413	0.000187413
SKIL	0.691283	0.688195	0.410275	0.000103134	0.000149286	0.000149286
RPL22L1	1.01061	0.381214	0.285795	0.000204053	0.000201908	0.000204053
ECT2	0.55053	0.345355	0.26854	6.81651e-05	0.000123988	0.000123988
TBL1XR1	0.658945	0.234733	0.209636	0.000117555	0.000178506	0.000178506
FXR1	0.973255	0.698549	0.412703	0.00014316	0.0001471	0.0001471
AP2M1	1.3122	0.131032	0.14844	0.000172854	0.000131679	0.000172854
PSMD2	1.66731	5.70028e-05	0.000728271	0.000170273	0.000102041	0.000170273
TRA2B	1.02307	0.406466	0.298641	0.000184657	0.000180489	0.000184657
EIF4A2	0.739127	0.982807	0.496463	0.000103918	0.00014067	0.00014067
PPP1R2	0.841106	0.721544	0.421149	0.000126102	0.000149964	0.000149964
MUC20-OT1	0.569393	0.638424	0.392561	8.20935e-05	0.000144335	0.000144335
RNF168	0.564462	0.837723	0.458691	8.17842e-05	0.00014505	0.00014505
PAK2	0.881989	0.800479	0.445457	0.000199302	0.000225997	0.000225997
RPL35A	1.31496	0.00300976	0.0109	0.00225283	0.00171318	0.00225283
ATP5ME	0.983083	0.9642	0.493295	0.000245087	0.000249308	0.000249308
SLBP	0.954143	0.756259	0.431554	0.000140924	0.000147707	0.000147707
TACC3	1.06608	0.0686724	0.0962959	0.000162432	0.000152351	0.000162432
NSD2	0.38124	0.136364	0.150405	0.000103821	0.000272663	0.000272663
C4orf48	0.489161	0.0880211	0.113084	5.29893e-05	0.000108545	0.000108545
LRPAP1	0.962225	0.51111	0.340447	0.000104073	0.000108167	0.000108167
LYAR	2.01735	0.037601	0.0628877	0.000114728	5.67652e-05	0.000114728
MRFAP1	0.866328	0.337965	0.266398	0.000117536	0.000135704	0.000135704
WDR1	1.18969	0.246485	0.217597	0.000155557	0.000130721	0.000155557
BOD1L1	0.812314	0.857311	0.463894	0.000166748	0.000205324	0.000205324
CD38	0.378245	0.00965038	0.0246587	4.26656e-05	0.000113142	0.000113142
NCAPG	1.04486	0.0579497	0.0863962	0.000150753	0.000144271	0.000150753
RBPJ	1.08707	0.0847582	0.110279	0.000195337	0.000179674	0.000195337
ARAP2	0.284493	0.00755796	0.0210042	4.42528e-05	0.000156074	0.000156074
RFC1	1.29139	0.0736001	0.0998569	0.000153481	0.000118803	0.000153481
RPL9	1.38421	0.0044548	0.0145831	0.0024663	0.00178169	0.0024663
PDS5A	0.761635	0.740025	0.427595	8.25333e-05	0.000108429	0.000108429
N4BP2	0.488437	0.875547	0.470166	8.24062e-05	0.000168932	0.000168932
RHOH	0.720934	0.408497	0.299415	8.52682e-05	0.000118355	0.000118355
OCIAD1	1.43177	0.00956919	0.0245194	0.000165575	0.000115581	0.000165575
OCIAD2	1.62476	0.000953305	0.0051282	0.000340113	0.000209251	0.000340113
KIT	0.176242	0.000209867	0.00177112	3.62807e-05	0.000206832	0.000206832
TMEM165	1.31088	0.0487159	0.076472	0.000111367	8.49066e-05	0.000111367
SRP72	1.11464	0.0260555	0.0498291	0.000127572	0.00011443	0.000127572
HOPX	0.566871	0.14325	0.155026	7.17948e-05	0.00012681	0.00012681
POLR2B	0.63373	0.517676	0.343577	8.65724e-05	0.000136728	0.000136728
CENPC	0.567125	0.478904	0.32851	0.00010768	0.000190029	0.000190029
YTHDC1	1.03026	0.239557	0.2125	0.00010432	0.00010125	0.00010432
DCK	1.00297	0.394086	0.292111	0.000109251	0.000108927	0.000109251
CXCL8	79.8416	0.00155081	0.00706215	0.000887898	1.09148e-05	0.000887898
G3BP2	0.989716	0.324966	0.260617	0.000131144	0.000132509	0.000132509
CCNI	1.12501	0.229398	0.206072	0.000432705	0.0003846	0.000432705
CNOT6L	0.595861	0.527258	0.346685	7.92453e-05	0.000133134	0.000133134
HNRNPD	1.19829	0.115841	0.136965	0.000342635	0.000285901	0.000342635
HNRNPDL	0.730709	0.182299	0.180703	0.000286216	0.000391773	0.000391773
PLAC8	0.765495	0.312332	0.25358	8.21529e-05	0.000107384	0.000107384
MRPS18C	1.11626	0.343711	0.267715	0.000109903	9.84349e-05	0.000109903
PYURF	1.11884	0.0692997	0.0962948	0.000125089	0.000111781	0.000125089
H2AFZ	1.16445	0.197468	0.189215	0.001591	0.00136628	0.001591
NFKB1	1.40664	0.0643014	0.0919896	0.000162787	0.000115668	0.000162787
UBE2D3	1.45068	0.000310142	0.00233846	0.000329919	0.000227359	0.000329919
CENPE	0.895725	0.424782	0.306709	0.000269161	0.000300519	0.000300519
RPL34	1.28524	0.015553	0.0346411	0.00327226	0.00254599	0.00327226
OSTC	1.12331	0.175648	0.177164	0.000157398	0.000140097	0.000157398
MCUB	1.45438	0.0188884	0.0394886	0.000169193	0.000116268	0.000169193
LARP7	0.768255	0.952365	0.491063	9.81327e-05	0.000127797	0.000127797
SNHG8	0.610452	0.309912	0.252731	8.94238e-05	0.000146621	0.000146621
C4orf3	1.26698	0.0190238	0.0395917	0.00015142	0.000119469	0.00015142
MAD2L1	0.989064	0.50875	0.339367	0.000183659	0.000185692	0.000185692
ANXA5	1.67537	0.0144598	0.0329238	0.000143389	8.5502e-05	0.000143389
CCNA2	0.903857	0.62573	0.387084	0.000141743	0.000156842	0.000156842
NDUFC1	1.57621	0.00184217	0.0079557	0.000135378	8.58119e-05	0.000135378
SMARCA5	1.05922	0.43341	0.31026	0.000124919	0.000117924	0.000124919
LSM6	1.24219	0.0320406	0.0570084	0.000104421	8.40216e-05	0.000104421
RPS3A	1.52763	0.000516922	0.00337237	0.00395316	0.00258771	0.00395316
HMGB2	1.23331	0.00168146	0.00750844	0.00252888	0.00205044	0.00252888
SPCS3	0.817934	0.770714	0.437901	0.000124151	0.000151832	0.000151832
CENPU	0.522843	0.217046	0.200457	7.56141e-05	0.000144812	0.000144812
FRG1	1.8362	1.29783e-05	0.000243641	0.000119148	6.47933e-05	0.000119148
PDCD6	1.29009	0.04634	0.0743927	0.000160835	0.000124623	0.000160835
NDUFS6	1.12613	0.320108	0.257845	0.000255426	0.000226795	0.000255426
MED10	0.832276	0.472117	0.32531	0.000125115	0.000150371	0.000150371
CCT5	1.54446	0.0100305	0.0253485	0.000220036	0.000142395	0.000220036
SUB1	1.44824	0.00310024	0.0110109	0.000505084	0.000348693	0.000505084
TARS	0.873308	0.305109	0.250592	9.7573e-05	0.000111758	0.000111758
DNAJC21	0.84662	0.839732	0.458972	0.000121418	0.000143452	0.000143452
IL7R	0.445133	0.198074	0.189401	0.000219436	0.000493226	0.000493226
NIPBL	0.702581	0.990533	0.497906	0.000124707	0.000177586	0.000177586
RICTOR	0.534877	0.978326	0.496107	6.72187e-05	0.000125853	0.000125853
FYB1	1.39468	0.0238904	0.0466585	0.000161738	0.000115909	0.000161738
RPL37	1.34265	0.00170879	0.00755711	0.00355892	0.0026506	0.00355892
EMB	0.65798	0.354616	0.272289	9.05747e-05	0.000137764	0.000137764
ITGA1	0.19704	0.0407396	0.0665638	0.000113166	0.000575182	0.000575182
GZMA	0.433542	0.96114	0.492826	0.00020206	0.000466339	0.000466339
GPBP1	0.941052	0.983027	0.496302	0.000179159	0.000190395	0.000190395
PDE4D	0.998832	0.135744	0.150262	0.000107971	0.000108097	0.000108097
KIF2A	1.45282	0.00387362	0.0132463	0.000155147	0.000106725	0.000155147
CENPK	1.50403	0.000254877	0.00205662	0.000138326	9.19003e-05	0.000138326
ERBIN	0.713872	0.736119	0.425873	7.38358e-05	0.000103514	0.000103514
SREK1	0.625501	0.332164	0.263404	8.74755e-05	0.000139974	0.000139974
PIK3R1	0.33567	9.90445e-06	0.000207065	9.21292e-05	0.000274876	0.000274876
CCNB1	0.921122	0.38233	0.286398	0.000214662	0.000233062	0.000233062
CENPH	1.02196	0.217346	0.200533	0.000103924	0.000101687	0.000103924
BDP1	0.75874	0.994323	0.498993	0.000124035	0.000163542	0.000163542
BTF3	1.49441	0.000145497	0.00145478	0.000898641	0.000601265	0.000898641
NSA2	1.00093	0.258591	0.224831	0.000205821	0.00020563	0.000205821
IQGAP2	0.730056	0.95901	0.492282	8.62137e-05	0.000118169	0.000118169
TBCA	1.19466	0.176998	0.177553	0.000232181	0.000194314	0.000232181
DHFR	2.18649	0.000113807	0.0012173	0.000113981	5.20166e-05	0.000113981
RPS23	1.28555	0.0330696	0.0576134	0.0046469	0.00361468	0.0046469
TMEM167A	0.641659	0.319511	0.25759	0.000104594	0.000163122	0.000163122
COX7C	1.16998	0.112023	0.133135	0.000623609	0.000532978	0.000623609
CAST	1.61596	0.006083	0.0178204	0.000205625	0.000127167	0.000205625
LNPEP	0.34335	0.0669725	0.0950716	0.000121668	0.000354754	0.000354754
CHD1	0.530148	0.713124	0.418358	8.73829e-05	0.000165012	0.000165012
PJA2	0.683051	0.504108	0.337986	7.29049e-05	0.000106831	0.000106831
CAMK4	0.54643	0.272675	0.232462	0.000108846	0.000199368	0.000199368
REEP5	0.707459	0.160263	0.166767	0.000121723	0.000172143	0.000172143
DCP2	0.744665	0.97903	0.495645	0.000111251	0.000149469	0.000149469
ATG12	0.605863	0.185576	0.182966	8.8076e-05	0.000145509	0.000145509
TNFAIP8	1.57188	0.020627	0.0417936	0.000131549	8.36134e-05	0.000131549
LMNB1	1.20704	0.120424	0.140577	0.000187942	0.000155669	0.000187942
HINT1	1.42507	3.65537e-05	0.000494483	0.00101061	0.000709105	0.00101061
CDC42SE2	0.841265	0.981004	0.496098	0.000133185	0.000158355	0.000158355
IRF1	1.64039	0.000474019	0.00320616	0.000187452	0.000114191	0.000187452
UQCRQ	1.03557	0.202741	0.191475	0.000246713	0.000238231	0.000246713
VDAC1	1.18824	0.0697599	0.0964969	0.000209749	0.000176488	0.000209749
TCF7	1.31928	0.0985303	0.121986	0.000152631	0.000115642	0.000152631
SKP1	0.982121	0.753557	0.431081	0.000371993	0.000378769	0.000378769
UBE2B	1.04841	0.337088	0.266162	0.00020662	0.000197071	0.00020662
CAMLG	1.49055	0.00138796	0.00661527	0.000109524	7.34102e-05	0.000109524
DDX46	0.813853	0.600086	0.37731	0.00026098	0.00032072	0.00032072
H2AFY	0.912685	0.868698	0.467307	0.000283812	0.000310983	0.000310983
HNRNPA0	1.23597	0.0247287	0.0478892	0.000310519	0.000251194	0.000310519
BRD8	0.736058	0.368404	0.279148	7.44402e-05	0.000101208	0.000101208
HSPA9	0.887016	0.518416	0.343572	0.000119971	0.000135279	0.000135279
PAIP2	1.33545	0.0288129	0.0537613	0.000193384	0.000144756	0.000193384
UBE2D2	1.40466	0.00209237	0.00863102	0.000333235	0.000237175	0.000333235
CXXC5	0.988178	0.953326	0.490459	0.000100135	0.000101335	0.000101335
NDUFA2	1.06105	0.186802	0.183584	0.000221558	0.000208797	0.000221558
IK	0.928394	0.41025	0.299983	0.000167753	0.000180708	0.000180708
ZMAT2	1.26107	0.136682	0.150576	0.000111596	8.84501e-05	0.000111596
TAF7	0.981454	0.31864	0.257114	0.000120117	0.000122391	0.000122391
NDFIP1	0.891656	0.140409	0.152851	9.01461e-05	0.000101125	0.000101125
NR3C1	0.707057	0.327788	0.261967	0.000186291	0.00026356	0.00026356
CSNK1A1	0.956841	0.614074	0.382704	0.000166556	0.000174078	0.000174078
CD74	1.65516	0.0158042	0.035031	0.000256777	0.000155055	0.000256777
RPS14	1.56397	8.84206e-05	0.00104277	0.00363693	0.00232538	0.00363693
TNIP1	1.25634	0.0790014	0.104263	0.000102324	8.14034e-05	0.000102324
ANXA6	1.58442	0.00302372	0.0109076	0.000102627	6.46956e-05	0.000102627
G3BP1	0.921194	0.700727	0.413193	0.000119127	0.000129336	0.000129336
CLINT1	0.449993	0.0683056	0.0959277	9.02529e-05	0.00020082	0.00020082
RNF145	0.674625	0.52382	0.345164	6.97661e-05	0.000103515	0.000103515
PTTG1	1.52515	0.0149995	0.0338178	0.000371696	0.00024364	0.000371696
NUDCD2	1.02445	0.0710991	0.0979077	0.000139667	0.000136329	0.000139667
HMMR	1.152	0.122272	0.141478	0.000240544	0.000208777	0.000240544
DOCK2	0.824283	0.548591	0.355127	8.48406e-05	0.000102971	0.000102971
LCP2	0.667375	0.61345	0.383094	8.1083e-05	0.000121599	0.000121599
NPM1	1.09682	0.429122	0.30839	0.00104599	0.000953638	0.00104599
STK10	0.535442	0.18497	0.182759	5.89333e-05	0.000110246	0.000110246
ATP6V0E1	0.931527	0.745771	0.429566	0.000155213	0.000166637	0.000166637
CREBRF	0.481926	0.411602	0.300494	5.29881e-05	0.000110175	0.000110175
HIGD2A	1.67792	0.000219535	0.00183587	0.000183379	0.000109205	0.000183379
NSD1	0.375492	0.13843	0.151234	8.40436e-05	0.00022417	0.00022417
MXD3	1.02953	0.50495	0.338058	0.000109743	0.000106589	0.000109743
PRELID1	1.23113	0.0213458	0.0430602	0.000240151	0.000195026	0.000240151
LMAN2	1.05788	0.407558	0.299204	0.00013852	0.000130929	0.00013852
TMED9	0.829706	0.774722	0.439093	0.000114594	0.000138157	0.000138157
[truncated: 1,251 more rows]

## Sheet: ILCs
Supplementary Table3 - Differential gene expression between NEC and neonatal for each cell type subset shown in the study. Included are all genes with sum-normalized expression above 10^-4. P-values were calculated using two-sided Wilcoxon rank-sum tests. Q-values were computed using the Benjamini-Hochberg false discovery rate correction. (ILCs)
[truncated: 1,696 more rows]

[truncated: 7 more sheets: NK cells, Naive T cells, T regs, Vascular endothelial cells, Lymphatic endothelial cells, Mid-bottom_enterocytes, Fibroblasts]
