# Supplementary material for: Single-cell atlas of the human neonatal small intestine affected by necrotizing enterocolitis
Source: PLoS Biol. 2023 May 19;21(5):e3002124. doi: 10.1371/journal.pbio.3002124 (PMC10234541; doi:10.1371/journal.pbio.3002124)
Supplement: S5 Table — (XLSX) [file pbio.3002124.s010.xlsx]

## Sheet: Supplementary Table 5
Supplementary Table 5- IMC antibodies: antibodies used for imaging mass cytometry staining and analysis
Metal Tag	Antibody	Clone	Source
141Nd	SMA	1A4	Standard Biotools
142Nd	CD19	HIB19	Standard Biotools
143Nd	Vimentin	D21H3	Standard Biotools
144Nd	CD14	EPR3653	Standard Biotools
146Nd	CD16	EPR16784	Standard Biotools
147Sm	CD163	EDHu-1	Standard Biotools
148Nd	panKeratin	C11	Standard Biotools
151Eu	CD31	EPR3094	Standard Biotools
155Gd	FOXP3	236A/E7	Standard Biotools
156Gd	CD4	EPR6855	Standard Biotools
160Gd	pSTAT1	(y701)-58D6	BioLegend
162Dy	CD8a	C8/144B	Fluidigm
164Dy	pZAP70	(Y319)-SYK(Y352)	BioLegend
165Ho	pCREB	87G3	BioLegend
166Er	pNFKB	DX9	BioLegend
167Er	p44/42 MAPK	D13.14.4E	BioLegend
168Er	CCR6	G034E3	eBioscience
169Tm	pSTAT3	Tyr705 A1600213	BioLegend
170Er	CD3	poly-clonal	Standard Biotools
173Yb	CD45RO	UCHL1	Standard Biotools
174Yb	HLA_DR	LN3	Standard Biotools
175Lu	pS6	S235/236-D57.2.2E	BioLegend
176Yb	pHistoneH3	Ser28 HTA28	Standard Biotools
