# Supplementary material for: Single-cell atlas of the human neonatal small intestine affected by necrotizing enterocolitis
Source: PLoS Biol. 2023 May 19;21(5):e3002124. doi: 10.1371/journal.pbio.3002124 (PMC10234541; doi:10.1371/journal.pbio.3002124)
Supplement: S6 Table — (XLSX) [file pbio.3002124.s011.xlsx]

## Sheet: Supplementary Table 6
Supplementary Table 6- IMC interactions: Adjacency interaction values in NEC and neonatal samples.
Cell type 1	Cell type 2	neonatal adjacency interaction	NEC adjacency interaction	difference
Other(1)	Other(1)	0.666667	0.5	-0.166667
Other(1)	Mf(2)	0.333333	0.1	-0.233333
Other(1)	Epithelial cells(3)	0	0.333333	0.333333
Other(1)	B cells(4)	0	0.1	0.1
Other(1)	Fibroblasts(5)	0.333333	-0.125	-0.458333
Other(1)	Crypt epithelial cells(6)	-0.166667	0	0.166667
Other(1)	B cells(7)	0	0.1	0.1
Other(1)	CD16 Mf(8)	0	0	0
Other(1)	Other(9)	0.5	0.5	0
Other(1)	Other(10)	0.6	0.2	-0.4
Other(1)	Vascular endothelial cells(11)	0	-0.111111	-0.111111
Other(1)	Activated T cells(12)	0	0.1	0.1
Other(1)	Tregs CD4/CD8(13)	0	0	0
Other(1)	Fibroblasts(14)	0.2	-0.125	-0.325
Other(1)	CD4 T cells(15)	-0.166667	0.125	0.291667
Other(1)	Vascular endothelial cells(16)	-0.166667	0.166667	0.333333
Other(1)	CD4 T cells(17)	0	0	0
Other(1)	Tregs(18)	-0.166667	0	0.166667
Other(1)	B cells(19)	-0.166667	0	0.166667
Other(1)	CD16 CD163 Mf(20)	0	0	0
Other(1)	Dendritic cells(21)	0	-0.375	-0.375
Other(1)	Memory CD4 T cells(22)	0	-0.2	-0.2
Other(1)	Fibroblasts(23)	0	-0.4	-0.4
Other(1)	CCR6 T cells(24)	0	-0.142857	-0.142857
Other(1)	Other(25)	0.5	0	-0.5
Other(1)	CD16 Monocytes(26)	0	0.222222	0.222222
Mf(2)	Other(1)	0.166667	0.3	0.133333
Mf(2)	Mf(2)	0.333333	0.7	0.366667
Mf(2)	Epithelial cells(3)	0	-0.111111	-0.111111
Mf(2)	B cells(4)	0.166667	0	-0.166667
Mf(2)	Fibroblasts(5)	0	0.125	0.125
Mf(2)	Crypt epithelial cells(6)	0	0	0
Mf(2)	B cells(7)	0	0	0
Mf(2)	CD16 Mf(8)	0	0.25	0.25
Mf(2)	Other(9)	0.166667	0	-0.166667
Mf(2)	Other(10)	0	-0.1	-0.1
Mf(2)	Vascular endothelial cells(11)	0	0.222222	0.222222
Mf(2)	Activated T cells(12)	0	0	0
Mf(2)	Tregs CD4/CD8(13)	0	0.1	0.1
Mf(2)	Fibroblasts(14)	-0.2	-0.125	0.075
Mf(2)	CD4 T cells(15)	0.333333	0	-0.333333
Mf(2)	Vascular endothelial cells(16)	0	0	0
Mf(2)	CD4 T cells(17)	0.333333	0	-0.333333
Mf(2)	Tregs(18)	0.333333	0	-0.333333
Mf(2)	B cells(19)	0	0.2	0.2
Mf(2)	CD16 CD163 Mf(20)	0	0	0
Mf(2)	Dendritic cells(21)	0.2	0.375	0.175
Mf(2)	Memory CD4 T cells(22)	0.2	-0.2	-0.4
Mf(2)	Fibroblasts(23)	0	0	0
Mf(2)	CCR6 T cells(24)	0	0	0
Mf(2)	Other(25)	0	0	0
Mf(2)	CD16 Monocytes(26)	0.166667	0.222222	0.055556
Epithelial cells(3)	Other(1)	0.333333	0.222222	-0.111111
Epithelial cells(3)	Mf(2)	0.166667	0.333333	0.166667
Epithelial cells(3)	Epithelial cells(3)	0.5	0.333333	-0.166667
Epithelial cells(3)	B cells(4)	0.333333	0.222222	-0.111111
Epithelial cells(3)	Fibroblasts(5)	-0.166667	-0.285714	-0.119048
Epithelial cells(3)	Crypt epithelial cells(6)	0.5	0.25	-0.25
Epithelial cells(3)	B cells(7)	0.5	0.333333	-0.166667
Epithelial cells(3)	CD16 Mf(8)	-0.2	0.142857	0.342857
Epithelial cells(3)	Other(9)	0.166667	0	-0.166667
Epithelial cells(3)	Other(10)	-0.2	0.111111	0.311111
Epithelial cells(3)	Vascular endothelial cells(11)	-0.666667	0	0.666667
Epithelial cells(3)	Activated T cells(12)	0.333333	0.222222	-0.111111
Epithelial cells(3)	Tregs CD4/CD8(13)	0.333333	0.111111	-0.222222
Epithelial cells(3)	Fibroblasts(14)	0	-0.375	-0.375
Epithelial cells(3)	CD4 T cells(15)	0.166667	0.125	-0.041667
Epithelial cells(3)	Vascular endothelial cells(16)	0	0	0
Epithelial cells(3)	CD4 T cells(17)	0	0	0
Epithelial cells(3)	Tregs(18)	0.166667	0.125	-0.041667
Epithelial cells(3)	B cells(19)	-0.333333	0	0.333333
Epithelial cells(3)	CD16 CD163 Mf(20)	0.166667	0.111111	-0.055556
Epithelial cells(3)	Dendritic cells(21)	-0.2	0	0.2
Epithelial cells(3)	Memory CD4 T cells(22)	0	0	0
Epithelial cells(3)	Fibroblasts(23)	0	-0.2	-0.2
Epithelial cells(3)	CCR6 T cells(24)	0.166667	0	-0.166667
Epithelial cells(3)	Other(25)	-0.5	-0.125	0.375
Epithelial cells(3)	CD16 Monocytes(26)	0.333333	0.222222	-0.111111
B cells(4)	Other(1)	0	0	0
B cells(4)	Mf(2)	0	0.1	0.1
B cells(4)	Epithelial cells(3)	0	-0.222222	-0.222222
B cells(4)	B cells(4)	0.666667	0.3	-0.366667
B cells(4)	Fibroblasts(5)	0.333333	0	-0.333333
B cells(4)	Crypt epithelial cells(6)	-0.166667	0.25	0.416667
B cells(4)	B cells(7)	0	0	0
B cells(4)	CD16 Mf(8)	0.4	0.375	-0.025
B cells(4)	Other(9)	0.333333	0.2	-0.133333
B cells(4)	Other(10)	0.2	-0.1	-0.3
B cells(4)	Vascular endothelial cells(11)	0.333333	0.222222	-0.111111
B cells(4)	Activated T cells(12)	0.166667	0.1	-0.066667
B cells(4)	Tregs CD4/CD8(13)	0.333333	0.2	-0.133333
B cells(4)	Fibroblasts(14)	0	0	0
B cells(4)	CD4 T cells(15)	0.166667	0.125	-0.041667
B cells(4)	Vascular endothelial cells(16)	0.5	0.333333	-0.166667
B cells(4)	CD4 T cells(17)	0	0	0
B cells(4)	Tregs(18)	0.166667	0.125	-0.041667
B cells(4)	B cells(19)	0.166667	0.1	-0.066667
B cells(4)	CD16 CD163 Mf(20)	0.333333	0.1	-0.233333
B cells(4)	Dendritic cells(21)	-0.2	0	0.2
B cells(4)	Memory CD4 T cells(22)	0	0.2	0.2
B cells(4)	Fibroblasts(23)	0	0	0
B cells(4)	CCR6 T cells(24)	0	0	0
B cells(4)	Other(25)	0	0	0
B cells(4)	CD16 Monocytes(26)	0.166667	0.111111	-0.055556
Fibroblasts(5)	Other(1)	-0.166667	0	0.166667
Fibroblasts(5)	Mf(2)	0.166667	0.125	-0.041667
Fibroblasts(5)	Epithelial cells(3)	-0.5	0.142857	0.642857
Fibroblasts(5)	B cells(4)	0.166667	0.25	0.083333
Fibroblasts(5)	Fibroblasts(5)	0.833333	0.625	-0.208333
Fibroblasts(5)	Crypt epithelial cells(6)	-0.166667	0	0.166667
Fibroblasts(5)	B cells(7)	-0.166667	0.375	0.541667
Fibroblasts(5)	CD16 Mf(8)	0.6	0.25	-0.35
Fibroblasts(5)	Other(9)	0.333333	0.375	0.041667
Fibroblasts(5)	Other(10)	0	-0.125	-0.125
Fibroblasts(5)	Vascular endothelial cells(11)	0.166667	0.25	0.083333
Fibroblasts(5)	Activated T cells(12)	0.166667	0.375	0.208333
Fibroblasts(5)	Tregs CD4/CD8(13)	0.666667	0.25	-0.416667
Fibroblasts(5)	Fibroblasts(14)	0.8	0.571429	-0.228571
Fibroblasts(5)	CD4 T cells(15)	0	0.166667	0.166667
Fibroblasts(5)	Vascular endothelial cells(16)	0.666667	0.5	-0.166667
Fibroblasts(5)	CD4 T cells(17)	0.166667	-0.2	-0.366667
Fibroblasts(5)	Tregs(18)	0.5	0.285714	-0.214286
Fibroblasts(5)	B cells(19)	0.166667	0	-0.166667
Fibroblasts(5)	CD16 CD163 Mf(20)	0.166667	0.25	0.083333
Fibroblasts(5)	Dendritic cells(21)	-0.4	0	0.4
Fibroblasts(5)	Memory CD4 T cells(22)	-0.2	-0.2	0
Fibroblasts(5)	Fibroblasts(23)	0.5	0.4	-0.1
Fibroblasts(5)	CCR6 T cells(24)	0	0.166667	0.166667
Fibroblasts(5)	Other(25)	0	0	0
Fibroblasts(5)	CD16 Monocytes(26)	0.166667	0.428571	0.261905
Crypt epithelial cells(6)	Other(1)	-0.5	0	0.5
Crypt epithelial cells(6)	Mf(2)	-0.166667	0.25	0.416667
Crypt epithelial cells(6)	Epithelial cells(3)	0.666667	0	-0.666667
Crypt epithelial cells(6)	B cells(4)	0.166667	0	-0.166667
Crypt epithelial cells(6)	Fibroblasts(5)	-0.5	0	0.5
Crypt epithelial cells(6)	Crypt epithelial cells(6)	0.333333	0.75	0.416667
Crypt epithelial cells(6)	B cells(7)	0	0	0
Crypt epithelial cells(6)	CD16 Mf(8)	-0.4	0	0.4
Crypt epithelial cells(6)	Other(9)	-0.166667	0.25	0.416667
Crypt epithelial cells(6)	Other(10)	-0.2	0	0.2
Crypt epithelial cells(6)	Vascular endothelial cells(11)	-0.333333	-0.25	0.083333
Crypt epithelial cells(6)	Activated T cells(12)	0.333333	0.25	-0.083333
Crypt epithelial cells(6)	Tregs CD4/CD8(13)	0.166667	0	-0.166667
Crypt epithelial cells(6)	Fibroblasts(14)	-0.4	0	0.4
Crypt epithelial cells(6)	CD4 T cells(15)	0	0	0
Crypt epithelial cells(6)	Vascular endothelial cells(16)	-0.333333	0	0.333333
Crypt epithelial cells(6)	CD4 T cells(17)	-0.166667	0	0.166667
Crypt epithelial cells(6)	Tregs(18)	0.166667	0	-0.166667
Crypt epithelial cells(6)	B cells(19)	0	0	0
Crypt epithelial cells(6)	CD16 CD163 Mf(20)	0.166667	0	-0.166667
Crypt epithelial cells(6)	Dendritic cells(21)	0	0	0
Crypt epithelial cells(6)	Memory CD4 T cells(22)	-0.4	0	0.4
Crypt epithelial cells(6)	Fibroblasts(23)	-0.25	0.333333	0.583333
Crypt epithelial cells(6)	CCR6 T cells(24)	0	0	0
Crypt epithelial cells(6)	Other(25)	0	0	0
Crypt epithelial cells(6)	CD16 Monocytes(26)	0.166667	0.25	0.083333
B cells(7)	Other(1)	0.166667	0.5	0.333333
B cells(7)	Mf(2)	0	0.2	0.2
B cells(7)	Epithelial cells(3)	0.166667	0.111111	-0.055556
B cells(7)	B cells(4)	0.166667	0.2	0.033333
B cells(7)	Fibroblasts(5)	-0.166667	0.125	0.291667
B cells(7)	Crypt epithelial cells(6)	0	0	0
B cells(7)	B cells(7)	0.166667	0.4	0.233333
B cells(7)	CD16 Mf(8)	-0.2	0	0.2
B cells(7)	Other(9)	0.166667	0	-0.166667
B cells(7)	Other(10)	-0.2	-0.1	0.1
B cells(7)	Vascular endothelial cells(11)	0.166667	0	-0.166667
B cells(7)	Activated T cells(12)	0.166667	0	-0.166667
B cells(7)	Tregs CD4/CD8(13)	0	0.1	0.1
B cells(7)	Fibroblasts(14)	-0.2	0	0.2
B cells(7)	CD4 T cells(15)	0	0.125	0.125
B cells(7)	Vascular endothelial cells(16)	0	0	0
B cells(7)	CD4 T cells(17)	-0.166667	0	0.166667
B cells(7)	Tregs(18)	-0.166667	0	0.166667
B cells(7)	B cells(19)	0	0	0
B cells(7)	CD16 CD163 Mf(20)	0	0	0
B cells(7)	Dendritic cells(21)	0	0	0
B cells(7)	Memory CD4 T cells(22)	0	0	0
B cells(7)	Fibroblasts(23)	0	0	0
B cells(7)	CCR6 T cells(24)	0	-0.285714	-0.285714
B cells(7)	Other(25)	0	-0.111111	-0.111111
B cells(7)	CD16 Monocytes(26)	0	0	0
CD16 Mf(8)	Other(1)	-0.2	0.125	0.325
CD16 Mf(8)	Mf(2)	0.2	0.125	-0.075
CD16 Mf(8)	Epithelial cells(3)	-0.2	0	0.2
CD16 Mf(8)	B cells(4)	0	0.25	0.25
CD16 Mf(8)	Fibroblasts(5)	-0.4	0	0.4
CD16 Mf(8)	Crypt epithelial cells(6)	0.2	0	-0.2
CD16 Mf(8)	B cells(7)	-0.2	0	0.2
CD16 Mf(8)	CD16 Mf(8)	0.4	0	-0.4
CD16 Mf(8)	Other(9)	0	0.125	0.125
CD16 Mf(8)	Other(10)	0	-0.125	-0.125
CD16 Mf(8)	Vascular endothelial cells(11)	0	0.125	0.125
CD16 Mf(8)	Activated T cells(12)	-0.2	0	0.2
CD16 Mf(8)	Tregs CD4/CD8(13)	0	-0.125	-0.125
CD16 Mf(8)	Fibroblasts(14)	0	0	0
CD16 Mf(8)	CD4 T cells(15)	-0.4	0.166667	0.566667
CD16 Mf(8)	Vascular endothelial cells(16)	0.4	0.166667	-0.233333
CD16 Mf(8)	CD4 T cells(17)	0	0.2	0.2
CD16 Mf(8)	Tregs(18)	0.4	0	-0.4
CD16 Mf(8)	B cells(19)	0	0	0
CD16 Mf(8)	CD16 CD163 Mf(20)	0	0	0
CD16 Mf(8)	Dendritic cells(21)	0	0	0
CD16 Mf(8)	Memory CD4 T cells(22)	0.5	0	-0.5
CD16 Mf(8)	Fibroblasts(23)	0	0	0
CD16 Mf(8)	CCR6 T cells(24)	0	0.333333	0.333333
CD16 Mf(8)	Other(25)	0	0	0
CD16 Mf(8)	CD16 Monocytes(26)	0.2	0	-0.2
Other(9)	Other(1)	0.666667	0.2	-0.466667
Other(9)	Mf(2)	0.166667	0	-0.166667
Other(9)	Epithelial cells(3)	-0.166667	0.111111	0.277778
Other(9)	B cells(4)	0.5	0.3	-0.2
Other(9)	Fibroblasts(5)	0.5	0.25	-0.25
Other(9)	Crypt epithelial cells(6)	-0.166667	0	0.166667
Other(9)	B cells(7)	0	0.1	0.1
Other(9)	CD16 Mf(8)	0.4	0.125	-0.275
Other(9)	Other(9)	0.5	0.4	-0.1
Other(9)	Other(10)	-0.4	-0.2	0.2
Other(9)	Vascular endothelial cells(11)	0.166667	0.111111	-0.055556
Other(9)	Activated T cells(12)	-0.166667	0	0.166667
Other(9)	Tregs CD4/CD8(13)	0.333333	0.1	-0.233333
Other(9)	Fibroblasts(14)	0.4	0	-0.4
Other(9)	CD4 T cells(15)	0.333333	0	-0.333333
Other(9)	Vascular endothelial cells(16)	0.166667	0.166667	0
Other(9)	CD4 T cells(17)	0	0	0
Other(9)	Tregs(18)	0.166667	0	-0.166667
Other(9)	B cells(19)	0.166667	0.2	0.033333
Other(9)	CD16 CD163 Mf(20)	0.166667	0.3	0.133333
Other(9)	Dendritic cells(21)	0.2	-0.375	-0.575
Other(9)	Memory CD4 T cells(22)	0	-0.2	-0.2
Other(9)	Fibroblasts(23)	0.25	0.2	-0.05
Other(9)	CCR6 T cells(24)	0.166667	0.142857	-0.02381
Other(9)	Other(25)	0	0	0
Other(9)	CD16 Monocytes(26)	0.333333	0.111111	-0.222222
Other(10)	Other(1)	0.4	0.1	-0.3
Other(10)	Mf(2)	0	-0.1	-0.1
Other(10)	Epithelial cells(3)	0	0	0
Other(10)	B cells(4)	0	-0.1	-0.1
Other(10)	Fibroblasts(5)	-0.2	-0.25	-0.05
Other(10)	Crypt epithelial cells(6)	-0.2	0	0.2
Other(10)	B cells(7)	-0.2	0.1	0.3
Other(10)	CD16 Mf(8)	0	-0.125	-0.125
Other(10)	Other(9)	-0.4	-0.4	0
Other(10)	Other(10)	0.4	0.1	-0.3
Other(10)	Vascular endothelial cells(11)	-0.2	-0.222222	-0.022222
Other(10)	Activated T cells(12)	0.2	-0.1	-0.3
Other(10)	Tregs CD4/CD8(13)	0	-0.1	-0.1
Other(10)	Fibroblasts(14)	0	-0.125	-0.125
Other(10)	CD4 T cells(15)	-0.2	-0.125	0.075
Other(10)	Vascular endothelial cells(16)	0	-0.166667	-0.166667
Other(10)	CD4 T cells(17)	0	0	0
Other(10)	Tregs(18)	-0.2	-0.25	-0.05
Other(10)	B cells(19)	-0.2	0	0.2
Other(10)	CD16 CD163 Mf(20)	0	-0.3	-0.3
Other(10)	Dendritic cells(21)	0	0	0
Other(10)	Memory CD4 T cells(22)	0	0	0
Other(10)	Fibroblasts(23)	0	-0.2	-0.2
Other(10)	CCR6 T cells(24)	0	0	0
Other(10)	Other(25)	0.5	0.111111	-0.388889
Other(10)	CD16 Monocytes(26)	0	0.111111	0.111111
Vascular endothelial cells(11)	Other(1)	0.166667	0.555556	0.388889
Vascular endothelial cells(11)	Mf(2)	0.166667	0.444444	0.277778
Vascular endothelial cells(11)	Epithelial cells(3)	-0.666667	0	0.666667
Vascular endothelial cells(11)	B cells(4)	0.5	0.444444	-0.055556
Vascular endothelial cells(11)	Fibroblasts(5)	0.166667	0	-0.166667
Vascular endothelial cells(11)	Crypt epithelial cells(6)	0	0	0
Vascular endothelial cells(11)	B cells(7)	0.166667	0.222222	0.055556
Vascular endothelial cells(11)	CD16 Mf(8)	0.2	0	-0.2
Vascular endothelial cells(11)	Other(9)	0.166667	0.333333	0.166667
Vascular endothelial cells(11)	Other(10)	-0.2	0	0.2
Vascular endothelial cells(11)	Vascular endothelial cells(11)	0.5	0.777778	0.277778
Vascular endothelial cells(11)	Activated T cells(12)	0.166667	0	-0.166667
Vascular endothelial cells(11)	Tregs CD4/CD8(13)	0	-0.111111	-0.111111
Vascular endothelial cells(11)	Fibroblasts(14)	0.2	0.125	-0.075
Vascular endothelial cells(11)	CD4 T cells(15)	0	0	0
Vascular endothelial cells(11)	Vascular endothelial cells(16)	0	0.166667	0.166667
Vascular endothelial cells(11)	CD4 T cells(17)	0	0	0
Vascular endothelial cells(11)	Tregs(18)	0.166667	0	-0.166667
Vascular endothelial cells(11)	B cells(19)	0	-0.111111	-0.111111
Vascular endothelial cells(11)	CD16 CD163 Mf(20)	0.166667	0.333333	0.166667
Vascular endothelial cells(11)	Dendritic cells(21)	0	0.5	0.5
Vascular endothelial cells(11)	Memory CD4 T cells(22)	0	0	0
Vascular endothelial cells(11)	Fibroblasts(23)	0	-0.2	-0.2
Vascular endothelial cells(11)	CCR6 T cells(24)	0	0.142857	0.142857
Vascular endothelial cells(11)	Other(25)	0	-0.125	-0.125
Vascular endothelial cells(11)	CD16 Monocytes(26)	0.333333	0.125	-0.208333
Activated T cells(12)	Other(1)	0.166667	0.1	-0.066667
Activated T cells(12)	Mf(2)	0	0.2	0.2
Activated T cells(12)	Epithelial cells(3)	0.666667	0.222222	-0.444444
Activated T cells(12)	B cells(4)	0.166667	-0.1	-0.266667
Activated T cells(12)	Fibroblasts(5)	0	-0.125	-0.125
Activated T cells(12)	Crypt epithelial cells(6)	0.5	0.25	-0.25
Activated T cells(12)	B cells(7)	0.166667	0.1	-0.066667
Activated T cells(12)	CD16 Mf(8)	0.2	0.125	-0.075
Activated T cells(12)	Other(9)	-0.333333	-0.1	0.233333
Activated T cells(12)	Other(10)	0	-0.1	-0.1
Activated T cells(12)	Vascular endothelial cells(11)	-0.166667	0	0.166667
Activated T cells(12)	Activated T cells(12)	0.833333	0.3	-0.533333
Activated T cells(12)	Tregs CD4/CD8(13)	0.5	0	-0.5
Activated T cells(12)	Fibroblasts(14)	0	-0.125	-0.125
Activated T cells(12)	CD4 T cells(15)	-0.166667	0	0.166667
Activated T cells(12)	Vascular endothelial cells(16)	-0.166667	0	0.166667
Activated T cells(12)	CD4 T cells(17)	0	0	0
Activated T cells(12)	Tregs(18)	0.5	0.125	-0.375
Activated T cells(12)	B cells(19)	0	0	0
Activated T cells(12)	CD16 CD163 Mf(20)	-0.333333	0	0.333333
Activated T cells(12)	Dendritic cells(21)	-0.2	0	0.2
Activated T cells(12)	Memory CD4 T cells(22)	0	0	0
Activated T cells(12)	Fibroblasts(23)	-0.25	0	0.25
Activated T cells(12)	CCR6 T cells(24)	0.333333	0.142857	-0.190476
Activated T cells(12)	Other(25)	0	0	0
Activated T cells(12)	CD16 Monocytes(26)	0.333333	0	-0.333333
Tregs CD4/CD8(13)	Other(1)	-0.166667	0.1	0.266667
Tregs CD4/CD8(13)	Mf(2)	0	0.3	0.3
Tregs CD4/CD8(13)	Epithelial cells(3)	0.333333	0.111111	-0.222222
Tregs CD4/CD8(13)	B cells(4)	0.166667	0	-0.166667
Tregs CD4/CD8(13)	Fibroblasts(5)	0.166667	0.25	0.083333
Tregs CD4/CD8(13)	Crypt epithelial cells(6)	0.166667	0	-0.166667
Tregs CD4/CD8(13)	B cells(7)	0	0.1	0.1
Tregs CD4/CD8(13)	CD16 Mf(8)	0.6	-0.125	-0.725
Tregs CD4/CD8(13)	Other(9)	0.166667	0.2	0.033333
Tregs CD4/CD8(13)	Other(10)	0	-0.1	-0.1
Tregs CD4/CD8(13)	Vascular endothelial cells(11)	0	-0.222222	-0.222222
Tregs CD4/CD8(13)	Activated T cells(12)	0.166667	0.1	-0.066667
Tregs CD4/CD8(13)	Tregs CD4/CD8(13)	0.833333	0.6	-0.233333
Tregs CD4/CD8(13)	Fibroblasts(14)	-0.2	-0.125	0.075
Tregs CD4/CD8(13)	CD4 T cells(15)	0.333333	0	-0.333333
Tregs CD4/CD8(13)	Vascular endothelial cells(16)	0	0	0
Tregs CD4/CD8(13)	CD4 T cells(17)	0	0	0
Tregs CD4/CD8(13)	Tregs(18)	0	0.25	0.25
Tregs CD4/CD8(13)	B cells(19)	0.166667	0	-0.166667
Tregs CD4/CD8(13)	CD16 CD163 Mf(20)	0.166667	0	-0.166667
Tregs CD4/CD8(13)	Dendritic cells(21)	0	0	0
Tregs CD4/CD8(13)	Memory CD4 T cells(22)	0.2	0	-0.2
Tregs CD4/CD8(13)	Fibroblasts(23)	0	-0.2	-0.2
Tregs CD4/CD8(13)	CCR6 T cells(24)	0.333333	0	-0.333333
Tregs CD4/CD8(13)	Other(25)	0	0	0
Tregs CD4/CD8(13)	CD16 Monocytes(26)	0	0.111111	0.111111
Fibroblasts(14)	Other(1)	0.4	0.25	-0.15
Fibroblasts(14)	Mf(2)	0	0.5	0.5
Fibroblasts(14)	Epithelial cells(3)	0.2	0	-0.2
Fibroblasts(14)	B cells(4)	0.2	0.25	0.05
Fibroblasts(14)	Fibroblasts(5)	0.8	0.571429	-0.228571
Fibroblasts(14)	Crypt epithelial cells(6)	-0.4	0	0.4
Fibroblasts(14)	B cells(7)	-0.2	0.125	0.325
Fibroblasts(14)	CD16 Mf(8)	0	0	0
Fibroblasts(14)	Other(9)	0.4	0.125	-0.275
Fibroblasts(14)	Other(10)	0.2	-0.125	-0.325
Fibroblasts(14)	Vascular endothelial cells(11)	0.2	0.375	0.175
Fibroblasts(14)	Activated T cells(12)	0.4	0	-0.4
Fibroblasts(14)	Tregs CD4/CD8(13)	0.2	0	-0.2
Fibroblasts(14)	Fibroblasts(14)	0.4	0.5	0.1
Fibroblasts(14)	CD4 T cells(15)	0.2	-0.142857	-0.342857
Fibroblasts(14)	Vascular endothelial cells(16)	0	0	0
Fibroblasts(14)	CD4 T cells(17)	-0.2	0	0.2
Fibroblasts(14)	Tregs(18)	0.2	0	-0.2
Fibroblasts(14)	B cells(19)	-0.4	0.125	0.525
Fibroblasts(14)	CD16 CD163 Mf(20)	0.2	0.125	-0.075
Fibroblasts(14)	Dendritic cells(21)	0	0	0
Fibroblasts(14)	Memory CD4 T cells(22)	0	0	0
Fibroblasts(14)	Fibroblasts(23)	0.25	0.4	0.15
Fibroblasts(14)	CCR6 T cells(24)	0	-0.142857	-0.142857
Fibroblasts(14)	Other(25)	0	0	0
Fibroblasts(14)	CD16 Monocytes(26)	0	0.25	0.25
CD4 T cells(15)	Other(1)	0.333333	0.25	-0.083333
CD4 T cells(15)	Mf(2)	0.166667	0.25	0.083333
CD4 T cells(15)	Epithelial cells(3)	0.166667	0	-0.166667
CD4 T cells(15)	B cells(4)	0	0	0
CD4 T cells(15)	Fibroblasts(5)	0	0	0
CD4 T cells(15)	Crypt epithelial cells(6)	0	0	0
CD4 T cells(15)	B cells(7)	0	0	0
CD4 T cells(15)	CD16 Mf(8)	-0.2	0	0.2
CD4 T cells(15)	Other(9)	0.333333	0	-0.333333
CD4 T cells(15)	Other(10)	-0.2	-0.125	0.075
CD4 T cells(15)	Vascular endothelial cells(11)	0	0	0
CD4 T cells(15)	Activated T cells(12)	0.166667	0	-0.166667
CD4 T cells(15)	Tregs CD4/CD8(13)	0.333333	0	-0.333333
CD4 T cells(15)	Fibroblasts(14)	0.2	0.142857	-0.057143
CD4 T cells(15)	CD4 T cells(15)	0.333333	0	-0.333333
CD4 T cells(15)	Vascular endothelial cells(16)	0.166667	0	-0.166667
CD4 T cells(15)	CD4 T cells(17)	0.166667	0	-0.166667
CD4 T cells(15)	Tregs(18)	0.166667	0	-0.166667
CD4 T cells(15)	B cells(19)	-0.166667	0.125	0.291667
CD4 T cells(15)	CD16 CD163 Mf(20)	0.166667	0	-0.166667
CD4 T cells(15)	Dendritic cells(21)	0	0	0
CD4 T cells(15)	Memory CD4 T cells(22)	0	-0.2	-0.2
CD4 T cells(15)	Fibroblasts(23)	0	0	0
CD4 T cells(15)	CCR6 T cells(24)	0	0	0
CD4 T cells(15)	Other(25)	-0.5	0	0.5
CD4 T cells(15)	CD16 Monocytes(26)	0	0.125	0.125
Vascular endothelial cells(16)	Other(1)	-0.166667	0	0.166667
Vascular endothelial cells(16)	Mf(2)	0	-0.166667	-0.166667
Vascular endothelial cells(16)	Epithelial cells(3)	0	0	0
Vascular endothelial cells(16)	B cells(4)	0.166667	0.333333	0.166667
Vascular endothelial cells(16)	Fibroblasts(5)	0.333333	0.333333	0
Vascular endothelial cells(16)	Crypt epithelial cells(6)	0	0	0
Vascular endothelial cells(16)	B cells(7)	0.166667	0	-0.166667
Vascular endothelial cells(16)	CD16 Mf(8)	0.4	0.166667	-0.233333
Vascular endothelial cells(16)	Other(9)	-0.166667	0.166667	0.333333
Vascular endothelial cells(16)	Other(10)	0	-0.166667	-0.166667
Vascular endothelial cells(16)	Vascular endothelial cells(11)	0.166667	0.166667	0
Vascular endothelial cells(16)	Activated T cells(12)	0.166667	0.166667	0
Vascular endothelial cells(16)	Tregs CD4/CD8(13)	0.166667	0	-0.166667
Vascular endothelial cells(16)	Fibroblasts(14)	0	0	0
Vascular endothelial cells(16)	CD4 T cells(15)	0	0	0
Vascular endothelial cells(16)	Vascular endothelial cells(16)	0.333333	0.166667	-0.166667
Vascular endothelial cells(16)	CD4 T cells(17)	0.333333	0	-0.333333
Vascular endothelial cells(16)	Tregs(18)	0.166667	0	-0.166667
Vascular endothelial cells(16)	B cells(19)	0	0	0
Vascular endothelial cells(16)	CD16 CD163 Mf(20)	0	0	0
Vascular endothelial cells(16)	Dendritic cells(21)	0	0	0
Vascular endothelial cells(16)	Memory CD4 T cells(22)	0	0	0
Vascular endothelial cells(16)	Fibroblasts(23)	0	0	0
Vascular endothelial cells(16)	CCR6 T cells(24)	0	0	0
Vascular endothelial cells(16)	Other(25)	0.5	0	-0.5
Vascular endothelial cells(16)	CD16 Monocytes(26)	0.166667	0.166667	0
CD4 T cells(17)	Other(1)	0	0	0
CD4 T cells(17)	Mf(2)	0	0	0
CD4 T cells(17)	Epithelial cells(3)	-0.166667	0	0.166667
CD4 T cells(17)	B cells(4)	0.166667	0	-0.166667
CD4 T cells(17)	Fibroblasts(5)	-0.166667	-0.2	-0.033333
CD4 T cells(17)	Crypt epithelial cells(6)	0	0	0
CD4 T cells(17)	B cells(7)	-0.166667	0	0.166667
CD4 T cells(17)	CD16 Mf(8)	0.2	0	-0.2
CD4 T cells(17)	Other(9)	0.166667	0	-0.166667
CD4 T cells(17)	Other(10)	0	0	0
CD4 T cells(17)	Vascular endothelial cells(11)	0.166667	0	-0.166667
CD4 T cells(17)	Activated T cells(12)	0.166667	0	-0.166667
CD4 T cells(17)	Tregs CD4/CD8(13)	0.333333	0	-0.333333
CD4 T cells(17)	Fibroblasts(14)	-0.2	0	0.2
CD4 T cells(17)	CD4 T cells(15)	0.166667	0	-0.166667
CD4 T cells(17)	Vascular endothelial cells(16)	0.5	0	-0.5
CD4 T cells(17)	CD4 T cells(17)	0.333333	0.2	-0.133333
CD4 T cells(17)	Tregs(18)	0.333333	0.2	-0.133333
CD4 T cells(17)	B cells(19)	0.166667	0	-0.166667
CD4 T cells(17)	CD16 CD163 Mf(20)	0	0	0
CD4 T cells(17)	Dendritic cells(21)	0.2	0.2	0
CD4 T cells(17)	Memory CD4 T cells(22)	0	0	0
CD4 T cells(17)	Fibroblasts(23)	0	0	0
CD4 T cells(17)	CCR6 T cells(24)	0	0	0
CD4 T cells(17)	Other(25)	0	0	0
CD4 T cells(17)	CD16 Monocytes(26)	0	0	0
Tregs(18)	Other(1)	0.333333	0.125	-0.208333
Tregs(18)	Mf(2)	0	0.25	0.25
Tregs(18)	Epithelial cells(3)	-0.333333	0.125	0.458333
Tregs(18)	B cells(4)	0	0.125	0.125
Tregs(18)	Fibroblasts(5)	0	0	0
Tregs(18)	Crypt epithelial cells(6)	0	0	0
Tregs(18)	B cells(7)	-0.166667	0	0.166667
Tregs(18)	CD16 Mf(8)	0.6	0	-0.6
Tregs(18)	Other(9)	0	0	0
Tregs(18)	Other(10)	-0.2	-0.25	-0.05
Tregs(18)	Vascular endothelial cells(11)	0	0.25	0.25
Tregs(18)	Activated T cells(12)	0	0	0
Tregs(18)	Tregs CD4/CD8(13)	0.5	0	-0.5
Tregs(18)	Fibroblasts(14)	0	-0.125	-0.125
Tregs(18)	CD4 T cells(15)	0	0	0
Tregs(18)	Vascular endothelial cells(16)	0.333333	0	-0.333333
Tregs(18)	CD4 T cells(17)	0	0	0
Tregs(18)	Tregs(18)	0.5	0.125	-0.375
Tregs(18)	B cells(19)	0	0	0
Tregs(18)	CD16 CD163 Mf(20)	0	0	0
Tregs(18)	Dendritic cells(21)	0	0	0
Tregs(18)	Memory CD4 T cells(22)	0	0	0
Tregs(18)	Fibroblasts(23)	0	0	0
Tregs(18)	CCR6 T cells(24)	0	0	0
Tregs(18)	Other(25)	0	0	0
Tregs(18)	CD16 Monocytes(26)	0.166667	0	-0.166667
B cells(19)	Other(1)	0.333333	-0.1	-0.433333
B cells(19)	Mf(2)	0.166667	0.1	-0.066667
B cells(19)	Epithelial cells(3)	0.333333	0.111111	-0.222222
B cells(19)	B cells(4)	0.333333	0	-0.333333
B cells(19)	Fibroblasts(5)	0	0	0
B cells(19)	Crypt epithelial cells(6)	0	0	0
B cells(19)	B cells(7)	0.333333	0	-0.333333
B cells(19)	CD16 Mf(8)	0.2	0	-0.2
B cells(19)	Other(9)	0.333333	0	-0.333333
B cells(19)	Other(10)	-0.2	0	0.2
B cells(19)	Vascular endothelial cells(11)	-0.166667	-0.111111	0.055556
B cells(19)	Activated T cells(12)	0	0.1	0.1
B cells(19)	Tregs CD4/CD8(13)	0.333333	0	-0.333333
B cells(19)	Fibroblasts(14)	0	0	0
B cells(19)	CD4 T cells(15)	0.333333	0.125	-0.208333
B cells(19)	Vascular endothelial cells(16)	0	0	0
B cells(19)	CD4 T cells(17)	0	0	0
B cells(19)	Tregs(18)	0.333333	0	-0.333333
B cells(19)	B cells(19)	0.333333	0.1	-0.233333
B cells(19)	CD16 CD163 Mf(20)	0.333333	0	-0.333333
B cells(19)	Dendritic cells(21)	0	0	0
B cells(19)	Memory CD4 T cells(22)	0	-0.2	-0.2
B cells(19)	Fibroblasts(23)	0.25	0	-0.25
B cells(19)	CCR6 T cells(24)	0	0	0
B cells(19)	Other(25)	0	0	0
B cells(19)	CD16 Monocytes(26)	0.333333	0.111111	-0.222222
CD16 CD163 Mf(20)	Other(1)	0	0.2	0.2
CD16 CD163 Mf(20)	Mf(2)	0	0	0
CD16 CD163 Mf(20)	Epithelial cells(3)	0	0	0
CD16 CD163 Mf(20)	B cells(4)	0.166667	0.1	-0.066667
CD16 CD163 Mf(20)	Fibroblasts(5)	0.333333	0	-0.333333
CD16 CD163 Mf(20)	Crypt epithelial cells(6)	0	0	0
CD16 CD163 Mf(20)	B cells(7)	0	0	0
CD16 CD163 Mf(20)	CD16 Mf(8)	0.2	0.25	0.05
CD16 CD163 Mf(20)	Other(9)	0.333333	0.1	-0.233333
CD16 CD163 Mf(20)	Other(10)	0	-0.3	-0.3
CD16 CD163 Mf(20)	Vascular endothelial cells(11)	0	0.222222	0.222222
CD16 CD163 Mf(20)	Activated T cells(12)	-0.333333	0	0.333333
CD16 CD163 Mf(20)	Tregs CD4/CD8(13)	0	0	0
CD16 CD163 Mf(20)	Fibroblasts(14)	0	0	0
CD16 CD163 Mf(20)	CD4 T cells(15)	0	0	0
CD16 CD163 Mf(20)	Vascular endothelial cells(16)	0.333333	0	-0.333333
CD16 CD163 Mf(20)	CD4 T cells(17)	0	0	0
CD16 CD163 Mf(20)	Tregs(18)	-0.166667	0.125	0.291667
CD16 CD163 Mf(20)	B cells(19)	0	0	0
CD16 CD163 Mf(20)	CD16 CD163 Mf(20)	0.5	0.2	-0.3
CD16 CD163 Mf(20)	Dendritic cells(21)	0	0	0
CD16 CD163 Mf(20)	Memory CD4 T cells(22)	0	-0.2	-0.2
CD16 CD163 Mf(20)	Fibroblasts(23)	0	0	0
CD16 CD163 Mf(20)	CCR6 T cells(24)	0	0.142857	0.142857
CD16 CD163 Mf(20)	Other(25)	0	-0.111111	-0.111111
CD16 CD163 Mf(20)	CD16 Monocytes(26)	0	0	0
Dendritic cells(21)	Other(1)	0	-0.25	-0.25
Dendritic cells(21)	Mf(2)	0.4	0.375	-0.025
Dendritic cells(21)	Epithelial cells(3)	-0.2	0	0.2
Dendritic cells(21)	B cells(4)	-0.2	0	0.2
Dendritic cells(21)	Fibroblasts(5)	-0.2	0	0.2
Dendritic cells(21)	Crypt epithelial cells(6)	0.2	0	-0.2
Dendritic cells(21)	B cells(7)	0	0.125	0.125
Dendritic cells(21)	CD16 Mf(8)	0.25	0.125	-0.125
Dendritic cells(21)	Other(9)	0	-0.25	-0.25
Dendritic cells(21)	Other(10)	0	0	0
Dendritic cells(21)	Vascular endothelial cells(11)	0	0.25	0.25
Dendritic cells(21)	Activated T cells(12)	-0.2	0	0.2
Dendritic cells(21)	Tregs CD4/CD8(13)	0.4	0	-0.4
Dendritic cells(21)	Fibroblasts(14)	0	0.142857	0.142857
Dendritic cells(21)	CD4 T cells(15)	0.2	0	-0.2
Dendritic cells(21)	Vascular endothelial cells(16)	-0.2	0	0.2
Dendritic cells(21)	CD4 T cells(17)	0.4	0.2	-0.2
Dendritic cells(21)	Tregs(18)	0	0.142857	0.142857
Dendritic cells(21)	B cells(19)	0	0	0
Dendritic cells(21)	CD16 CD163 Mf(20)	0	0	0
Dendritic cells(21)	Dendritic cells(21)	0.2	0.5	0.3
Dendritic cells(21)	Memory CD4 T cells(22)	0	0.4	0.4
Dendritic cells(21)	Fibroblasts(23)	0	0	0
Dendritic cells(21)	CCR6 T cells(24)	0	0	0
Dendritic cells(21)	Other(25)	0	0	0
Dendritic cells(21)	CD16 Monocytes(26)	0	0	0
Memory CD4 T cells(22)	Other(1)	0	0	0
Memory CD4 T cells(22)	Mf(2)	0	0.4	0.4
Memory CD4 T cells(22)	Epithelial cells(3)	0	0	0
Memory CD4 T cells(22)	B cells(4)	0	0	0
Memory CD4 T cells(22)	Fibroblasts(5)	-0.2	-0.2	0
Memory CD4 T cells(22)	Crypt epithelial cells(6)	0	0	0
Memory CD4 T cells(22)	B cells(7)	0	0	0
Memory CD4 T cells(22)	CD16 Mf(8)	0	0	0
Memory CD4 T cells(22)	Other(9)	0	-0.2	-0.2
Memory CD4 T cells(22)	Other(10)	0	0	0
Memory CD4 T cells(22)	Vascular endothelial cells(11)	0	-0.2	-0.2
Memory CD4 T cells(22)	Activated T cells(12)	0	0	0
Memory CD4 T cells(22)	Tregs CD4/CD8(13)	0	0.2	0.2
Memory CD4 T cells(22)	Fibroblasts(14)	0	-0.2	-0.2
Memory CD4 T cells(22)	CD4 T cells(15)	0	-0.2	-0.2
Memory CD4 T cells(22)	Vascular endothelial cells(16)	0	0	0
Memory CD4 T cells(22)	CD4 T cells(17)	0.2	0	-0.2
Memory CD4 T cells(22)	Tregs(18)	0	0.2	0.2
Memory CD4 T cells(22)	B cells(19)	0	-0.2	-0.2
Memory CD4 T cells(22)	CD16 CD163 Mf(20)	0	-0.2	-0.2
Memory CD4 T cells(22)	Dendritic cells(21)	0	0.4	0.4
Memory CD4 T cells(22)	Memory CD4 T cells(22)	0	0.4	0.4
Memory CD4 T cells(22)	Fibroblasts(23)	0	-0.25	-0.25
Memory CD4 T cells(22)	CCR6 T cells(24)	0	0.25	0.25
Memory CD4 T cells(22)	Other(25)	0	0	0
Memory CD4 T cells(22)	CD16 Monocytes(26)	0	-0.2	-0.2
Fibroblasts(23)	Other(1)	0	0	0
Fibroblasts(23)	Mf(2)	0	0.2	0.2
Fibroblasts(23)	Epithelial cells(3)	0	-0.2	-0.2
Fibroblasts(23)	B cells(4)	0.25	0	-0.25
Fibroblasts(23)	Fibroblasts(5)	0.25	0.4	0.15
Fibroblasts(23)	Crypt epithelial cells(6)	0	0.333333	0.333333
Fibroblasts(23)	B cells(7)	0	0.2	0.2
Fibroblasts(23)	CD16 Mf(8)	0	0	0
Fibroblasts(23)	Other(9)	0	0.2	0.2
Fibroblasts(23)	Other(10)	0	-0.2	-0.2
Fibroblasts(23)	Vascular endothelial cells(11)	0	0.2	0.2
Fibroblasts(23)	Activated T cells(12)	-0.25	0	0.25
Fibroblasts(23)	Tregs CD4/CD8(13)	0	-0.2	-0.2
Fibroblasts(23)	Fibroblasts(14)	0.5	0.4	-0.1
Fibroblasts(23)	CD4 T cells(15)	0	0	0
Fibroblasts(23)	Vascular endothelial cells(16)	0	0	0
Fibroblasts(23)	CD4 T cells(17)	0	0	0
Fibroblasts(23)	Tregs(18)	0	0	0
Fibroblasts(23)	B cells(19)	0	0	0
Fibroblasts(23)	CD16 CD163 Mf(20)	0	0	0
Fibroblasts(23)	Dendritic cells(21)	0	0.2	0.2
Fibroblasts(23)	Memory CD4 T cells(22)	0	-0.25	-0.25
Fibroblasts(23)	Fibroblasts(23)	0	0.6	0.6
Fibroblasts(23)	CCR6 T cells(24)	0	0	0
Fibroblasts(23)	Other(25)	0	0	0
Fibroblasts(23)	CD16 Monocytes(26)	0	0.4	0.4
CCR6 T cells(24)	Other(1)	0	0	0
CCR6 T cells(24)	Mf(2)	0	0	0
CCR6 T cells(24)	Epithelial cells(3)	0	0.285714	0.285714
CCR6 T cells(24)	B cells(4)	0	0.142857	0.142857
CCR6 T cells(24)	Fibroblasts(5)	0	-0.166667	-0.166667
CCR6 T cells(24)	Crypt epithelial cells(6)	0.166667	0.333333	0.166667
CCR6 T cells(24)	B cells(7)	0	0	0
CCR6 T cells(24)	CD16 Mf(8)	0	0.166667	0.166667
CCR6 T cells(24)	Other(9)	0	-0.142857	-0.142857
CCR6 T cells(24)	Other(10)	0	0.142857	0.142857
CCR6 T cells(24)	Vascular endothelial cells(11)	0	0	0
CCR6 T cells(24)	Activated T cells(12)	0	0.142857	0.142857
CCR6 T cells(24)	Tregs CD4/CD8(13)	0	0.142857	0.142857
CCR6 T cells(24)	Fibroblasts(14)	0	-0.142857	-0.142857
CCR6 T cells(24)	CD4 T cells(15)	0	0	0
CCR6 T cells(24)	Vascular endothelial cells(16)	0	0	0
CCR6 T cells(24)	CD4 T cells(17)	0	0	0
CCR6 T cells(24)	Tregs(18)	0.166667	0.142857	-0.02381
CCR6 T cells(24)	B cells(19)	0	0	0
CCR6 T cells(24)	CD16 CD163 Mf(20)	0	0	0
CCR6 T cells(24)	Dendritic cells(21)	0	0	0
CCR6 T cells(24)	Memory CD4 T cells(22)	0	0	0
CCR6 T cells(24)	Fibroblasts(23)	0	0	0
CCR6 T cells(24)	CCR6 T cells(24)	0.333333	0.285714	-0.047619
CCR6 T cells(24)	Other(25)	0	0.166667	0.166667
CCR6 T cells(24)	CD16 Monocytes(26)	0	-0.142857	-0.142857
Other(25)	Other(1)	0	0.111111	0.111111
Other(25)	Mf(2)	0	0.111111	0.111111
Other(25)	Epithelial cells(3)	-0.5	-0.125	0.375
Other(25)	B cells(4)	0	0	0
Other(25)	Fibroblasts(5)	0	0	0
Other(25)	Crypt epithelial cells(6)	0	0	0
Other(25)	B cells(7)	0	-0.111111	-0.111111
Other(25)	CD16 Mf(8)	0	0	0
Other(25)	Other(9)	0	0	0
Other(25)	Other(10)	0	0.222222	0.222222
Other(25)	Vascular endothelial cells(11)	0	-0.125	-0.125
Other(25)	Activated T cells(12)	0	0	0
Other(25)	Tregs CD4/CD8(13)	0	0	0
Other(25)	Fibroblasts(14)	0	0	0
Other(25)	CD4 T cells(15)	-0.5	0	0.5
Other(25)	Vascular endothelial cells(16)	0.5	0	-0.5
Other(25)	CD4 T cells(17)	0	0	0
Other(25)	Tregs(18)	0	0	0
Other(25)	B cells(19)	0	0	0
Other(25)	CD16 CD163 Mf(20)	0	-0.111111	-0.111111
Other(25)	Dendritic cells(21)	0	0	0
Other(25)	Memory CD4 T cells(22)	0	0	0
Other(25)	Fibroblasts(23)	0	0	0
Other(25)	CCR6 T cells(24)	0	0	0
Other(25)	Other(25)	0	0.111111	0.111111
Other(25)	CD16 Monocytes(26)	0	0	0
CD16 Monocytes(26)	Other(1)	0	0	0
CD16 Monocytes(26)	Mf(2)	0	0	0
CD16 Monocytes(26)	Epithelial cells(3)	0	0.111111	0.111111
CD16 Monocytes(26)	B cells(4)	0	0	0
CD16 Monocytes(26)	Fibroblasts(5)	0	0	0
CD16 Monocytes(26)	Crypt epithelial cells(6)	0	0	0
CD16 Monocytes(26)	B cells(7)	0	0	0
CD16 Monocytes(26)	CD16 Mf(8)	0	0	0
CD16 Monocytes(26)	Other(9)	0	0	0
CD16 Monocytes(26)	Other(10)	0	0	0
CD16 Monocytes(26)	Vascular endothelial cells(11)	0	0	0
CD16 Monocytes(26)	Activated T cells(12)	0	0	0
CD16 Monocytes(26)	Tregs CD4/CD8(13)	0	0	0
CD16 Monocytes(26)	Fibroblasts(14)	-0.2	0.125	0.325
CD16 Monocytes(26)	CD4 T cells(15)	0	0	0
CD16 Monocytes(26)	Vascular endothelial cells(16)	0	0.166667	0.166667
CD16 Monocytes(26)	CD4 T cells(17)	0	0	0
CD16 Monocytes(26)	Tregs(18)	0	0	0
CD16 Monocytes(26)	B cells(19)	0	0	0
CD16 Monocytes(26)	CD16 CD163 Mf(20)	0	0	0
CD16 Monocytes(26)	Dendritic cells(21)	0	0	0
CD16 Monocytes(26)	Memory CD4 T cells(22)	0	-0.2	-0.2
CD16 Monocytes(26)	Fibroblasts(23)	0	0	0
CD16 Monocytes(26)	CCR6 T cells(24)	0	-0.142857	-0.142857
CD16 Monocytes(26)	Other(25)	0	0	0
CD16 Monocytes(26)	CD16 Monocytes(26)	0	0	0
