# Supplementary material for: Single-cell atlas of the human neonatal small intestine affected by necrotizing enterocolitis
Source: PLoS Biol. 2023 May 19;21(5):e3002124. doi: 10.1371/journal.pbio.3002124 (PMC10234541; doi:10.1371/journal.pbio.3002124)
Supplement: S7 Table — (XLSX) [file pbio.3002124.s012.xlsx]

## Sheet: Supplementary Table7
Supplementary Table 7 – Ligand receptor analysis table. Full table of ligand-receptor interaction analysis for all cell types.
Ligand	Receptor	Sender cell	receiver cell	Mean exp source NEC	Mean exp target NEC	Mean exp source neonatal	Mean exp target neonatal	Interaction score NEC	Interaction score neonatal	Interaction score ratio	Masking score(max(masking score of NEC,neonatal))	p-value	q-value
A2M	LRP1	Activated T cells	Activated T cells	5.925e-07	4.27e-07	1.437e-06	5.971e-07	2.53e-13	8.58e-13	0.295	0	0.627	NaN
ACE	BDKRB2	Activated T cells	Activated T cells	2.376e-06	1e-07	7.53e-07	1e-07	2.376e-13	7.53e-14	3.155	0	0.114	NaN
ADAM10	AXL	Activated T cells	Activated T cells	6.433e-05	1.669e-06	8.639e-05	1.947e-06	1.074e-10	1.682e-10	0.638	0	0.692	NaN
ADAM10	EPHA3	Activated T cells	Activated T cells	6.433e-05	1e-07	8.639e-05	1e-07	6.433e-12	8.639e-12	0.745	0	0.987	NaN
ADAM12	ITGA9	Activated T cells	Activated T cells	1.52e-05	2.274e-07	3.848e-06	1e-07	3.457e-12	3.848e-13	8.985	0	0	NaN
ADAM12	ITGB1	Activated T cells	Activated T cells	1.52e-05	0.0001106	3.848e-06	0.0001738	1.681e-09	6.688e-10	2.513	0	0.001	NaN
ADAM12	SDC4	Activated T cells	Activated T cells	1.52e-05	3.117e-05	3.848e-06	1.696e-05	4.738e-10	6.526e-11	7.26	0	0	NaN
ADAM15	ITGA5	Activated T cells	Activated T cells	1.21e-05	1.324e-05	9.705e-06	2.105e-05	1.603e-10	2.043e-10	0.785	1	0.67	1
ADAM15	ITGA9	Activated T cells	Activated T cells	1.21e-05	2.274e-07	9.705e-06	1e-07	2.753e-12	9.705e-13	2.836	0	0.018	NaN
ADAM15	ITGAV	Activated T cells	Activated T cells	1.21e-05	2.419e-05	9.705e-06	3.318e-05	2.928e-10	3.22e-10	0.909	1	0.6	1
ADAM15	ITGB1	Activated T cells	Activated T cells	1.21e-05	0.0001106	9.705e-06	0.0001738	1.338e-09	1.687e-09	0.793	1	0.704	1
ADAM15	ITGB3	Activated T cells	Activated T cells	1.21e-05	1e-07	9.705e-06	1e-07	1.21e-12	9.705e-13	1.247	0	0.228	NaN
ADAM17	ERBB4	Activated T cells	Activated T cells	9.603e-05	1e-07	8.288e-05	1e-07	9.603e-12	8.288e-12	1.159	0	0.131	NaN
ADAM17	ITGA5	Activated T cells	Activated T cells	9.603e-05	1.324e-05	8.288e-05	2.105e-05	1.272e-09	1.744e-09	0.729	1	0.803	1
ADAM17	ITGB1	Activated T cells	Activated T cells	9.603e-05	0.0001106	8.288e-05	0.0001738	1.062e-08	1.44e-08	0.737	1	0.943	1
ADAM17	NOTCH1	Activated T cells	Activated T cells	9.603e-05	9.935e-06	8.288e-05	8.468e-06	9.54e-10	7.019e-10	1.359	0	0.203	NaN
ADAM23	ITGA5	Activated T cells	Activated T cells	1e-07	1.324e-05	5.132e-06	2.105e-05	1.324e-12	1.08e-10	0.012	0	0.913	NaN
ADAM23	ITGB3	Activated T cells	Activated T cells	1e-07	1e-07	5.132e-06	1e-07	1e-14	5.132e-13	0.019	0	0.934	NaN
ADAM28	ITGA4	Activated T cells	Activated T cells	9.924e-06	0.000107	9.94e-06	6.779e-05	1.061e-09	6.739e-10	1.575	0	0.141	NaN
ADAM9	ITGA3	Activated T cells	Activated T cells	4.021e-06	9.638e-06	5.804e-06	7.73e-06	3.876e-11	4.487e-11	0.864	0	0.645	NaN
ADAM9	ITGA6	Activated T cells	Activated T cells	4.021e-06	8.487e-07	5.804e-06	2.807e-06	3.413e-12	1.63e-11	0.209	0	0.804	NaN
ADAM9	ITGAV	Activated T cells	Activated T cells	4.021e-06	2.419e-05	5.804e-06	3.318e-05	9.727e-11	1.926e-10	0.505	0	0.839	NaN
ADAM9	ITGB1	Activated T cells	Activated T cells	4.021e-06	0.0001106	5.804e-06	0.0001738	4.446e-10	1.009e-09	0.441	0	0.884	NaN
ADAM9	ITGB5	Activated T cells	Activated T cells	4.021e-06	1e-07	5.804e-06	1e-07	4.021e-13	5.804e-13	0.693	0	0.765	NaN
ADCYAP1	ADCYAP1R1	Activated T cells	Activated T cells	1e-07	1e-07	1e-07	1e-07	1e-14	1e-14	1	0	NaN	NaN
ADCYAP1	SCTR	Activated T cells	Activated T cells	1e-07	1e-07	1e-07	1e-07	1e-14	1e-14	1	0	NaN	NaN
ADCYAP1	VIPR1	Activated T cells	Activated T cells	1e-07	1e-07	1e-07	1.235e-06	1e-14	1.235e-13	0.081	0	0.683	NaN
ADCYAP1	VIPR2	Activated T cells	Activated T cells	1e-07	4.073e-06	1e-07	1.606e-06	4.073e-13	1.606e-13	2.536	0	0.094	NaN
ADM2	CALCR	Activated T cells	Activated T cells	2.583e-06	1e-07	2.502e-06	1e-07	2.583e-13	2.502e-13	1.032	0	0.587	NaN
ADM2	CALCRL	Activated T cells	Activated T cells	2.583e-06	1.825e-06	2.502e-06	4.624e-06	4.715e-12	1.157e-11	0.408	0	0.656	NaN
ADM2	RAMP1	Activated T cells	Activated T cells	2.583e-06	1.598e-06	2.502e-06	1.937e-06	4.129e-12	4.848e-12	0.852	0	0.628	NaN
ADM	CALCR	Activated T cells	Activated T cells	1.011e-06	1e-07	1.926e-06	1e-07	1.011e-13	1.926e-13	0.525	0	0.657	NaN
ADM	CALCRL	Activated T cells	Activated T cells	1.011e-06	1.825e-06	1.926e-06	4.624e-06	1.845e-12	8.904e-12	0.207	0	0.659	NaN
ADM	GPR182	Activated T cells	Activated T cells	1.011e-06	1e-07	1.926e-06	1e-07	1.011e-13	1.926e-13	0.525	0	0.657	NaN
ADM	RAMP2	Activated T cells	Activated T cells	1.011e-06	1e-07	1.926e-06	1e-07	1.011e-13	1.926e-13	0.525	0	0.657	NaN
AGRN	ATP1A3	Activated T cells	Activated T cells	9.593e-06	6.776e-07	1.565e-06	1.84e-06	6.5e-12	2.879e-12	2.258	0	0.357	NaN
AGRN	LRP4	Activated T cells	Activated T cells	9.593e-06	1e-07	1.565e-06	8.228e-07	9.593e-13	1.288e-12	0.745	0	0.601	NaN
AGRP	SDC3	Activated T cells	Activated T cells	1e-07	1e-07	1e-07	1e-07	1e-14	1e-14	1	0	NaN	NaN
AGT	AGTR1	Activated T cells	Activated T cells	1e-07	1e-07	1e-07	1e-07	1e-14	1e-14	1	0	NaN	NaN
AGT	LRP2	Activated T cells	Activated T cells	1e-07	1e-07	1e-07	1e-07	1e-14	1e-14	1	0	NaN	NaN
AGT	MAS1	Activated T cells	Activated T cells	1e-07	1e-07	1e-07	1.228e-06	1e-14	1.228e-13	0.081	0	0.789	NaN
ALOX5AP	ALOX5	Activated T cells	Activated T cells	0.0003303	1.055e-06	0.0003583	8.075e-07	3.486e-10	2.893e-10	1.205	0	0.567	NaN
AMH	ACVR1	Activated T cells	Activated T cells	1e-07	5.441e-06	3.064e-07	4.334e-06	5.441e-13	1.328e-12	0.41	0	0.673	NaN
AMH	AMHR2	Activated T cells	Activated T cells	1e-07	6.387e-07	3.064e-07	1e-07	6.387e-14	3.064e-14	2.084	0	0.548	NaN
AMH	EGFR	Activated T cells	Activated T cells	1e-07	1e-07	3.064e-07	4.526e-07	1e-14	1.387e-13	0.072	0	0.621	NaN
ANGPT1	ITGA5	Activated T cells	Activated T cells	1e-07	1.324e-05	1e-07	2.105e-05	1.324e-12	2.105e-12	0.629	0	0.916	NaN
ANGPT1	ITGB1	Activated T cells	Activated T cells	1e-07	0.0001106	1e-07	0.0001738	1.106e-11	1.738e-11	0.636	0	1	NaN
ANGPT1	TEK	Activated T cells	Activated T cells	1e-07	1e-07	1e-07	1e-07	1e-14	1e-14	1	0	NaN	NaN
ANGPT1	TIE1	Activated T cells	Activated T cells	1e-07	1.727e-06	1e-07	3.118e-06	1.727e-13	3.118e-13	0.554	0	0.76	NaN
ANGPT2	TEK	Activated T cells	Activated T cells	9.922e-06	1e-07	9.807e-06	1e-07	9.922e-13	9.807e-13	1.012	0	0.566	NaN
ANGPT2	TIE1	Activated T cells	Activated T cells	9.922e-06	1.727e-06	9.807e-06	3.118e-06	1.713e-11	3.058e-11	0.56	0	0.751	NaN
ANGPTL1	TEK	Activated T cells	Activated T cells	1e-07	1e-07	4.439e-07	1e-07	1e-14	4.439e-14	0.225	0	0.707	NaN
ANGPTL2	TIE1	Activated T cells	Activated T cells	3.641e-07	1.727e-06	1e-07	3.118e-06	6.287e-13	3.118e-13	2.016	0	0.422	NaN
ANGPTL4	TIE1	Activated T cells	Activated T cells	2.941e-07	1.727e-06	1.777e-06	3.118e-06	5.079e-13	5.541e-12	0.092	0	0.716	NaN
ANXA1	DYSF	Activated T cells	Activated T cells	0.0002532	1.401e-06	0.0007589	3.024e-06	3.548e-10	2.295e-09	0.155	0	0.926	NaN
ANXA1	EGFR	Activated T cells	Activated T cells	0.0002532	1e-07	0.0007589	4.526e-07	2.532e-11	3.435e-10	0.074	0	0.731	NaN
ANXA1	FPR1	Activated T cells	Activated T cells	0.0002532	1e-07	0.0007589	1e-07	2.532e-11	7.589e-11	0.334	0	1	NaN
ANXA1	FPR2	Activated T cells	Activated T cells	0.0002532	1e-07	0.0007589	1e-07	2.532e-11	7.589e-11	0.334	0	1	NaN
ANXA1	FPR3	Activated T cells	Activated T cells	0.0002532	1e-07	0.0007589	6.249e-07	2.532e-11	4.742e-10	0.053	0	0.76	NaN
APLN	APLNR	Activated T cells	Activated T cells	1e-07	1e-07	1e-07	1e-07	1e-14	1e-14	1	0	NaN	NaN
APOB	CALCR	Activated T cells	Activated T cells	1e-07	1e-07	9.677e-07	1e-07	1e-14	9.677e-14	0.103	0	0.719	NaN
APOB	ITGAM	Activated T cells	Activated T cells	1e-07	5.777e-07	9.677e-07	1.183e-06	5.777e-14	1.145e-12	0.05	0	0.653	NaN
APOB	ITGB2	Activated T cells	Activated T cells	1e-07	1.722e-05	9.677e-07	1.751e-05	1.722e-12	1.694e-11	0.102	0	0.71	NaN
APOB	LDLR	Activated T cells	Activated T cells	1e-07	4.653e-05	9.677e-07	2.691e-05	4.653e-12	2.604e-11	0.179	0	0.708	NaN
APOB	LRP2	Activated T cells	Activated T cells	1e-07	1e-07	9.677e-07	1e-07	1e-14	9.677e-14	0.103	0	0.719	NaN
APOB	LRP6	Activated T cells	Activated T cells	1e-07	6.242e-07	9.677e-07	3.927e-07	6.242e-14	3.8e-13	0.164	0	0.642	NaN
APOB	LRP8	Activated T cells	Activated T cells	1e-07	1.187e-05	9.677e-07	1.554e-05	1.187e-12	1.504e-11	0.079	0	0.705	NaN
APOB	LSR	Activated T cells	Activated T cells	1e-07	2.316e-06	9.677e-07	5.735e-06	2.316e-13	5.55e-12	0.042	0	0.707	NaN
APOB	OLR1	Activated T cells	Activated T cells	1e-07	1e-07	9.677e-07	1.574e-07	1e-14	1.524e-13	0.066	0	0.659	NaN
APOC3	SDC2	Activated T cells	Activated T cells	1e-07	1e-07	3.189e-06	9.001e-07	1e-14	2.87e-12	0.003	0	0.622	NaN
APOC3	TLR2	Activated T cells	Activated T cells	1e-07	2.954e-06	3.189e-06	2.434e-06	2.954e-13	7.762e-12	0.038	0	0.831	NaN
APOD	LEPR	Activated T cells	Activated T cells	1e-07	2.615e-07	1e-07	5.978e-07	2.615e-14	5.978e-14	0.437	0	0.704	NaN
APOE	LDLR	Activated T cells	Activated T cells	1.08e-06	4.653e-05	9.746e-07	2.691e-05	5.026e-11	2.623e-11	1.916	0	0.393	NaN
APOE	LRP1	Activated T cells	Activated T cells	1.08e-06	4.27e-07	9.746e-07	5.971e-07	4.613e-13	5.819e-13	0.793	0	0.585	NaN
APOE	LRP2	Activated T cells	Activated T cells	1.08e-06	1e-07	9.746e-07	1e-07	1.08e-13	9.746e-14	1.108	0	0.57	NaN
APOE	LRP5	Activated T cells	Activated T cells	1.08e-06	2.615e-06	9.746e-07	1.323e-06	2.824e-12	1.289e-12	2.191	0	0.4	NaN
APOE	LRP8	Activated T cells	Activated T cells	1.08e-06	1.187e-05	9.746e-07	1.554e-05	1.282e-11	1.514e-11	0.846	0	0.63	NaN
APOE	SCARB1	Activated T cells	Activated T cells	1.08e-06	2.665e-06	9.746e-07	6.599e-07	2.879e-12	6.431e-13	4.476	0	0.083	NaN
APOE	SORL1	Activated T cells	Activated T cells	1.08e-06	4.236e-05	9.746e-07	6.58e-05	4.576e-11	6.413e-11	0.713	0	0.652	NaN
APOE	VLDLR	Activated T cells	Activated T cells	1.08e-06	7.518e-06	9.746e-07	3.957e-06	8.122e-12	3.856e-12	2.106	0	0.309	NaN
APP	CAV1	Activated T cells	Activated T cells	3.225e-05	1.23e-06	3.479e-05	4.686e-07	3.968e-11	1.63e-11	2.433	0	0.189	NaN
APP	CD74	Activated T cells	Activated T cells	3.225e-05	0.0002814	3.479e-05	0.0001238	9.076e-09	4.309e-09	2.106	1	0	0
APP	FPR2	Activated T cells	Activated T cells	3.225e-05	1e-07	3.479e-05	1e-07	3.225e-12	3.479e-12	0.927	0	0.718	NaN
APP	GPC1	Activated T cells	Activated T cells	3.225e-05	3.543e-06	3.479e-05	4.019e-06	1.142e-10	1.398e-10	0.817	0	0.658	NaN
APP	LRP1	Activated T cells	Activated T cells	3.225e-05	4.27e-07	3.479e-05	5.971e-07	1.377e-11	2.077e-11	0.663	0	0.611	NaN
APP	NCSTN	Activated T cells	Activated T cells	3.225e-05	1.907e-05	3.479e-05	1.842e-05	6.149e-10	6.409e-10	0.959	1	0.602	1
APP	NGFR	Activated T cells	Activated T cells	3.225e-05	5.605e-07	3.479e-05	1e-07	1.808e-11	3.479e-12	5.195	0	0.035	NaN
APP	SLC45A3	Activated T cells	Activated T cells	3.225e-05	2.394e-06	3.479e-05	5.278e-07	7.72e-11	1.836e-11	4.204	0	0.311	NaN
APP	TNFRSF21	Activated T cells	Activated T cells	3.225e-05	1.129e-06	3.479e-05	1e-07	3.639e-11	3.479e-12	10.46	0	0	NaN
AREG	EGFR	Activated T cells	Activated T cells	3.123e-05	1e-07	0.0004086	4.526e-07	3.123e-12	1.849e-10	0.017	0	0.729	NaN
AREG	ERBB3	Activated T cells	Activated T cells	3.123e-05	1.641e-06	0.0004086	2.015e-06	5.125e-11	8.235e-10	0.062	0	0.891	NaN
ARF1	CHRM3	Activated T cells	Activated T cells	0.000336	5.222e-07	0.0003021	7.518e-07	1.755e-10	2.271e-10	0.773	0	0.674	NaN
ARF1	INSR	Activated T cells	Activated T cells	0.000336	4.741e-06	0.0003021	8.631e-06	1.593e-09	2.607e-09	0.611	0	0.794	NaN
ARF1	PLD2	Activated T cells	Activated T cells	0.000336	3.343e-06	0.0003021	3.027e-06	1.123e-09	9.144e-10	1.228	0	0.461	NaN
ARTN	GFRA1	Activated T cells	Activated T cells	1e-07	1e-07	1e-07	1e-07	1e-14	1e-14	1	0	NaN	NaN
ARTN	GFRA3	Activated T cells	Activated T cells	1e-07	1e-07	1e-07	1e-07	1e-14	1e-14	1	0	NaN	NaN
ARTN	RET	Activated T cells	Activated T cells	1e-07	4.637e-07	1e-07	1e-07	4.637e-14	1e-14	4.637	0	0.007	NaN
ASIP	ATRN	Activated T cells	Activated T cells	1e-07	7.929e-06	1e-07	7.703e-06	7.929e-13	7.703e-13	1.029	0	0.473	NaN
ASIP	F11R	Activated T cells	Activated T cells	1e-07	4.586e-06	1e-07	9.408e-06	4.586e-13	9.408e-13	0.487	0	0.863	NaN
ASIP	MC1R	Activated T cells	Activated T cells	1e-07	1.553e-06	1e-07	1.968e-06	1.553e-13	1.968e-13	0.789	0	0.647	NaN
ASIP	MGRN1	Activated T cells	Activated T cells	1e-07	5.063e-05	1e-07	3.992e-05	5.063e-12	3.992e-12	1.268	0	0.065	NaN
AZGP1	ITGAV	Activated T cells	Activated T cells	1e-07	2.419e-05	1e-07	3.318e-05	2.419e-12	3.318e-12	0.729	0	0.875	NaN
B2M	CD1A	Activated T cells	Activated T cells	0.01203	1e-07	0.009018	1e-07	1.203e-09	9.018e-10	1.334	0	0	NaN
B2M	CD1B	Activated T cells	Activated T cells	0.01203	1e-07	0.009018	1e-07	1.203e-09	9.018e-10	1.334	0	0	NaN
B2M	CD247	Activated T cells	Activated T cells	0.01203	0.0004793	0.009018	0.0004431	5.764e-06	3.996e-06	1.442	1	0	0
B2M	CD3D	Activated T cells	Activated T cells	0.01203	0.0006106	0.009018	0.0009754	7.343e-06	8.796e-06	0.835	1	0.963	1
B2M	CD3G	Activated T cells	Activated T cells	0.01203	0.000168	0.009018	0.0003774	2.021e-06	3.404e-06	0.594	1	1	1
B2M	HFE	Activated T cells	Activated T cells	0.01203	5.811e-07	0.009018	1.694e-06	6.988e-09	1.527e-08	0.458	0	0.716	NaN
B2M	HLA-F	Activated T cells	Activated T cells	0.01203	0.0001771	0.009018	0.000217	2.13e-06	1.957e-06	1.089	1	0.178	0.568
B2M	KIR2DL1	Activated T cells	Activated T cells	0.01203	1e-07	0.009018	1.182e-06	1.203e-09	1.065e-08	0.113	0	0.663	NaN
B2M	KIR2DL3	Activated T cells	Activated T cells	0.01203	1e-07	0.009018	1.844e-06	1.203e-09	1.663e-08	0.072	0	0.809	NaN
B2M	KIR3DL1	Activated T cells	Activated T cells	0.01203	1e-07	0.009018	8.236e-07	1.203e-09	7.427e-09	0.162	0	0.656	NaN
B2M	KLRC1	Activated T cells	Activated T cells	0.01203	0.0001016	0.009018	2.688e-05	1.222e-06	2.424e-07	5.041	1	0	0
B2M	KLRD1	Activated T cells	Activated T cells	0.01203	5.422e-05	0.009018	9.16e-05	6.52e-07	8.26e-07	0.789	1	0.852	1
B2M	LILRB1	Activated T cells	Activated T cells	0.01203	1e-07	0.009018	2.224e-07	1.203e-09	2.006e-09	0.599	0	0.699	NaN
B2M	LILRB2	Activated T cells	Activated T cells	0.01203	1e-07	0.009018	1e-07	1.203e-09	9.018e-10	1.334	0	0	NaN
B2M	TFRC	Activated T cells	Activated T cells	0.01203	4.824e-05	0.009018	3.416e-05	5.802e-07	3.08e-07	1.884	1	0	0
BCAN	EGFR	Activated T cells	Activated T cells	1e-07	1e-07	1e-07	4.526e-07	1e-14	4.526e-14	0.221	0	0.722	NaN
BCAN	NRCAM	Activated T cells	Activated T cells	1e-07	1e-07	1e-07	1e-07	1e-14	1e-14	1	0	NaN	NaN
BDNF	DDR1	Activated T cells	Activated T cells	1e-07	2.697e-07	1e-07	1.177e-06	2.697e-14	1.177e-13	0.229	0	0.736	NaN
BDNF	DRD4	Activated T cells	Activated T cells	1e-07	7.143e-07	1e-07	1.394e-06	7.143e-14	1.394e-13	0.512	0	0.708	NaN
BDNF	NGFR	Activated T cells	Activated T cells	1e-07	5.605e-07	1e-07	1e-07	5.605e-14	1e-14	5.605	0	0.017	NaN
BDNF	NTRK2	Activated T cells	Activated T cells	1e-07	5.552e-06	1e-07	6.848e-07	5.552e-13	6.848e-14	8.107	0	0	NaN
BDNF	SORT1	Activated T cells	Activated T cells	1e-07	6.713e-06	1e-07	4.708e-06	6.713e-13	4.708e-13	1.426	0	0.155	NaN
BGN	LY96	Activated T cells	Activated T cells	2.782e-07	5.017e-06	1e-07	1.546e-06	1.396e-12	1.546e-13	9.027	0	0	NaN
BGN	TLR1	Activated T cells	Activated T cells	2.782e-07	7.086e-06	1e-07	9.979e-06	1.971e-12	9.979e-13	1.975	0	0.172	NaN
BGN	TLR2	Activated T cells	Activated T cells	2.782e-07	2.954e-06	1e-07	2.434e-06	8.218e-13	2.434e-13	3.376	0	0.045	NaN
BGN	TLR4	Activated T cells	Activated T cells	2.782e-07	4.566e-07	1e-07	1e-07	1.27e-13	1e-14	12.703	0	0	NaN
BMP2	ACVR1	Activated T cells	Activated T cells	1.937e-06	5.441e-06	1.057e-06	4.334e-06	1.054e-11	4.581e-12	2.301	0	0.373	NaN
BMP2	ACVR2A	Activated T cells	Activated T cells	1.937e-06	1.683e-06	1.057e-06	4.075e-06	3.261e-12	4.307e-12	0.757	0	0.722	NaN
BMP2	ACVR2B	Activated T cells	Activated T cells	1.937e-06	8.153e-06	1.057e-06	1.321e-05	1.58e-11	1.396e-11	1.131	0	0.625	NaN
BMP2	BMPR1A	Activated T cells	Activated T cells	1.937e-06	3.302e-06	1.057e-06	4.665e-06	6.397e-12	4.931e-12	1.297	0	0.595	NaN
BMP2	BMPR1B	Activated T cells	Activated T cells	1.937e-06	1e-07	1.057e-06	1e-07	1.937e-13	1.057e-13	1.833	0	0.418	NaN
BMP2	BMPR2	Activated T cells	Activated T cells	1.937e-06	2.055e-05	1.057e-06	2.341e-05	3.98e-11	2.474e-11	1.609	0	0.461	NaN
BMP2	ENG	Activated T cells	Activated T cells	1.937e-06	1.703e-05	1.057e-06	1.513e-05	3.299e-11	1.599e-11	2.063	0	0.358	NaN
BMP3	ACVR1	Activated T cells	Activated T cells	1e-07	5.441e-06	1e-07	4.334e-06	5.441e-13	4.334e-13	1.256	0	0.342	NaN
BMP3	ACVR2A	Activated T cells	Activated T cells	1e-07	1.683e-06	1e-07	4.075e-06	1.683e-13	4.075e-13	0.413	0	0.909	NaN
BMP3	ACVR2B	Activated T cells	Activated T cells	1e-07	8.153e-06	1e-07	1.321e-05	8.153e-13	1.321e-12	0.617	0	0.847	NaN
BMP3	BMPR1A	Activated T cells	Activated T cells	1e-07	3.302e-06	1e-07	4.665e-06	3.302e-13	4.665e-13	0.708	0	0.767	NaN
BMP3	BMPR1B	Activated T cells	Activated T cells	1e-07	1e-07	1e-07	1e-07	1e-14	1e-14	1	0	NaN	NaN
BMP3	BMPR2	Activated T cells	Activated T cells	1e-07	2.055e-05	1e-07	2.341e-05	2.055e-12	2.341e-12	0.878	0	0.716	NaN
BMP4	ACVR1	Activated T cells	Activated T cells	2.848e-06	5.441e-06	1e-07	4.334e-06	1.55e-11	4.334e-13	35.756	0	0	NaN
BMP4	ACVR2A	Activated T cells	Activated T cells	2.848e-06	1.683e-06	1e-07	4.075e-06	4.793e-12	4.075e-13	11.762	0	0	NaN
BMP4	ACVR2B	Activated T cells	Activated T cells	2.848e-06	8.153e-06	1e-07	1.321e-05	2.322e-11	1.321e-12	17.579	0	0	NaN
BMP4	BMPR1A	Activated T cells	Activated T cells	2.848e-06	3.302e-06	1e-07	4.665e-06	9.403e-12	4.665e-13	20.156	0	0	NaN
BMP4	BMPR1B	Activated T cells	Activated T cells	2.848e-06	1e-07	1e-07	1e-07	2.848e-13	1e-14	28.478	0	0	NaN
BMP4	BMPR2	Activated T cells	Activated T cells	2.848e-06	2.055e-05	1e-07	2.341e-05	5.851e-11	2.341e-12	24.997	0	0	NaN
BMP5	ACVR1	Activated T cells	Activated T cells	1e-07	5.441e-06	1e-07	4.334e-06	5.441e-13	4.334e-13	1.256	0	0.342	NaN
BMP5	ACVR2A	Activated T cells	Activated T cells	1e-07	1.683e-06	1e-07	4.075e-06	1.683e-13	4.075e-13	0.413	0	0.909	NaN
BMP5	ACVR2B	Activated T cells	Activated T cells	1e-07	8.153e-06	1e-07	1.321e-05	8.153e-13	1.321e-12	0.617	0	0.847	NaN
BMP5	BMPR1A	Activated T cells	Activated T cells	1e-07	3.302e-06	1e-07	4.665e-06	3.302e-13	4.665e-13	0.708	0	0.767	NaN
BMP5	BMPR1B	Activated T cells	Activated T cells	1e-07	1e-07	1e-07	1e-07	1e-14	1e-14	1	0	NaN	NaN
BMP5	BMPR2	Activated T cells	Activated T cells	1e-07	2.055e-05	1e-07	2.341e-05	2.055e-12	2.341e-12	0.878	0	0.716	NaN
BMP6	ACVR1	Activated T cells	Activated T cells	1e-07	5.441e-06	3.148e-07	4.334e-06	5.441e-13	1.364e-12	0.399	0	0.718	NaN
BMP6	ACVR2A	Activated T cells	Activated T cells	1e-07	1.683e-06	3.148e-07	4.075e-06	1.683e-13	1.283e-12	0.131	0	0.735	NaN
BMP6	ACVR2B	Activated T cells	Activated T cells	1e-07	8.153e-06	3.148e-07	1.321e-05	8.153e-13	4.159e-12	0.196	0	0.738	NaN
BMP6	BMPR1A	Activated T cells	Activated T cells	1e-07	3.302e-06	3.148e-07	4.665e-06	3.302e-13	1.469e-12	0.225	0	0.732	NaN
BMP6	BMPR1B	Activated T cells	Activated T cells	1e-07	1e-07	3.148e-07	1e-07	1e-14	3.148e-14	0.318	0	0.758	NaN
BMP6	BMPR2	Activated T cells	Activated T cells	1e-07	2.055e-05	3.148e-07	2.341e-05	2.055e-12	7.369e-12	0.279	0	0.754	NaN
BMP7	ACVR1	Activated T cells	Activated T cells	3.776e-07	5.441e-06	3.998e-07	4.334e-06	2.055e-12	1.733e-12	1.186	0	0.58	NaN
BMP7	ACVR2A	Activated T cells	Activated T cells	3.776e-07	1.683e-06	3.998e-07	4.075e-06	6.356e-13	1.629e-12	0.39	0	0.666	NaN
BMP7	ACVR2B	Activated T cells	Activated T cells	3.776e-07	8.153e-06	3.998e-07	1.321e-05	3.079e-12	5.281e-12	0.583	0	0.631	NaN
BMP7	BMPR1A	Activated T cells	Activated T cells	3.776e-07	3.302e-06	3.998e-07	4.665e-06	1.247e-12	1.865e-12	0.668	0	0.623	NaN
BMP7	BMPR1B	Activated T cells	Activated T cells	3.776e-07	1e-07	3.998e-07	1e-07	3.776e-14	3.998e-14	0.944	0	0.604	NaN
BMP7	BMPR2	Activated T cells	Activated T cells	3.776e-07	2.055e-05	3.998e-07	2.341e-05	7.759e-12	9.359e-12	0.829	0	0.618	NaN
BMP7	ENG	Activated T cells	Activated T cells	3.776e-07	1.703e-05	3.998e-07	1.513e-05	6.431e-12	6.05e-12	1.063	0	0.591	NaN
BMP8B	ACVR1	Activated T cells	Activated T cells	1.248e-06	5.441e-06	4.112e-07	4.334e-06	6.793e-12	1.782e-12	3.812	0	0.175	NaN
BMP8B	ACVR2A	Activated T cells	Activated T cells	1.248e-06	1.683e-06	4.112e-07	4.075e-06	2.101e-12	1.676e-12	1.254	0	0.544	NaN
BMP8B	ACVR2B	Activated T cells	Activated T cells	1.248e-06	8.153e-06	4.112e-07	1.321e-05	1.018e-11	5.431e-12	1.874	0	0.45	NaN
BMP8B	BMPR1A	Activated T cells	Activated T cells	1.248e-06	3.302e-06	4.112e-07	4.665e-06	4.122e-12	1.918e-12	2.149	0	0.418	NaN
BMP8B	BMPR1B	Activated T cells	Activated T cells	1.248e-06	1e-07	4.112e-07	1e-07	1.248e-13	4.112e-14	3.036	0	0.249	NaN
BMP8B	BMPR2	Activated T cells	Activated T cells	1.248e-06	2.055e-05	4.112e-07	2.341e-05	2.565e-11	9.624e-12	2.665	0	0.301	NaN
BST1	CAV1	Activated T cells	Activated T cells	1e-07	1.23e-06	7.225e-07	4.686e-07	1.23e-13	3.386e-13	0.363	0	0.631	NaN
BTC	EGFR	Activated T cells	Activated T cells	1e-07	1e-07	1e-07	4.526e-07	1e-14	4.526e-14	0.221	0	0.722	NaN
BTC	ERBB2	Activated T cells	Activated T cells	1e-07	2.043e-06	1e-07	3.139e-06	2.043e-13	3.139e-13	0.651	0	0.777	NaN
BTC	ERBB3	Activated T cells	Activated T cells	1e-07	1.641e-06	1e-07	2.015e-06	1.641e-13	2.015e-13	0.814	0	0.684	NaN
BTC	ERBB4	Activated T cells	Activated T cells	1e-07	1e-07	1e-07	1e-07	1e-14	1e-14	1	0	NaN	NaN
BTLA	CD247	Activated T cells	Activated T cells	8.397e-07	0.0004793	1.639e-06	0.0004431	4.024e-10	7.26e-10	0.554	0	0.681	NaN
BTLA	CD79A	Activated T cells	Activated T cells	8.397e-07	2.778e-06	1.639e-06	6.279e-06	2.333e-12	1.029e-11	0.227	0	0.699	NaN
BTLA	TNFRSF14	Activated T cells	Activated T cells	8.397e-07	6.121e-05	1.639e-06	3.855e-05	5.14e-11	6.316e-11	0.814	0	0.616	NaN
C1QA	CD93	Activated T cells	Activated T cells	1e-07	3.848e-06	1e-07	1.91e-06	3.848e-13	1.91e-13	2.014	0	0.314	NaN
C1QA	CR1	Activated T cells	Activated T cells	1e-07	6.264e-07	1e-07	1.43e-07	6.264e-14	1.43e-14	4.38	0	0.017	NaN
C1QA	CSPG4	Activated T cells	Activated T cells	1e-07	1e-07	1e-07	1e-07	1e-14	1e-14	1	0	NaN	NaN
C1QB	LRP1	Activated T cells	Activated T cells	1e-07	4.27e-07	3.998e-07	5.971e-07	4.27e-14	2.387e-13	0.179	0	0.62	NaN
C1QTNF1	AVPR2	Activated T cells	Activated T cells	6.005e-07	1e-07	2.805e-07	1e-07	6.005e-14	2.805e-14	2.141	0	0.43	NaN
C1orf112	PLSCR4	Activated T cells	Activated T cells	4.953e-06	1e-07	2.634e-06	1e-07	4.953e-13	2.634e-13	1.88	0	0.052	NaN
C1orf194	PLSCR4	Activated T cells	Activated T cells	1e-07	1e-07	1e-07	1e-07	1e-14	1e-14	1	0	NaN	NaN
C3	C3AR1	Activated T cells	Activated T cells	1.366e-06	9.906e-06	7.192e-07	8.97e-06	1.353e-11	6.451e-12	2.097	0	0.465	NaN
C3	C5AR2	Activated T cells	Activated T cells	1.366e-06	9.295e-07	7.192e-07	1.911e-06	1.269e-12	1.374e-12	0.924	0	0.591	NaN
C3	CD19	Activated T cells	Activated T cells	1.366e-06	1.99e-07	7.192e-07	2.068e-07	2.718e-13	1.487e-13	1.828	0	0.476	NaN
C3	CD46	Activated T cells	Activated T cells	1.366e-06	7.469e-05	7.192e-07	0.0001111	1.02e-10	7.988e-11	1.277	0	0.572	NaN
C3	CD81	Activated T cells	Activated T cells	1.366e-06	0.0003349	7.192e-07	0.0001814	4.573e-10	1.304e-10	3.506	0	0.229	NaN
C3	CR1	Activated T cells	Activated T cells	1.366e-06	6.264e-07	7.192e-07	1.43e-07	8.554e-13	1.028e-13	8.318	0	0.028	NaN
C3	IFITM1	Activated T cells	Activated T cells	1.366e-06	0.0001416	7.192e-07	0.0002502	1.934e-10	1.8e-10	1.075	0	0.605	NaN
C3	ITGAM	Activated T cells	Activated T cells	1.366e-06	5.777e-07	7.192e-07	1.183e-06	7.89e-13	8.51e-13	0.927	0	0.599	NaN
C3	ITGAX	Activated T cells	Activated T cells	1.366e-06	6.658e-06	7.192e-07	8.724e-06	9.092e-12	6.274e-12	1.449	0	0.56	NaN
C3	ITGB2	Activated T cells	Activated T cells	1.366e-06	1.722e-05	7.192e-07	1.751e-05	2.351e-11	1.259e-11	1.867	0	0.484	NaN
C3	LRP1	Activated T cells	Activated T cells	1.366e-06	4.27e-07	7.192e-07	5.971e-07	5.832e-13	4.294e-13	1.358	0	0.545	NaN
C4BPA	BMPR2	Activated T cells	Activated T cells	1e-07	2.055e-05	1e-07	2.341e-05	2.055e-12	2.341e-12	0.878	0	0.716	NaN
C4BPA	CD40	Activated T cells	Activated T cells	1e-07	6.887e-07	1e-07	2.069e-07	6.887e-14	2.069e-14	3.329	0	0.134	NaN
C4BPA	LRP1	Activated T cells	Activated T cells	1e-07	4.27e-07	1e-07	5.971e-07	4.27e-14	5.971e-14	0.715	0	0.607	NaN
C5	C5AR1	Activated T cells	Activated T cells	1.054e-06	2.263e-07	1e-07	6.465e-07	2.386e-13	6.465e-14	3.691	0	0.454	NaN
C5	C5AR2	Activated T cells	Activated T cells	1.054e-06	9.295e-07	1e-07	1.911e-06	9.799e-13	1.911e-13	5.128	0	0.205	NaN
C6orf15	DDR1	Activated T cells	Activated T cells	1e-07	2.697e-07	1e-07	1.177e-06	2.697e-14	1.177e-13	0.229	0	0.736	NaN
CALCA	CALCR	Activated T cells	Activated T cells	1e-07	1e-07	1e-07	1e-07	1e-14	1e-14	1	0	NaN	NaN
CALCA	CALCRL	Activated T cells	Activated T cells	1e-07	1.825e-06	1e-07	4.624e-06	1.825e-13	4.624e-13	0.395	0	0.746	NaN
CALCA	RAMP1	Activated T cells	Activated T cells	1e-07	1.598e-06	1e-07	1.937e-06	1.598e-13	1.937e-13	0.825	0	0.635	NaN
CALCA	RAMP2	Activated T cells	Activated T cells	1e-07	1e-07	1e-07	1e-07	1e-14	1e-14	1	0	NaN	NaN
CALCB	CALCR	Activated T cells	Activated T cells	1e-07	1e-07	1.212e-06	1e-07	1e-14	1.212e-13	0.082	0	0.666	NaN
CALCB	CALCRL	Activated T cells	Activated T cells	1e-07	1.825e-06	1.212e-06	4.624e-06	1.825e-13	5.605e-12	0.033	0	0.64	NaN
CALCB	RAMP1	Activated T cells	Activated T cells	1e-07	1.598e-06	1.212e-06	1.937e-06	1.598e-13	2.349e-12	0.068	0	0.603	NaN
CALM1	ABCA1	Activated T cells	Activated T cells	0.0005437	4.095e-06	0.000617	4.285e-06	2.226e-09	2.644e-09	0.842	0	0.634	NaN
CALM1	ADCY8	Activated T cells	Activated T cells	0.0005437	1e-07	0.000617	1e-07	5.437e-11	6.17e-11	0.881	0	0.978	NaN
CALM1	ADCYAP1R1	Activated T cells	Activated T cells	0.0005437	1e-07	0.000617	1e-07	5.437e-11	6.17e-11	0.881	0	0.978	NaN
CALM1	CACNA1C	Activated T cells	Activated T cells	0.0005437	8.586e-07	0.000617	5.437e-07	4.668e-10	3.355e-10	1.391	0	0.543	NaN
CALM1	CALCR	Activated T cells	Activated T cells	0.0005437	1e-07	0.000617	1e-07	5.437e-11	6.17e-11	0.881	0	0.978	NaN
CALM1	EGFR	Activated T cells	Activated T cells	0.0005437	1e-07	0.000617	4.526e-07	5.437e-11	2.792e-10	0.195	0	0.724	NaN
CALM1	FAS	Activated T cells	Activated T cells	0.0005437	4.729e-05	0.000617	3.719e-05	2.571e-08	2.295e-08	1.12	1	0.263	0.747
CALM1	GP6	Activated T cells	Activated T cells	0.0005437	1e-07	0.000617	1e-07	5.437e-11	6.17e-11	0.881	0	0.978	NaN
CALM1	GRM3	Activated T cells	Activated T cells	0.0005437	1e-07	0.000617	1.962e-06	5.437e-11	1.21e-09	0.045	0	0.822	NaN
CALM1	GRM4	Activated T cells	Activated T cells	0.0005437	1e-07	0.000617	1e-07	5.437e-11	6.17e-11	0.881	0	0.978	NaN
CALM1	GRM7	Activated T cells	Activated T cells	0.0005437	1e-07	0.000617	1e-07	5.437e-11	6.17e-11	0.881	0	0.978	NaN
CALM1	HMMR	Activated T cells	Activated T cells	0.0005437	2.303e-06	0.000617	4.264e-06	1.252e-09	2.631e-09	0.476	0	0.777	NaN
CALM1	INSR	Activated T cells	Activated T cells	0.0005437	4.741e-06	0.000617	8.631e-06	2.578e-09	5.325e-09	0.484	0	0.865	NaN
CALM1	KCNN4	Activated T cells	Activated T cells	0.0005437	1.106e-06	0.000617	4.11e-07	6.014e-10	2.536e-10	2.372	0	0.247	NaN
CALM1	KCNQ1	Activated T cells	Activated T cells	0.0005437	1.056e-06	0.000617	6.558e-07	5.74e-10	4.046e-10	1.419	0	0.605	NaN
CALM1	KCNQ3	Activated T cells	Activated T cells	0.0005437	1e-07	0.000617	2.52e-07	5.437e-11	1.555e-10	0.35	0	0.704	NaN
CALM1	KCNQ5	Activated T cells	Activated T cells	0.0005437	2.694e-06	0.000617	6.828e-07	1.465e-09	4.213e-10	3.477	0	0.005	NaN
CALM1	MYLK	Activated T cells	Activated T cells	0.0005437	1.073e-06	0.000617	8.506e-07	5.834e-10	5.248e-10	1.112	0	0.569	NaN
CALM1	MYLK2	Activated T cells	Activated T cells	0.0005437	1e-07	0.000617	1e-07	5.437e-11	6.17e-11	0.881	0	0.978	NaN
CALM1	PDE1A	Activated T cells	Activated T cells	0.0005437	1e-07	0.000617	1e-07	5.437e-11	6.17e-11	0.881	0	0.978	NaN
CALM1	PDE1B	Activated T cells	Activated T cells	0.0005437	3.945e-06	0.000617	4.081e-06	2.145e-09	2.518e-09	0.852	0	0.59	NaN
CALM1	PDE1C	Activated T cells	Activated T cells	0.0005437	7.392e-07	0.000617	6.951e-06	4.019e-10	4.289e-09	0.094	0	0.951	NaN
CALM1	PTH2R	Activated T cells	Activated T cells	0.0005437	1e-07	0.000617	1e-07	5.437e-11	6.17e-11	0.881	0	0.978	NaN
CALM1	PTPRA	Activated T cells	Activated T cells	0.0005437	5.553e-05	0.000617	7.242e-05	3.019e-08	4.468e-08	0.676	1	0.983	1
CALM1	SCTR	Activated T cells	Activated T cells	0.0005437	1e-07	0.000617	1e-07	5.437e-11	6.17e-11	0.881	0	0.978	NaN
CALM1	SELL	Activated T cells	Activated T cells	0.0005437	7.613e-06	0.000617	2.999e-06	4.139e-09	1.85e-09	2.237	0	0.022	NaN
CALM1	TRPC3	Activated T cells	Activated T cells	0.0005437	1e-07	0.000617	6.962e-07	5.437e-11	4.296e-10	0.127	0	0.761	NaN
CALM1	VIPR1	Activated T cells	Activated T cells	0.0005437	1e-07	0.000617	1.235e-06	5.437e-11	7.622e-10	0.071	0	0.682	NaN
CALM2	ABCA1	Activated T cells	Activated T cells	0.0002942	4.095e-06	0.0003393	4.285e-06	1.205e-09	1.454e-09	0.829	0	0.638	NaN
CALM2	ADCY8	Activated T cells	Activated T cells	0.0002942	1e-07	0.0003393	1e-07	2.942e-11	3.393e-11	0.867	0	0.979	NaN
CALM2	CACNA1C	Activated T cells	Activated T cells	0.0002942	8.586e-07	0.0003393	5.437e-07	2.526e-10	1.845e-10	1.369	0	0.548	NaN
CALM2	EGFR	Activated T cells	Activated T cells	0.0002942	1e-07	0.0003393	4.526e-07	2.942e-11	1.536e-10	0.192	0	0.724	NaN
CALM2	GP6	Activated T cells	Activated T cells	0.0002942	1e-07	0.0003393	1e-07	2.942e-11	3.393e-11	0.867	0	0.979	NaN
CALM2	GRM7	Activated T cells	Activated T cells	0.0002942	1e-07	0.0003393	1e-07	2.942e-11	3.393e-11	0.867	0	0.979	NaN
CALM2	INSR	Activated T cells	Activated T cells	0.0002942	4.741e-06	0.0003393	8.631e-06	1.395e-09	2.928e-09	0.476	0	0.867	NaN
CALM2	KCNQ1	Activated T cells	Activated T cells	0.0002942	1.056e-06	0.0003393	6.558e-07	3.106e-10	2.225e-10	1.396	0	0.606	NaN
CALM2	KCNQ3	Activated T cells	Activated T cells	0.0002942	1e-07	0.0003393	2.52e-07	2.942e-11	8.551e-11	0.344	0	0.703	NaN
CALM2	KCNQ5	Activated T cells	Activated T cells	0.0002942	2.694e-06	0.0003393	6.828e-07	7.928e-10	2.317e-10	3.422	0	0.007	NaN
CALM2	MYLK	Activated T cells	Activated T cells	0.0002942	1.073e-06	0.0003393	8.506e-07	3.157e-10	2.886e-10	1.094	0	0.575	NaN
CALM2	MYLK2	Activated T cells	Activated T cells	0.0002942	1e-07	0.0003393	1e-07	2.942e-11	3.393e-11	0.867	0	0.979	NaN
CALM2	PDE1A	Activated T cells	Activated T cells	0.0002942	1e-07	0.0003393	1e-07	2.942e-11	3.393e-11	0.867	0	0.979	NaN
CALM2	PDE1B	Activated T cells	Activated T cells	0.0002942	3.945e-06	0.0003393	4.081e-06	1.161e-09	1.385e-09	0.838	0	0.6	NaN
CALM2	PDE1C	Activated T cells	Activated T cells	0.0002942	7.392e-07	0.0003393	6.951e-06	2.175e-10	2.358e-09	0.092	0	0.95	NaN
CALM2	SELL	Activated T cells	Activated T cells	0.0002942	7.613e-06	0.0003393	2.999e-06	2.24e-09	1.017e-09	2.202	0	0.023	NaN
CALM3	ABCA1	Activated T cells	Activated T cells	0.0001205	4.095e-06	0.0001137	4.285e-06	4.933e-10	4.873e-10	1.012	0	0.602	NaN
CALM3	ADCY8	Activated T cells	Activated T cells	0.0001205	1e-07	0.0001137	1e-07	1.205e-11	1.137e-11	1.059	0	0.29	NaN
CALM3	EGFR	Activated T cells	Activated T cells	0.0001205	1e-07	0.0001137	4.526e-07	1.205e-11	5.147e-11	0.234	0	0.719	NaN
CALM3	GP6	Activated T cells	Activated T cells	0.0001205	1e-07	0.0001137	1e-07	1.205e-11	1.137e-11	1.059	0	0.29	NaN
CALM3	GRM7	Activated T cells	Activated T cells	0.0001205	1e-07	0.0001137	1e-07	1.205e-11	1.137e-11	1.059	0	0.29	NaN
CALM3	INSR	Activated T cells	Activated T cells	0.0001205	4.741e-06	0.0001137	8.631e-06	5.711e-10	9.816e-10	0.582	0	0.819	NaN
CALM3	KCNQ1	Activated T cells	Activated T cells	0.0001205	1.056e-06	0.0001137	6.558e-07	1.272e-10	7.458e-11	1.705	0	0.59	NaN
CALM3	KCNQ3	Activated T cells	Activated T cells	0.0001205	1e-07	0.0001137	2.52e-07	1.205e-11	2.866e-11	0.42	0	0.69	NaN
CALM3	KCNQ5	Activated T cells	Activated T cells	0.0001205	2.694e-06	0.0001137	6.828e-07	3.246e-10	7.765e-11	4.18	0	0	NaN
CALM3	MYLK	Activated T cells	Activated T cells	0.0001205	1.073e-06	0.0001137	8.506e-07	1.293e-10	9.674e-11	1.336	0	0.511	NaN
CALM3	MYLK2	Activated T cells	Activated T cells	0.0001205	1e-07	0.0001137	1e-07	1.205e-11	1.137e-11	1.059	0	0.29	NaN
CALM3	PDE1A	Activated T cells	Activated T cells	0.0001205	1e-07	0.0001137	1e-07	1.205e-11	1.137e-11	1.059	0	0.29	NaN
CALM3	PDE1B	Activated T cells	Activated T cells	0.0001205	3.945e-06	0.0001137	4.081e-06	4.752e-10	4.642e-10	1.024	0	0.459	NaN
CALM3	PDE1C	Activated T cells	Activated T cells	0.0001205	7.392e-07	0.0001137	6.951e-06	8.904e-11	7.905e-10	0.113	0	0.953	NaN
CALM3	SELL	Activated T cells	Activated T cells	0.0001205	7.613e-06	0.0001137	2.999e-06	9.171e-10	3.41e-10	2.689	0	0.003	NaN
CALR	HLA-F	Activated T cells	Activated T cells	0.0006834	0.0001771	0.0004954	0.000217	1.21e-07	1.075e-07	1.126	1	0.151	0.502
CALR	ITGA2B	Activated T cells	Activated T cells	0.0006834	1e-07	0.0004954	2.221e-07	6.834e-11	1.1e-10	0.621	0	0.7	NaN
CALR	ITGA3	Activated T cells	Activated T cells	0.0006834	9.638e-06	0.0004954	7.73e-06	6.586e-09	3.829e-09	1.72	0	0.073	NaN
CALR	ITGAV	Activated T cells	Activated T cells	0.0006834	2.419e-05	0.0004954	3.318e-05	1.653e-08	1.644e-08	1.006	1	0.54	1
CALR	LRP1	Activated T cells	Activated T cells	0.0006834	4.27e-07	0.0004954	5.971e-07	2.918e-10	2.958e-10	0.987	0	0.562	NaN
CALR	SCARF1	Activated T cells	Activated T cells	0.0006834	5.979e-06	0.0004954	5.111e-07	4.086e-09	2.532e-10	16.137	0	0	NaN
CALR	TSHR	Activated T cells	Activated T cells	0.0006834	1.085e-06	0.0004954	7.089e-07	7.417e-10	3.512e-10	2.112	0	0.447	NaN
CAMP	EGFR	Activated T cells	Activated T cells	1e-07	1e-07	1e-07	4.526e-07	1e-14	4.526e-14	0.221	0	0.722	NaN
CAMP	FPR2	Activated T cells	Activated T cells	1e-07	1e-07	1e-07	1e-07	1e-14	1e-14	1	0	NaN	NaN
CAMP	IGF1R	Activated T cells	Activated T cells	1e-07	8.077e-06	1e-07	2.197e-05	8.077e-13	2.197e-12	0.368	0	0.967	NaN
CAMP	P2RX7	Activated T cells	Activated T cells	1e-07	1.321e-06	1e-07	2.126e-06	1.321e-13	2.126e-13	0.622	0	0.718	NaN
CCL11	ACKR2	Activated T cells	Activated T cells	1e-07	1e-07	1e-07	1e-07	1e-14	1e-14	1	0	NaN	NaN
CCL11	ACKR4	Activated T cells	Activated T cells	1e-07	1e-07	1e-07	6.061e-07	1e-14	6.061e-14	0.165	0	0.697	NaN
CCL11	CCR2	Activated T cells	Activated T cells	1e-07	1e-07	1e-07	1e-07	1e-14	1e-14	1	0	NaN	NaN
CCL11	CCR3	Activated T cells	Activated T cells	1e-07	1e-07	1e-07	1.574e-07	1e-14	1.574e-14	0.635	0	0.668	NaN
CCL11	CCR5	Activated T cells	Activated T cells	1e-07	7.933e-06	1e-07	2.509e-06	7.933e-13	2.509e-13	3.162	0	0	NaN
CCL11	CXCR3	Activated T cells	Activated T cells	1e-07	1.766e-05	1e-07	3.086e-05	1.766e-12	3.086e-12	0.572	0	0.934	NaN
CCL13	ACKR2	Activated T cells	Activated T cells	1e-07	1e-07	1e-07	1e-07	1e-14	1e-14	1	0	NaN	NaN
CCL13	ACKR4	Activated T cells	Activated T cells	1e-07	1e-07	1e-07	6.061e-07	1e-14	6.061e-14	0.165	0	0.697	NaN
CCL13	CCR1	Activated T cells	Activated T cells	1e-07	1.884e-06	1e-07	6.257e-07	1.884e-13	6.257e-14	3.011	0	0.119	NaN
CCL13	CCR2	Activated T cells	Activated T cells	1e-07	1e-07	1e-07	1e-07	1e-14	1e-14	1	0	NaN	NaN
CCL13	CCR3	Activated T cells	Activated T cells	1e-07	1e-07	1e-07	1.574e-07	1e-14	1.574e-14	0.635	0	0.668	NaN
CCL13	CCR5	Activated T cells	Activated T cells	1e-07	7.933e-06	1e-07	2.509e-06	7.933e-13	2.509e-13	3.162	0	0	NaN
CCL13	CCR9	Activated T cells	Activated T cells	1e-07	7.893e-05	1e-07	9.947e-05	7.893e-12	9.947e-12	0.793	0	0.911	NaN
CCL13	CXCR3	Activated T cells	Activated T cells	1e-07	1.766e-05	1e-07	3.086e-05	1.766e-12	3.086e-12	0.572	0	0.934	NaN
CCL14	ACKR2	Activated T cells	Activated T cells	1e-07	1e-07	1e-07	1e-07	1e-14	1e-14	1	0	NaN	NaN
CCL14	CCR1	Activated T cells	Activated T cells	1e-07	1.884e-06	1e-07	6.257e-07	1.884e-13	6.257e-14	3.011	0	0.119	NaN
CCL14	CCR3	Activated T cells	Activated T cells	1e-07	1e-07	1e-07	1.574e-07	1e-14	1.574e-14	0.635	0	0.668	NaN
CCL14	CCR5	Activated T cells	Activated T cells	1e-07	7.933e-06	1e-07	2.509e-06	7.933e-13	2.509e-13	3.162	0	0	NaN
CCL15	CCR1	Activated T cells	Activated T cells	1e-07	1.884e-06	1e-07	6.257e-07	1.884e-13	6.257e-14	3.011	0	0.119	NaN
CCL15	CCR3	Activated T cells	Activated T cells	1e-07	1e-07	1e-07	1.574e-07	1e-14	1.574e-14	0.635	0	0.668	NaN
CCL16	CCR1	Activated T cells	Activated T cells	1e-07	1.884e-06	1e-07	6.257e-07	1.884e-13	6.257e-14	3.011	0	0.119	NaN
CCL16	CCR2	Activated T cells	Activated T cells	1e-07	1e-07	1e-07	1e-07	1e-14	1e-14	1	0	NaN	NaN
CCL16	CCR5	Activated T cells	Activated T cells	1e-07	7.933e-06	1e-07	2.509e-06	7.933e-13	2.509e-13	3.162	0	0	NaN
CCL16	CCR8	Activated T cells	Activated T cells	1e-07	1e-07	1e-07	1e-07	1e-14	1e-14	1	0	NaN	NaN
CCL16	HRH4	Activated T cells	Activated T cells	1e-07	4.004e-07	1e-07	1e-07	4.004e-14	1e-14	4.004	0	0.078	NaN
CCL17	CCR4	Activated T cells	Activated T cells	5.825e-07	6.051e-06	2.738e-07	2.094e-05	3.525e-12	5.733e-12	0.615	0	0.658	NaN
CCL17	CCR8	Activated T cells	Activated T cells	5.825e-07	1e-07	2.738e-07	1e-07	5.825e-14	2.738e-14	2.128	0	0.448	NaN
CCL19	ACKR2	Activated T cells	Activated T cells	1e-07	1e-07	5.091e-07	1e-07	1e-14	5.091e-14	0.196	0	0.717	NaN
CCL19	ACKR4	Activated T cells	Activated T cells	1e-07	1e-07	5.091e-07	6.061e-07	1e-14	3.085e-13	0.032	0	0.613	NaN
CCL19	CCR10	Activated T cells	Activated T cells	1e-07	7.929e-07	5.091e-07	9.083e-07	7.929e-14	4.624e-13	0.171	0	0.58	NaN
CCL19	CCR7	Activated T cells	Activated T cells	1e-07	0.0001277	5.091e-07	4.012e-05	1.277e-11	2.042e-11	0.625	0	0.68	NaN
CCL19	CCRL2	Activated T cells	Activated T cells	1e-07	8.439e-06	5.091e-07	9.332e-06	8.439e-13	4.75e-12	0.178	0	0.695	NaN
CCL19	CXCR3	Activated T cells	Activated T cells	1e-07	1.766e-05	5.091e-07	3.086e-05	1.766e-12	1.571e-11	0.112	0	0.715	NaN
CCL1	CCR8	Activated T cells	Activated T cells	7.546e-07	1e-07	1e-07	1e-07	7.546e-14	1e-14	7.546	0	0.03	NaN
CCL20	CCR6	Activated T cells	Activated T cells	0.0002162	4.295e-05	5.147e-05	4.891e-05	9.284e-09	2.517e-09	3.688	1	0	0.001
CCL20	CXCR3	Activated T cells	Activated T cells	0.0002162	1.766e-05	5.147e-05	3.086e-05	3.818e-09	1.589e-09	2.403	1	0.032	0.14
CCL21	ACKR2	Activated T cells	Activated T cells	7.138e-07	1e-07	1e-07	1e-07	7.138e-14	1e-14	7.138	0	0.03	NaN
CCL21	ACKR4	Activated T cells	Activated T cells	7.138e-07	1e-07	1e-07	6.061e-07	7.138e-14	6.061e-14	1.178	0	0.571	NaN
CCL21	CCR7	Activated T cells	Activated T cells	7.138e-07	0.0001277	1e-07	4.012e-05	9.112e-11	4.012e-12	22.715	0	0	NaN
CCL21	CXCR3	Activated T cells	Activated T cells	7.138e-07	1.766e-05	1e-07	3.086e-05	1.261e-11	3.086e-12	4.085	0	0.25	NaN
CCL22	CCR4	Activated T cells	Activated T cells	3.532e-06	6.051e-06	4.775e-06	2.094e-05	2.137e-11	9.997e-11	0.214	0	0.859	NaN
CCL23	CCR1	Activated T cells	Activated T cells	1e-07	1.884e-06	1e-07	6.257e-07	1.884e-13	6.257e-14	3.011	0	0.119	NaN
CCL24	CCR2	Activated T cells	Activated T cells	1e-07	1e-07	1e-07	1e-07	1e-14	1e-14	1	0	NaN	NaN
CCL24	CCR3	Activated T cells	Activated T cells	1e-07	1e-07	1e-07	1.574e-07	1e-14	1.574e-14	0.635	0	0.668	NaN
CCL25	ACKR2	Activated T cells	Activated T cells	1.125e-06	1e-07	2.112e-07	1e-07	1.125e-13	2.112e-14	5.329	0	0.213	NaN
CCL25	ACKR4	Activated T cells	Activated T cells	1.125e-06	1e-07	2.112e-07	6.061e-07	1.125e-13	1.28e-13	0.879	0	0.6	NaN
CCL25	CCR10	Activated T cells	Activated T cells	1.125e-06	7.929e-07	2.112e-07	9.083e-07	8.923e-13	1.918e-13	4.652	0	0.5	NaN
CCL25	CCR9	Activated T cells	Activated T cells	1.125e-06	7.893e-05	2.112e-07	9.947e-05	8.882e-11	2.101e-11	4.228	0	0.293	NaN
CCL26	CCR1	Activated T cells	Activated T cells	1e-07	1.884e-06	1e-07	6.257e-07	1.884e-13	6.257e-14	3.011	0	0.119	NaN
CCL26	CCR2	Activated T cells	Activated T cells	1e-07	1e-07	1e-07	1e-07	1e-14	1e-14	1	0	NaN	NaN
CCL26	CCR3	Activated T cells	Activated T cells	1e-07	1e-07	1e-07	1.574e-07	1e-14	1.574e-14	0.635	0	0.668	NaN
CCL27	ACKR2	Activated T cells	Activated T cells	1e-07	1e-07	1e-07	1e-07	1e-14	1e-14	1	0	NaN	NaN
CCL27	CCR10	Activated T cells	Activated T cells	1e-07	7.929e-07	1e-07	9.083e-07	7.929e-14	9.083e-14	0.873	0	0.6	NaN
CCL28	ACKR2	Activated T cells	Activated T cells	5.786e-06	1e-07	5.633e-06	1e-07	5.786e-13	5.633e-13	1.027	0	0.493	NaN
CCL28	CCR10	Activated T cells	Activated T cells	5.786e-06	7.929e-07	5.633e-06	9.083e-07	4.588e-12	5.117e-12	0.897	0	0.607	NaN
CCL28	CCR3	Activated T cells	Activated T cells	5.786e-06	1e-07	5.633e-06	1.574e-07	5.786e-13	8.864e-13	0.653	0	0.643	NaN
CCL2	ACKR2	Activated T cells	Activated T cells	3.885e-06	1e-07	2.664e-06	1e-07	3.885e-13	2.664e-13	1.458	0	0.489	NaN
CCL2	ACKR4	Activated T cells	Activated T cells	3.885e-06	1e-07	2.664e-06	6.061e-07	3.885e-13	1.615e-12	0.241	0	0.646	NaN
CCL2	CCR1	Activated T cells	Activated T cells	3.885e-06	1.884e-06	2.664e-06	6.257e-07	7.319e-12	1.667e-12	4.39	0	0.098	NaN
CCL2	CCR10	Activated T cells	Activated T cells	3.885e-06	7.929e-07	2.664e-06	9.083e-07	3.081e-12	2.42e-12	1.273	0	0.573	NaN
CCL2	CCR2	Activated T cells	Activated T cells	3.885e-06	1e-07	2.664e-06	1e-07	3.885e-13	2.664e-13	1.458	0	0.489	NaN
CCL2	CCR3	Activated T cells	Activated T cells	3.885e-06	1e-07	2.664e-06	1.574e-07	3.885e-13	4.193e-13	0.927	0	0.595	NaN
CCL2	CCR4	Activated T cells	Activated T cells	3.885e-06	6.051e-06	2.664e-06	2.094e-05	2.351e-11	5.579e-11	0.421	0	0.771	NaN
CCL2	CCR5	Activated T cells	Activated T cells	3.885e-06	7.933e-06	2.664e-06	2.509e-06	3.082e-11	6.686e-12	4.611	0	0.005	NaN
CCL3L1	CCR1	Activated T cells	Activated T cells	8.346e-05	1.884e-06	1.652e-05	6.257e-07	1.572e-10	1.034e-11	15.208	0	0	NaN
CCL3L1	CCR3	Activated T cells	Activated T cells	8.346e-05	1e-07	1.652e-05	1.574e-07	8.346e-12	2.6e-12	3.21	0	0.002	NaN
CCL3L1	CCR5	Activated T cells	Activated T cells	8.346e-05	7.933e-06	1.652e-05	2.509e-06	6.621e-10	4.146e-11	15.971	0	0	NaN
CCL3	ACKR2	Activated T cells	Activated T cells	0.0002663	1e-07	7.927e-06	1e-07	2.663e-11	7.927e-13	33.593	0	0	NaN
CCL3	CCR1	Activated T cells	Activated T cells	0.0002663	1.884e-06	7.927e-06	6.257e-07	5.016e-10	4.96e-12	101.137	0	0	NaN
CCL3	CCR3	Activated T cells	Activated T cells	0.0002663	1e-07	7.927e-06	1.574e-07	2.663e-11	1.247e-12	21.348	0	0	NaN
CCL3	CCR4	Activated T cells	Activated T cells	0.0002663	6.051e-06	7.927e-06	2.094e-05	1.611e-09	1.66e-10	9.708	0	0.132	NaN
CCL3	CCR5	Activated T cells	Activated T cells	0.0002663	7.933e-06	7.927e-06	2.509e-06	2.113e-09	1.989e-11	106.212	0	0	NaN
CCL4	ACKR2	Activated T cells	Activated T cells	0.0002954	1e-07	3.198e-05	1e-07	2.954e-11	3.198e-12	9.237	0	0.055	NaN
CCL4	CCR1	Activated T cells	Activated T cells	0.0002954	1.884e-06	3.198e-05	6.257e-07	5.565e-10	2.001e-11	27.81	0	0.001	NaN
CCL4	CCR3	Activated T cells	Activated T cells	0.0002954	1e-07	3.198e-05	1.574e-07	2.954e-11	5.033e-12	5.87	0	0.136	NaN
CCL4	CCR5	Activated T cells	Activated T cells	0.0002954	7.933e-06	3.198e-05	2.509e-06	2.344e-09	8.025e-11	29.205	0	0	NaN
CCL4	CCR8	Activated T cells	Activated T cells	0.0002954	1e-07	3.198e-05	1e-07	2.954e-11	3.198e-12	9.237	0	0.055	NaN
CCL5	ACKR2	Activated T cells	Activated T cells	0.0008163	1e-07	0.0004583	1e-07	8.163e-11	4.583e-11	1.781	0	0	NaN
CCL5	ACKR4	Activated T cells	Activated T cells	0.0008163	1e-07	0.0004583	6.061e-07	8.163e-11	2.778e-10	0.294	0	0.678	NaN
CCL5	CCR1	Activated T cells	Activated T cells	0.0008163	1.884e-06	0.0004583	6.257e-07	1.538e-09	2.868e-10	5.362	0	0.006	NaN
CCL5	CCR3	Activated T cells	Activated T cells	0.0008163	1e-07	0.0004583	1.574e-07	8.163e-11	7.212e-11	1.132	0	0.41	NaN
CCL5	CCR4	Activated T cells	Activated T cells	0.0008163	6.051e-06	0.0004583	2.094e-05	4.939e-09	9.596e-09	0.515	1	0.919	1
CCL5	CCR5	Activated T cells	Activated T cells	0.0008163	7.933e-06	0.0004583	2.509e-06	6.476e-09	1.15e-09	5.631	0	0	NaN
CCL5	CXCR3	Activated T cells	Activated T cells	0.0008163	1.766e-05	0.0004583	3.086e-05	1.442e-08	1.414e-08	1.019	1	0.517	1
CCL5	GPR75	Activated T cells	Activated T cells	0.0008163	1e-07	0.0004583	5.727e-07	8.163e-11	2.625e-10	0.311	0	0.743	NaN
CCL5	SDC1	Activated T cells	Activated T cells	0.0008163	1.02e-06	0.0004583	2.521e-07	8.327e-10	1.155e-10	7.207	0	0.027	NaN
CCL5	SDC4	Activated T cells	Activated T cells	0.0008163	3.117e-05	0.0004583	1.696e-05	2.544e-08	7.773e-09	3.273	1	0	0
CCL7	ACKR2	Activated T cells	Activated T cells	1e-07	1e-07	1e-07	1e-07	1e-14	1e-14	1	0	NaN	NaN
CCL7	ACKR4	Activated T cells	Activated T cells	1e-07	1e-07	1e-07	6.061e-07	1e-14	6.061e-14	0.165	0	0.697	NaN
CCL7	CCR1	Activated T cells	Activated T cells	1e-07	1.884e-06	1e-07	6.257e-07	1.884e-13	6.257e-14	3.011	0	0.119	NaN
CCL7	CCR10	Activated T cells	Activated T cells	1e-07	7.929e-07	1e-07	9.083e-07	7.929e-14	9.083e-14	0.873	0	0.6	NaN
CCL7	CCR2	Activated T cells	Activated T cells	1e-07	1e-07	1e-07	1e-07	1e-14	1e-14	1	0	NaN	NaN
CCL7	CCR3	Activated T cells	Activated T cells	1e-07	1e-07	1e-07	1.574e-07	1e-14	1.574e-14	0.635	0	0.668	NaN
CCL7	CCR5	Activated T cells	Activated T cells	1e-07	7.933e-06	1e-07	2.509e-06	7.933e-13	2.509e-13	3.162	0	0	NaN
CCL7	CXCR3	Activated T cells	Activated T cells	1e-07	1.766e-05	1e-07	3.086e-05	1.766e-12	3.086e-12	0.572	0	0.934	NaN
CCL8	ACKR2	Activated T cells	Activated T cells	1e-07	1e-07	1e-07	1e-07	1e-14	1e-14	1	0	NaN	NaN
CCL8	ACKR4	Activated T cells	Activated T cells	1e-07	1e-07	1e-07	6.061e-07	1e-14	6.061e-14	0.165	0	0.697	NaN
CCL8	CCR1	Activated T cells	Activated T cells	1e-07	1.884e-06	1e-07	6.257e-07	1.884e-13	6.257e-14	3.011	0	0.119	NaN
CCL8	CCR2	Activated T cells	Activated T cells	1e-07	1e-07	1e-07	1e-07	1e-14	1e-14	1	0	NaN	NaN
CCL8	CCR3	Activated T cells	Activated T cells	1e-07	1e-07	1e-07	1.574e-07	1e-14	1.574e-14	0.635	0	0.668	NaN
CCL8	CCR5	Activated T cells	Activated T cells	1e-07	7.933e-06	1e-07	2.509e-06	7.933e-13	2.509e-13	3.162	0	0	NaN
CD14	ITGA4	Activated T cells	Activated T cells	1e-07	0.000107	2.186e-07	6.779e-05	1.07e-11	1.482e-11	0.722	0	0.67	NaN
CD14	ITGB1	Activated T cells	Activated T cells	1e-07	0.0001106	2.186e-07	0.0001738	1.106e-11	3.799e-11	0.291	0	0.755	NaN
CD24	SELP	Activated T cells	Activated T cells	5.6e-07	1e-07	1.118e-06	1e-07	5.6e-14	1.118e-13	0.501	0	0.745	NaN
CD34	SELL	Activated T cells	Activated T cells	1e-07	7.613e-06	1e-07	2.999e-06	7.613e-13	2.999e-13	2.539	0	0.005	NaN
CD34	SELP	Activated T cells	Activated T cells	1e-07	1e-07	1e-07	1e-07	1e-14	1e-14	1	0	NaN	NaN
CD40LG	CD40	Activated T cells	Activated T cells	4.302e-05	6.887e-07	1.232e-05	2.069e-07	2.963e-11	2.548e-12	11.627	0	0	NaN
CD40LG	ITGAM	Activated T cells	Activated T cells	4.302e-05	5.777e-07	1.232e-05	1.183e-06	2.486e-11	1.458e-11	1.705	0	0.465	NaN
CD40LG	ITGB2	Activated T cells	Activated T cells	4.302e-05	1.722e-05	1.232e-05	1.751e-05	7.407e-10	2.157e-10	3.434	1	0	0.001
CD40LG	TRAF3	Activated T cells	Activated T cells	4.302e-05	7.992e-05	1.232e-05	3.043e-05	3.438e-09	3.749e-10	9.17	1	0	0
CD55	CR1	Activated T cells	Activated T cells	0.0001089	6.264e-07	0.0002157	1.43e-07	6.822e-11	3.084e-11	2.212	0	0.261	NaN
CD70	CD27	Activated T cells	Activated T cells	1.698e-05	2.246e-05	1.519e-06	4.068e-05	3.812e-10	6.181e-11	6.168	0	0.046	NaN
CDH1	CDH2	Activated T cells	Activated T cells	2.614e-07	1e-07	1.833e-06	1e-07	2.614e-14	1.833e-13	0.143	0	0.771	NaN
CDH1	EGFR	Activated T cells	Activated T cells	2.614e-07	1e-07	1.833e-06	4.526e-07	2.614e-14	8.298e-13	0.031	0	0.648	NaN
CDH1	ERBB3	Activated T cells	Activated T cells	2.614e-07	1.641e-06	1.833e-06	2.015e-06	4.289e-13	3.695e-12	0.116	0	0.742	NaN
CDH1	IGF1R	Activated T cells	Activated T cells	2.614e-07	8.077e-06	1.833e-06	2.197e-05	2.111e-12	4.028e-11	0.052	0	0.776	NaN
CDH1	ITGAE	Activated T cells	Activated T cells	2.614e-07	0.000303	1.833e-06	0.000222	7.92e-11	4.069e-10	0.195	0	0.76	NaN
CDH1	ITGB7	Activated T cells	Activated T cells	2.614e-07	0.0001265	1.833e-06	7.93e-05	3.305e-11	1.454e-10	0.227	0	0.754	NaN
CDH1	KLRG1	Activated T cells	Activated T cells	2.614e-07	1.066e-05	1.833e-06	3.244e-05	2.785e-12	5.948e-11	0.047	0	0.779	NaN
CDH1	LRP5	Activated T cells	Activated T cells	2.614e-07	2.615e-06	1.833e-06	1.323e-06	6.833e-13	2.425e-12	0.282	0	0.699	NaN
CDH1	PTPRF	Activated T cells	Activated T cells	2.614e-07	3.583e-06	1.833e-06	5.216e-06	9.364e-13	9.563e-12	0.098	0	0.747	NaN
CDH1	PTPRM	Activated T cells	Activated T cells	2.614e-07	2.064e-06	1.833e-06	1e-07	5.394e-13	1.833e-13	2.942	0	0.493	NaN
CELA3B	CHRM3	Activated T cells	Activated T cells	1e-07	5.222e-07	1e-07	7.518e-07	5.222e-14	7.518e-14	0.695	0	0.68	NaN
CEL	CXCR4	Activated T cells	Activated T cells	8.087e-07	0.0004781	1.8e-07	0.001156	3.866e-10	2.08e-10	1.859	0	0.354	NaN
CFH	ITGAM	Activated T cells	Activated T cells	1.024e-05	5.777e-07	1.611e-06	1.183e-06	5.914e-12	1.907e-12	3.102	0	0.257	NaN
CFH	SELL	Activated T cells	Activated T cells	1.024e-05	7.613e-06	1.611e-06	2.999e-06	7.794e-11	4.831e-12	16.132	0	0	NaN
CGA	SIRPA	Activated T cells	Activated T cells	1e-07	1e-07	1e-07	2.76e-07	1e-14	2.76e-14	0.362	0	0.751	NaN
CGA	TSHR	Activated T cells	Activated T cells	1e-07	1.085e-06	1e-07	7.089e-07	1.085e-13	7.089e-14	1.531	0	0.54	NaN
CGN	F11R	Activated T cells	Activated T cells	1e-07	4.586e-06	1e-07	9.408e-06	4.586e-13	9.408e-13	0.487	0	0.863	NaN
CGN	OCLN	Activated T cells	Activated T cells	1e-07	3.528e-06	1e-07	8.293e-06	3.528e-13	8.293e-13	0.425	0	0.938	NaN
CGN	TGFBR1	Activated T cells	Activated T cells	1e-07	2.375e-05	1e-07	1.586e-05	2.375e-12	1.586e-12	1.498	0	0.013	NaN
CGN	TGFBR2	Activated T cells	Activated T cells	1e-07	3.346e-05	1e-07	4.19e-05	3.346e-12	4.19e-12	0.799	0	0.89	NaN
CLCF1	CNTFR	Activated T cells	Activated T cells	2.44e-06	1e-07	2.751e-06	1e-07	2.44e-13	2.751e-13	0.887	0	0.548	NaN
CLCF1	CRLF1	Activated T cells	Activated T cells	2.44e-06	1e-07	2.751e-06	7.47e-07	2.44e-13	2.055e-12	0.119	0	0.721	NaN
CLCF1	IL6ST	Activated T cells	Activated T cells	2.44e-06	2.898e-05	2.751e-06	2.51e-05	7.071e-11	6.905e-11	1.024	0	0.451	NaN
CLCF1	LIFR	Activated T cells	Activated T cells	2.44e-06	1.016e-06	2.751e-06	1e-07	2.479e-12	2.751e-13	9.011	0	0.106	NaN
CLEC11A	KIT	Activated T cells	Activated T cells	1.886e-06	0.0001014	4.662e-06	0.0001336	1.913e-10	6.231e-10	0.307	0	0.933	NaN
CNTF	CNTFR	Activated T cells	Activated T cells	1e-07	1e-07	1e-07	1e-07	1e-14	1e-14	1	0	NaN	NaN
CNTF	IL6R	Activated T cells	Activated T cells	1e-07	3.844e-06	1e-07	7.415e-07	3.844e-13	7.415e-14	5.184	0	0	NaN
CNTF	IL6ST	Activated T cells	Activated T cells	1e-07	2.898e-05	1e-07	2.51e-05	2.898e-12	2.51e-12	1.155	0	0.249	NaN
CNTF	LIFR	Activated T cells	Activated T cells	1e-07	1.016e-06	1e-07	1e-07	1.016e-13	1e-14	10.158	0	0.051	NaN
CNTN2	CNTN1	Activated T cells	Activated T cells	3.145e-06	1e-07	9.719e-07	1e-07	3.145e-13	9.719e-14	3.236	0	0.009	NaN
CNTN2	CNTNAP2	Activated T cells	Activated T cells	3.145e-06	1e-07	9.719e-07	8.626e-07	3.145e-13	8.384e-13	0.375	0	0.655	NaN
CNTN2	NRCAM	Activated T cells	Activated T cells	3.145e-06	1e-07	9.719e-07	1e-07	3.145e-13	9.719e-14	3.236	0	0.009	NaN
CNTN2	NRP1	Activated T cells	Activated T cells	3.145e-06	8.573e-07	9.719e-07	1.142e-06	2.696e-12	1.11e-12	2.43	0	0.317	NaN
CNTN4	PTPRG	Activated T cells	Activated T cells	1e-07	1e-07	1e-07	3.743e-07	1e-14	3.743e-14	0.267	0	0.722	NaN
COL11A1	DDR1	Activated T cells	Activated T cells	1e-07	2.697e-07	1e-07	1.177e-06	2.697e-14	1.177e-13	0.229	0	0.736	NaN
COL11A1	ITGA2	Activated T cells	Activated T cells	1e-07	9.552e-06	1e-07	8.062e-06	9.552e-13	8.062e-13	1.185	0	0.311	NaN
COL11A1	ITGB1	Activated T cells	Activated T cells	1e-07	0.0001106	1e-07	0.0001738	1.106e-11	1.738e-11	0.636	0	1	NaN
COL14A1	CD44	Activated T cells	Activated T cells	1e-07	0.0004363	1e-07	0.0004295	4.363e-11	4.295e-11	1.016	0	0.451	NaN
COL18A1	GPC1	Activated T cells	Activated T cells	7.837e-06	3.543e-06	3.558e-06	4.019e-06	2.776e-11	1.43e-11	1.942	0	0.098	NaN
COL18A1	GPC4	Activated T cells	Activated T cells	7.837e-06	1e-07	3.558e-06	1e-07	7.837e-13	3.558e-13	2.203	0	0.005	NaN
COL18A1	ITGA5	Activated T cells	Activated T cells	7.837e-06	1.324e-05	3.558e-06	2.105e-05	1.038e-10	7.489e-11	1.386	0	0.257	NaN
COL18A1	ITGB1	Activated T cells	Activated T cells	7.837e-06	0.0001106	3.558e-06	0.0001738	8.665e-10	6.184e-10	1.401	0	0.242	NaN
COL18A1	KDR	Activated T cells	Activated T cells	7.837e-06	1e-07	3.558e-06	1e-07	7.837e-13	3.558e-13	2.203	0	0.005	NaN
COL1A1	CD36	Activated T cells	Activated T cells	9.371e-06	1.247e-06	1.459e-06	1e-07	1.168e-11	1.459e-13	80.098	0	0	NaN
COL1A1	CD44	Activated T cells	Activated T cells	9.371e-06	0.0004363	1.459e-06	0.0004295	4.089e-09	6.265e-10	6.527	0	0	NaN
COL1A1	CD93	Activated T cells	Activated T cells	9.371e-06	3.848e-06	1.459e-06	1.91e-06	3.606e-11	2.787e-12	12.941	0	0	NaN
COL1A1	DDR1	Activated T cells	Activated T cells	9.371e-06	2.697e-07	1.459e-06	1.177e-06	2.527e-12	1.718e-12	1.472	0	0.54	NaN
COL1A1	DDR2	Activated T cells	Activated T cells	9.371e-06	3.652e-06	1.459e-06	4.102e-07	3.423e-11	5.984e-13	57.202	0	0	NaN
COL1A1	FLT4	Activated T cells	Activated T cells	9.371e-06	2.087e-06	1.459e-06	3.794e-06	1.956e-11	5.535e-12	3.534	0	0.187	NaN
COL1A1	ITGA1	Activated T cells	Activated T cells	9.371e-06	0.0002493	1.459e-06	0.000146	2.337e-09	2.13e-10	10.969	0	0	NaN
COL1A1	ITGA11	Activated T cells	Activated T cells	9.371e-06	5.689e-07	1.459e-06	2.264e-06	5.332e-12	3.302e-12	1.615	0	0.443	NaN
COL1A1	ITGA2	Activated T cells	Activated T cells	9.371e-06	9.552e-06	1.459e-06	8.062e-06	8.952e-11	1.176e-11	7.611	0	0	NaN
COL1A1	ITGA5	Activated T cells	Activated T cells	9.371e-06	1.324e-05	1.459e-06	2.105e-05	1.241e-10	3.07e-11	4.041	0	0.004	NaN
COL1A1	ITGAV	Activated T cells	Activated T cells	9.371e-06	2.419e-05	1.459e-06	3.318e-05	2.267e-10	4.84e-11	4.684	0	0.001	NaN
COL1A1	ITGB1	Activated T cells	Activated T cells	9.371e-06	0.0001106	1.459e-06	0.0001738	1.036e-09	2.535e-10	4.087	0	0.001	NaN
COL1A1	TMPRSS6	Activated T cells	Activated T cells	9.371e-06	3.02e-07	1.459e-06	1e-07	2.83e-12	1.459e-13	19.399	0	0	NaN
COL1A2	CD36	Activated T cells	Activated T cells	1.906e-06	1.247e-06	3.006e-07	1e-07	2.377e-12	3.006e-14	79.047	0	0	NaN
COL1A2	CD44	Activated T cells	Activated T cells	1.906e-06	0.0004363	3.006e-07	0.0004295	8.317e-10	1.291e-10	6.441	0	0	NaN
COL1A2	CD93	Activated T cells	Activated T cells	1.906e-06	3.848e-06	3.006e-07	1.91e-06	7.335e-12	5.743e-13	12.771	0	0	NaN
COL1A2	FLT4	Activated T cells	Activated T cells	1.906e-06	2.087e-06	3.006e-07	3.794e-06	3.979e-12	1.141e-12	3.488	0	0.204	NaN
COL1A2	ITGA1	Activated T cells	Activated T cells	1.906e-06	0.0002493	3.006e-07	0.000146	4.752e-10	4.39e-11	10.825	0	0	NaN
COL1A2	ITGA11	Activated T cells	Activated T cells	1.906e-06	5.689e-07	3.006e-07	2.264e-06	1.084e-12	6.806e-13	1.593	0	0.49	NaN
COL1A2	ITGA2	Activated T cells	Activated T cells	1.906e-06	9.552e-06	3.006e-07	8.062e-06	1.821e-11	2.424e-12	7.511	0	0	NaN
COL1A2	ITGA2B	Activated T cells	Activated T cells	1.906e-06	1e-07	3.006e-07	2.221e-07	1.906e-13	6.677e-14	2.855	0	0.306	NaN
COL1A2	ITGAV	Activated T cells	Activated T cells	1.906e-06	2.419e-05	3.006e-07	3.318e-05	4.61e-11	9.975e-12	4.622	0	0.036	NaN
COL1A2	ITGB1	Activated T cells	Activated T cells	1.906e-06	0.0001106	3.006e-07	0.0001738	2.108e-10	5.225e-11	4.034	0	0.016	NaN
COL1A2	ITGB3	Activated T cells	Activated T cells	1.906e-06	1e-07	3.006e-07	1e-07	1.906e-13	3.006e-14	6.34	0	0	NaN
COL2A1	DDR1	Activated T cells	Activated T cells	1e-07	2.697e-07	1e-07	1.177e-06	2.697e-14	1.177e-13	0.229	0	0.736	NaN
COL2A1	ITGA1	Activated T cells	Activated T cells	1e-07	0.0002493	1e-07	0.000146	2.493e-11	1.46e-11	1.708	0	0	NaN
COL2A1	ITGA10	Activated T cells	Activated T cells	1e-07	1.395e-06	1e-07	2.305e-06	1.395e-13	2.305e-13	0.605	0	0.748	NaN
COL2A1	ITGA2	Activated T cells	Activated T cells	1e-07	9.552e-06	1e-07	8.062e-06	9.552e-13	8.062e-13	1.185	0	0.311	NaN
COL2A1	ITGA2B	Activated T cells	Activated T cells	1e-07	1e-07	1e-07	2.221e-07	1e-14	2.221e-14	0.45	0	0.733	NaN
COL2A1	ITGB1	Activated T cells	Activated T cells	1e-07	0.0001106	1e-07	0.0001738	1.106e-11	1.738e-11	0.636	0	1	NaN
COL2A1	MAG	Activated T cells	Activated T cells	1e-07	1e-07	1e-07	1.632e-06	1e-14	1.632e-13	0.061	0	0.65	NaN
COL2A1	TNFRSF10A	Activated T cells	Activated T cells	1e-07	2.343e-06	1e-07	2.207e-06	2.343e-13	2.207e-13	1.062	0	0.534	NaN
COL3A1	DDR1	Activated T cells	Activated T cells	2.513e-06	2.697e-07	6.72e-07	1.177e-06	6.777e-13	7.912e-13	0.857	0	0.631	NaN
COL3A1	DDR2	Activated T cells	Activated T cells	2.513e-06	3.652e-06	6.72e-07	4.102e-07	9.178e-12	2.757e-13	33.297	0	0	NaN
COL3A1	ITGA2	Activated T cells	Activated T cells	2.513e-06	9.552e-06	6.72e-07	8.062e-06	2.4e-11	5.418e-12	4.43	0	0	NaN
COL3A1	ITGB1	Activated T cells	Activated T cells	2.513e-06	0.0001106	6.72e-07	0.0001738	2.779e-10	1.168e-10	2.379	0	0.231	NaN
COL3A1	MAG	Activated T cells	Activated T cells	2.513e-06	1e-07	6.72e-07	1.632e-06	2.513e-13	1.097e-12	0.229	0	0.573	NaN
COL4A1	CD47	Activated T cells	Activated T cells	1.452e-06	0.0001272	4.931e-07	0.00015	1.847e-10	7.397e-11	2.497	0	0.236	NaN
COL4A1	CD93	Activated T cells	Activated T cells	1.452e-06	3.848e-06	4.931e-07	1.91e-06	5.588e-12	9.419e-13	5.933	0	0.094	NaN
COL4A1	ITGA1	Activated T cells	Activated T cells	1.452e-06	0.0002493	4.931e-07	0.000146	3.621e-10	7.2e-11	5.029	0	0.017	NaN
COL4A1	ITGA2	Activated T cells	Activated T cells	1.452e-06	9.552e-06	4.931e-07	8.062e-06	1.387e-11	3.975e-12	3.489	0	0.051	NaN
COL4A1	ITGAV	Activated T cells	Activated T cells	1.452e-06	2.419e-05	4.931e-07	3.318e-05	3.513e-11	1.636e-11	2.147	0	0.324	NaN
COL4A1	ITGB1	Activated T cells	Activated T cells	1.452e-06	0.0001106	4.931e-07	0.0001738	1.606e-10	8.569e-11	1.874	0	0.342	NaN
COL4A1	ITGB8	Activated T cells	Activated T cells	1.452e-06	6.664e-06	4.931e-07	5.784e-07	9.678e-12	2.852e-13	33.935	0	0	NaN
COL4A2	CD93	Activated T cells	Activated T cells	1e-07	3.848e-06	1.239e-07	1.91e-06	3.848e-13	2.367e-13	1.626	0	0.423	NaN
COL4A4	CD47	Activated T cells	Activated T cells	2.169e-06	0.0001272	4.018e-07	0.00015	2.758e-10	6.028e-11	4.576	0	0.128	NaN
COL4A4	CD93	Activated T cells	Activated T cells	2.169e-06	3.848e-06	4.018e-07	1.91e-06	8.346e-12	7.676e-13	10.872	0	0.002	NaN
COL4A4	ITGA1	Activated T cells	Activated T cells	2.169e-06	0.0002493	4.018e-07	0.000146	5.407e-10	5.867e-11	9.216	0	0.002	NaN
COL4A4	ITGA2	Activated T cells	Activated T cells	2.169e-06	9.552e-06	4.018e-07	8.062e-06	2.072e-11	3.24e-12	6.394	0	0.045	NaN
COL4A4	ITGAV	Activated T cells	Activated T cells	2.169e-06	2.419e-05	4.018e-07	3.318e-05	5.246e-11	1.333e-11	3.935	0	0.182	NaN
COL4A4	ITGB1	Activated T cells	Activated T cells	2.169e-06	0.0001106	4.018e-07	0.0001738	2.398e-10	6.984e-11	3.434	0	0.242	NaN
COL4A5	CD47	Activated T cells	Activated T cells	1e-07	0.0001272	8.888e-07	0.00015	1.272e-11	1.333e-10	0.095	0	0.677	NaN
COL4A5	CD93	Activated T cells	Activated T cells	1e-07	3.848e-06	8.888e-07	1.91e-06	3.848e-13	1.698e-12	0.227	0	0.604	NaN
COL4A5	ITGA1	Activated T cells	Activated T cells	1e-07	0.0002493	8.888e-07	0.000146	2.493e-11	1.298e-10	0.192	0	0.668	NaN
COL4A5	ITGA2	Activated T cells	Activated T cells	1e-07	9.552e-06	8.888e-07	8.062e-06	9.552e-13	7.166e-12	0.133	0	0.678	NaN
COL4A5	ITGAV	Activated T cells	Activated T cells	1e-07	2.419e-05	8.888e-07	3.318e-05	2.419e-12	2.949e-11	0.082	0	0.662	NaN
COL4A5	ITGB1	Activated T cells	Activated T cells	1e-07	0.0001106	8.888e-07	0.0001738	1.106e-11	1.545e-10	0.072	0	0.678	NaN
COL5A1	ITGA1	Activated T cells	Activated T cells	9.28e-06	0.0002493	4.157e-06	0.000146	2.314e-09	6.07e-10	3.812	0	0	NaN
COL5A1	ITGB1	Activated T cells	Activated T cells	9.28e-06	0.0001106	4.157e-06	0.0001738	1.026e-09	7.225e-10	1.42	0	0.269	NaN
COL5A1	SDC3	Activated T cells	Activated T cells	9.28e-06	1e-07	4.157e-06	1e-07	9.28e-13	4.157e-13	2.232	0	0.004	NaN
COL5A2	DDR1	Activated T cells	Activated T cells	2.62e-07	2.697e-07	1e-07	1.177e-06	7.067e-14	1.177e-13	0.6	0	0.62	NaN
COL5A2	ITGA1	Activated T cells	Activated T cells	2.62e-07	0.0002493	1e-07	0.000146	6.533e-11	1.46e-11	4.474	0	0	NaN
COL5A2	ITGB1	Activated T cells	Activated T cells	2.62e-07	0.0001106	1e-07	0.0001738	2.897e-11	1.738e-11	1.667	0	0.258	NaN
COL5A3	SDC3	Activated T cells	Activated T cells	1.609e-06	1e-07	1e-07	1e-07	1.609e-13	1e-14	16.089	0	0	NaN
COL6A1	ITGA1	Activated T cells	Activated T cells	2.159e-06	0.0002493	3.929e-06	0.000146	5.384e-10	5.737e-10	0.938	0	0.621	NaN
COL6A1	ITGA2	Activated T cells	Activated T cells	2.159e-06	9.552e-06	3.929e-06	8.062e-06	2.063e-11	3.167e-11	0.651	0	0.655	NaN
COL6A1	ITGA6	Activated T cells	Activated T cells	2.159e-06	8.487e-07	3.929e-06	2.807e-06	1.833e-12	1.103e-11	0.166	0	0.723	NaN
COL6A1	ITGB1	Activated T cells	Activated T cells	2.159e-06	0.0001106	3.929e-06	0.0001738	2.388e-10	6.828e-10	0.35	0	0.779	NaN
COL6A2	ITGA1	Activated T cells	Activated T cells	3.116e-05	0.0002493	1.831e-05	0.000146	7.769e-09	2.674e-09	2.906	1	0	0
COL6A2	ITGA2	Activated T cells	Activated T cells	3.116e-05	9.552e-06	1.831e-05	8.062e-06	2.976e-10	1.476e-10	2.016	0	0.039	NaN
COL6A2	ITGB1	Activated T cells	Activated T cells	3.116e-05	0.0001106	1.831e-05	0.0001738	3.445e-09	3.182e-09	1.083	1	0.412	0.993
COL6A3	ITGA1	Activated T cells	Activated T cells	2.607e-07	0.0002493	7.333e-07	0.000146	6.499e-11	1.071e-10	0.607	0	0.671	NaN
COL6A3	ITGA2	Activated T cells	Activated T cells	2.607e-07	9.552e-06	7.333e-07	8.062e-06	2.49e-12	5.912e-12	0.421	0	0.669	NaN
COL6A3	ITGB1	Activated T cells	Activated T cells	2.607e-07	0.0001106	7.333e-07	0.0001738	2.882e-11	1.275e-10	0.226	0	0.767	NaN
COL7A1	ITGA2	Activated T cells	Activated T cells	4.249e-07	9.552e-06	2.856e-07	8.062e-06	4.059e-12	2.302e-12	1.763	0	0.3	NaN
COL7A1	ITGB1	Activated T cells	Activated T cells	4.249e-07	0.0001106	2.856e-07	0.0001738	4.698e-11	4.963e-11	0.947	0	0.571	NaN
COL8A1	ITGA1	Activated T cells	Activated T cells	4.753e-06	0.0002493	2.735e-06	0.000146	1.185e-09	3.993e-10	2.968	0	0.001	NaN
COL8A1	ITGA2	Activated T cells	Activated T cells	4.753e-06	9.552e-06	2.735e-06	8.062e-06	4.541e-11	2.205e-11	2.06	0	0.09	NaN
COL9A1	MAG	Activated T cells	Activated T cells	1e-07	1e-07	1e-07	1.632e-06	1e-14	1.632e-13	0.061	0	0.65	NaN
COL9A2	MAG	Activated T cells	Activated T cells	1.329e-06	1e-07	1.584e-06	1.632e-06	1.329e-13	2.584e-12	0.051	0	0.597	NaN
COL9A3	MAG	Activated T cells	Activated T cells	1.622e-06	1e-07	3.902e-07	1.632e-06	1.622e-13	6.368e-13	0.255	0	0.58	NaN
CPAMD8	SCTR	Activated T cells	Activated T cells	1.99e-07	1e-07	4.101e-07	1e-07	1.99e-14	4.101e-14	0.485	0	0.659	NaN
CP	SLC40A1	Activated T cells	Activated T cells	1e-07	3.25e-06	8.845e-07	1.722e-06	3.25e-13	1.523e-12	0.213	0	0.629	NaN
CSF1	CSF1R	Activated T cells	Activated T cells	2.373e-05	1e-07	6.063e-06	3.282e-07	2.373e-12	1.99e-12	1.193	0	0.642	NaN
CSF2	CSF1R	Activated T cells	Activated T cells	0.000616	1e-07	4.18e-05	3.282e-07	6.16e-11	1.372e-11	4.491	0	0.333	NaN
CSF2	CSF2RA	Activated T cells	Activated T cells	0.000616	5.978e-07	4.18e-05	2.426e-06	3.683e-10	1.014e-10	3.631	0	0.087	NaN
CSF2	CSF2RB	Activated T cells	Activated T cells	0.000616	2.382e-06	4.18e-05	4.852e-07	1.468e-09	2.028e-11	72.366	0	0	NaN
CSF2	CSF3R	Activated T cells	Activated T cells	0.000616	1e-07	4.18e-05	1e-07	6.16e-11	4.18e-12	14.737	0	0	NaN
CSF2	IL3RA	Activated T cells	Activated T cells	0.000616	4.856e-06	4.18e-05	1.57e-06	2.991e-09	6.561e-11	45.589	0	0	NaN
CSF2	ITGA9	Activated T cells	Activated T cells	0.000616	2.274e-07	4.18e-05	1e-07	1.401e-10	4.18e-12	33.517	0	0	NaN
CSF2	ITGB1	Activated T cells	Activated T cells	0.000616	0.0001106	4.18e-05	0.0001738	6.812e-08	7.265e-09	9.376	1	0	0
CSF2	SDC2	Activated T cells	Activated T cells	0.000616	1e-07	4.18e-05	9.001e-07	6.16e-11	3.763e-11	1.637	0	0.539	NaN
CSF3	CSF1R	Activated T cells	Activated T cells	1.27e-06	1e-07	1e-07	3.282e-07	1.27e-13	3.282e-14	3.869	0	0.52	NaN
CSF3	CSF3R	Activated T cells	Activated T cells	1.27e-06	1e-07	1e-07	1e-07	1.27e-13	1e-14	12.696	0	0	NaN
CTF1	IL6ST	Activated T cells	Activated T cells	5.235e-07	2.898e-05	1e-07	2.51e-05	1.517e-11	2.51e-12	6.044	0	0.022	NaN
CTF1	LIFR	Activated T cells	Activated T cells	5.235e-07	1.016e-06	1e-07	1e-07	5.318e-13	1e-14	53.176	0	0	NaN
CTGF	ERBB4	Activated T cells	Activated T cells	8.576e-07	1e-07	1e-07	1e-07	8.576e-14	1e-14	8.576	0	0.034	NaN
CTGF	ITGA5	Activated T cells	Activated T cells	8.576e-07	1.324e-05	1e-07	2.105e-05	1.136e-11	2.105e-12	5.395	0	0.17	NaN
CTGF	ITGAM	Activated T cells	Activated T cells	8.576e-07	5.777e-07	1e-07	1.183e-06	4.955e-13	1.183e-13	4.187	0	0.482	NaN
CTGF	ITGB2	Activated T cells	Activated T cells	8.576e-07	1.722e-05	1e-07	1.751e-05	1.476e-11	1.751e-12	8.432	0	0.033	NaN
CTGF	LRP1	Activated T cells	Activated T cells	8.576e-07	4.27e-07	1e-07	5.971e-07	3.662e-13	5.971e-14	6.134	0	0.455	NaN
CTGF	LRP6	Activated T cells	Activated T cells	8.576e-07	6.242e-07	1e-07	3.927e-07	5.354e-13	3.927e-14	13.632	0	0.002	NaN
CTGF	NTRK1	Activated T cells	Activated T cells	8.576e-07	1.519e-06	1e-07	1.798e-06	1.302e-12	1.798e-13	7.244	0	0.078	NaN
CTHRC1	FZD3	Activated T cells	Activated T cells	1.361e-06	1.009e-06	1e-07	2.782e-06	1.373e-12	2.782e-13	4.935	0	0.214	NaN
CTHRC1	FZD5	Activated T cells	Activated T cells	1.361e-06	1.689e-06	1e-07	1.029e-06	2.298e-12	1.029e-13	22.332	0	0	NaN
CTHRC1	FZD6	Activated T cells	Activated T cells	1.361e-06	4.654e-06	1e-07	3.06e-07	6.335e-12	3.06e-14	206.999	0	0	NaN
CUBN	LRP2	Activated T cells	Activated T cells	1.343e-06	1e-07	2.151e-06	1e-07	1.343e-13	2.151e-13	0.625	0	0.682	NaN
CX3CL1	CX3CR1	Activated T cells	Activated T cells	1e-07	1e-07	3.202e-07	1e-07	1e-14	3.202e-14	0.312	0	0.753	NaN
CXCL10	CCR3	Activated T cells	Activated T cells	0.0002274	1e-07	1e-07	1.574e-07	2.274e-11	1.574e-14	1445.36	0	0	NaN
CXCL10	CXCR3	Activated T cells	Activated T cells	0.0002274	1.766e-05	1e-07	3.086e-05	4.017e-09	3.086e-12	1301.63	0	0	NaN
CXCL10	SDC4	Activated T cells	Activated T cells	0.0002274	3.117e-05	1e-07	1.696e-05	7.089e-09	1.696e-12	4180.1	0	0	NaN
CXCL11	ACKR3	Activated T cells	Activated T cells	4.536e-06	1.302e-06	1e-07	7.334e-07	5.906e-12	7.334e-14	80.527	0	0	NaN
CXCL11	CCR3	Activated T cells	Activated T cells	4.536e-06	1e-07	1e-07	1.574e-07	4.536e-13	1.574e-14	28.826	0	0.169	NaN
CXCL11	CXCR3	Activated T cells	Activated T cells	4.536e-06	1.766e-05	1e-07	3.086e-05	8.012e-11	3.086e-12	25.959	0	0.029	NaN
CXCL12	ACKR3	Activated T cells	Activated T cells	5.355e-07	1.302e-06	1e-07	7.334e-07	6.972e-13	7.334e-14	9.506	0	0.035	NaN
CXCL12	CCR4	Activated T cells	Activated T cells	5.355e-07	6.051e-06	1e-07	2.094e-05	3.24e-12	2.094e-12	1.547	0	0.548	NaN
CXCL12	CD4	Activated T cells	Activated T cells	5.355e-07	7.81e-06	1e-07	3.596e-06	4.182e-12	3.596e-13	11.63	0	0.001	NaN
CXCL12	CXCR3	Activated T cells	Activated T cells	5.355e-07	1.766e-05	1e-07	3.086e-05	9.457e-12	3.086e-12	3.064	0	0.259	NaN
CXCL12	CXCR4	Activated T cells	Activated T cells	5.355e-07	0.0004781	1e-07	0.001156	2.56e-10	1.156e-10	2.215	0	0.421	NaN
CXCL12	ITGB1	Activated T cells	Activated T cells	5.355e-07	0.0001106	1e-07	0.0001738	5.921e-11	1.738e-11	3.407	0	0.219	NaN
CXCL12	SDC4	Activated T cells	Activated T cells	5.355e-07	3.117e-05	1e-07	1.696e-05	1.669e-11	1.696e-12	9.841	0	0.001	NaN
CXCL13	ACKR4	Activated T cells	Activated T cells	1e-07	1e-07	4.379e-07	6.061e-07	1e-14	2.654e-13	0.038	0	0.613	NaN
CXCL13	CCR10	Activated T cells	Activated T cells	1e-07	7.929e-07	4.379e-07	9.083e-07	7.929e-14	3.978e-13	0.199	0	0.649	NaN
CXCL13	CXCR3	Activated T cells	Activated T cells	1e-07	1.766e-05	4.379e-07	3.086e-05	1.766e-12	1.352e-11	0.131	0	0.717	NaN
CXCL13	CXCR5	Activated T cells	Activated T cells	1e-07	4.453e-06	4.379e-07	1.007e-06	4.453e-13	4.409e-13	1.01	0	0.618	NaN
CXCL13	HTR2A	Activated T cells	Activated T cells	1e-07	1e-07	4.379e-07	1e-07	1e-14	4.379e-14	0.228	0	0.717	NaN
CXCL13	OPRD1	Activated T cells	Activated T cells	1e-07	1e-07	4.379e-07	1e-07	1e-14	4.379e-14	0.228	0	0.717	NaN
CXCL16	CXCR6	Activated T cells	Activated T cells	4.012e-06	0.0001346	9.799e-06	0.0001011	5.4e-10	9.91e-10	0.545	0	0.852	NaN
CXCL1	CXCR2	Activated T cells	Activated T cells	0.0001227	1e-07	5.605e-07	1e-07	1.227e-11	5.605e-14	218.945	0	0	NaN
CXCL2	CXCR2	Activated T cells	Activated T cells	1.235e-05	1e-07	2.165e-06	1e-07	1.235e-12	2.165e-13	5.705	0	0	NaN
CXCL2	XCR1	Activated T cells	Activated T cells	1.235e-05	1e-07	2.165e-06	1e-07	1.235e-12	2.165e-13	5.705	0	0	NaN
CXCL3	CXCR2	Activated T cells	Activated T cells	9.323e-06	1e-07	6.947e-06	1e-07	9.323e-13	6.947e-13	1.342	0	0.44	NaN
CXCL5	CXCR2	Activated T cells	Activated T cells	8.648e-07	1e-07	6.487e-07	1e-07	8.648e-14	6.487e-14	1.333	0	0.585	NaN
CXCL6	CXCR2	Activated T cells	Activated T cells	9.58e-06	1e-07	3.362e-07	1e-07	9.58e-13	3.362e-14	28.497	0	0	NaN
CXCL9	CCR3	Activated T cells	Activated T cells	5.324e-07	1e-07	1e-07	1.574e-07	5.324e-14	1.574e-14	3.384	0	0.297	NaN
CXCL9	CXCR3	Activated T cells	Activated T cells	5.324e-07	1.766e-05	1e-07	3.086e-05	9.404e-12	3.086e-12	3.047	0	0.303	NaN
CYR61	CAV1	Activated T cells	Activated T cells	1e-07	1.23e-06	8.07e-07	4.686e-07	1.23e-13	3.782e-13	0.325	0	0.652	NaN
CYR61	ITGA5	Activated T cells	Activated T cells	1e-07	1.324e-05	8.07e-07	2.105e-05	1.324e-12	1.699e-11	0.078	0	0.69	NaN
CYR61	ITGAM	Activated T cells	Activated T cells	1e-07	5.777e-07	8.07e-07	1.183e-06	5.777e-14	9.55e-13	0.06	0	0.611	NaN
CYR61	ITGAV	Activated T cells	Activated T cells	1e-07	2.419e-05	8.07e-07	3.318e-05	2.419e-12	2.677e-11	0.09	0	0.692	NaN
CYR61	ITGB2	Activated T cells	Activated T cells	1e-07	1.722e-05	8.07e-07	1.751e-05	1.722e-12	1.413e-11	0.122	0	0.686	NaN
CYR61	ITGB3	Activated T cells	Activated T cells	1e-07	1e-07	8.07e-07	1e-07	1e-14	8.07e-14	0.124	0	0.696	NaN
CYR61	ITGB5	Activated T cells	Activated T cells	1e-07	1e-07	8.07e-07	1e-07	1e-14	8.07e-14	0.124	0	0.696	NaN
DCN	EGFR	Activated T cells	Activated T cells	3.347e-07	1e-07	1e-07	4.526e-07	3.347e-14	4.526e-14	0.739	0	0.629	NaN
DCN	ERBB4	Activated T cells	Activated T cells	3.347e-07	1e-07	1e-07	1e-07	3.347e-14	1e-14	3.347	0	0.051	NaN
DCN	MET	Activated T cells	Activated T cells	3.347e-07	1e-07	1e-07	1.513e-06	3.347e-14	1.513e-13	0.221	0	0.74	NaN
DEFB1	CCR6	Activated T cells	Activated T cells	1e-07	4.295e-05	1e-07	4.891e-05	4.295e-12	4.891e-12	0.878	0	0.722	NaN
DEFB4A	CCR6	Activated T cells	Activated T cells	1e-07	4.295e-05	1e-07	4.891e-05	4.295e-12	4.891e-12	0.878	0	0.722	NaN
DEFB4A	TLR4	Activated T cells	Activated T cells	1e-07	4.566e-07	1e-07	1e-07	4.566e-14	1e-14	4.566	0	0.011	NaN
DEFB4B	CCR6	Activated T cells	Activated T cells	1e-07	4.295e-05	1e-07	4.891e-05	4.295e-12	4.891e-12	0.878	0	0.722	NaN
DHH	BOC	Activated T cells	Activated T cells	1e-07	1e-07	1e-07	1e-07	1e-14	1e-14	1	0	NaN	NaN
DHH	CDON	Activated T cells	Activated T cells	1e-07	1e-07	1e-07	1e-07	1e-14	1e-14	1	0	NaN	NaN
DHH	HHIP	Activated T cells	Activated T cells	1e-07	5.114e-07	1e-07	1e-07	5.114e-14	1e-14	5.114	0	0.03	NaN
DHH	PTCH1	Activated T cells	Activated T cells	1e-07	9.181e-07	1e-07	7.804e-06	9.181e-14	7.804e-13	0.118	0	0.911	NaN
DHH	PTCH2	Activated T cells	Activated T cells	1e-07	5.114e-06	1e-07	8.226e-06	5.114e-13	8.226e-13	0.622	0	0.826	NaN
DKK1	KREMEN1	Activated T cells	Activated T cells	1e-07	1.029e-06	2.64e-07	2.307e-06	1.029e-13	6.089e-13	0.169	0	0.696	NaN
DKK1	KREMEN2	Activated T cells	Activated T cells	1e-07	1e-07	2.64e-07	1.868e-07	1e-14	4.93e-14	0.203	0	0.658	NaN
DKK1	LRP5	Activated T cells	Activated T cells	1e-07	2.615e-06	2.64e-07	1.323e-06	2.615e-13	3.492e-13	0.749	0	0.632	NaN
DKK1	LRP6	Activated T cells	Activated T cells	1e-07	6.242e-07	2.64e-07	3.927e-07	6.242e-14	1.037e-13	0.602	0	0.627	NaN
DKK2	KREMEN2	Activated T cells	Activated T cells	1e-07	1e-07	1e-07	1.868e-07	1e-14	1.868e-14	0.535	0	0.717	NaN
DKK2	LRP6	Activated T cells	Activated T cells	1e-07	6.242e-07	1e-07	3.927e-07	6.242e-14	3.927e-14	1.59	0	0.339	NaN
DLK1	NOTCH1	Activated T cells	Activated T cells	1e-07	9.935e-06	4.769e-07	8.468e-06	9.935e-13	4.039e-12	0.246	0	0.707	NaN
DLK1	NOTCH2	Activated T cells	Activated T cells	1e-07	5.385e-05	4.769e-07	2.159e-05	5.385e-12	1.03e-11	0.523	0	0.671	NaN
DLK1	NOTCH3	Activated T cells	Activated T cells	1e-07	1e-07	4.769e-07	2.76e-07	1e-14	1.316e-13	0.076	0	0.626	NaN
DLK1	NOTCH4	Activated T cells	Activated T cells	1e-07	8.182e-07	4.769e-07	1.343e-06	8.182e-14	6.405e-13	0.128	0	0.681	NaN
DLK2	NOTCH1	Activated T cells	Activated T cells	6.669e-07	9.935e-06	4.417e-07	8.468e-06	6.625e-12	3.74e-12	1.771	0	0.421	NaN
DLL1	NOTCH1	Activated T cells	Activated T cells	1.588e-05	9.935e-06	2.477e-05	8.468e-06	1.578e-10	2.098e-10	0.752	0	0.71	NaN
DLL1	NOTCH2	Activated T cells	Activated T cells	1.588e-05	5.385e-05	2.477e-05	2.159e-05	8.552e-10	5.349e-10	1.599	1	0.085	0.319
DLL1	NOTCH3	Activated T cells	Activated T cells	1.588e-05	1e-07	2.477e-05	2.76e-07	1.588e-12	6.838e-12	0.232	0	0.725	NaN
DLL1	NOTCH4	Activated T cells	Activated T cells	1.588e-05	8.182e-07	2.477e-05	1.343e-06	1.299e-11	3.327e-11	0.391	0	0.755	NaN
DLL3	NOTCH1	Activated T cells	Activated T cells	1e-07	9.935e-06	2.374e-07	8.468e-06	9.935e-13	2.011e-12	0.494	0	0.697	NaN
DLL3	NOTCH2	Activated T cells	Activated T cells	1e-07	5.385e-05	2.374e-07	2.159e-05	5.385e-12	5.127e-12	1.05	0	0.617	NaN
DLL3	NOTCH3	Activated T cells	Activated T cells	1e-07	1e-07	2.374e-07	2.76e-07	1e-14	6.554e-14	0.153	0	0.648	NaN
DLL3	NOTCH4	Activated T cells	Activated T cells	1e-07	8.182e-07	2.374e-07	1.343e-06	8.182e-14	3.189e-13	0.257	0	0.687	NaN
DLL4	NOTCH1	Activated T cells	Activated T cells	1e-07	9.935e-06	1e-07	8.468e-06	9.935e-13	8.468e-13	1.173	0	0.336	NaN
DLL4	NOTCH2	Activated T cells	Activated T cells	1e-07	5.385e-05	1e-07	2.159e-05	5.385e-12	2.159e-12	2.494	0	0	NaN
DLL4	NOTCH3	Activated T cells	Activated T cells	1e-07	1e-07	1e-07	2.76e-07	1e-14	2.76e-14	0.362	0	0.722	NaN
DLL4	NOTCH4	Activated T cells	Activated T cells	1e-07	8.182e-07	1e-07	1.343e-06	8.182e-14	1.343e-13	0.609	0	0.687	NaN
DUSP18	CD151	Activated T cells	Activated T cells	7.858e-06	7.844e-05	1.073e-05	6.714e-05	6.164e-10	7.204e-10	0.856	0	0.654	NaN
DUSP18	ITGA1	Activated T cells	Activated T cells	7.858e-06	0.0002493	1.073e-05	0.000146	1.959e-09	1.567e-09	1.251	0	0.369	NaN
DUSP18	ITGA2	Activated T cells	Activated T cells	7.858e-06	9.552e-06	1.073e-05	8.062e-06	7.506e-11	8.65e-11	0.868	0	0.568	NaN
DUSP18	ITGA3	Activated T cells	Activated T cells	7.858e-06	9.638e-06	1.073e-05	7.73e-06	7.574e-11	8.293e-11	0.913	0	0.621	NaN
DUSP18	ITGA6	Activated T cells	Activated T cells	7.858e-06	8.487e-07	1.073e-05	2.807e-06	6.669e-12	3.012e-11	0.221	0	0.842	NaN
DUSP18	ITGA7	Activated T cells	Activated T cells	7.858e-06	5.392e-07	1.073e-05	1e-07	4.237e-12	1.073e-12	3.949	0	0.146	NaN
DUSP18	ITGB1	Activated T cells	Activated T cells	7.858e-06	0.0001106	1.073e-05	0.0001738	8.689e-10	1.865e-09	0.466	0	0.888	NaN
DUSP18	ITGB4	Activated T cells	Activated T cells	7.858e-06	1e-07	1.073e-05	1.746e-06	7.858e-13	1.873e-11	0.042	0	0.849	NaN
DUSP18	RPSA	Activated T cells	Activated T cells	7.858e-06	0.001996	1.073e-05	0.00202	1.569e-08	2.167e-08	0.724	0	0.76	NaN
EBI3	IL27RA	Activated T cells	Activated T cells	5.521e-06	9.938e-05	3.397e-06	5.883e-05	5.486e-10	1.998e-10	2.746	0	0.045	NaN
EBI3	IL6ST	Activated T cells	Activated T cells	5.521e-06	2.898e-05	3.397e-06	2.51e-05	1.6e-10	8.526e-11	1.876	0	0.225	NaN
ECM1	CACHD1	Activated T cells	Activated T cells	1e-07	1e-07	5.507e-07	3.184e-07	1e-14	1.753e-13	0.057	0	0.64	NaN
EDA	EDAR	Activated T cells	Activated T cells	4.188e-07	1e-07	1e-07	1e-07	4.188e-14	1e-14	4.188	0	0.02	NaN
EDIL3	ITGAV	Activated T cells	Activated T cells	1e-07	2.419e-05	1e-07	3.318e-05	2.419e-12	3.318e-12	0.729	0	0.875	NaN
EDIL3	ITGB5	Activated T cells	Activated T cells	1e-07	1e-07	1e-07	1e-07	1e-14	1e-14	1	0	NaN	NaN
EDN1	EDNRA	Activated T cells	Activated T cells	2.748e-06	1e-07	6.306e-07	1e-07	2.748e-13	6.306e-14	4.358	0	0.039	NaN
EDN1	EDNRB	Activated T cells	Activated T cells	2.748e-06	2.604e-07	6.306e-07	1e-07	7.155e-13	6.306e-14	11.347	0	0	NaN
EDN1	KEL	Activated T cells	Activated T cells	2.748e-06	1e-07	6.306e-07	1e-07	2.748e-13	6.306e-14	4.358	0	0.039	NaN
EDN2	EDNRA	Activated T cells	Activated T cells	1e-07	1e-07	1e-07	1e-07	1e-14	1e-14	1	0	NaN	NaN
EDN2	EDNRB	Activated T cells	Activated T cells	1e-07	2.604e-07	1e-07	1e-07	2.604e-14	1e-14	2.604	0	0.038	NaN
EDN2	KEL	Activated T cells	Activated T cells	1e-07	1e-07	1e-07	1e-07	1e-14	1e-14	1	0	NaN	NaN
EDN3	EDNRA	Activated T cells	Activated T cells	1e-07	1e-07	4.4e-07	1e-07	1e-14	4.4e-14	0.227	0	0.728	NaN
EDN3	EDNRB	Activated T cells	Activated T cells	1e-07	2.604e-07	4.4e-07	1e-07	2.604e-14	4.4e-14	0.592	0	0.66	NaN
EDN3	KEL	Activated T cells	Activated T cells	1e-07	1e-07	4.4e-07	1e-07	1e-14	4.4e-14	0.227	0	0.728	NaN
EFEMP1	EGFR	Activated T cells	Activated T cells	7.988e-07	1e-07	1e-07	4.526e-07	7.988e-14	4.526e-14	1.765	0	0.605	NaN
EFEMP2	AQP1	Activated T cells	Activated T cells	1.881e-06	1e-07	8.348e-07	1e-07	1.881e-13	8.348e-14	2.253	0	0.114	NaN
EFEMP2	CATSPER1	Activated T cells	Activated T cells	1.881e-06	1.687e-06	8.348e-07	1.274e-06	3.173e-12	1.063e-12	2.984	0	0.187	NaN
EFEMP2	LINGO1	Activated T cells	Activated T cells	1.881e-06	1e-07	8.348e-07	1e-07	1.881e-13	8.348e-14	2.253	0	0.114	NaN
EFEMP2	PLSCR4	Activated T cells	Activated T cells	1.881e-06	1e-07	8.348e-07	1e-07	1.881e-13	8.348e-14	2.253	0	0.114	NaN
EFNA1	EPHA1	Activated T cells	Activated T cells	1e-07	1.687e-06	2.389e-07	4.14e-06	1.687e-13	9.889e-13	0.171	0	0.777	NaN
EFNA1	EPHA2	Activated T cells	Activated T cells	1e-07	1e-07	2.389e-07	1.047e-06	1e-14	2.501e-13	0.04	0	0.712	NaN
EFNA1	EPHA3	Activated T cells	Activated T cells	1e-07	1e-07	2.389e-07	1e-07	1e-14	2.389e-14	0.419	0	0.742	NaN
EFNA1	EPHA4	Activated T cells	Activated T cells	1e-07	5.147e-06	2.389e-07	9.707e-06	5.147e-13	2.319e-12	0.222	0	0.758	NaN
EFNA1	EPHA5	Activated T cells	Activated T cells	1e-07	1e-07	2.389e-07	1e-07	1e-14	2.389e-14	0.419	0	0.742	NaN
EFNA1	EPHA6	Activated T cells	Activated T cells	1e-07	1e-07	2.389e-07	1e-07	1e-14	2.389e-14	0.419	0	0.742	NaN
EFNA1	EPHA7	Activated T cells	Activated T cells	1e-07	1e-07	2.389e-07	1e-07	1e-14	2.389e-14	0.419	0	0.742	NaN
EFNA1	EPHB1	Activated T cells	Activated T cells	1e-07	1e-07	2.389e-07	1e-07	1e-14	2.389e-14	0.419	0	0.742	NaN
EFNA1	EPHB6	Activated T cells	Activated T cells	1e-07	9.314e-06	2.389e-07	1.975e-05	9.314e-13	4.719e-12	0.197	0	0.789	NaN
EFNA2	EPHA1	Activated T cells	Activated T cells	1e-07	1.687e-06	1e-07	4.14e-06	1.687e-13	4.14e-13	0.408	0	0.885	NaN
EFNA2	EPHA2	Activated T cells	Activated T cells	1e-07	1e-07	1e-07	1.047e-06	1e-14	1.047e-13	0.096	0	0.706	NaN
EFNA2	EPHA3	Activated T cells	Activated T cells	1e-07	1e-07	1e-07	1e-07	1e-14	1e-14	1	0	NaN	NaN
EFNA2	EPHA4	Activated T cells	Activated T cells	1e-07	5.147e-06	1e-07	9.707e-06	5.147e-13	9.707e-13	0.53	0	0.905	NaN
EFNA2	EPHA5	Activated T cells	Activated T cells	1e-07	1e-07	1e-07	1e-07	1e-14	1e-14	1	0	NaN	NaN
EFNA2	EPHA6	Activated T cells	Activated T cells	1e-07	1e-07	1e-07	1e-07	1e-14	1e-14	1	0	NaN	NaN
EFNA2	EPHA7	Activated T cells	Activated T cells	1e-07	1e-07	1e-07	1e-07	1e-14	1e-14	1	0	NaN	NaN
EFNA3	EPHA1	Activated T cells	Activated T cells	1.532e-06	1.687e-06	2.272e-06	4.14e-06	2.584e-12	9.406e-12	0.275	0	0.728	NaN
EFNA3	EPHA2	Activated T cells	Activated T cells	1.532e-06	1e-07	2.272e-06	1.047e-06	1.532e-13	2.379e-12	0.064	0	0.72	NaN
EFNA3	EPHA3	Activated T cells	Activated T cells	1.532e-06	1e-07	2.272e-06	1e-07	1.532e-13	2.272e-13	0.674	0	0.713	NaN
EFNA3	EPHA4	Activated T cells	Activated T cells	1.532e-06	5.147e-06	2.272e-06	9.707e-06	7.885e-12	2.206e-11	0.357	0	0.768	NaN
EFNA3	EPHA5	Activated T cells	Activated T cells	1.532e-06	1e-07	2.272e-06	1e-07	1.532e-13	2.272e-13	0.674	0	0.713	NaN
EFNA3	EPHA6	Activated T cells	Activated T cells	1.532e-06	1e-07	2.272e-06	1e-07	1.532e-13	2.272e-13	0.674	0	0.713	NaN
EFNA3	EPHA7	Activated T cells	Activated T cells	1.532e-06	1e-07	2.272e-06	1e-07	1.532e-13	2.272e-13	0.674	0	0.713	NaN
EFNA3	EPHB1	Activated T cells	Activated T cells	1.532e-06	1e-07	2.272e-06	1e-07	1.532e-13	2.272e-13	0.674	0	0.713	NaN
EFNA3	EPHB6	Activated T cells	Activated T cells	1.532e-06	9.314e-06	2.272e-06	1.975e-05	1.427e-11	4.489e-11	0.318	0	0.766	NaN
EFNA4	EPHA1	Activated T cells	Activated T cells	4.681e-06	1.687e-06	9.826e-06	4.14e-06	7.898e-12	4.068e-11	0.194	0	0.865	NaN
EFNA4	EPHA2	Activated T cells	Activated T cells	4.681e-06	1e-07	9.826e-06	1.047e-06	4.681e-13	1.029e-11	0.046	0	0.711	NaN
EFNA4	EPHA3	Activated T cells	Activated T cells	4.681e-06	1e-07	9.826e-06	1e-07	4.681e-13	9.826e-13	0.476	0	0.922	NaN
EFNA4	EPHA4	Activated T cells	Activated T cells	4.681e-06	5.147e-06	9.826e-06	9.707e-06	2.41e-11	9.538e-11	0.253	0	0.913	NaN
EFNA4	EPHA5	Activated T cells	Activated T cells	4.681e-06	1e-07	9.826e-06	1e-07	4.681e-13	9.826e-13	0.476	0	0.922	NaN
EFNA4	EPHA6	Activated T cells	Activated T cells	4.681e-06	1e-07	9.826e-06	1e-07	4.681e-13	9.826e-13	0.476	0	0.922	NaN
EFNA4	EPHA7	Activated T cells	Activated T cells	4.681e-06	1e-07	9.826e-06	1e-07	4.681e-13	9.826e-13	0.476	0	0.922	NaN
EFNA5	EPHA1	Activated T cells	Activated T cells	1e-07	1.687e-06	5.223e-07	4.14e-06	1.687e-13	2.162e-12	0.078	0	0.71	NaN
EFNA5	EPHA2	Activated T cells	Activated T cells	1e-07	1e-07	5.223e-07	1.047e-06	1e-14	5.469e-13	0.018	0	0.684	NaN
EFNA5	EPHA3	Activated T cells	Activated T cells	1e-07	1e-07	5.223e-07	1e-07	1e-14	5.223e-14	0.191	0	0.735	NaN
EFNA5	EPHA4	Activated T cells	Activated T cells	1e-07	5.147e-06	5.223e-07	9.707e-06	5.147e-13	5.07e-12	0.102	0	0.732	NaN
EFNA5	EPHA5	Activated T cells	Activated T cells	1e-07	1e-07	5.223e-07	1e-07	1e-14	5.223e-14	0.191	0	0.735	NaN
EFNA5	EPHA6	Activated T cells	Activated T cells	1e-07	1e-07	5.223e-07	1e-07	1e-14	5.223e-14	0.191	0	0.735	NaN
EFNA5	EPHA7	Activated T cells	Activated T cells	1e-07	1e-07	5.223e-07	1e-07	1e-14	5.223e-14	0.191	0	0.735	NaN
EFNA5	EPHB1	Activated T cells	Activated T cells	1e-07	1e-07	5.223e-07	1e-07	1e-14	5.223e-14	0.191	0	0.735	NaN
EFNA5	EPHB2	Activated T cells	Activated T cells	1e-07	1e-07	5.223e-07	1e-07	1e-14	5.223e-14	0.191	0	0.735	NaN
EFNA5	EPHB6	Activated T cells	Activated T cells	1e-07	9.314e-06	5.223e-07	1.975e-05	9.314e-13	1.032e-11	0.09	0	0.72	NaN
EFNB1	EPHA4	Activated T cells	Activated T cells	2.074e-06	5.147e-06	2.836e-06	9.707e-06	1.067e-11	2.753e-11	0.388	0	0.725	NaN
EFNB1	EPHA6	Activated T cells	Activated T cells	2.074e-06	1e-07	2.836e-06	1e-07	2.074e-13	2.836e-13	0.731	0	0.66	NaN
EFNB1	EPHB1	Activated T cells	Activated T cells	2.074e-06	1e-07	2.836e-06	1e-07	2.074e-13	2.836e-13	0.731	0	0.66	NaN
EFNB1	EPHB2	Activated T cells	Activated T cells	2.074e-06	1e-07	2.836e-06	1e-07	2.074e-13	2.836e-13	0.731	0	0.66	NaN
EFNB1	EPHB3	Activated T cells	Activated T cells	2.074e-06	1e-07	2.836e-06	1e-07	2.074e-13	2.836e-13	0.731	0	0.66	NaN
EFNB1	EPHB4	Activated T cells	Activated T cells	2.074e-06	1e-07	2.836e-06	4.839e-07	2.074e-13	1.372e-12	0.151	0	0.695	NaN
EFNB1	EPHB6	Activated T cells	Activated T cells	2.074e-06	9.314e-06	2.836e-06	1.975e-05	1.931e-11	5.602e-11	0.345	0	0.793	NaN
EFNB1	ERBB2	Activated T cells	Activated T cells	2.074e-06	2.043e-06	2.836e-06	3.139e-06	4.236e-12	8.9e-12	0.476	0	0.641	NaN
EFNB2	EPHA3	Activated T cells	Activated T cells	2.771e-05	1e-07	1.143e-05	1e-07	2.771e-12	1.143e-12	2.424	0	0.001	NaN
EFNB2	EPHA4	Activated T cells	Activated T cells	2.771e-05	5.147e-06	1.143e-05	9.707e-06	1.427e-10	1.11e-10	1.285	0	0.285	NaN
EFNB2	EPHA6	Activated T cells	Activated T cells	2.771e-05	1e-07	1.143e-05	1e-07	2.771e-12	1.143e-12	2.424	0	0.001	NaN
EFNB2	EPHB1	Activated T cells	Activated T cells	2.771e-05	1e-07	1.143e-05	1e-07	2.771e-12	1.143e-12	2.424	0	0.001	NaN
EFNB2	EPHB2	Activated T cells	Activated T cells	2.771e-05	1e-07	1.143e-05	1e-07	2.771e-12	1.143e-12	2.424	0	0.001	NaN
EFNB2	EPHB3	Activated T cells	Activated T cells	2.771e-05	1e-07	1.143e-05	1e-07	2.771e-12	1.143e-12	2.424	0	0.001	NaN
EFNB2	EPHB4	Activated T cells	Activated T cells	2.771e-05	1e-07	1.143e-05	4.839e-07	2.771e-12	5.533e-12	0.501	0	0.69	NaN
EFNB2	EPHB6	Activated T cells	Activated T cells	2.771e-05	9.314e-06	1.143e-05	1.975e-05	2.581e-10	2.259e-10	1.143	0	0.464	NaN
EFNB2	GRM1	Activated T cells	Activated T cells	2.771e-05	1e-07	1.143e-05	1e-07	2.771e-12	1.143e-12	2.424	0	0.001	NaN
EFNB2	PECAM1	Activated T cells	Activated T cells	2.771e-05	4.907e-06	1.143e-05	3.249e-06	1.36e-10	3.715e-11	3.66	0	0.001	NaN
EFNB2	RHBDL2	Activated T cells	Activated T cells	2.771e-05	1e-07	1.143e-05	1e-07	2.771e-12	1.143e-12	2.424	0	0.001	NaN
EFNB3	EPHA4	Activated T cells	Activated T cells	1e-07	5.147e-06	1e-07	9.707e-06	5.147e-13	9.707e-13	0.53	0	0.905	NaN
EFNB3	EPHB1	Activated T cells	Activated T cells	1e-07	1e-07	1e-07	1e-07	1e-14	1e-14	1	0	NaN	NaN
EFNB3	EPHB2	Activated T cells	Activated T cells	1e-07	1e-07	1e-07	1e-07	1e-14	1e-14	1	0	NaN	NaN
EFNB3	EPHB3	Activated T cells	Activated T cells	1e-07	1e-07	1e-07	1e-07	1e-14	1e-14	1	0	NaN	NaN
EFNB3	EPHB4	Activated T cells	Activated T cells	1e-07	1e-07	1e-07	4.839e-07	1e-14	4.839e-14	0.207	0	0.74	NaN
EFNB3	EPHB6	Activated T cells	Activated T cells	1e-07	9.314e-06	1e-07	1.975e-05	9.314e-13	1.975e-12	0.471	0	0.974	NaN
EFNB3	RHBDL2	Activated T cells	Activated T cells	1e-07	1e-07	1e-07	1e-07	1e-14	1e-14	1	0	NaN	NaN
EGFL8	NCR3	Activated T cells	Activated T cells	5.055e-07	2.22e-05	3.806e-06	2.732e-05	1.122e-11	1.04e-10	0.108	0	0.883	NaN
EGF	CAV1	Activated T cells	Activated T cells	1e-07	1.23e-06	1e-07	4.686e-07	1.23e-13	4.686e-14	2.626	0	0.139	NaN
EGF	EGFR	Activated T cells	Activated T cells	1e-07	1e-07	1e-07	4.526e-07	1e-14	4.526e-14	0.221	0	0.722	NaN
EGF	ERBB2	Activated T cells	Activated T cells	1e-07	2.043e-06	1e-07	3.139e-06	2.043e-13	3.139e-13	0.651	0	0.777	NaN
EGF	ERBB3	Activated T cells	Activated T cells	1e-07	1.641e-06	1e-07	2.015e-06	1.641e-13	2.015e-13	0.814	0	0.684	NaN
EGF	ERBB4	Activated T cells	Activated T cells	1e-07	1e-07	1e-07	1e-07	1e-14	1e-14	1	0	NaN	NaN
EPGN	EGFR	Activated T cells	Activated T cells	1e-07	1e-07	1e-07	4.526e-07	1e-14	4.526e-14	0.221	0	0.722	NaN
EREG	EGFR	Activated T cells	Activated T cells	1.771e-06	1e-07	4.077e-06	4.526e-07	1.771e-13	1.845e-12	0.096	0	0.659	NaN
EREG	ERBB2	Activated T cells	Activated T cells	1.771e-06	2.043e-06	4.077e-06	3.139e-06	3.618e-12	1.28e-11	0.283	0	0.7	NaN
EREG	ERBB3	Activated T cells	Activated T cells	1.771e-06	1.641e-06	4.077e-06	2.015e-06	2.907e-12	8.216e-12	0.354	0	0.675	NaN
EREG	ERBB4	Activated T cells	Activated T cells	1.771e-06	1e-07	4.077e-06	1e-07	1.771e-13	4.077e-13	0.434	0	0.71	NaN
F10	F3	Activated T cells	Activated T cells	1e-07	1e-07	1e-07	4.505e-07	1e-14	4.505e-14	0.222	0	0.709	NaN
F10	ITGAM	Activated T cells	Activated T cells	1e-07	5.777e-07	1e-07	1.183e-06	5.777e-14	1.183e-13	0.488	0	0.689	NaN
F10	ITGB2	Activated T cells	Activated T cells	1e-07	1.722e-05	1e-07	1.751e-05	1.722e-12	1.751e-12	0.983	0	0.5	NaN
F11	GP1BA	Activated T cells	Activated T cells	1e-07	7.678e-07	1e-07	2.153e-06	7.678e-14	2.153e-13	0.357	0	0.834	NaN
F12	CD93	Activated T cells	Activated T cells	9.85e-07	3.848e-06	3.646e-07	1.91e-06	3.79e-12	6.966e-13	5.441	0	0.265	NaN
F12	GP1BA	Activated T cells	Activated T cells	9.85e-07	7.678e-07	3.646e-07	2.153e-06	7.563e-13	7.851e-13	0.963	0	0.582	NaN
F13A1	ITGA4	Activated T cells	Activated T cells	1e-07	0.000107	1e-07	6.779e-05	1.07e-11	6.779e-12	1.578	0	0	NaN
F13A1	ITGA9	Activated T cells	Activated T cells	1e-07	2.274e-07	1e-07	1e-07	2.274e-14	1e-14	2.274	0	0.034	NaN
F13A1	ITGB1	Activated T cells	Activated T cells	1e-07	0.0001106	1e-07	0.0001738	1.106e-11	1.738e-11	0.636	0	1	NaN
F2	F2R	Activated T cells	Activated T cells	1e-07	1.435e-05	1e-07	1.866e-05	1.435e-12	1.866e-12	0.769	0	0.767	NaN
F2	F2RL1	Activated T cells	Activated T cells	1e-07	2.273e-07	1e-07	2.908e-06	2.273e-14	2.908e-13	0.078	0	0.833	NaN
F2	F2RL2	Activated T cells	Activated T cells	1e-07	1e-07	1e-07	2.727e-07	1e-14	2.727e-14	0.367	0	0.733	NaN
F2	F2RL3	Activated T cells	Activated T cells	1e-07	2.319e-06	1e-07	6.643e-07	2.319e-13	6.643e-14	3.491	0	0.006	NaN
F2	GP1BA	Activated T cells	Activated T cells	1e-07	7.678e-07	1e-07	2.153e-06	7.678e-14	2.153e-13	0.357	0	0.834	NaN
F2	ITGA2B	Activated T cells	Activated T cells	1e-07	1e-07	1e-07	2.221e-07	1e-14	2.221e-14	0.45	0	0.733	NaN
F2	THBD	Activated T cells	Activated T cells	1e-07	1e-07	1e-07	3.851e-07	1e-14	3.851e-14	0.26	0	0.797	NaN
F7	F3	Activated T cells	Activated T cells	1e-07	1e-07	6.458e-07	4.505e-07	1e-14	2.909e-13	0.034	0	0.654	NaN
F8	ASGR2	Activated T cells	Activated T cells	7.488e-07	1e-07	2.728e-07	1e-07	7.488e-14	2.728e-14	2.744	0	0.152	NaN
F8	LDLR	Activated T cells	Activated T cells	7.488e-07	4.653e-05	2.728e-07	2.691e-05	3.484e-11	7.343e-12	4.744	0	0.012	NaN
F8	LRP1	Activated T cells	Activated T cells	7.488e-07	4.27e-07	2.728e-07	5.971e-07	3.197e-13	1.629e-13	1.963	0	0.43	NaN
FARP2	PLXNA1	Activated T cells	Activated T cells	1.535e-05	3.369e-06	1.014e-05	4.386e-06	5.171e-11	4.448e-11	1.163	0	0.473	NaN
FARP2	PLXNA2	Activated T cells	Activated T cells	1.535e-05	1e-07	1.014e-05	1.435e-07	1.535e-12	1.455e-12	1.055	0	0.575	NaN
FARP2	PLXNA3	Activated T cells	Activated T cells	1.535e-05	2.38e-05	1.014e-05	2.286e-05	3.654e-10	2.319e-10	1.576	1	0.19	0.596
FARP2	PLXNA4	Activated T cells	Activated T cells	1.535e-05	9.906e-07	1.014e-05	5.324e-07	1.52e-11	5.399e-12	2.816	0	0.355	NaN
FASLG	FAS	Activated T cells	Activated T cells	6.963e-05	4.729e-05	2.429e-05	3.719e-05	3.293e-09	9.033e-10	3.645	1	0	0
FASLG	TNFRSF1A	Activated T cells	Activated T cells	6.963e-05	4.46e-05	2.429e-05	4.748e-05	3.105e-09	1.153e-09	2.693	1	0	0
FASLG	TNFRSF6B	Activated T cells	Activated T cells	6.963e-05	1e-07	2.429e-05	1e-07	6.963e-12	2.429e-12	2.867	0	0	NaN
FAT4	DCHS1	Activated T cells	Activated T cells	4.188e-07	5.182e-07	1e-07	1.187e-06	2.17e-13	1.187e-13	1.828	0	0.493	NaN
FBLN1	ITGB1	Activated T cells	Activated T cells	6.907e-07	0.0001106	1e-07	0.0001738	7.637e-11	1.738e-11	4.394	0	0.198	NaN
FBLN2	ITGB3	Activated T cells	Activated T cells	1e-07	1e-07	4.957e-06	1e-07	1e-14	4.957e-13	0.02	0	0.965	NaN
FBN1	ITGA5	Activated T cells	Activated T cells	1.31e-06	1.324e-05	1e-07	2.105e-05	1.734e-11	2.105e-12	8.239	0	0.095	NaN
FBN1	ITGAV	Activated T cells	Activated T cells	1.31e-06	2.419e-05	1e-07	3.318e-05	3.168e-11	3.318e-12	9.548	0	0.048	NaN
FBN1	ITGB1	Activated T cells	Activated T cells	1.31e-06	0.0001106	1e-07	0.0001738	1.448e-10	1.738e-11	8.332	0	0.08	NaN
FBN1	ITGB3	Activated T cells	Activated T cells	1.31e-06	1e-07	1e-07	1e-07	1.31e-13	1e-14	13.097	0	0.006	NaN
FBN1	ITGB6	Activated T cells	Activated T cells	1.31e-06	1.275e-06	1e-07	1e-07	1.669e-12	1e-14	166.943	0	0	NaN
FGA	CDH5	Activated T cells	Activated T cells	1e-07	1e-07	1e-07	1e-07	1e-14	1e-14	1	0	NaN	NaN
FGA	ITGA2B	Activated T cells	Activated T cells	1e-07	1e-07	1e-07	2.221e-07	1e-14	2.221e-14	0.45	0	0.733	NaN
FGA	ITGA5	Activated T cells	Activated T cells	1e-07	1.324e-05	1e-07	2.105e-05	1.324e-12	2.105e-12	0.629	0	0.916	NaN
FGA	ITGAD	Activated T cells	Activated T cells	1e-07	1e-07	1e-07	1e-07	1e-14	1e-14	1	0	NaN	NaN
FGA	ITGAM	Activated T cells	Activated T cells	1e-07	5.777e-07	1e-07	1.183e-06	5.777e-14	1.183e-13	0.488	0	0.689	NaN
FGA	ITGAV	Activated T cells	Activated T cells	1e-07	2.419e-05	1e-07	3.318e-05	2.419e-12	3.318e-12	0.729	0	0.875	NaN
FGA	ITGAX	Activated T cells	Activated T cells	1e-07	6.658e-06	1e-07	8.724e-06	6.658e-13	8.724e-13	0.763	0	0.735	NaN
FGA	ITGB1	Activated T cells	Activated T cells	1e-07	0.0001106	1e-07	0.0001738	1.106e-11	1.738e-11	0.636	0	1	NaN
FGA	ITGB2	Activated T cells	Activated T cells	1e-07	1.722e-05	1e-07	1.751e-05	1.722e-12	1.751e-12	0.983	0	0.5	NaN
FGA	ITGB3	Activated T cells	Activated T cells	1e-07	1e-07	1e-07	1e-07	1e-14	1e-14	1	0	NaN	NaN
FGA	PLAUR	Activated T cells	Activated T cells	1e-07	4.607e-06	1e-07	1.09e-05	4.607e-13	1.09e-12	0.423	0	0.941	NaN
FGB	ITGA2B	Activated T cells	Activated T cells	1e-07	1e-07	1e-07	2.221e-07	1e-14	2.221e-14	0.45	0	0.733	NaN
FGB	ITGA5	Activated T cells	Activated T cells	1e-07	1.324e-05	1e-07	2.105e-05	1.324e-12	2.105e-12	0.629	0	0.916	NaN
FGB	ITGAM	Activated T cells	Activated T cells	1e-07	5.777e-07	1e-07	1.183e-06	5.777e-14	1.183e-13	0.488	0	0.689	NaN
FGB	ITGAV	Activated T cells	Activated T cells	1e-07	2.419e-05	1e-07	3.318e-05	2.419e-12	3.318e-12	0.729	0	0.875	NaN
FGB	ITGB1	Activated T cells	Activated T cells	1e-07	0.0001106	1e-07	0.0001738	1.106e-11	1.738e-11	0.636	0	1	NaN
FGB	ITGB2	Activated T cells	Activated T cells	1e-07	1.722e-05	1e-07	1.751e-05	1.722e-12	1.751e-12	0.983	0	0.5	NaN
FGF10	FGFR1	Activated T cells	Activated T cells	1e-07	1.195e-06	1e-07	5.266e-06	1.195e-13	5.266e-13	0.227	0	0.929	NaN
FGF10	FGFR2	Activated T cells	Activated T cells	1e-07	1e-07	1e-07	6.101e-07	1e-14	6.101e-14	0.164	0	0.693	NaN
FGF10	FGFR3	Activated T cells	Activated T cells	1e-07	5.222e-07	1e-07	1e-07	5.222e-14	1e-14	5.222	0	0.055	NaN
FGF10	FGFR4	Activated T cells	Activated T cells	1e-07	5.678e-07	1e-07	2.669e-07	5.678e-14	2.669e-14	2.127	0	0.433	NaN
FGF11	FGFR1	Activated T cells	Activated T cells	1.278e-06	1.195e-06	1e-07	5.266e-06	1.528e-12	5.266e-13	2.902	0	0.326	NaN
FGF11	FGFR2	Activated T cells	Activated T cells	1.278e-06	1e-07	1e-07	6.101e-07	1.278e-13	6.101e-14	2.095	0	0.481	NaN
FGF11	FGFR3	Activated T cells	Activated T cells	1.278e-06	5.222e-07	1e-07	1e-07	6.676e-13	1e-14	66.76	0	0	NaN
FGF11	FGFR4	Activated T cells	Activated T cells	1.278e-06	5.678e-07	1e-07	2.669e-07	7.258e-13	2.669e-14	27.196	0	0	NaN
FGF12	FGFR1	Activated T cells	Activated T cells	1e-07	1.195e-06	1e-07	5.266e-06	1.195e-13	5.266e-13	0.227	0	0.929	NaN
FGF12	FGFR2	Activated T cells	Activated T cells	1e-07	1e-07	1e-07	6.101e-07	1e-14	6.101e-14	0.164	0	0.693	NaN
FGF12	FGFR3	Activated T cells	Activated T cells	1e-07	5.222e-07	1e-07	1e-07	5.222e-14	1e-14	5.222	0	0.055	NaN
FGF12	FGFR4	Activated T cells	Activated T cells	1e-07	5.678e-07	1e-07	2.669e-07	5.678e-14	2.669e-14	2.127	0	0.433	NaN
FGF13	EGFR	Activated T cells	Activated T cells	1e-07	1e-07	1e-07	4.526e-07	1e-14	4.526e-14	0.221	0	0.722	NaN
FGF13	FGFR1	Activated T cells	Activated T cells	1e-07	1.195e-06	1e-07	5.266e-06	1.195e-13	5.266e-13	0.227	0	0.929	NaN
FGF13	FGFR2	Activated T cells	Activated T cells	1e-07	1e-07	1e-07	6.101e-07	1e-14	6.101e-14	0.164	0	0.693	NaN
FGF13	FGFR3	Activated T cells	Activated T cells	1e-07	5.222e-07	1e-07	1e-07	5.222e-14	1e-14	5.222	0	0.055	NaN
FGF13	FGFR4	Activated T cells	Activated T cells	1e-07	5.678e-07	1e-07	2.669e-07	5.678e-14	2.669e-14	2.127	0	0.433	NaN
FGF13	SCN5A	Activated T cells	Activated T cells	1e-07	1e-07	1e-07	1e-07	1e-14	1e-14	1	0	NaN	NaN
FGF13	SCN8A	Activated T cells	Activated T cells	1e-07	1e-07	1e-07	1e-07	1e-14	1e-14	1	0	NaN	NaN
FGF14	FGFR1	Activated T cells	Activated T cells	1e-07	1.195e-06	1e-07	5.266e-06	1.195e-13	5.266e-13	0.227	0	0.929	NaN
FGF14	FGFR2	Activated T cells	Activated T cells	1e-07	1e-07	1e-07	6.101e-07	1e-14	6.101e-14	0.164	0	0.693	NaN
FGF14	FGFR3	Activated T cells	Activated T cells	1e-07	5.222e-07	1e-07	1e-07	5.222e-14	1e-14	5.222	0	0.055	NaN
FGF14	FGFR4	Activated T cells	Activated T cells	1e-07	5.678e-07	1e-07	2.669e-07	5.678e-14	2.669e-14	2.127	0	0.433	NaN
FGF16	FGFR1	Activated T cells	Activated T cells	1e-07	1.195e-06	1e-07	5.266e-06	1.195e-13	5.266e-13	0.227	0	0.929	NaN
FGF16	FGFR2	Activated T cells	Activated T cells	1e-07	1e-07	1e-07	6.101e-07	1e-14	6.101e-14	0.164	0	0.693	NaN
FGF16	FGFR3	Activated T cells	Activated T cells	1e-07	5.222e-07	1e-07	1e-07	5.222e-14	1e-14	5.222	0	0.055	NaN
FGF16	FGFR4	Activated T cells	Activated T cells	1e-07	5.678e-07	1e-07	2.669e-07	5.678e-14	2.669e-14	2.127	0	0.433	NaN
FGF17	FGFR1	Activated T cells	Activated T cells	1e-07	1.195e-06	1e-07	5.266e-06	1.195e-13	5.266e-13	0.227	0	0.929	NaN
FGF17	FGFR2	Activated T cells	Activated T cells	1e-07	1e-07	1e-07	6.101e-07	1e-14	6.101e-14	0.164	0	0.693	NaN
FGF17	FGFR3	Activated T cells	Activated T cells	1e-07	5.222e-07	1e-07	1e-07	5.222e-14	1e-14	5.222	0	0.055	NaN
FGF17	FGFR4	Activated T cells	Activated T cells	1e-07	5.678e-07	1e-07	2.669e-07	5.678e-14	2.669e-14	2.127	0	0.433	NaN
FGF18	FGFR1	Activated T cells	Activated T cells	1e-07	1.195e-06	2.15e-06	5.266e-06	1.195e-13	1.132e-11	0.011	0	0.701	NaN
FGF18	FGFR2	Activated T cells	Activated T cells	1e-07	1e-07	2.15e-06	6.101e-07	1e-14	1.312e-12	0.008	0	0.678	NaN
FGF18	FGFR3	Activated T cells	Activated T cells	1e-07	5.222e-07	2.15e-06	1e-07	5.222e-14	2.15e-13	0.243	0	0.677	NaN
FGF18	FGFR4	Activated T cells	Activated T cells	1e-07	5.678e-07	2.15e-06	2.669e-07	5.678e-14	5.738e-13	0.099	0	0.652	NaN
FGF19	FGFR1	Activated T cells	Activated T cells	1e-07	1.195e-06	4.516e-07	5.266e-06	1.195e-13	2.378e-12	0.05	0	0.736	NaN
FGF19	FGFR2	Activated T cells	Activated T cells	1e-07	1e-07	4.516e-07	6.101e-07	1e-14	2.755e-13	0.036	0	0.62	NaN
FGF19	FGFR3	Activated T cells	Activated T cells	1e-07	5.222e-07	4.516e-07	1e-07	5.222e-14	4.516e-14	1.156	0	0.649	NaN
FGF19	FGFR4	Activated T cells	Activated T cells	1e-07	5.678e-07	4.516e-07	2.669e-07	5.678e-14	1.205e-13	0.471	0	0.633	NaN
FGF19	KLB	Activated T cells	Activated T cells	1e-07	6.116e-07	4.516e-07	7.886e-07	6.116e-14	3.561e-13	0.172	0	0.589	NaN
FGF1	CD44	Activated T cells	Activated T cells	1e-07	0.0004363	1e-07	0.0004295	4.363e-11	4.295e-11	1.016	0	0.451	NaN
FGF1	EGFR	Activated T cells	Activated T cells	1e-07	1e-07	1e-07	4.526e-07	1e-14	4.526e-14	0.221	0	0.722	NaN
FGF1	FGFR1	Activated T cells	Activated T cells	1e-07	1.195e-06	1e-07	5.266e-06	1.195e-13	5.266e-13	0.227	0	0.929	NaN
FGF1	FGFR2	Activated T cells	Activated T cells	1e-07	1e-07	1e-07	6.101e-07	1e-14	6.101e-14	0.164	0	0.693	NaN
FGF1	FGFR3	Activated T cells	Activated T cells	1e-07	5.222e-07	1e-07	1e-07	5.222e-14	1e-14	5.222	0	0.055	NaN
FGF1	FGFR4	Activated T cells	Activated T cells	1e-07	5.678e-07	1e-07	2.669e-07	5.678e-14	2.669e-14	2.127	0	0.433	NaN
FGF1	FGFRL1	Activated T cells	Activated T cells	1e-07	6.056e-06	1e-07	1.069e-05	6.056e-13	1.069e-12	0.567	0	0.917	NaN
FGF1	NRP1	Activated T cells	Activated T cells	1e-07	8.573e-07	1e-07	1.142e-06	8.573e-14	1.142e-13	0.751	0	0.617	NaN
FGF20	FGFR4	Activated T cells	Activated T cells	1e-07	5.678e-07	1e-07	2.669e-07	5.678e-14	2.669e-14	2.127	0	0.433	NaN
FGF22	FGFR2	Activated T cells	Activated T cells	3.78e-06	1e-07	3.121e-06	6.101e-07	3.78e-13	1.904e-12	0.199	0	0.671	NaN
FGF23	FGFR1	Activated T cells	Activated T cells	1e-07	1.195e-06	1e-07	5.266e-06	1.195e-13	5.266e-13	0.227	0	0.929	NaN
FGF23	FGFR2	Activated T cells	Activated T cells	1e-07	1e-07	1e-07	6.101e-07	1e-14	6.101e-14	0.164	0	0.693	NaN
FGF23	FGFR3	Activated T cells	Activated T cells	1e-07	5.222e-07	1e-07	1e-07	5.222e-14	1e-14	5.222	0	0.055	NaN
FGF23	FGFR4	Activated T cells	Activated T cells	1e-07	5.678e-07	1e-07	2.669e-07	5.678e-14	2.669e-14	2.127	0	0.433	NaN
FGF23	PHEX	Activated T cells	Activated T cells	1e-07	1e-07	1e-07	5.509e-07	1e-14	5.509e-14	0.182	0	0.696	NaN
FGF2	CD44	Activated T cells	Activated T cells	6.277e-07	0.0004363	1e-07	0.0004295	2.739e-10	4.295e-11	6.377	0	0.036	NaN
FGF2	FGFR1	Activated T cells	Activated T cells	6.277e-07	1.195e-06	1e-07	5.266e-06	7.503e-13	5.266e-13	1.425	0	0.558	NaN
FGF2	FGFR2	Activated T cells	Activated T cells	6.277e-07	1e-07	1e-07	6.101e-07	6.277e-14	6.101e-14	1.029	0	0.555	NaN
FGF2	FGFR3	Activated T cells	Activated T cells	6.277e-07	5.222e-07	1e-07	1e-07	3.278e-13	1e-14	32.781	0	0	NaN
FGF2	FGFR4	Activated T cells	Activated T cells	6.277e-07	5.678e-07	1e-07	2.669e-07	3.564e-13	2.669e-14	13.354	0	0.057	NaN
FGF2	FGFRL1	Activated T cells	Activated T cells	6.277e-07	6.056e-06	1e-07	1.069e-05	3.802e-12	1.069e-12	3.556	0	0.276	NaN
FGF2	GPC4	Activated T cells	Activated T cells	6.277e-07	1e-07	1e-07	1e-07	6.277e-14	1e-14	6.277	0	0.034	NaN
FGF2	NRP1	Activated T cells	Activated T cells	6.277e-07	8.573e-07	1e-07	1.142e-06	5.381e-13	1.142e-13	4.712	0	0.373	NaN
FGF2	SDC1	Activated T cells	Activated T cells	6.277e-07	1.02e-06	1e-07	2.521e-07	6.403e-13	2.521e-14	25.402	0	0.018	NaN
FGF2	SDC2	Activated T cells	Activated T cells	6.277e-07	1e-07	1e-07	9.001e-07	6.277e-14	9.001e-14	0.697	0	0.638	NaN
FGF2	SDC3	Activated T cells	Activated T cells	6.277e-07	1e-07	1e-07	1e-07	6.277e-14	1e-14	6.277	0	0.034	NaN
FGF2	SDC4	Activated T cells	Activated T cells	6.277e-07	3.117e-05	1e-07	1.696e-05	1.956e-11	1.696e-12	11.536	0	0.001	NaN
FGF5	FGFR1	Activated T cells	Activated T cells	1e-07	1.195e-06	1e-07	5.266e-06	1.195e-13	5.266e-13	0.227	0	0.929	NaN
FGF5	FGFR2	Activated T cells	Activated T cells	1e-07	1e-07	1e-07	6.101e-07	1e-14	6.101e-14	0.164	0	0.693	NaN
FGF5	FGFR3	Activated T cells	Activated T cells	1e-07	5.222e-07	1e-07	1e-07	5.222e-14	1e-14	5.222	0	0.055	NaN
FGF5	FGFR4	Activated T cells	Activated T cells	1e-07	5.678e-07	1e-07	2.669e-07	5.678e-14	2.669e-14	2.127	0	0.433	NaN
FGF7	FGFR1	Activated T cells	Activated T cells	1.859e-06	1.195e-06	2.092e-06	5.266e-06	2.222e-12	1.102e-11	0.202	0	0.833	NaN
FGF7	FGFR2	Activated T cells	Activated T cells	1.859e-06	1e-07	2.092e-06	6.101e-07	1.859e-13	1.277e-12	0.146	0	0.673	NaN
FGF7	FGFR3	Activated T cells	Activated T cells	1.859e-06	5.222e-07	2.092e-06	1e-07	9.709e-13	2.092e-13	4.64	0	0.167	NaN
FGF7	FGFR4	Activated T cells	Activated T cells	1.859e-06	5.678e-07	2.092e-06	2.669e-07	1.056e-12	5.584e-13	1.89	0	0.384	NaN
FGF7	NRP1	Activated T cells	Activated T cells	1.859e-06	8.573e-07	2.092e-06	1.142e-06	1.594e-12	2.389e-12	0.667	0	0.613	NaN
FGF9	FGFR1	Activated T cells	Activated T cells	2.222e-06	1.195e-06	2.608e-07	5.266e-06	2.656e-12	1.373e-12	1.934	0	0.47	NaN
FGF9	FGFR2	Activated T cells	Activated T cells	2.222e-06	1e-07	2.608e-07	6.101e-07	2.222e-13	1.591e-13	1.397	0	0.573	NaN
FGF9	FGFR3	Activated T cells	Activated T cells	2.222e-06	5.222e-07	2.608e-07	1e-07	1.16e-12	2.608e-14	44.495	0	0	NaN
FGF9	FGFR4	Activated T cells	Activated T cells	2.222e-06	5.678e-07	2.608e-07	2.669e-07	1.261e-12	6.959e-14	18.126	0	0.06	NaN
FGG	ITGA2B	Activated T cells	Activated T cells	1e-07	1e-07	1e-07	2.221e-07	1e-14	2.221e-14	0.45	0	0.733	NaN
FGG	ITGA5	Activated T cells	Activated T cells	1e-07	1.324e-05	1e-07	2.105e-05	1.324e-12	2.105e-12	0.629	0	0.916	NaN
FGG	ITGAV	Activated T cells	Activated T cells	1e-07	2.419e-05	1e-07	3.318e-05	2.419e-12	3.318e-12	0.729	0	0.875	NaN
FGG	ITGB1	Activated T cells	Activated T cells	1e-07	0.0001106	1e-07	0.0001738	1.106e-11	1.738e-11	0.636	0	1	NaN
FGG	ITGB2	Activated T cells	Activated T cells	1e-07	1.722e-05	1e-07	1.751e-05	1.722e-12	1.751e-12	0.983	0	0.5	NaN
FLT3LG	FLT3	Activated T cells	Activated T cells	3.802e-05	1e-07	3.191e-05	1e-07	3.802e-12	3.191e-12	1.191	0	0.202	NaN
FN1	C5AR1	Activated T cells	Activated T cells	1e-07	2.263e-07	2.81e-07	6.465e-07	2.263e-14	1.817e-13	0.125	0	0.709	NaN
FN1	CD44	Activated T cells	Activated T cells	1e-07	0.0004363	2.81e-07	0.0004295	4.363e-11	1.207e-10	0.362	0	0.763	NaN
FN1	CD79A	Activated T cells	Activated T cells	1e-07	2.778e-06	2.81e-07	6.279e-06	2.778e-13	1.765e-12	0.157	0	0.754	NaN
FN1	COL13A1	Activated T cells	Activated T cells	1e-07	1e-07	2.81e-07	1e-07	1e-14	2.81e-14	0.356	0	0.766	NaN
FN1	FLT4	Activated T cells	Activated T cells	1e-07	2.087e-06	2.81e-07	3.794e-06	2.087e-13	1.066e-12	0.196	0	0.711	NaN
FN1	IL17RC	Activated T cells	Activated T cells	1e-07	5.015e-07	2.81e-07	1.43e-06	5.015e-14	4.019e-13	0.125	0	0.682	NaN
FN1	ITGA2	Activated T cells	Activated T cells	1e-07	9.552e-06	2.81e-07	8.062e-06	9.552e-13	2.266e-12	0.422	0	0.712	NaN
FN1	ITGA2B	Activated T cells	Activated T cells	1e-07	1e-07	2.81e-07	2.221e-07	1e-14	6.241e-14	0.16	0	0.727	NaN
FN1	ITGA3	Activated T cells	Activated T cells	1e-07	9.638e-06	2.81e-07	7.73e-06	9.638e-13	2.172e-12	0.444	0	0.721	NaN
FN1	ITGA4	Activated T cells	Activated T cells	1e-07	0.000107	2.81e-07	6.779e-05	1.07e-11	1.905e-11	0.561	0	0.703	NaN
FN1	ITGA5	Activated T cells	Activated T cells	1e-07	1.324e-05	2.81e-07	2.105e-05	1.324e-12	5.915e-12	0.224	0	0.752	NaN
FN1	ITGA6	Activated T cells	Activated T cells	1e-07	8.487e-07	2.81e-07	2.807e-06	8.487e-14	7.89e-13	0.108	0	0.753	NaN
FN1	ITGA8	Activated T cells	Activated T cells	1e-07	1e-07	2.81e-07	1e-07	1e-14	2.81e-14	0.356	0	0.766	NaN
FN1	ITGA9	Activated T cells	Activated T cells	1e-07	2.274e-07	2.81e-07	1e-07	2.274e-14	2.81e-14	0.809	0	0.606	NaN
FN1	ITGAV	Activated T cells	Activated T cells	1e-07	2.419e-05	2.81e-07	3.318e-05	2.419e-12	9.324e-12	0.259	0	0.78	NaN
FN1	ITGB1	Activated T cells	Activated T cells	1e-07	0.0001106	2.81e-07	0.0001738	1.106e-11	4.884e-11	0.226	0	0.795	NaN
FN1	ITGB3	Activated T cells	Activated T cells	1e-07	1e-07	2.81e-07	1e-07	1e-14	2.81e-14	0.356	0	0.766	NaN
FN1	ITGB6	Activated T cells	Activated T cells	1e-07	1.275e-06	2.81e-07	1e-07	1.275e-13	2.81e-14	4.536	0	0.49	NaN
FN1	ITGB7	Activated T cells	Activated T cells	1e-07	0.0001265	2.81e-07	7.93e-05	1.265e-11	2.228e-11	0.567	0	0.709	NaN
FN1	ITGB8	Activated T cells	Activated T cells	1e-07	6.664e-06	2.81e-07	5.784e-07	6.664e-13	1.625e-13	4.1	0	0.195	NaN
FN1	MAG	Activated T cells	Activated T cells	1e-07	1e-07	2.81e-07	1.632e-06	1e-14	4.586e-13	0.022	0	0.693	NaN
FN1	NT5E	Activated T cells	Activated T cells	1e-07	3.788e-06	2.81e-07	3.202e-06	3.788e-13	8.997e-13	0.421	0	0.674	NaN
FN1	PLAUR	Activated T cells	Activated T cells	1e-07	4.607e-06	2.81e-07	1.09e-05	4.607e-13	3.063e-12	0.15	0	0.803	NaN
FN1	ROBO4	Activated T cells	Activated T cells	1e-07	3.994e-07	2.81e-07	1e-07	3.994e-14	2.81e-14	1.421	0	0.583	NaN
FN1	SDC2	Activated T cells	Activated T cells	1e-07	1e-07	2.81e-07	9.001e-07	1e-14	2.53e-13	0.04	0	0.616	NaN
FN1	TMPRSS6	Activated T cells	Activated T cells	1e-07	3.02e-07	2.81e-07	1e-07	3.02e-14	2.81e-14	1.075	0	0.559	NaN
FN1	TNFRSF11B	Activated T cells	Activated T cells	1e-07	1e-07	2.81e-07	1.695e-07	1e-14	4.764e-14	0.21	0	0.735	NaN
FN1	TSHR	Activated T cells	Activated T cells	1e-07	1.085e-06	2.81e-07	7.089e-07	1.085e-13	1.992e-13	0.545	0	0.685	NaN
FST	BMPR1B	Activated T cells	Activated T cells	1e-07	1e-07	2.266e-06	1e-07	1e-14	2.266e-13	0.044	0	0.783	NaN
FST	BMPR2	Activated T cells	Activated T cells	1e-07	2.055e-05	2.266e-06	2.341e-05	2.055e-12	5.303e-11	0.039	0	0.771	NaN
GAD1	GRM4	Activated T cells	Activated T cells	7.521e-07	1e-07	1.15e-06	1e-07	7.521e-14	1.15e-13	0.654	0	0.574	NaN
GAL	GALR1	Activated T cells	Activated T cells	1.569e-06	1e-07	6.731e-07	5.778e-07	1.569e-13	3.889e-13	0.403	0	0.686	NaN
GAL	GALR2	Activated T cells	Activated T cells	1.569e-06	1.234e-06	6.731e-07	1e-07	1.937e-12	6.731e-14	28.77	0	0	NaN
GAL	GALR3	Activated T cells	Activated T cells	1.569e-06	1e-07	6.731e-07	1e-07	1.569e-13	6.731e-14	2.331	0	0.177	NaN
GAS6	AXL	Activated T cells	Activated T cells	1.237e-06	1.669e-06	1.239e-07	1.947e-06	2.065e-12	2.413e-13	8.556	0	0.033	NaN
GAS6	MERTK	Activated T cells	Activated T cells	1.237e-06	6.052e-06	1.239e-07	6.482e-06	7.486e-12	8.032e-13	9.32	0	0.001	NaN
GAS6	TYRO3	Activated T cells	Activated T cells	1.237e-06	2.159e-06	1.239e-07	9.76e-07	2.671e-12	1.209e-13	22.085	0	0	NaN
GCG	GCGR	Activated T cells	Activated T cells	1e-07	1e-07	1.669e-06	1e-07	1e-14	1.669e-13	0.06	0	0.685	NaN
GDF10	ACVR1B	Activated T cells	Activated T cells	1e-07	4.794e-06	1e-07	1.013e-05	4.794e-13	1.013e-12	0.473	0	0.911	NaN
GDF11	ACVR1B	Activated T cells	Activated T cells	1.321e-05	4.794e-06	1.776e-05	1.013e-05	6.333e-11	1.799e-10	0.352	0	0.911	NaN
GDF11	ACVR2A	Activated T cells	Activated T cells	1.321e-05	1.683e-06	1.776e-05	4.075e-06	2.224e-11	7.237e-11	0.307	0	0.92	NaN
GDF11	ACVR2B	Activated T cells	Activated T cells	1.321e-05	8.153e-06	1.776e-05	1.321e-05	1.077e-10	2.346e-10	0.459	0	0.87	NaN
GDF5	ACVR1	Activated T cells	Activated T cells	1e-07	5.441e-06	1e-07	4.334e-06	5.441e-13	4.334e-13	1.256	0	0.342	NaN
GDF5	ACVR2A	Activated T cells	Activated T cells	1e-07	1.683e-06	1e-07	4.075e-06	1.683e-13	4.075e-13	0.413	0	0.909	NaN
GDF5	ACVR2B	Activated T cells	Activated T cells	1e-07	8.153e-06	1e-07	1.321e-05	8.153e-13	1.321e-12	0.617	0	0.847	NaN
GDF5	BMPR1A	Activated T cells	Activated T cells	1e-07	3.302e-06	1e-07	4.665e-06	3.302e-13	4.665e-13	0.708	0	0.767	NaN
GDF5	BMPR1B	Activated T cells	Activated T cells	1e-07	1e-07	1e-07	1e-07	1e-14	1e-14	1	0	NaN	NaN
GDF5	BMPR2	Activated T cells	Activated T cells	1e-07	2.055e-05	1e-07	2.341e-05	2.055e-12	2.341e-12	0.878	0	0.716	NaN
GDF5	ROR2	Activated T cells	Activated T cells	1e-07	1e-07	1e-07	1e-07	1e-14	1e-14	1	0	NaN	NaN
GDF6	BMPR1A	Activated T cells	Activated T cells	1e-07	3.302e-06	1e-07	4.665e-06	3.302e-13	4.665e-13	0.708	0	0.767	NaN
GDF6	BMPR1B	Activated T cells	Activated T cells	1e-07	1e-07	1e-07	1e-07	1e-14	1e-14	1	0	NaN	NaN
GDF6	BMPR2	Activated T cells	Activated T cells	1e-07	2.055e-05	1e-07	2.341e-05	2.055e-12	2.341e-12	0.878	0	0.716	NaN
GDF7	ACVR2A	Activated T cells	Activated T cells	1e-07	1.683e-06	1e-07	4.075e-06	1.683e-13	4.075e-13	0.413	0	0.909	NaN
GDF7	BMPR1A	Activated T cells	Activated T cells	1e-07	3.302e-06	1e-07	4.665e-06	3.302e-13	4.665e-13	0.708	0	0.767	NaN
GDF7	BMPR2	Activated T cells	Activated T cells	1e-07	2.055e-05	1e-07	2.341e-05	2.055e-12	2.341e-12	0.878	0	0.716	NaN
GDF9	ACVR2A	Activated T cells	Activated T cells	1e-07	1.683e-06	1e-07	4.075e-06	1.683e-13	4.075e-13	0.413	0	0.909	NaN
GDF9	BMPR1A	Activated T cells	Activated T cells	1e-07	3.302e-06	1e-07	4.665e-06	3.302e-13	4.665e-13	0.708	0	0.767	NaN
GDF9	BMPR1B	Activated T cells	Activated T cells	1e-07	1e-07	1e-07	1e-07	1e-14	1e-14	1	0	NaN	NaN
GDF9	BMPR2	Activated T cells	Activated T cells	1e-07	2.055e-05	1e-07	2.341e-05	2.055e-12	2.341e-12	0.878	0	0.716	NaN
GDF9	FXYD6	Activated T cells	Activated T cells	1e-07	3.345e-07	1e-07	1e-07	3.345e-14	1e-14	3.345	0	0.051	NaN
GDF9	ORAI2	Activated T cells	Activated T cells	1e-07	0.0001056	1e-07	8.556e-05	1.056e-11	8.556e-12	1.234	0	0.028	NaN
GDF9	TGFBR1	Activated T cells	Activated T cells	1e-07	2.375e-05	1e-07	1.586e-05	2.375e-12	1.586e-12	1.498	0	0.013	NaN
GDNF	EDNRB	Activated T cells	Activated T cells	1e-07	2.604e-07	1e-07	1e-07	2.604e-14	1e-14	2.604	0	0.038	NaN
GDNF	GFRA1	Activated T cells	Activated T cells	1e-07	1e-07	1e-07	1e-07	1e-14	1e-14	1	0	NaN	NaN
GDNF	GFRA2	Activated T cells	Activated T cells	1e-07	1e-07	1e-07	5.555e-07	1e-14	5.555e-14	0.18	0	0.758	NaN
GDNF	RET	Activated T cells	Activated T cells	1e-07	4.637e-07	1e-07	1e-07	4.637e-14	1e-14	4.637	0	0.007	NaN
GDNF	SLC44A5	Activated T cells	Activated T cells	1e-07	3.263e-07	1e-07	1e-07	3.263e-14	1e-14	3.263	0	0.073	NaN
GHRH	VIPR1	Activated T cells	Activated T cells	1e-07	1e-07	1e-07	1.235e-06	1e-14	1.235e-13	0.081	0	0.683	NaN
GHRL	GPR39	Activated T cells	Activated T cells	8.91e-06	1e-07	8.909e-06	1e-07	8.91e-13	8.909e-13	1	0	0.547	NaN
GHRL	MLNR	Activated T cells	Activated T cells	8.91e-06	1e-07	8.909e-06	1e-07	8.91e-13	8.909e-13	1	0	0.547	NaN
GIP	DPP4	Activated T cells	Activated T cells	3.158e-06	3.887e-05	1.202e-06	1.75e-05	1.227e-10	2.103e-11	5.836	0	0	NaN
GIP	GIPR	Activated T cells	Activated T cells	3.158e-06	3.238e-06	1.202e-06	3.039e-06	1.022e-11	3.652e-12	2.8	0	0.187	NaN
GIP	INSR	Activated T cells	Activated T cells	3.158e-06	4.741e-06	1.202e-06	8.631e-06	1.497e-11	1.037e-11	1.444	0	0.45	NaN
GNAI2	ADCY1	Activated T cells	Activated T cells	0.0003229	1e-07	0.0002923	5.271e-07	3.229e-11	1.54e-10	0.21	0	0.691	NaN
GNAI2	ADCY7	Activated T cells	Activated T cells	0.0003229	1.011e-05	0.0002923	1.047e-05	3.265e-09	3.059e-09	1.068	0	0.426	NaN
GNAI2	ADCY8	Activated T cells	Activated T cells	0.0003229	1e-07	0.0002923	1e-07	3.229e-11	2.923e-11	1.105	0	0.077	NaN
GNAI2	ADCY9	Activated T cells	Activated T cells	0.0003229	1.812e-06	0.0002923	2.104e-06	5.851e-10	6.15e-10	0.951	0	0.588	NaN
GNAI2	ADORA1	Activated T cells	Activated T cells	0.0003229	1e-07	0.0002923	1e-07	3.229e-11	2.923e-11	1.105	0	0.077	NaN
GNAI2	ADRA2A	Activated T cells	Activated T cells	0.0003229	1e-07	0.0002923	1e-07	3.229e-11	2.923e-11	1.105	0	0.077	NaN
GNAI2	ADRA2B	Activated T cells	Activated T cells	0.0003229	1e-07	0.0002923	1e-07	3.229e-11	2.923e-11	1.105	0	0.077	NaN
GNAI2	C5AR1	Activated T cells	Activated T cells	0.0003229	2.263e-07	0.0002923	6.465e-07	7.309e-11	1.889e-10	0.387	0	0.713	NaN
GNAI2	CAV1	Activated T cells	Activated T cells	0.0003229	1.23e-06	0.0002923	4.686e-07	3.973e-10	1.37e-10	2.901	0	0.098	NaN
GNAI2	CCR5	Activated T cells	Activated T cells	0.0003229	7.933e-06	0.0002923	2.509e-06	2.562e-09	7.333e-10	3.493	0	0	NaN
GNAI2	CNR1	Activated T cells	Activated T cells	0.0003229	1e-07	0.0002923	1e-07	3.229e-11	2.923e-11	1.105	0	0.077	NaN
GNAI2	CXCR2	Activated T cells	Activated T cells	0.0003229	1e-07	0.0002923	1e-07	3.229e-11	2.923e-11	1.105	0	0.077	NaN
GNAI2	CXCR3	Activated T cells	Activated T cells	0.0003229	1.766e-05	0.0002923	3.086e-05	5.704e-09	9.02e-09	0.632	1	0.895	1
GNAI2	DRD2	Activated T cells	Activated T cells	0.0003229	1e-07	0.0002923	1e-07	3.229e-11	2.923e-11	1.105	0	0.077	NaN
GNAI2	EDNRA	Activated T cells	Activated T cells	0.0003229	1e-07	0.0002923	1e-07	3.229e-11	2.923e-11	1.105	0	0.077	NaN
GNAI2	EDNRB	Activated T cells	Activated T cells	0.0003229	2.604e-07	0.0002923	1e-07	8.408e-11	2.923e-11	2.877	0	0.023	NaN
GNAI2	EGFR	Activated T cells	Activated T cells	0.0003229	1e-07	0.0002923	4.526e-07	3.229e-11	1.323e-10	0.244	0	0.72	NaN
GNAI2	F2R	Activated T cells	Activated T cells	0.0003229	1.435e-05	0.0002923	1.866e-05	4.635e-09	5.454e-09	0.85	1	0.688	1
GNAI2	FPR1	Activated T cells	Activated T cells	0.0003229	1e-07	0.0002923	1e-07	3.229e-11	2.923e-11	1.105	0	0.077	NaN
GNAI2	IGF1R	Activated T cells	Activated T cells	0.0003229	8.077e-06	0.0002923	2.197e-05	2.608e-09	6.421e-09	0.406	1	0.951	1
GNAI2	LPAR3	Activated T cells	Activated T cells	0.0003229	8.546e-07	0.0002923	1e-07	2.76e-10	2.923e-11	9.442	0	0	NaN
GNAI2	OPRD1	Activated T cells	Activated T cells	0.0003229	1e-07	0.0002923	1e-07	3.229e-11	2.923e-11	1.105	0	0.077	NaN
GNAI2	PTPRU	Activated T cells	Activated T cells	0.0003229	1e-07	0.0002923	1e-07	3.229e-11	2.923e-11	1.105	0	0.077	NaN
GNAI2	S1PR1	Activated T cells	Activated T cells	0.0003229	8.604e-06	0.0002923	3.616e-06	2.778e-09	1.057e-09	2.629	0	0	NaN
GNAI2	S1PR3	Activated T cells	Activated T cells	0.0003229	3.211e-06	0.0002923	8.56e-06	1.037e-09	2.502e-09	0.414	0	0.885	NaN
GNAI2	S1PR4	Activated T cells	Activated T cells	0.0003229	5.483e-05	0.0002923	5.82e-05	1.771e-08	1.701e-08	1.041	1	0.418	1
GNAI2	S1PR5	Activated T cells	Activated T cells	0.0003229	1.275e-06	0.0002923	1.255e-06	4.116e-10	3.669e-10	1.122	0	0.579	NaN
GNAI2	TBXA2R	Activated T cells	Activated T cells	0.0003229	8.241e-07	0.0002923	2.27e-07	2.661e-10	6.633e-11	4.012	0	0.1	NaN
GNAI2	TSHR	Activated T cells	Activated T cells	0.0003229	1.085e-06	0.0002923	7.089e-07	3.505e-10	2.072e-10	1.692	0	0.513	NaN
GNAI2	UNC5B	Activated T cells	Activated T cells	0.0003229	1.828e-06	0.0002923	1e-07	5.902e-10	2.923e-11	20.193	0	0	NaN
GNAS	ADCY1	Activated T cells	Activated T cells	0.0009868	1e-07	0.0007759	5.271e-07	9.868e-11	4.09e-10	0.241	0	0.684	NaN
GNAS	ADCY7	Activated T cells	Activated T cells	0.0009868	1.011e-05	0.0007759	1.047e-05	9.978e-09	8.12e-09	1.229	0	0.242	NaN
GNAS	ADCY8	Activated T cells	Activated T cells	0.0009868	1e-07	0.0007759	1e-07	9.868e-11	7.759e-11	1.272	0	0	NaN
GNAS	ADCY9	Activated T cells	Activated T cells	0.0009868	1.812e-06	0.0007759	2.104e-06	1.788e-09	1.633e-09	1.095	0	0.557	NaN
GNAS	ADORA1	Activated T cells	Activated T cells	0.0009868	1e-07	0.0007759	1e-07	9.868e-11	7.759e-11	1.272	0	0	NaN
GNAS	ADRB3	Activated T cells	Activated T cells	0.0009868	1e-07	0.0007759	1e-07	9.868e-11	7.759e-11	1.272	0	0	NaN
GNAS	AVPR2	Activated T cells	Activated T cells	0.0009868	1e-07	0.0007759	1e-07	9.868e-11	7.759e-11	1.272	0	0	NaN
GNAS	GCGR	Activated T cells	Activated T cells	0.0009868	1e-07	0.0007759	1e-07	9.868e-11	7.759e-11	1.272	0	0	NaN
GNAS	PTGDR	Activated T cells	Activated T cells	0.0009868	1.613e-06	0.0007759	1.096e-05	1.591e-09	8.504e-09	0.187	0	0.988	NaN
GNAS	PTGIR	Activated T cells	Activated T cells	0.0009868	2.272e-07	0.0007759	1.146e-06	2.242e-10	8.893e-10	0.252	0	0.723	NaN
GNAS	TSHR	Activated T cells	Activated T cells	0.0009868	1.085e-06	0.0007759	7.089e-07	1.071e-09	5.5e-10	1.947	0	0.47	NaN
GNAS	VIPR1	Activated T cells	Activated T cells	0.0009868	1e-07	0.0007759	1.235e-06	9.868e-11	9.585e-10	0.103	0	0.679	NaN
GNB3	GABBR2	Activated T cells	Activated T cells	1e-07	1e-07	1e-07	1e-07	1e-14	1e-14	1	0	NaN	NaN
GNB3	TGFBR1	Activated T cells	Activated T cells	1e-07	2.375e-05	1e-07	1.586e-05	2.375e-12	1.586e-12	1.498	0	0.013	NaN
GPC3	CD81	Activated T cells	Activated T cells	1e-07	0.0003349	1e-07	0.0001814	3.349e-11	1.814e-11	1.846	0	0	NaN
GPC3	IGF1R	Activated T cells	Activated T cells	1e-07	8.077e-06	1e-07	2.197e-05	8.077e-13	2.197e-12	0.368	0	0.967	NaN
GPI	AMFR	Activated T cells	Activated T cells	8.616e-05	3.984e-05	8.281e-05	4.089e-05	3.432e-09	3.386e-09	1.014	1	0.516	1
GREM1	KDR	Activated T cells	Activated T cells	4.408e-07	1e-07	1.342e-06	1e-07	4.408e-14	1.342e-13	0.329	0	0.755	NaN
GSTP1	TRAF2	Activated T cells	Activated T cells	0.0003915	2.647e-05	0.0002885	1.574e-05	1.036e-08	4.542e-09	2.282	1	0	0
GUCA2A	GUCY2C	Activated T cells	Activated T cells	1e-07	1e-07	6.62e-07	1e-07	1e-14	6.62e-14	0.151	0	0.777	NaN
GUCA2B	GUCY2C	Activated T cells	Activated T cells	1e-07	1e-07	8.39e-07	1e-07	1e-14	8.39e-14	0.119	0	0.67	NaN
GZMB	CHRM3	Activated T cells	Activated T cells	0.001047	5.222e-07	3.811e-05	7.518e-07	5.469e-10	2.865e-11	19.088	0	0.001	NaN
GZMB	IGF2R	Activated T cells	Activated T cells	0.001047	2.222e-05	3.811e-05	2.881e-05	2.327e-08	1.098e-09	21.194	1	0	0
GZMB	PGRMC1	Activated T cells	Activated T cells	0.001047	2.945e-05	3.811e-05	3.159e-05	3.084e-08	1.204e-09	25.617	1	0	0
HAS2	CD44	Activated T cells	Activated T cells	1e-07	0.0004363	3.383e-07	0.0004295	4.363e-11	1.453e-10	0.3	0	0.736	NaN
HAS2	HMMR	Activated T cells	Activated T cells	1e-07	2.303e-06	3.383e-07	4.264e-06	2.303e-13	1.442e-12	0.16	0	0.691	NaN
HBEGF	CD44	Activated T cells	Activated T cells	2.109e-06	0.0004363	7.738e-07	0.0004295	9.202e-10	3.324e-10	2.769	0	0.401	NaN
HBEGF	CD82	Activated T cells	Activated T cells	2.109e-06	0.000108	7.738e-07	3.404e-05	2.279e-10	2.634e-11	8.651	0	0.033	NaN
HBEGF	CD9	Activated T cells	Activated T cells	2.109e-06	2.466e-05	7.738e-07	3.608e-05	5.201e-11	2.792e-11	1.863	0	0.493	NaN
HBEGF	EGFR	Activated T cells	Activated T cells	2.109e-06	1e-07	7.738e-07	4.526e-07	2.109e-13	3.502e-13	0.602	0	0.607	NaN
HBEGF	ERBB2	Activated T cells	Activated T cells	2.109e-06	2.043e-06	7.738e-07	3.139e-06	4.308e-12	2.429e-12	1.774	0	0.554	NaN
HBEGF	ERBB4	Activated T cells	Activated T cells	2.109e-06	1e-07	7.738e-07	1e-07	2.109e-13	7.738e-14	2.725	0	0.401	NaN
HBEGF	PRLR	Activated T cells	Activated T cells	2.109e-06	1e-07	7.738e-07	1e-07	2.109e-13	7.738e-14	2.725	0	0.401	NaN
HCRT	HCRTR1	Activated T cells	Activated T cells	5.198e-07	1e-07	7.028e-07	1e-07	5.198e-14	7.028e-14	0.739	0	0.642	NaN
HCRT	NPFFR2	Activated T cells	Activated T cells	5.198e-07	1e-07	7.028e-07	1e-07	5.198e-14	7.028e-14	0.739	0	0.642	NaN
HDC	HRH1	Activated T cells	Activated T cells	1.662e-06	8.122e-07	1e-07	1e-07	1.349e-12	1e-14	134.942	0	0	NaN
HDC	HRH2	Activated T cells	Activated T cells	1.662e-06	1e-07	1e-07	1e-07	1.662e-13	1e-14	16.615	0	0.006	NaN
HDC	HRH4	Activated T cells	Activated T cells	1.662e-06	4.004e-07	1e-07	1e-07	6.653e-13	1e-14	66.534	0	0	NaN
HEBP1	FPR3	Activated T cells	Activated T cells	9.97e-06	1e-07	8.628e-06	6.249e-07	9.97e-13	5.391e-12	0.185	0	0.733	NaN
HGF	CD44	Activated T cells	Activated T cells	6.043e-07	0.0004363	1e-07	0.0004295	2.637e-10	4.295e-11	6.139	0	0.002	NaN
HGF	MET	Activated T cells	Activated T cells	6.043e-07	1e-07	1e-07	1.513e-06	6.043e-14	1.513e-13	0.399	0	0.643	NaN
HGF	SDC1	Activated T cells	Activated T cells	6.043e-07	1.02e-06	1e-07	2.521e-07	6.164e-13	2.521e-14	24.454	0	0.012	NaN
HGF	SDC2	Activated T cells	Activated T cells	6.043e-07	1e-07	1e-07	9.001e-07	6.043e-14	9.001e-14	0.671	0	0.551	NaN
HGF	ST14	Activated T cells	Activated T cells	6.043e-07	1e-07	1e-07	1.191e-06	6.043e-14	1.191e-13	0.507	0	0.607	NaN
HHIPL2	CACHD1	Activated T cells	Activated T cells	1e-07	1e-07	1e-07	3.184e-07	1e-14	3.184e-14	0.314	0	0.764	NaN
HHLA3	CHRM3	Activated T cells	Activated T cells	1.342e-05	5.222e-07	1.577e-06	7.518e-07	7.009e-12	1.186e-12	5.91	0	0.209	NaN
HLA-A	APLP2	Activated T cells	Activated T cells	0.002814	4.137e-05	0.002345	6.237e-05	1.164e-07	1.463e-07	0.796	1	0.926	1
HLA-A	CD3D	Activated T cells	Activated T cells	0.002814	0.0006106	0.002345	0.0009754	1.719e-06	2.288e-06	0.751	1	0.996	1
HLA-A	CD3G	Activated T cells	Activated T cells	0.002814	0.000168	0.002345	0.0003774	4.729e-07	8.852e-07	0.534	1	1	1
HLA-A	ERBB2	Activated T cells	Activated T cells	0.002814	2.043e-06	0.002345	3.139e-06	5.749e-09	7.361e-09	0.781	0	0.726	NaN
HLA-A	KIR2DL1	Activated T cells	Activated T cells	0.002814	1e-07	0.002345	1.182e-06	2.814e-10	2.771e-09	0.102	0	0.665	NaN
HLA-A	KIR2DL3	Activated T cells	Activated T cells	0.002814	1e-07	0.002345	1.844e-06	2.814e-10	4.324e-09	0.065	0	0.81	NaN
HLA-A	KIR3DL1	Activated T cells	Activated T cells	0.002814	1e-07	0.002345	8.236e-07	2.814e-10	1.932e-09	0.146	0	0.655	NaN
HLA-A	KIR3DL2	Activated T cells	Activated T cells	0.002814	8.779e-07	0.002345	1.865e-06	2.471e-09	4.374e-09	0.565	0	0.682	NaN
HLA-A	LILRB1	Activated T cells	Activated T cells	0.002814	1e-07	0.002345	2.224e-07	2.814e-10	5.217e-10	0.539	0	0.71	NaN
HLA-A	LILRB2	Activated T cells	Activated T cells	0.002814	1e-07	0.002345	1e-07	2.814e-10	2.345e-10	1.2	0	0	NaN
HLA-B	CANX	Activated T cells	Activated T cells	0.003574	0.0002518	0.002645	0.0001941	8.999e-07	5.134e-07	1.753	1	0	0
HLA-B	CD3D	Activated T cells	Activated T cells	0.003574	0.0006106	0.002645	0.0009754	2.182e-06	2.58e-06	0.846	1	0.936	1
HLA-B	CD3G	Activated T cells	Activated T cells	0.003574	0.000168	0.002645	0.0003774	6.006e-07	9.985e-07	0.602	1	1	1
HLA-B	KIR2DL3	Activated T cells	Activated T cells	0.003574	1e-07	0.002645	1.844e-06	3.574e-10	4.877e-09	0.073	0	0.806	NaN
HLA-B	KIR3DL1	Activated T cells	Activated T cells	0.003574	1e-07	0.002645	8.236e-07	3.574e-10	2.179e-09	0.164	0	0.655	NaN
HLA-B	KLRD1	Activated T cells	Activated T cells	0.003574	5.422e-05	0.002645	9.16e-05	1.938e-07	2.423e-07	0.8	1	0.837	1
HLA-B	LILRB1	Activated T cells	Activated T cells	0.003574	1e-07	0.002645	2.224e-07	3.574e-10	5.885e-10	0.607	0	0.697	NaN
HLA-B	LILRB2	Activated T cells	Activated T cells	0.003574	1e-07	0.002645	1e-07	3.574e-10	2.645e-10	1.351	0	0	NaN
HLA-C	CD3D	Activated T cells	Activated T cells	0.001802	0.0006106	0.001748	0.0009754	1.1e-06	1.705e-06	0.645	1	1	1
HLA-C	CD3G	Activated T cells	Activated T cells	0.001802	0.000168	0.001748	0.0003774	3.028e-07	6.597e-07	0.459	1	1	1
HLA-C	DDR1	Activated T cells	Activated T cells	0.001802	2.697e-07	0.001748	1.177e-06	4.861e-10	2.058e-09	0.236	0	0.732	NaN
HLA-C	KIR2DL1	Activated T cells	Activated T cells	0.001802	1e-07	0.001748	1.182e-06	1.802e-10	2.065e-09	0.087	0	0.666	NaN
HLA-C	KIR2DL3	Activated T cells	Activated T cells	0.001802	1e-07	0.001748	1.844e-06	1.802e-10	3.223e-09	0.056	0	0.813	NaN
HLA-C	KIR3DL1	Activated T cells	Activated T cells	0.001802	1e-07	0.001748	8.236e-07	1.802e-10	1.44e-09	0.125	0	0.658	NaN
HLA-C	LILRB1	Activated T cells	Activated T cells	0.001802	1e-07	0.001748	2.224e-07	1.802e-10	3.888e-10	0.464	0	0.724	NaN
HLA-C	LILRB2	Activated T cells	Activated T cells	0.001802	1e-07	0.001748	1e-07	1.802e-10	1.748e-10	1.031	0	0.257	NaN
HLA-C	NOTCH4	Activated T cells	Activated T cells	0.001802	8.182e-07	0.001748	1.343e-06	1.475e-09	2.347e-09	0.628	0	0.68	NaN
HLA-E	KIR3DL1	Activated T cells	Activated T cells	0.0007791	1e-07	0.000833	8.236e-07	7.791e-11	6.861e-10	0.114	0	0.659	NaN
HLA-E	KLRC1	Activated T cells	Activated T cells	0.0007791	0.0001016	0.000833	2.688e-05	7.917e-08	2.239e-08	3.536	1	0	0
HLA-E	KLRC2	Activated T cells	Activated T cells	0.0007791	1.259e-05	0.000833	3.879e-05	9.811e-09	3.231e-08	0.304	1	0.977	1
HLA-E	KLRD1	Activated T cells	Activated T cells	0.0007791	5.422e-05	0.000833	9.16e-05	4.224e-08	7.63e-08	0.554	1	0.981	1
HLA-E	SLC16A4	Activated T cells	Activated T cells	0.0007791	7.713e-06	0.000833	9.464e-06	6.01e-09	7.883e-09	0.762	0	0.798	NaN
HLA-G	CD4	Activated T cells	Activated T cells	6.348e-07	7.81e-06	8.461e-07	3.596e-06	4.958e-12	3.042e-12	1.63	0	0.368	NaN
HLA-G	KIR2DL4	Activated T cells	Activated T cells	6.348e-07	2.373e-05	8.461e-07	2.482e-05	1.506e-11	2.1e-11	0.717	0	0.67	NaN
HLA-G	KLRC1	Activated T cells	Activated T cells	6.348e-07	0.0001016	8.461e-07	2.688e-05	6.451e-11	2.274e-11	2.836	0	0.228	NaN
HLA-G	KLRD1	Activated T cells	Activated T cells	6.348e-07	5.422e-05	8.461e-07	9.16e-05	3.442e-11	7.75e-11	0.444	0	0.724	NaN
HLA-G	LILRB1	Activated T cells	Activated T cells	6.348e-07	1e-07	8.461e-07	2.224e-07	6.348e-14	1.882e-13	0.337	0	0.674	NaN
HLA-G	LILRB2	Activated T cells	Activated T cells	6.348e-07	1e-07	8.461e-07	1e-07	6.348e-14	8.461e-14	0.75	0	0.644	NaN
HMGB1	SDC1	Activated T cells	Activated T cells	0.0008381	1.02e-06	0.001259	2.521e-07	8.55e-10	3.174e-10	2.694	0	0.35	NaN
HMGB1	THBD	Activated T cells	Activated T cells	0.0008381	1e-07	0.001259	3.851e-07	8.381e-11	4.848e-10	0.173	0	0.802	NaN
HP	ASGR1	Activated T cells	Activated T cells	1e-07	3.65e-06	3.734e-07	1e-07	3.65e-13	3.734e-14	9.775	0	0.528	NaN
HP	ASGR2	Activated T cells	Activated T cells	1e-07	1e-07	3.734e-07	1e-07	1e-14	3.734e-14	0.268	0	0.743	NaN
HP	ITGAM	Activated T cells	Activated T cells	1e-07	5.777e-07	3.734e-07	1.183e-06	5.777e-14	4.419e-13	0.131	0	0.692	NaN
HP	ITGB2	Activated T cells	Activated T cells	1e-07	1.722e-05	3.734e-07	1.751e-05	1.722e-12	6.538e-12	0.263	0	0.732	NaN
HRAS	AGTR1	Activated T cells	Activated T cells	4.783e-05	1e-07	3.858e-05	1e-07	4.783e-12	3.858e-12	1.239	0	0.048	NaN
HRAS	CAV1	Activated T cells	Activated T cells	4.783e-05	1.23e-06	3.858e-05	4.686e-07	5.884e-11	1.808e-11	3.254	0	0.058	NaN
HRAS	GRIN2D	Activated T cells	Activated T cells	4.783e-05	1e-07	3.858e-05	2.817e-07	4.783e-12	1.087e-11	0.44	0	0.666	NaN
HRAS	INSR	Activated T cells	Activated T cells	4.783e-05	4.741e-06	3.858e-05	8.631e-06	2.267e-10	3.33e-10	0.681	0	0.724	NaN
HRAS	SDC2	Activated T cells	Activated T cells	4.783e-05	1e-07	3.858e-05	9.001e-07	4.783e-12	3.473e-11	0.138	0	0.654	NaN
HRAS	TLR2	Activated T cells	Activated T cells	4.783e-05	2.954e-06	3.858e-05	2.434e-06	1.413e-10	9.393e-11	1.504	0	0.329	NaN
HRAS	TLR9	Activated T cells	Activated T cells	4.783e-05	1e-07	3.858e-05	5.088e-07	4.783e-12	1.963e-11	0.244	0	0.719	NaN
HSP90AA1	CFTR	Activated T cells	Activated T cells	0.001135	1e-07	0.0006714	1e-07	1.135e-10	6.714e-11	1.691	0	0	NaN
HSP90AA1	EGFR	Activated T cells	Activated T cells	0.001135	1e-07	0.0006714	4.526e-07	1.135e-10	3.038e-10	0.374	0	0.71	NaN
HSP90AA1	FGFR3	Activated T cells	Activated T cells	0.001135	5.222e-07	0.0006714	1e-07	5.928e-10	6.714e-11	8.829	0	0.001	NaN
HSP90B1	ASGR1	Activated T cells	Activated T cells	0.0004179	3.65e-06	0.0004502	1e-07	1.525e-09	4.502e-11	33.881	0	0.001	NaN
HSP90B1	ERBB2	Activated T cells	Activated T cells	0.0004179	2.043e-06	0.0004502	3.139e-06	8.536e-10	1.413e-09	0.604	0	0.787	NaN
HSP90B1	LRP1	Activated T cells	Activated T cells	0.0004179	4.27e-07	0.0004502	5.971e-07	1.785e-10	2.688e-10	0.664	0	0.613	NaN
HSP90B1	TLR1	Activated T cells	Activated T cells	0.0004179	7.086e-06	0.0004502	9.979e-06	2.961e-09	4.492e-09	0.659	0	0.82	NaN
HSP90B1	TLR2	Activated T cells	Activated T cells	0.0004179	2.954e-06	0.0004502	2.434e-06	1.235e-09	1.096e-09	1.127	0	0.529	NaN
HSP90B1	TLR4	Activated T cells	Activated T cells	0.0004179	4.566e-07	0.0004502	1e-07	1.908e-10	4.502e-11	4.239	0	0.018	NaN
HSP90B1	TLR7	Activated T cells	Activated T cells	0.0004179	1e-07	0.0004502	4.506e-07	4.179e-11	2.029e-10	0.206	0	0.726	NaN
HSP90B1	TLR9	Activated T cells	Activated T cells	0.0004179	1e-07	0.0004502	5.088e-07	4.179e-11	2.291e-10	0.182	0	0.727	NaN
HSPA1A	GRIN2D	Activated T cells	Activated T cells	7.483e-05	1e-07	0.000121	2.817e-07	7.483e-12	3.409e-11	0.219	0	0.652	NaN
HSPA1A	TLR4	Activated T cells	Activated T cells	7.483e-05	4.566e-07	0.000121	1e-07	3.417e-11	1.21e-11	2.823	0	0.406	NaN
HSPG2	CHRM3	Activated T cells	Activated T cells	8.463e-07	5.222e-07	4.38e-07	7.518e-07	4.42e-13	3.293e-13	1.342	0	0.612	NaN
HSPG2	COL13A1	Activated T cells	Activated T cells	8.463e-07	1e-07	4.38e-07	1e-07	8.463e-14	4.38e-14	1.932	0	0.423	NaN
HSPG2	ITGA2	Activated T cells	Activated T cells	8.463e-07	9.552e-06	4.38e-07	8.062e-06	8.084e-12	3.531e-12	2.289	0	0.368	NaN
HSPG2	ITGB1	Activated T cells	Activated T cells	8.463e-07	0.0001106	4.38e-07	0.0001738	9.358e-11	7.613e-11	1.229	0	0.548	NaN
HSPG2	PTPRS	Activated T cells	Activated T cells	8.463e-07	1e-07	4.38e-07	4.002e-07	8.463e-14	1.753e-13	0.483	0	0.622	NaN
HSPG2	SDC1	Activated T cells	Activated T cells	8.463e-07	1.02e-06	4.38e-07	2.521e-07	8.633e-13	1.104e-13	7.819	0	0.273	NaN
IAPP	CALCR	Activated T cells	Activated T cells	5.888e-07	1e-07	1e-07	1e-07	5.888e-14	1e-14	5.888	0	0.038	NaN
IAPP	RAMP1	Activated T cells	Activated T cells	5.888e-07	1.598e-06	1e-07	1.937e-06	9.412e-13	1.937e-13	4.859	0	0.237	NaN
IAPP	RAMP2	Activated T cells	Activated T cells	5.888e-07	1e-07	1e-07	1e-07	5.888e-14	1e-14	5.888	0	0.038	NaN
IAPP	RAMP3	Activated T cells	Activated T cells	5.888e-07	1e-07	1e-07	1e-07	5.888e-14	1e-14	5.888	0	0.038	NaN
IBSP	ITGAV	Activated T cells	Activated T cells	1e-07	2.419e-05	1e-07	3.318e-05	2.419e-12	3.318e-12	0.729	0	0.875	NaN
ICAM1	CAV1	Activated T cells	Activated T cells	3.632e-05	1.23e-06	8.232e-06	4.686e-07	4.469e-11	3.858e-12	11.584	0	0	NaN
ICAM1	EGFR	Activated T cells	Activated T cells	3.632e-05	1e-07	8.232e-06	4.526e-07	3.632e-12	3.726e-12	0.975	0	0.657	NaN
ICAM1	IL2RA	Activated T cells	Activated T cells	3.632e-05	0.0001647	8.232e-06	4.436e-05	5.983e-09	3.652e-10	16.383	1	0	0
ICAM1	IL2RG	Activated T cells	Activated T cells	3.632e-05	0.0002837	8.232e-06	0.0002619	1.03e-08	2.156e-09	4.779	1	0	0
ICAM1	ITGAL	Activated T cells	Activated T cells	3.632e-05	3.977e-05	8.232e-06	2.508e-05	1.445e-09	2.064e-10	6.998	1	0	0
ICAM1	ITGAM	Activated T cells	Activated T cells	3.632e-05	5.777e-07	8.232e-06	1.183e-06	2.098e-11	9.742e-12	2.154	0	0.328	NaN
ICAM1	ITGAX	Activated T cells	Activated T cells	3.632e-05	6.658e-06	8.232e-06	8.724e-06	2.418e-10	7.181e-11	3.367	0	0	NaN
ICAM1	ITGB2	Activated T cells	Activated T cells	3.632e-05	1.722e-05	8.232e-06	1.751e-05	6.253e-10	1.441e-10	4.338	1	0	0
ICAM2	ITGAL	Activated T cells	Activated T cells	1.417e-05	3.977e-05	2.098e-05	2.508e-05	5.634e-10	5.26e-10	1.071	1	0.478	1
ICAM2	ITGAM	Activated T cells	Activated T cells	1.417e-05	5.777e-07	2.098e-05	1.183e-06	8.184e-12	2.482e-11	0.33	0	0.702	NaN
ICAM2	ITGB2	Activated T cells	Activated T cells	1.417e-05	1.722e-05	2.098e-05	1.751e-05	2.439e-10	3.673e-10	0.664	1	0.819	1
ICAM3	CLEC4M	Activated T cells	Activated T cells	6.199e-05	1e-07	5.052e-05	1e-07	6.199e-12	5.052e-12	1.227	0	0.104	NaN
ICAM3	ITGAD	Activated T cells	Activated T cells	6.199e-05	1e-07	5.052e-05	1e-07	6.199e-12	5.052e-12	1.227	0	0.104	NaN
ICAM3	ITGAL	Activated T cells	Activated T cells	6.199e-05	3.977e-05	5.052e-05	2.508e-05	2.465e-09	1.267e-09	1.946	1	0.001	0.006
ICAM3	ITGB2	Activated T cells	Activated T cells	6.199e-05	1.722e-05	5.052e-05	1.751e-05	1.067e-09	8.846e-10	1.206	1	0.272	0.764
ICAM4	ITGA2B	Activated T cells	Activated T cells	5.981e-07	1e-07	1e-07	2.221e-07	5.981e-14	2.221e-14	2.693	0	0.526	NaN
ICAM4	ITGA4	Activated T cells	Activated T cells	5.981e-07	0.000107	1e-07	6.779e-05	6.397e-11	6.779e-12	9.436	0	0.001	NaN
ICAM4	ITGAL	Activated T cells	Activated T cells	5.981e-07	3.977e-05	1e-07	2.508e-05	2.379e-11	2.508e-12	9.486	0	0.001	NaN
ICAM4	ITGAM	Activated T cells	Activated T cells	5.981e-07	5.777e-07	1e-07	1.183e-06	3.455e-13	1.183e-13	2.92	0	0.474	NaN
ICAM4	ITGAV	Activated T cells	Activated T cells	5.981e-07	2.419e-05	1e-07	3.318e-05	1.447e-11	3.318e-12	4.36	0	0.151	NaN
ICAM4	ITGB1	Activated T cells	Activated T cells	5.981e-07	0.0001106	1e-07	0.0001738	6.613e-11	1.738e-11	3.805	0	0.187	NaN
ICAM4	ITGB2	Activated T cells	Activated T cells	5.981e-07	1.722e-05	1e-07	1.751e-05	1.03e-11	1.751e-12	5.88	0	0.049	NaN
ICAM4	ITGB3	Activated T cells	Activated T cells	5.981e-07	1e-07	1e-07	1e-07	5.981e-14	1e-14	5.981	0	0.038	NaN
ICAM4	RHAG	Activated T cells	Activated T cells	5.981e-07	5.415e-07	1e-07	3.157e-07	3.238e-13	3.157e-14	10.259	0	0.295	NaN
ICAM5	ITGAL	Activated T cells	Activated T cells	4.823e-07	3.977e-05	1e-07	2.508e-05	1.918e-11	2.508e-12	7.65	0	0.002	NaN
ICAM5	ITGB2	Activated T cells	Activated T cells	4.823e-07	1.722e-05	1e-07	1.751e-05	8.303e-12	1.751e-12	4.742	0	0.057	NaN
IFNG	IFNGR1	Activated T cells	Activated T cells	7.254e-05	0.0001009	4.561e-06	0.0001376	7.316e-09	6.275e-10	11.659	0	0.341	NaN
IFNG	IFNGR2	Activated T cells	Activated T cells	7.254e-05	2.504e-05	4.561e-06	2.563e-05	1.817e-09	1.169e-10	15.543	0	0.252	NaN
IFNL1	IFNLR1	Activated T cells	Activated T cells	2.997e-06	9.091e-07	9.438e-07	1.393e-06	2.724e-12	1.315e-12	2.072	0	0.405	NaN
IFNL1	IL10RB	Activated T cells	Activated T cells	2.997e-06	8.596e-06	9.438e-07	9.252e-06	2.576e-11	8.732e-12	2.95	0	0.084	NaN
IGF1	IGF1R	Activated T cells	Activated T cells	1.258e-06	8.077e-06	1e-07	2.197e-05	1.016e-11	2.197e-12	4.625	0	0.197	NaN
IGF1	INSR	Activated T cells	Activated T cells	1.258e-06	4.741e-06	1e-07	8.631e-06	5.965e-12	8.631e-13	6.911	0	0.101	NaN
IGF2	IGF1R	Activated T cells	Activated T cells	1e-07	8.077e-06	1e-07	2.197e-05	8.077e-13	2.197e-12	0.368	0	0.967	NaN
IGF2	IGF2R	Activated T cells	Activated T cells	1e-07	2.222e-05	1e-07	2.881e-05	2.222e-12	2.881e-12	0.771	0	0.891	NaN
IGF2	INSR	Activated T cells	Activated T cells	1e-07	4.741e-06	1e-07	8.631e-06	4.741e-13	8.631e-13	0.549	0	0.832	NaN
IGFBP4	FZD8	Activated T cells	Activated T cells	1.267e-05	1e-07	5.889e-06	5.344e-07	1.267e-12	3.147e-12	0.403	0	0.643	NaN
IGFBP4	LRP6	Activated T cells	Activated T cells	1.267e-05	6.242e-07	5.889e-06	3.927e-07	7.912e-12	2.313e-12	3.421	0	0.223	NaN
IHH	BOC	Activated T cells	Activated T cells	1e-07	1e-07	1e-07	1e-07	1e-14	1e-14	1	0	NaN	NaN
IHH	CDON	Activated T cells	Activated T cells	1e-07	1e-07	1e-07	1e-07	1e-14	1e-14	1	0	NaN	NaN
IHH	HHIP	Activated T cells	Activated T cells	1e-07	5.114e-07	1e-07	1e-07	5.114e-14	1e-14	5.114	0	0.03	NaN
IHH	PTCH1	Activated T cells	Activated T cells	1e-07	9.181e-07	1e-07	7.804e-06	9.181e-14	7.804e-13	0.118	0	0.911	NaN
IHH	PTCH2	Activated T cells	Activated T cells	1e-07	5.114e-06	1e-07	8.226e-06	5.114e-13	8.226e-13	0.622	0	0.826	NaN
IL10	IL10RA	Activated T cells	Activated T cells	1.745e-06	5.124e-05	1e-07	7.23e-05	8.941e-11	7.23e-12	12.366	0	0	NaN
IL10	IL10RB	Activated T cells	Activated T cells	1.745e-06	8.596e-06	1e-07	9.252e-06	1.5e-11	9.252e-13	16.212	0	0	NaN
IL10	SIRPG	Activated T cells	Activated T cells	1.745e-06	5.81e-07	1e-07	3.976e-06	1.014e-12	3.976e-13	2.55	0	0.382	NaN
IL11	IL11RA	Activated T cells	Activated T cells	3.277e-05	3.456e-06	1.832e-05	5.851e-06	1.132e-10	1.072e-10	1.057	0	0.478	NaN
IL11	IL6ST	Activated T cells	Activated T cells	3.277e-05	2.898e-05	1.832e-05	2.51e-05	9.497e-10	4.598e-10	2.066	0	0.005	NaN
IL12A	CD28	Activated T cells	Activated T cells	1e-07	2.528e-05	5.925e-07	2.474e-05	2.528e-12	1.466e-11	0.172	0	0.733	NaN
IL12A	IL12RB1	Activated T cells	Activated T cells	1e-07	7.223e-05	5.925e-07	8.652e-06	7.223e-12	5.126e-12	1.409	0	0.673	NaN
IL12A	IL12RB2	Activated T cells	Activated T cells	1e-07	1.511e-05	5.925e-07	4.379e-06	1.511e-12	2.595e-12	0.582	0	0.712	NaN
IL12B	IL12RB1	Activated T cells	Activated T cells	1e-07	7.223e-05	1e-07	8.652e-06	7.223e-12	8.652e-13	8.348	0	0	NaN
IL12B	IL12RB2	Activated T cells	Activated T cells	1e-07	1.511e-05	1e-07	4.379e-06	1.511e-12	4.379e-13	3.451	0	0	NaN
IL12B	IL23R	Activated T cells	Activated T cells	1e-07	3.187e-05	1e-07	1.473e-05	3.187e-12	1.473e-12	2.164	0	0.001	NaN
IL13	IL13RA1	Activated T cells	Activated T cells	1e-07	1.191e-06	7.264e-06	3.025e-07	1.191e-13	2.197e-12	0.054	0	0.582	NaN
IL13	IL13RA2	Activated T cells	Activated T cells	1e-07	1e-07	7.264e-06	4.014e-07	1e-14	2.916e-12	0.003	0	0.615	NaN
IL13	IL2RG	Activated T cells	Activated T cells	1e-07	0.0002837	7.264e-06	0.0002619	2.837e-11	1.902e-09	0.015	0	0.706	NaN
IL13	IL4R	Activated T cells	Activated T cells	1e-07	0.0001246	7.264e-06	9.37e-05	1.246e-11	6.806e-10	0.018	0	0.705	NaN
IL15	IL15RA	Activated T cells	Activated T cells	3.566e-06	2.208e-05	2.661e-06	1.328e-05	7.874e-11	3.533e-11	2.229	0	0.058	NaN
IL15	IL2RA	Activated T cells	Activated T cells	3.566e-06	0.0001647	2.661e-06	4.436e-05	5.874e-10	1.18e-10	4.976	0	0	NaN
IL15	IL2RB	Activated T cells	Activated T cells	3.566e-06	0.0001595	2.661e-06	7.755e-05	5.688e-10	2.064e-10	2.756	0	0.007	NaN
IL15	IL2RG	Activated T cells	Activated T cells	3.566e-06	0.0002837	2.661e-06	0.0002619	1.012e-09	6.97e-10	1.452	0	0.28	NaN
IL16	CCR5	Activated T cells	Activated T cells	5.235e-05	7.933e-06	0.000106	2.509e-06	4.153e-10	2.66e-10	1.561	0	0.172	NaN
IL16	CD4	Activated T cells	Activated T cells	5.235e-05	7.81e-06	0.000106	3.596e-06	4.089e-10	3.812e-10	1.073	0	0.47	NaN
IL16	GRIN2C	Activated T cells	Activated T cells	5.235e-05	2.045e-06	0.000106	1e-07	1.071e-10	1.06e-11	10.101	0	0	NaN
IL16	GRIN2D	Activated T cells	Activated T cells	5.235e-05	1e-07	0.000106	2.817e-07	5.235e-12	2.986e-11	0.175	0	0.713	NaN
IL16	KCNA3	Activated T cells	Activated T cells	5.235e-05	1.942e-06	0.000106	2.974e-06	1.017e-10	3.153e-10	0.322	0	0.802	NaN
IL16	KCND1	Activated T cells	Activated T cells	5.235e-05	1e-07	0.000106	1e-07	5.235e-12	1.06e-11	0.494	0	1	NaN
IL16	KCNJ15	Activated T cells	Activated T cells	5.235e-05	1e-07	0.000106	1e-07	5.235e-12	1.06e-11	0.494	0	1	NaN
IL17A	IL17RA	Activated T cells	Activated T cells	2.794e-05	1.669e-05	1e-07	2.017e-05	4.662e-10	2.017e-12	231.124	0	0	NaN
IL17A	IL17RC	Activated T cells	Activated T cells	2.794e-05	5.015e-07	1e-07	1.43e-06	1.401e-11	1.43e-13	97.979	0	0	NaN
IL17B	IL17RB	Activated T cells	Activated T cells	1e-07	4.134e-06	1e-07	1.222e-05	4.134e-13	1.222e-12	0.338	0	0.824	NaN
IL17F	IL17RA	Activated T cells	Activated T cells	0.0002713	1.669e-05	1e-07	2.017e-05	4.526e-09	2.017e-12	2244.14	0	0	NaN
IL18	CD48	Activated T cells	Activated T cells	1e-07	6.995e-05	1.051e-06	3.882e-05	6.995e-12	4.078e-11	0.172	0	0.74	NaN
IL18	IL18R1	Activated T cells	Activated T cells	1e-07	4.929e-05	1.051e-06	9.883e-05	4.929e-12	1.038e-10	0.047	0	0.737	NaN
IL18	IL18RAP	Activated T cells	Activated T cells	1e-07	2.71e-05	1.051e-06	2.403e-05	2.71e-12	2.524e-11	0.107	0	0.718	NaN
IL18	IL1RAPL1	Activated T cells	Activated T cells	1e-07	1e-07	1.051e-06	1e-07	1e-14	1.051e-13	0.095	0	0.747	NaN
IL18	IL1RL2	Activated T cells	Activated T cells	1e-07	3.776e-07	1.051e-06	3.584e-07	3.776e-14	3.765e-13	0.1	0	0.669	NaN
IL19	IL20RA	Activated T cells	Activated T cells	1e-07	1e-07	1e-07	1e-07	1e-14	1e-14	1	0	NaN	NaN
IL19	IL20RB	Activated T cells	Activated T cells	1e-07	1.366e-06	1e-07	2.953e-06	1.366e-13	2.953e-13	0.463	0	0.732	NaN
IL1A	IL1R1	Activated T cells	Activated T cells	1.125e-06	5.087e-05	6.439e-07	1.986e-05	5.723e-11	1.279e-11	4.474	0	0.121	NaN
IL1A	IL1R2	Activated T cells	Activated T cells	1.125e-06	1.045e-06	6.439e-07	4.711e-07	1.176e-12	3.034e-13	3.875	0	0.394	NaN
IL1A	IL1RAP	Activated T cells	Activated T cells	1.125e-06	4.601e-06	6.439e-07	6.007e-06	5.176e-12	3.868e-12	1.338	0	0.538	NaN
IL1B	ADRB2	Activated T cells	Activated T cells	5.601e-06	3.89e-06	5.658e-07	1.569e-06	2.179e-11	8.878e-13	24.547	0	0	NaN
IL1B	IL1R1	Activated T cells	Activated T cells	5.601e-06	5.087e-05	5.658e-07	1.986e-05	2.849e-10	1.124e-11	25.354	0	0	NaN
IL1B	IL1R2	Activated T cells	Activated T cells	5.601e-06	1.045e-06	5.658e-07	4.711e-07	5.853e-12	2.665e-13	21.96	0	0	NaN
IL1B	IL1RAP	Activated T cells	Activated T cells	5.601e-06	4.601e-06	5.658e-07	6.007e-06	2.577e-11	3.398e-12	7.583	0	0	NaN
IL1RN	IL1R1	Activated T cells	Activated T cells	1.125e-05	5.087e-05	8.161e-07	1.986e-05	5.723e-10	1.621e-11	35.304	0	0	NaN
IL1RN	IL1R2	Activated T cells	Activated T cells	1.125e-05	1.045e-06	8.161e-07	4.711e-07	1.176e-11	3.845e-13	30.579	0	0.003	NaN
IL1RN	IL1RL2	Activated T cells	Activated T cells	1.125e-05	3.776e-07	8.161e-07	3.584e-07	4.249e-12	2.925e-13	14.525	0	0.273	NaN
IL20	IL20RA	Activated T cells	Activated T cells	1e-07	1e-07	1e-07	1e-07	1e-14	1e-14	1	0	NaN	NaN
IL20	IL20RB	Activated T cells	Activated T cells	1e-07	1.366e-06	1e-07	2.953e-06	1.366e-13	2.953e-13	0.463	0	0.732	NaN
IL20	IL22RA1	Activated T cells	Activated T cells	1e-07	1e-07	1e-07	7.372e-07	1e-14	7.372e-14	0.136	0	0.758	NaN
IL22	IL10RA	Activated T cells	Activated T cells	0.001421	5.124e-05	1e-07	7.23e-05	7.282e-08	7.23e-12	10071.6	0	0	NaN
IL22	IL10RB	Activated T cells	Activated T cells	0.001421	8.596e-06	1e-07	9.252e-06	1.222e-08	9.252e-13	13203.4	0	0	NaN
IL22	IL21R	Activated T cells	Activated T cells	0.001421	2.126e-05	1e-07	6.225e-06	3.021e-08	6.225e-13	48523	0	0	NaN
IL22	IL22RA1	Activated T cells	Activated T cells	0.001421	1e-07	1e-07	7.372e-07	1.421e-10	7.372e-14	1927.76	0	0	NaN
IL22	IL22RA2	Activated T cells	Activated T cells	0.001421	1e-07	1e-07	1e-07	1.421e-10	1e-14	14210.9	0	0	NaN
IL23A	IL12RB1	Activated T cells	Activated T cells	0.0001003	7.223e-05	1.743e-05	8.652e-06	7.246e-09	1.508e-10	48.053	1	0	0
IL23A	IL23R	Activated T cells	Activated T cells	0.0001003	3.187e-05	1.743e-05	1.473e-05	3.197e-09	2.567e-10	12.456	1	0	0
IL24	IL20RA	Activated T cells	Activated T cells	1.071e-06	1e-07	2.246e-06	1e-07	1.071e-13	2.246e-13	0.477	0	0.711	NaN
IL24	IL20RB	Activated T cells	Activated T cells	1.071e-06	1.366e-06	2.246e-06	2.953e-06	1.464e-12	6.634e-12	0.221	0	0.683	NaN
IL24	IL22RA1	Activated T cells	Activated T cells	1.071e-06	1e-07	2.246e-06	7.372e-07	1.071e-13	1.656e-12	0.065	0	0.67	NaN
IL26	IL20RA	Activated T cells	Activated T cells	4.206e-05	1e-07	3.166e-06	1e-07	4.206e-12	3.166e-13	13.284	0	0	NaN
IL27	IL27RA	Activated T cells	Activated T cells	1e-07	9.938e-05	1e-07	5.883e-05	9.938e-12	5.883e-12	1.689	0	0	NaN
IL2	CD53	Activated T cells	Activated T cells	1.996e-05	0.0003625	6.464e-05	0.0003866	7.235e-09	2.499e-08	0.29	1	0.983	1
IL2	GYPE	Activated T cells	Activated T cells	1.996e-05	6.954e-07	6.464e-05	5.177e-07	1.388e-11	3.347e-11	0.415	0	0.762	NaN
IL2	IL2RA	Activated T cells	Activated T cells	1.996e-05	0.0001647	6.464e-05	4.436e-05	3.287e-09	2.868e-09	1.146	1	0.47	1
IL2	IL2RB	Activated T cells	Activated T cells	1.996e-05	0.0001595	6.464e-05	7.755e-05	3.183e-09	5.013e-09	0.635	1	0.869	1
IL2	IL2RG	Activated T cells	Activated T cells	1.996e-05	0.0002837	6.464e-05	0.0002619	5.662e-09	1.693e-08	0.334	1	0.977	1
IL2	NGFR	Activated T cells	Activated T cells	1.996e-05	5.605e-07	6.464e-05	1e-07	1.119e-11	6.464e-12	1.73	0	0.459	NaN
IL34	CSF1R	Activated T cells	Activated T cells	1e-07	1e-07	1e-07	3.282e-07	1e-14	3.282e-14	0.305	0	0.738	NaN
IL4	CD53	Activated T cells	Activated T cells	1e-07	0.0003625	1e-07	0.0003866	3.625e-11	3.866e-11	0.938	0	0.822	NaN
IL4	IL13RA1	Activated T cells	Activated T cells	1e-07	1.191e-06	1e-07	3.025e-07	1.191e-13	3.025e-14	3.936	0	0.17	NaN
IL4	IL13RA2	Activated T cells	Activated T cells	1e-07	1e-07	1e-07	4.014e-07	1e-14	4.014e-14	0.249	0	0.711	NaN
IL4	IL2RG	Activated T cells	Activated T cells	1e-07	0.0002837	1e-07	0.0002619	2.837e-11	2.619e-11	1.083	0	0.134	NaN
IL4	IL4R	Activated T cells	Activated T cells	1e-07	0.0001246	1e-07	9.37e-05	1.246e-11	9.37e-12	1.33	0	0.005	NaN
IL6	F3	Activated T cells	Activated T cells	5.184e-07	1e-07	4.145e-07	4.505e-07	5.184e-14	1.867e-13	0.278	0	0.649	NaN
IL6	IL6R	Activated T cells	Activated T cells	5.184e-07	3.844e-06	4.145e-07	7.415e-07	1.992e-12	3.073e-13	6.484	0	0.164	NaN
IL6	IL6ST	Activated T cells	Activated T cells	5.184e-07	2.898e-05	4.145e-07	2.51e-05	1.502e-11	1.04e-11	1.444	0	0.579	NaN
IL7	IL2RG	Activated T cells	Activated T cells	3.549e-07	0.0002837	1e-07	0.0002619	1.007e-10	2.619e-11	3.844	0	0.019	NaN
IL7	IL7R	Activated T cells	Activated T cells	3.549e-07	0.0005319	1e-07	0.002632	1.888e-10	2.632e-10	0.717	0	0.652	NaN
INHA	ACVR1	Activated T cells	Activated T cells	1e-07	5.441e-06	1e-07	4.334e-06	5.441e-13	4.334e-13	1.256	0	0.342	NaN
INHA	ACVR1B	Activated T cells	Activated T cells	1e-07	4.794e-06	1e-07	1.013e-05	4.794e-13	1.013e-12	0.473	0	0.911	NaN
INHA	ACVR2A	Activated T cells	Activated T cells	1e-07	1.683e-06	1e-07	4.075e-06	1.683e-13	4.075e-13	0.413	0	0.909	NaN
INHA	ACVR2B	Activated T cells	Activated T cells	1e-07	8.153e-06	1e-07	1.321e-05	8.153e-13	1.321e-12	0.617	0	0.847	NaN
INHA	TGFBR3	Activated T cells	Activated T cells	1e-07	1.152e-05	1e-07	1.043e-05	1.152e-12	1.043e-12	1.104	0	0.52	NaN
INHBA	ACVR1	Activated T cells	Activated T cells	3.547e-06	5.441e-06	4.54e-07	4.334e-06	1.93e-11	1.967e-12	9.809	0	0	NaN
INHBA	ACVR1B	Activated T cells	Activated T cells	3.547e-06	4.794e-06	4.54e-07	1.013e-05	1.7e-11	4.6e-12	3.696	0	0.002	NaN
INHBA	ACVR2A	Activated T cells	Activated T cells	3.547e-06	1.683e-06	4.54e-07	4.075e-06	5.97e-12	1.85e-12	3.227	0	0.03	NaN
INHBA	ACVR2B	Activated T cells	Activated T cells	3.547e-06	8.153e-06	4.54e-07	1.321e-05	2.892e-11	5.996e-12	4.823	0	0	NaN
INHBA	BAMBI	Activated T cells	Activated T cells	3.547e-06	1.653e-06	4.54e-07	6.068e-06	5.861e-12	2.755e-12	2.128	0	0.284	NaN
INHBA	ENG	Activated T cells	Activated T cells	3.547e-06	1.703e-05	4.54e-07	1.513e-05	6.04e-11	6.869e-12	8.792	0	0	NaN
INHBA	TGFBR3	Activated T cells	Activated T cells	3.547e-06	1.152e-05	4.54e-07	1.043e-05	4.086e-11	4.736e-12	8.628	0	0	NaN
INHBB	ACVR1	Activated T cells	Activated T cells	1e-07	5.441e-06	1e-07	4.334e-06	5.441e-13	4.334e-13	1.256	0	0.342	NaN
INHBB	ACVR1B	Activated T cells	Activated T cells	1e-07	4.794e-06	1e-07	1.013e-05	4.794e-13	1.013e-12	0.473	0	0.911	NaN
INHBB	ACVR1C	Activated T cells	Activated T cells	1e-07	1.187e-06	1e-07	8.388e-07	1.187e-13	8.388e-14	1.415	0	0.505	NaN
INHBB	ACVR2A	Activated T cells	Activated T cells	1e-07	1.683e-06	1e-07	4.075e-06	1.683e-13	4.075e-13	0.413	0	0.909	NaN
INHBB	ACVR2B	Activated T cells	Activated T cells	1e-07	8.153e-06	1e-07	1.321e-05	8.153e-13	1.321e-12	0.617	0	0.847	NaN
ITGB3BP	ITGB3	Activated T cells	Activated T cells	1.588e-05	1e-07	3.039e-05	1e-07	1.588e-12	3.039e-12	0.522	0	0.996	NaN
ITGB3BP	ITGB5	Activated T cells	Activated T cells	1.588e-05	1e-07	3.039e-05	1e-07	1.588e-12	3.039e-12	0.522	0	0.996	NaN
JAG1	NOTCH1	Activated T cells	Activated T cells	1.025e-05	9.935e-06	1.883e-05	8.468e-06	1.019e-10	1.595e-10	0.639	0	0.763	NaN
JAG1	NOTCH2	Activated T cells	Activated T cells	1.025e-05	5.385e-05	1.883e-05	2.159e-05	5.521e-10	4.067e-10	1.358	0	0.198	NaN
JAG1	NOTCH3	Activated T cells	Activated T cells	1.025e-05	1e-07	1.883e-05	2.76e-07	1.025e-12	5.198e-12	0.197	0	0.731	NaN
JAG1	NOTCH4	Activated T cells	Activated T cells	1.025e-05	8.182e-07	1.883e-05	1.343e-06	8.389e-12	2.529e-11	0.332	0	0.757	NaN
JAG2	NOTCH1	Activated T cells	Activated T cells	3.053e-06	9.935e-06	1.785e-06	8.468e-06	3.033e-11	1.512e-11	2.006	0	0.247	NaN
JAG2	NOTCH2	Activated T cells	Activated T cells	3.053e-06	5.385e-05	1.785e-06	2.159e-05	1.644e-10	3.855e-11	4.264	0	0.01	NaN
JAG2	NOTCH3	Activated T cells	Activated T cells	3.053e-06	1e-07	1.785e-06	2.76e-07	3.053e-13	4.928e-13	0.619	0	0.636	NaN
JAG2	NOTCH4	Activated T cells	Activated T cells	3.053e-06	8.182e-07	1.785e-06	1.343e-06	2.498e-12	2.398e-12	1.042	0	0.544	NaN
KISS1	KISS1R	Activated T cells	Activated T cells	8.241e-07	1e-07	5.188e-06	1.7e-06	8.241e-14	8.818e-12	0.009	0	0.71	NaN
KISS1	MMP24	Activated T cells	Activated T cells	8.241e-07	1.943e-06	5.188e-06	1.51e-06	1.601e-12	7.834e-12	0.204	0	0.709	NaN
KITLG	EPOR	Activated T cells	Activated T cells	1e-07	6.839e-06	1e-07	9.418e-06	6.839e-13	9.418e-13	0.726	0	0.812	NaN
KITLG	KIT	Activated T cells	Activated T cells	1e-07	0.0001014	1e-07	0.0001336	1.014e-11	1.336e-11	0.759	0	0.976	NaN
KNG1	BDKRB1	Activated T cells	Activated T cells	1e-07	1e-07	1e-07	1e-07	1e-14	1e-14	1	0	NaN	NaN
KNG1	BDKRB2	Activated T cells	Activated T cells	1e-07	1e-07	1e-07	1e-07	1e-14	1e-14	1	0	NaN	NaN
KNG1	CD93	Activated T cells	Activated T cells	1e-07	3.848e-06	1e-07	1.91e-06	3.848e-13	1.91e-13	2.014	0	0.314	NaN
KNG1	GP1BA	Activated T cells	Activated T cells	1e-07	7.678e-07	1e-07	2.153e-06	7.678e-14	2.153e-13	0.357	0	0.834	NaN
KNG1	GPR135	Activated T cells	Activated T cells	1e-07	5.852e-07	1e-07	3.69e-07	5.852e-14	3.69e-14	1.586	0	0.494	NaN
KNG1	ITGAM	Activated T cells	Activated T cells	1e-07	5.777e-07	1e-07	1.183e-06	5.777e-14	1.183e-13	0.488	0	0.689	NaN
KNG1	ITGB2	Activated T cells	Activated T cells	1e-07	1.722e-05	1e-07	1.751e-05	1.722e-12	1.751e-12	0.983	0	0.5	NaN
KNG1	PLAUR	Activated T cells	Activated T cells	1e-07	4.607e-06	1e-07	1.09e-05	4.607e-13	1.09e-12	0.423	0	0.941	NaN
KNG1	RXFP4	Activated T cells	Activated T cells	1e-07	1e-07	1e-07	1e-07	1e-14	1e-14	1	0	NaN	NaN
KNG1	SDC2	Activated T cells	Activated T cells	1e-07	1e-07	1e-07	9.001e-07	1e-14	9.001e-14	0.111	0	0.652	NaN
L1CAM	CNTN1	Activated T cells	Activated T cells	1e-07	1e-07	1.59e-07	1e-07	1e-14	1.59e-14	0.629	0	0.691	NaN
L1CAM	EGFR	Activated T cells	Activated T cells	1e-07	1e-07	1.59e-07	4.526e-07	1e-14	7.196e-14	0.139	0	0.672	NaN
L1CAM	EPHB2	Activated T cells	Activated T cells	1e-07	1e-07	1.59e-07	1e-07	1e-14	1.59e-14	0.629	0	0.691	NaN
L1CAM	ERBB2	Activated T cells	Activated T cells	1e-07	2.043e-06	1.59e-07	3.139e-06	2.043e-13	4.991e-13	0.409	0	0.747	NaN
L1CAM	ERBB3	Activated T cells	Activated T cells	1e-07	1.641e-06	1.59e-07	2.015e-06	1.641e-13	3.204e-13	0.512	0	0.704	NaN
L1CAM	FGFR2	Activated T cells	Activated T cells	1e-07	1e-07	1.59e-07	6.101e-07	1e-14	9.701e-14	0.103	0	0.663	NaN
L1CAM	ITGA5	Activated T cells	Activated T cells	1e-07	1.324e-05	1.59e-07	2.105e-05	1.324e-12	3.347e-12	0.396	0	0.764	NaN
L1CAM	ITGAV	Activated T cells	Activated T cells	1e-07	2.419e-05	1.59e-07	3.318e-05	2.419e-12	5.276e-12	0.458	0	0.759	NaN
LAMA1	GPC1	Activated T cells	Activated T cells	1e-07	3.543e-06	2.975e-07	4.019e-06	3.543e-13	1.196e-12	0.296	0	0.715	NaN
LAMA1	ITGA1	Activated T cells	Activated T cells	1e-07	0.0002493	2.975e-07	0.000146	2.493e-11	4.344e-11	0.574	0	0.714	NaN
LAMA1	ITGA2	Activated T cells	Activated T cells	1e-07	9.552e-06	2.975e-07	8.062e-06	9.552e-13	2.399e-12	0.398	0	0.711	NaN
LAMA1	ITGA3	Activated T cells	Activated T cells	1e-07	9.638e-06	2.975e-07	7.73e-06	9.638e-13	2.3e-12	0.419	0	0.714	NaN
LAMA1	ITGA6	Activated T cells	Activated T cells	1e-07	8.487e-07	2.975e-07	2.807e-06	8.487e-14	8.353e-13	0.102	0	0.713	NaN
LAMA1	ITGA7	Activated T cells	Activated T cells	1e-07	5.392e-07	2.975e-07	1e-07	5.392e-14	2.975e-14	1.812	0	0.581	NaN
LAMA1	ITGB1	Activated T cells	Activated T cells	1e-07	0.0001106	2.975e-07	0.0001738	1.106e-11	5.171e-11	0.214	0	0.755	NaN
LAMA1	ITGB4	Activated T cells	Activated T cells	1e-07	1e-07	2.975e-07	1.746e-06	1e-14	5.194e-13	0.019	0	0.678	NaN
LAMA1	ITGB8	Activated T cells	Activated T cells	1e-07	6.664e-06	2.975e-07	5.784e-07	6.664e-13	1.721e-13	3.873	0	0.445	NaN
LAMA1	NT5E	Activated T cells	Activated T cells	1e-07	3.788e-06	2.975e-07	3.202e-06	3.788e-13	9.526e-13	0.398	0	0.684	NaN
LAMA1	RPSA	Activated T cells	Activated T cells	1e-07	0.001996	2.975e-07	0.00202	1.996e-10	6.01e-10	0.332	0	0.743	NaN
LAMA1	SDC2	Activated T cells	Activated T cells	1e-07	1e-07	2.975e-07	9.001e-07	1e-14	2.678e-13	0.037	0	0.605	NaN
LAMA1	SDC4	Activated T cells	Activated T cells	1e-07	3.117e-05	2.975e-07	1.696e-05	3.117e-12	5.046e-12	0.618	0	0.701	NaN
LAMA1	TMPRSS6	Activated T cells	Activated T cells	1e-07	3.02e-07	2.975e-07	1e-07	3.02e-14	2.975e-14	1.015	0	0.617	NaN
LAMA2	ITGA1	Activated T cells	Activated T cells	1e-07	0.0002493	1e-07	0.000146	2.493e-11	1.46e-11	1.708	0	0	NaN
LAMA2	ITGA2	Activated T cells	Activated T cells	1e-07	9.552e-06	1e-07	8.062e-06	9.552e-13	8.062e-13	1.185	0	0.311	NaN
LAMA2	ITGA3	Activated T cells	Activated T cells	1e-07	9.638e-06	1e-07	7.73e-06	9.638e-13	7.73e-13	1.247	0	0.343	NaN
LAMA2	ITGA6	Activated T cells	Activated T cells	1e-07	8.487e-07	1e-07	2.807e-06	8.487e-14	2.807e-13	0.302	0	0.838	NaN
LAMA2	ITGA7	Activated T cells	Activated T cells	1e-07	5.392e-07	1e-07	1e-07	5.392e-14	1e-14	5.392	0	0.034	NaN
LAMA2	ITGB1	Activated T cells	Activated T cells	1e-07	0.0001106	1e-07	0.0001738	1.106e-11	1.738e-11	0.636	0	1	NaN
LAMA2	ITGB4	Activated T cells	Activated T cells	1e-07	1e-07	1e-07	1.746e-06	1e-14	1.746e-13	0.057	0	0.838	NaN
LAMA2	RPSA	Activated T cells	Activated T cells	1e-07	0.001996	1e-07	0.00202	1.996e-10	2.02e-10	0.988	0	0.651	NaN
LAMA3	SDC2	Activated T cells	Activated T cells	1e-07	1e-07	1.549e-06	9.001e-07	1e-14	1.395e-12	0.007	0	0.62	NaN
LAMA4	ITGA3	Activated T cells	Activated T cells	2.924e-07	9.638e-06	1e-07	7.73e-06	2.818e-12	7.73e-13	3.646	0	0.06	NaN
LAMA4	ITGA6	Activated T cells	Activated T cells	2.924e-07	8.487e-07	1e-07	2.807e-06	2.482e-13	2.807e-13	0.884	0	0.634	NaN
LAMA4	ITGAV	Activated T cells	Activated T cells	2.924e-07	2.419e-05	1e-07	3.318e-05	7.074e-12	3.318e-12	2.132	0	0.233	NaN
LAMA4	ITGB1	Activated T cells	Activated T cells	2.924e-07	0.0001106	1e-07	0.0001738	3.234e-11	1.738e-11	1.861	0	0.322	NaN
LAMA5	BCAM	Activated T cells	Activated T cells	9.407e-07	1.043e-06	2.199e-07	4.018e-07	9.816e-13	8.837e-14	11.108	0	0.092	NaN
LAMA5	ITGA2	Activated T cells	Activated T cells	9.407e-07	9.552e-06	2.199e-07	8.062e-06	8.985e-12	1.773e-12	5.068	0	0.003	NaN
LAMA5	ITGA3	Activated T cells	Activated T cells	9.407e-07	9.638e-06	2.199e-07	7.73e-06	9.066e-12	1.7e-12	5.334	0	0.028	NaN
LAMA5	ITGA6	Activated T cells	Activated T cells	9.407e-07	8.487e-07	2.199e-07	2.807e-06	7.983e-13	6.174e-13	1.293	0	0.529	NaN
LAMA5	ITGB1	Activated T cells	Activated T cells	9.407e-07	0.0001106	2.199e-07	0.0001738	1.04e-10	3.822e-11	2.721	0	0.184	NaN
LAMA5	ITGB4	Activated T cells	Activated T cells	9.407e-07	1e-07	2.199e-07	1.746e-06	9.407e-14	3.839e-13	0.245	0	0.684	NaN
LAMA5	SDC1	Activated T cells	Activated T cells	9.407e-07	1.02e-06	2.199e-07	2.521e-07	9.596e-13	5.543e-14	17.311	0	0	NaN
LAMB1	ITGA1	Activated T cells	Activated T cells	1.429e-06	0.0002493	9.016e-06	0.000146	3.563e-10	1.317e-09	0.271	0	0.991	NaN
LAMB1	ITGA2	Activated T cells	Activated T cells	1.429e-06	9.552e-06	9.016e-06	8.062e-06	1.365e-11	7.269e-11	0.188	0	0.89	NaN
LAMB1	ITGA3	Activated T cells	Activated T cells	1.429e-06	9.638e-06	9.016e-06	7.73e-06	1.377e-11	6.969e-11	0.198	0	0.954	NaN
LAMB1	ITGA6	Activated T cells	Activated T cells	1.429e-06	8.487e-07	9.016e-06	2.807e-06	1.213e-12	2.531e-11	0.048	0	0.891	NaN
LAMB1	ITGA7	Activated T cells	Activated T cells	1.429e-06	5.392e-07	9.016e-06	1e-07	7.705e-13	9.016e-13	0.855	0	0.61	NaN
LAMB1	ITGAV	Activated T cells	Activated T cells	1.429e-06	2.419e-05	9.016e-06	3.318e-05	3.456e-11	2.991e-10	0.116	0	0.984	NaN
LAMB1	ITGB1	Activated T cells	Activated T cells	1.429e-06	0.0001106	9.016e-06	0.0001738	1.58e-10	1.567e-09	0.101	0	0.996	NaN
LAMB1	ITGB4	Activated T cells	Activated T cells	1.429e-06	1e-07	9.016e-06	1.746e-06	1.429e-13	1.574e-11	0.009	0	0.823	NaN
LAMB2	RPSA	Activated T cells	Activated T cells	1e-07	0.001996	1e-07	0.00202	1.996e-10	2.02e-10	0.988	0	0.651	NaN
LAMB3	CD151	Activated T cells	Activated T cells	3.913e-06	7.844e-05	2.833e-06	6.714e-05	3.069e-10	1.902e-10	1.613	0	0.35	NaN
LAMB3	COL17A1	Activated T cells	Activated T cells	3.913e-06	6.529e-07	2.833e-06	9.071e-07	2.554e-12	2.57e-12	0.994	0	0.587	NaN
LAMB3	ITGA2	Activated T cells	Activated T cells	3.913e-06	9.552e-06	2.833e-06	8.062e-06	3.737e-11	2.284e-11	1.636	0	0.305	NaN
LAMB3	ITGA3	Activated T cells	Activated T cells	3.913e-06	9.638e-06	2.833e-06	7.73e-06	3.771e-11	2.19e-11	1.722	0	0.382	NaN
LAMB3	ITGA6	Activated T cells	Activated T cells	3.913e-06	8.487e-07	2.833e-06	2.807e-06	3.321e-12	7.954e-12	0.417	0	0.707	NaN
LAMB3	ITGB1	Activated T cells	Activated T cells	3.913e-06	0.0001106	2.833e-06	0.0001738	4.326e-10	4.924e-10	0.879	0	0.629	NaN
LAMB3	ITGB4	Activated T cells	Activated T cells	3.913e-06	1e-07	2.833e-06	1.746e-06	3.913e-13	4.946e-12	0.079	0	0.719	NaN
LAMC1	ITGA1	Activated T cells	Activated T cells	8.466e-07	0.0002493	4.339e-07	0.000146	2.111e-10	6.336e-11	3.331	0	0.43	NaN
LAMC1	ITGA2	Activated T cells	Activated T cells	8.466e-07	9.552e-06	4.339e-07	8.062e-06	8.086e-12	3.498e-12	2.311	0	0.509	NaN
LAMC1	ITGA3	Activated T cells	Activated T cells	8.466e-07	9.638e-06	4.339e-07	7.73e-06	8.159e-12	3.354e-12	2.433	0	0.536	NaN
LAMC1	ITGA6	Activated T cells	Activated T cells	8.466e-07	8.487e-07	4.339e-07	2.807e-06	7.185e-13	1.218e-12	0.59	0	0.663	NaN
LAMC1	ITGA7	Activated T cells	Activated T cells	8.466e-07	5.392e-07	4.339e-07	1e-07	4.565e-13	4.339e-14	10.52	0	0.251	NaN
LAMC1	ITGAV	Activated T cells	Activated T cells	8.466e-07	2.419e-05	4.339e-07	3.318e-05	2.048e-11	1.44e-11	1.422	0	0.607	NaN
LAMC1	ITGB1	Activated T cells	Activated T cells	8.466e-07	0.0001106	4.339e-07	0.0001738	9.361e-11	7.541e-11	1.241	0	0.625	NaN
LAMC1	ITGB4	Activated T cells	Activated T cells	8.466e-07	1e-07	4.339e-07	1.746e-06	8.466e-14	7.575e-13	0.112	0	0.658	NaN
LAMC2	CD151	Activated T cells	Activated T cells	2.927e-06	7.844e-05	3.439e-06	6.714e-05	2.296e-10	2.309e-10	0.994	0	0.588	NaN
LAMC2	COL17A1	Activated T cells	Activated T cells	2.927e-06	6.529e-07	3.439e-06	9.071e-07	1.911e-12	3.12e-12	0.613	0	0.659	NaN
LAMC2	ITGA2	Activated T cells	Activated T cells	2.927e-06	9.552e-06	3.439e-06	8.062e-06	2.796e-11	2.773e-11	1.008	0	0.491	NaN
LAMC2	ITGA3	Activated T cells	Activated T cells	2.927e-06	9.638e-06	3.439e-06	7.73e-06	2.821e-11	2.658e-11	1.061	0	0.58	NaN
LAMC2	ITGA6	Activated T cells	Activated T cells	2.927e-06	8.487e-07	3.439e-06	2.807e-06	2.484e-12	9.655e-12	0.257	0	0.791	NaN
LAMC2	ITGB1	Activated T cells	Activated T cells	2.927e-06	0.0001106	3.439e-06	0.0001738	3.236e-10	5.977e-10	0.541	0	0.799	NaN
LAMC2	ITGB4	Activated T cells	Activated T cells	2.927e-06	1e-07	3.439e-06	1.746e-06	2.927e-13	6.003e-12	0.049	0	0.781	NaN
LAMC3	ITGA2	Activated T cells	Activated T cells	1e-07	9.552e-06	1e-07	8.062e-06	9.552e-13	8.062e-13	1.185	0	0.311	NaN
LAMC3	ITGA3	Activated T cells	Activated T cells	1e-07	9.638e-06	1e-07	7.73e-06	9.638e-13	7.73e-13	1.247	0	0.343	NaN
LAMC3	ITGA6	Activated T cells	Activated T cells	1e-07	8.487e-07	1e-07	2.807e-06	8.487e-14	2.807e-13	0.302	0	0.838	NaN
LAMC3	ITGB1	Activated T cells	Activated T cells	1e-07	0.0001106	1e-07	0.0001738	1.106e-11	1.738e-11	0.636	0	1	NaN
LAMC3	ITGB4	Activated T cells	Activated T cells	1e-07	1e-07	1e-07	1.746e-06	1e-14	1.746e-13	0.057	0	0.838	NaN
LCN1	LMBR1L	Activated T cells	Activated T cells	4.578e-07	3.965e-05	1e-07	5.149e-05	1.815e-11	5.149e-12	3.525	0	0.15	NaN
LCN2	LRP2	Activated T cells	Activated T cells	2.887e-06	1e-07	5.804e-07	1e-07	2.887e-13	5.804e-14	4.974	0	0.001	NaN
LEFTY2	ACVR2B	Activated T cells	Activated T cells	1e-07	8.153e-06	1e-07	1.321e-05	8.153e-13	1.321e-12	0.617	0	0.847	NaN
LGALS3BP	ITGB1	Activated T cells	Activated T cells	1.329e-05	0.0001106	1.168e-05	0.0001738	1.47e-09	2.029e-09	0.724	0	0.743	NaN
LGALS3BP	VANGL1	Activated T cells	Activated T cells	1.329e-05	4.377e-06	1.168e-05	7.443e-06	5.817e-11	8.691e-11	0.669	0	0.717	NaN
LIF	IL6ST	Activated T cells	Activated T cells	1.861e-05	2.898e-05	8.175e-06	2.51e-05	5.394e-10	2.052e-10	2.628	0	0.003	NaN
LIF	LIFR	Activated T cells	Activated T cells	1.861e-05	1.016e-06	8.175e-06	1e-07	1.891e-11	8.175e-13	23.127	0	0	NaN
LIN7C	ABCA1	Activated T cells	Activated T cells	2.449e-05	4.095e-06	2.835e-05	4.285e-06	1.003e-10	1.215e-10	0.826	0	0.648	NaN
LIPC	LRP1	Activated T cells	Activated T cells	5.392e-07	4.27e-07	1.105e-06	5.971e-07	2.303e-13	6.597e-13	0.349	0	0.662	NaN
LIPH	LPAR1	Activated T cells	Activated T cells	1e-07	3.291e-06	1.537e-06	3.159e-06	3.291e-13	4.856e-12	0.068	0	0.737	NaN
LIPH	LPAR2	Activated T cells	Activated T cells	1e-07	6.842e-06	1.537e-06	2.286e-05	6.842e-13	3.514e-11	0.019	0	0.742	NaN
LIPH	LPAR4	Activated T cells	Activated T cells	1e-07	1e-07	1.537e-06	1e-07	1e-14	1.537e-13	0.065	0	0.73	NaN
LPL	CD44	Activated T cells	Activated T cells	1e-07	0.0004363	1e-07	0.0004295	4.363e-11	4.295e-11	1.016	0	0.451	NaN
LPL	GPIHBP1	Activated T cells	Activated T cells	1e-07	1e-07	1e-07	1e-07	1e-14	1e-14	1	0	NaN	NaN
LPL	LRP1	Activated T cells	Activated T cells	1e-07	4.27e-07	1e-07	5.971e-07	4.27e-14	5.971e-14	0.715	0	0.607	NaN
LPL	LRP2	Activated T cells	Activated T cells	1e-07	1e-07	1e-07	1e-07	1e-14	1e-14	1	0	NaN	NaN
LPL	SDC1	Activated T cells	Activated T cells	1e-07	1.02e-06	1e-07	2.521e-07	1.02e-13	2.521e-14	4.047	0	0.185	NaN
LPL	VLDLR	Activated T cells	Activated T cells	1e-07	7.518e-06	1e-07	3.957e-06	7.518e-13	3.957e-13	1.9	0	0.046	NaN
LRP1B	PLAUR	Activated T cells	Activated T cells	6.666e-07	4.607e-06	1.552e-06	1.09e-05	3.071e-12	1.692e-11	0.182	0	0.762	NaN
LRPAP1	LDLR	Activated T cells	Activated T cells	0.0001461	4.653e-05	0.0001213	2.691e-05	6.795e-09	3.264e-09	2.082	1	0	0
LRPAP1	LRP1	Activated T cells	Activated T cells	0.0001461	4.27e-07	0.0001213	5.971e-07	6.237e-11	7.241e-11	0.861	0	0.579	NaN
LRPAP1	LRP2	Activated T cells	Activated T cells	0.0001461	1e-07	0.0001213	1e-07	1.461e-11	1.213e-11	1.204	0	0.006	NaN
LRPAP1	LRP8	Activated T cells	Activated T cells	0.0001461	1.187e-05	0.0001213	1.554e-05	1.733e-09	1.885e-09	0.92	1	0.661	1
LRPAP1	SORL1	Activated T cells	Activated T cells	0.0001461	4.236e-05	0.0001213	6.58e-05	6.187e-09	7.981e-09	0.775	1	0.83	1
LRPAP1	SORT1	Activated T cells	Activated T cells	0.0001461	6.713e-06	0.0001213	4.708e-06	9.804e-10	5.709e-10	1.717	0	0.034	NaN
LRPAP1	VLDLR	Activated T cells	Activated T cells	0.0001461	7.518e-06	0.0001213	3.957e-06	1.098e-09	4.799e-10	2.288	0	0.01	NaN
LTA	CACHD1	Activated T cells	Activated T cells	1.681e-05	1e-07	2.683e-06	3.184e-07	1.681e-12	8.541e-13	1.968	0	0.441	NaN
LTA	EDNRA	Activated T cells	Activated T cells	1.681e-05	1e-07	2.683e-06	1e-07	1.681e-12	2.683e-13	6.266	0	0	NaN
LTA	LTBR	Activated T cells	Activated T cells	1.681e-05	6.035e-06	2.683e-06	4.252e-06	1.014e-10	1.141e-11	8.892	0	0	NaN
LTA	TNFRSF14	Activated T cells	Activated T cells	1.681e-05	6.121e-05	2.683e-06	3.855e-05	1.029e-09	1.034e-10	9.949	0	0	NaN
LTA	TNFRSF1A	Activated T cells	Activated T cells	1.681e-05	4.46e-05	2.683e-06	4.748e-05	7.497e-10	1.274e-10	5.885	0	0	NaN
LTA	TNFRSF1B	Activated T cells	Activated T cells	1.681e-05	8.149e-05	2.683e-06	5.147e-05	1.37e-09	1.381e-10	9.92	0	0	NaN
LTBP1	ITGB5	Activated T cells	Activated T cells	7.124e-07	1e-07	4.233e-07	1e-07	7.124e-14	4.233e-14	1.683	0	0.514	NaN
LTBP3	ITGB5	Activated T cells	Activated T cells	2.532e-05	1e-07	2.586e-05	1e-07	2.532e-12	2.586e-12	0.979	0	0.536	NaN
LTB	CD40	Activated T cells	Activated T cells	0.0002475	6.887e-07	0.00013	2.069e-07	1.705e-10	2.69e-11	6.338	0	0.002	NaN
LTB	LTBR	Activated T cells	Activated T cells	0.0002475	6.035e-06	0.00013	4.252e-06	1.494e-09	5.529e-10	2.701	0	0.003	NaN
LTB	TNFRSF1A	Activated T cells	Activated T cells	0.0002475	4.46e-05	0.00013	4.748e-05	1.104e-08	6.174e-09	1.788	1	0.002	0.011
LTF	GPR162	Activated T cells	Activated T cells	1.786e-06	1e-07	8.587e-07	6.01e-07	1.786e-13	5.161e-13	0.346	0	0.649	NaN
LTF	LRP1	Activated T cells	Activated T cells	1.786e-06	4.27e-07	8.587e-07	5.971e-07	7.629e-13	5.127e-13	1.488	0	0.531	NaN
LTF	LRP11	Activated T cells	Activated T cells	1.786e-06	1e-07	8.587e-07	8.669e-07	1.786e-13	7.444e-13	0.24	0	0.648	NaN
LTF	TFRC	Activated T cells	Activated T cells	1.786e-06	4.824e-05	8.587e-07	3.416e-05	8.619e-11	2.933e-11	2.938	0	0.289	NaN
LY6G5C	TMEM8A	Activated T cells	Activated T cells	4.52e-06	1.948e-05	3e-06	2.461e-05	8.805e-11	7.381e-11	1.193	0	0.469	NaN
LY86	CD180	Activated T cells	Activated T cells	1e-07	3.97e-07	1.792e-07	1.094e-06	3.97e-14	1.96e-13	0.202	0	0.633	NaN
LYPD3	AGR2	Activated T cells	Activated T cells	2.286e-06	1.95e-06	6.569e-06	2.784e-06	4.458e-12	1.829e-11	0.244	0	0.817	NaN
LYZ	ITGAL	Activated T cells	Activated T cells	9.544e-07	3.977e-05	3.796e-06	2.508e-05	3.796e-11	9.519e-11	0.399	0	0.771	NaN
MADCAM1	CD44	Activated T cells	Activated T cells	4.051e-07	0.0004363	1.039e-06	0.0004295	1.768e-10	4.462e-10	0.396	0	0.742	NaN
MADCAM1	ITGA4	Activated T cells	Activated T cells	4.051e-07	0.000107	1.039e-06	6.779e-05	4.333e-11	7.042e-11	0.615	0	0.686	NaN
MADCAM1	ITGB7	Activated T cells	Activated T cells	4.051e-07	0.0001265	1.039e-06	7.93e-05	5.123e-11	8.238e-11	0.622	0	0.691	NaN
MATN1	ITGA1	Activated T cells	Activated T cells	1e-07	0.0002493	1e-07	0.000146	2.493e-11	1.46e-11	1.708	0	0	NaN
MATN1	ITGB1	Activated T cells	Activated T cells	1e-07	0.0001106	1e-07	0.0001738	1.106e-11	1.738e-11	0.636	0	1	NaN
MATN1	PTPRD	Activated T cells	Activated T cells	1e-07	5.981e-07	1e-07	2.115e-07	5.981e-14	2.115e-14	2.827	0	0.329	NaN
MDK	ALK	Activated T cells	Activated T cells	3.49e-06	1e-07	3.509e-06	1e-07	3.49e-13	3.509e-13	0.995	0	0.492	NaN
MDK	GPC2	Activated T cells	Activated T cells	3.49e-06	1.663e-06	3.509e-06	1.765e-06	5.803e-12	6.195e-12	0.937	0	0.61	NaN
MDK	ITGA4	Activated T cells	Activated T cells	3.49e-06	0.000107	3.509e-06	6.779e-05	3.733e-10	2.379e-10	1.569	0	0.134	NaN
MDK	ITGA6	Activated T cells	Activated T cells	3.49e-06	8.487e-07	3.509e-06	2.807e-06	2.962e-12	9.852e-12	0.301	0	0.784	NaN
MDK	ITGB1	Activated T cells	Activated T cells	3.49e-06	0.0001106	3.509e-06	0.0001738	3.859e-10	6.099e-10	0.633	0	0.739	NaN
MDK	LRP1	Activated T cells	Activated T cells	3.49e-06	4.27e-07	3.509e-06	5.971e-07	1.49e-12	2.095e-12	0.711	0	0.592	NaN
MDK	LRP2	Activated T cells	Activated T cells	3.49e-06	1e-07	3.509e-06	1e-07	3.49e-13	3.509e-13	0.995	0	0.492	NaN
MDK	PTPRB	Activated T cells	Activated T cells	3.49e-06	1e-07	3.509e-06	7.097e-07	3.49e-13	2.49e-12	0.14	0	0.707	NaN
MDK	PTPRZ1	Activated T cells	Activated T cells	3.49e-06	1e-07	3.509e-06	1e-07	3.49e-13	3.509e-13	0.995	0	0.492	NaN
MDK	SDC1	Activated T cells	Activated T cells	3.49e-06	1.02e-06	3.509e-06	2.521e-07	3.56e-12	8.846e-13	4.025	0	0.159	NaN
MDK	SDC3	Activated T cells	Activated T cells	3.49e-06	1e-07	3.509e-06	1e-07	3.49e-13	3.509e-13	0.995	0	0.492	NaN
MDK	SDC4	Activated T cells	Activated T cells	3.49e-06	3.117e-05	3.509e-06	1.696e-05	1.088e-10	5.951e-11	1.828	0	0.089	NaN
MDK	TSPAN1	Activated T cells	Activated T cells	3.49e-06	1e-07	3.509e-06	9.621e-07	3.49e-13	3.376e-12	0.103	0	0.719	NaN
MFAP2	NOTCH1	Activated T cells	Activated T cells	1.191e-06	9.935e-06	1e-07	8.468e-06	1.183e-11	8.468e-13	13.972	0	0.007	NaN
MFAP5	NOTCH1	Activated T cells	Activated T cells	1e-07	9.935e-06	1e-07	8.468e-06	9.935e-13	8.468e-13	1.173	0	0.336	NaN
MFGE8	ITGAV	Activated T cells	Activated T cells	1.67e-05	2.419e-05	2.403e-05	3.318e-05	4.039e-10	7.972e-10	0.507	1	0.924	1
MFGE8	ITGB3	Activated T cells	Activated T cells	1.67e-05	1e-07	2.403e-05	1e-07	1.67e-12	2.403e-12	0.695	0	0.901	NaN
MFGE8	PDGFRB	Activated T cells	Activated T cells	1.67e-05	1e-07	2.403e-05	1e-07	1.67e-12	2.403e-12	0.695	0	0.901	NaN
MFNG	NOTCH1	Activated T cells	Activated T cells	8.808e-05	9.935e-06	9.435e-05	8.468e-06	8.751e-10	7.99e-10	1.095	0	0.426	NaN
MFNG	NOTCH2	Activated T cells	Activated T cells	8.808e-05	5.385e-05	9.435e-05	2.159e-05	4.744e-09	2.037e-09	2.328	1	0	0
MIA	CDH19	Activated T cells	Activated T cells	1e-07	1e-07	1e-07	1e-07	1e-14	1e-14	1	0	NaN	NaN
MLN	MLNR	Activated T cells	Activated T cells	1e-07	1e-07	2.043e-06	1e-07	1e-14	2.043e-13	0.049	0	0.868	NaN
MMP12	PLAUR	Activated T cells	Activated T cells	1e-07	4.607e-06	1.105e-06	1.09e-05	4.607e-13	1.204e-11	0.038	0	0.699	NaN
MMP1	CD44	Activated T cells	Activated T cells	1.055e-05	0.0004363	3.641e-06	0.0004295	4.604e-09	1.564e-09	2.945	0	0.001	NaN
MMP1	ITGA2	Activated T cells	Activated T cells	1.055e-05	9.552e-06	3.641e-06	8.062e-06	1.008e-10	2.935e-11	3.434	0	0.001	NaN
MMP2	SDC2	Activated T cells	Activated T cells	8.709e-07	1e-07	6.813e-07	9.001e-07	8.709e-14	6.133e-13	0.142	0	0.615	NaN
MMP7	CD151	Activated T cells	Activated T cells	1e-07	7.844e-05	1e-07	6.714e-05	7.844e-12	6.714e-12	1.168	0	0.112	NaN
MMP7	CD44	Activated T cells	Activated T cells	1e-07	0.0004363	1e-07	0.0004295	4.363e-11	4.295e-11	1.016	0	0.451	NaN
MMP7	CDH6	Activated T cells	Activated T cells	1e-07	1e-07	1e-07	1e-07	1e-14	1e-14	1	0	NaN	NaN
MMP7	ERBB4	Activated T cells	Activated T cells	1e-07	1e-07	1e-07	1e-07	1e-14	1e-14	1	0	NaN	NaN
MMP9	CD44	Activated T cells	Activated T cells	2.928e-06	0.0004363	3.251e-06	0.0004295	1.278e-09	1.396e-09	0.915	0	0.576	NaN
MMP9	EPHB2	Activated T cells	Activated T cells	2.928e-06	1e-07	3.251e-06	1e-07	2.928e-13	3.251e-13	0.901	0	0.577	NaN
MMP9	ITGAM	Activated T cells	Activated T cells	2.928e-06	5.777e-07	3.251e-06	1.183e-06	1.692e-12	3.847e-12	0.44	0	0.708	NaN
MMP9	ITGB2	Activated T cells	Activated T cells	2.928e-06	1.722e-05	3.251e-06	1.751e-05	5.042e-11	5.692e-11	0.886	0	0.587	NaN
MMP9	LRP1	Activated T cells	Activated T cells	2.928e-06	4.27e-07	3.251e-06	5.971e-07	1.251e-12	1.941e-12	0.644	0	0.611	NaN
MST1	MST1R	Activated T cells	Activated T cells	1.865e-06	1e-07	1e-07	3.359e-07	1.865e-13	3.359e-14	5.551	0	0.401	NaN
MSTN	ACVR2B	Activated T cells	Activated T cells	1e-07	8.153e-06	1e-07	1.321e-05	8.153e-13	1.321e-12	0.617	0	0.847	NaN
MUC2	AGR2	Activated T cells	Activated T cells	6.079e-07	1.95e-06	1e-07	2.784e-06	1.186e-12	2.784e-13	4.259	0	0.177	NaN
NAMPT	INSR	Activated T cells	Activated T cells	0.0002288	4.741e-06	0.0001162	8.631e-06	1.085e-09	1.003e-09	1.081	0	0.461	NaN
NCAM1	CACNA1C	Activated T cells	Activated T cells	4e-06	8.586e-07	5.968e-06	5.437e-07	3.434e-12	3.245e-12	1.058	0	0.578	NaN
NCAM1	FGFR1	Activated T cells	Activated T cells	4e-06	1.195e-06	5.968e-06	5.266e-06	4.781e-12	3.142e-11	0.152	0	0.823	NaN
NCAM1	FGFR2	Activated T cells	Activated T cells	4e-06	1e-07	5.968e-06	6.101e-07	4e-13	3.641e-12	0.11	0	0.662	NaN
NCAM1	GFRA1	Activated T cells	Activated T cells	4e-06	1e-07	5.968e-06	1e-07	4e-13	5.968e-13	0.67	0	0.714	NaN
NCAM1	PTPRA	Activated T cells	Activated T cells	4e-06	5.553e-05	5.968e-06	7.242e-05	2.221e-10	4.322e-10	0.514	0	0.802	NaN
NCAM1	ROBO1	Activated T cells	Activated T cells	4e-06	4.681e-06	5.968e-06	7.589e-06	1.872e-11	4.529e-11	0.413	0	0.78	NaN
NCAM1	ROBO3	Activated T cells	Activated T cells	4e-06	2.79e-07	5.968e-06	2.119e-06	1.116e-12	1.265e-11	0.088	0	0.656	NaN
NDP	FZD4	Activated T cells	Activated T cells	1e-07	1.014e-06	1e-07	1e-07	1.014e-13	1e-14	10.136	0	0.051	NaN
NDP	LGR4	Activated T cells	Activated T cells	1e-07	1e-07	1e-07	1e-07	1e-14	1e-14	1	0	NaN	NaN
NGF	KIDINS220	Activated T cells	Activated T cells	5.355e-07	4.04e-05	1e-07	5.207e-05	2.164e-11	5.207e-12	4.155	0	0.153	NaN
NGF	MAGED1	Activated T cells	Activated T cells	5.355e-07	3.123e-05	1e-07	3.229e-05	1.672e-11	3.229e-12	5.18	0	0.09	NaN
NGF	NGFR	Activated T cells	Activated T cells	5.355e-07	5.605e-07	1e-07	1e-07	3.001e-13	1e-14	30.015	0	0	NaN
NGF	NTRK1	Activated T cells	Activated T cells	5.355e-07	1.519e-06	1e-07	1.798e-06	8.132e-13	1.798e-13	4.523	0	0.206	NaN
NGF	SORCS3	Activated T cells	Activated T cells	5.355e-07	1e-07	1e-07	1e-07	5.355e-14	1e-14	5.355	0	0.055	NaN
NGF	SORT1	Activated T cells	Activated T cells	5.355e-07	6.713e-06	1e-07	4.708e-06	3.594e-12	4.708e-13	7.635	0	0.003	NaN
NID1	COL13A1	Activated T cells	Activated T cells	1e-07	1e-07	1e-07	1e-07	1e-14	1e-14	1	0	NaN	NaN
NID1	ITGA3	Activated T cells	Activated T cells	1e-07	9.638e-06	1e-07	7.73e-06	9.638e-13	7.73e-13	1.247	0	0.343	NaN
NID1	ITGAV	Activated T cells	Activated T cells	1e-07	2.419e-05	1e-07	3.318e-05	2.419e-12	3.318e-12	0.729	0	0.875	NaN
NID1	ITGB1	Activated T cells	Activated T cells	1e-07	0.0001106	1e-07	0.0001738	1.106e-11	1.738e-11	0.636	0	1	NaN
NID1	ITGB3	Activated T cells	Activated T cells	1e-07	1e-07	1e-07	1e-07	1e-14	1e-14	1	0	NaN	NaN
NID1	PTPRF	Activated T cells	Activated T cells	1e-07	3.583e-06	1e-07	5.216e-06	3.583e-13	5.216e-13	0.687	0	0.76	NaN
NID2	COL13A1	Activated T cells	Activated T cells	1e-07	1e-07	1e-07	1e-07	1e-14	1e-14	1	0	NaN	NaN
NLGN1	NRXN1	Activated T cells	Activated T cells	1e-07	1e-07	1e-07	1e-07	1e-14	1e-14	1	0	NaN	NaN
NLGN1	NRXN2	Activated T cells	Activated T cells	1e-07	1e-07	1e-07	1e-07	1e-14	1e-14	1	0	NaN	NaN
NLGN1	NRXN3	Activated T cells	Activated T cells	1e-07	9.445e-07	1e-07	1e-07	9.445e-14	1e-14	9.445	0	0.055	NaN
NLGN2	NRXN1	Activated T cells	Activated T cells	3.645e-07	1e-07	1.381e-06	1e-07	3.645e-14	1.381e-13	0.264	0	0.827	NaN
NLGN2	NRXN2	Activated T cells	Activated T cells	3.645e-07	1e-07	1.381e-06	1e-07	3.645e-14	1.381e-13	0.264	0	0.827	NaN
NLGN2	NRXN3	Activated T cells	Activated T cells	3.645e-07	9.445e-07	1.381e-06	1e-07	3.443e-13	1.381e-13	2.494	0	0.557	NaN
NLGN3	NRXN1	Activated T cells	Activated T cells	7.24e-07	1e-07	4e-07	1e-07	7.24e-14	4e-14	1.81	0	0.478	NaN
NLGN3	NRXN2	Activated T cells	Activated T cells	7.24e-07	1e-07	4e-07	1e-07	7.24e-14	4e-14	1.81	0	0.478	NaN
NLGN3	NRXN3	Activated T cells	Activated T cells	7.24e-07	9.445e-07	4e-07	1e-07	6.838e-13	4e-14	17.095	0	0.216	NaN
NMB	GRPR	Activated T cells	Activated T cells	6.495e-06	1e-07	5.673e-06	1e-07	6.495e-13	5.673e-13	1.145	0	0.42	NaN
NMU	NMUR1	Activated T cells	Activated T cells	1e-07	3.5e-06	1e-07	1.529e-06	3.5e-13	1.529e-13	2.289	0	0.204	NaN
NOV	NOTCH1	Activated T cells	Activated T cells	1e-07	9.935e-06	1e-07	8.468e-06	9.935e-13	8.468e-13	1.173	0	0.336	NaN
NOV	PLXNA1	Activated T cells	Activated T cells	1e-07	3.369e-06	1e-07	4.386e-06	3.369e-13	4.386e-13	0.768	0	0.649	NaN
NPNT	ITGA8	Activated T cells	Activated T cells	1e-07	1e-07	1e-07	1e-07	1e-14	1e-14	1	0	NaN	NaN
NPNT	ITGB1	Activated T cells	Activated T cells	1e-07	0.0001106	1e-07	0.0001738	1.106e-11	1.738e-11	0.636	0	1	NaN
NPPC	NPR2	Activated T cells	Activated T cells	5.358e-07	4.309e-07	1e-07	1.127e-06	2.309e-13	1.127e-13	2.048	0	0.489	NaN
NPPC	NPR3	Activated T cells	Activated T cells	5.358e-07	1e-07	1e-07	1e-07	5.358e-14	1e-14	5.358	0	0.055	NaN
NPY	FAP	Activated T cells	Activated T cells	1e-07	1e-07	1e-07	1e-07	1e-14	1e-14	1	0	NaN	NaN
NPY	NPFFR2	Activated T cells	Activated T cells	1e-07	1e-07	1e-07	1e-07	1e-14	1e-14	1	0	NaN	NaN
NPY	NPY1R	Activated T cells	Activated T cells	1e-07	1e-07	1e-07	1e-07	1e-14	1e-14	1	0	NaN	NaN
NRG1	ERBB2	Activated T cells	Activated T cells	6.921e-07	2.043e-06	1e-07	3.139e-06	1.414e-12	3.139e-13	4.504	0	0.323	NaN
NRG1	ERBB3	Activated T cells	Activated T cells	6.921e-07	1.641e-06	1e-07	2.015e-06	1.136e-12	2.015e-13	5.636	0	0.312	NaN
NRG1	ERBB4	Activated T cells	Activated T cells	6.921e-07	1e-07	1e-07	1e-07	6.921e-14	1e-14	6.921	0	0.051	NaN
NRG1	GPC1	Activated T cells	Activated T cells	6.921e-07	3.543e-06	1e-07	4.019e-06	2.452e-12	4.019e-13	6.1	0	0.145	NaN
NRG2	ERBB2	Activated T cells	Activated T cells	1e-07	2.043e-06	1e-07	3.139e-06	2.043e-13	3.139e-13	0.651	0	0.777	NaN
NRG2	ERBB3	Activated T cells	Activated T cells	1e-07	1.641e-06	1e-07	2.015e-06	1.641e-13	2.015e-13	0.814	0	0.684	NaN
NRG2	ERBB4	Activated T cells	Activated T cells	1e-07	1e-07	1e-07	1e-07	1e-14	1e-14	1	0	NaN	NaN
NRG3	ERBB4	Activated T cells	Activated T cells	1e-07	1e-07	1e-07	1e-07	1e-14	1e-14	1	0	NaN	NaN
NRG4	EGFR	Activated T cells	Activated T cells	3.834e-07	1e-07	2.243e-06	4.526e-07	3.834e-14	1.015e-12	0.038	0	0.705	NaN
NRG4	ERBB2	Activated T cells	Activated T cells	3.834e-07	2.043e-06	2.243e-06	3.139e-06	7.832e-13	7.039e-12	0.111	0	0.801	NaN
NRG4	ERBB4	Activated T cells	Activated T cells	3.834e-07	1e-07	2.243e-06	1e-07	3.834e-14	2.243e-13	0.171	0	0.926	NaN
NRTN	GFRA1	Activated T cells	Activated T cells	1e-07	1e-07	3.369e-07	1e-07	1e-14	3.369e-14	0.297	0	0.722	NaN
NRTN	GFRA2	Activated T cells	Activated T cells	1e-07	1e-07	3.369e-07	5.555e-07	1e-14	1.872e-13	0.053	0	0.645	NaN
NRTN	RET	Activated T cells	Activated T cells	1e-07	4.637e-07	3.369e-07	1e-07	4.637e-14	3.369e-14	1.376	0	0.577	NaN
NTF3	NGFR	Activated T cells	Activated T cells	1e-07	5.605e-07	1e-07	1e-07	5.605e-14	1e-14	5.605	0	0.017	NaN
NTF3	NTRK1	Activated T cells	Activated T cells	1e-07	1.519e-06	1e-07	1.798e-06	1.519e-13	1.798e-13	0.845	0	0.615	NaN
NTF3	NTRK2	Activated T cells	Activated T cells	1e-07	5.552e-06	1e-07	6.848e-07	5.552e-13	6.848e-14	8.107	0	0	NaN
NTF3	NTRK3	Activated T cells	Activated T cells	1e-07	1e-07	1e-07	1e-07	1e-14	1e-14	1	0	NaN	NaN
NTN1	ADORA2B	Activated T cells	Activated T cells	1e-07	7.614e-07	3.134e-07	6.083e-07	7.614e-14	1.907e-13	0.399	0	0.637	NaN
NTN1	NEO1	Activated T cells	Activated T cells	1e-07	9.779e-07	3.134e-07	2.355e-06	9.779e-14	7.38e-13	0.133	0	0.704	NaN
NTN1	UNC5A	Activated T cells	Activated T cells	1e-07	1e-07	3.134e-07	1e-07	1e-14	3.134e-14	0.319	0	0.738	NaN
NTN1	UNC5B	Activated T cells	Activated T cells	1e-07	1.828e-06	3.134e-07	1e-07	1.828e-13	3.134e-14	5.831	0	0.504	NaN
NTN1	UNC5C	Activated T cells	Activated T cells	1e-07	3.382e-06	3.134e-07	7.137e-06	3.382e-13	2.237e-12	0.151	0	0.73	NaN
NTN1	UNC5D	Activated T cells	Activated T cells	1e-07	1e-07	3.134e-07	1e-07	1e-14	3.134e-14	0.319	0	0.738	NaN
NTN4	UNC5A	Activated T cells	Activated T cells	1e-07	1e-07	1e-07	1e-07	1e-14	1e-14	1	0	NaN	NaN
NTNG1	LRRC4C	Activated T cells	Activated T cells	1e-07	1e-07	1e-07	1e-07	1e-14	1e-14	1	0	NaN	NaN
NTNG2	LRRC4	Activated T cells	Activated T cells	2.914e-06	2.274e-07	9.611e-07	2.853e-06	6.628e-13	2.743e-12	0.242	0	0.708	NaN
NTNG2	LRRC4C	Activated T cells	Activated T cells	2.914e-06	1e-07	9.611e-07	1e-07	2.914e-13	9.611e-14	3.032	0	0.094	NaN
NTS	NGFR	Activated T cells	Activated T cells	2.527e-06	5.605e-07	7.573e-07	1e-07	1.416e-12	7.573e-14	18.703	0	0.009	NaN
NTS	NTSR1	Activated T cells	Activated T cells	2.527e-06	1e-07	7.573e-07	1e-07	2.527e-13	7.573e-14	3.337	0	0.102	NaN
NTS	SORT1	Activated T cells	Activated T cells	2.527e-06	6.713e-06	7.573e-07	4.708e-06	1.696e-11	3.565e-12	4.758	0	0.018	NaN
NUCB2	ERAP1	Activated T cells	Activated T cells	5.773e-05	2.117e-05	9.302e-05	1.895e-05	1.222e-09	1.763e-09	0.693	1	0.865	1
NXPH3	NRXN1	Activated T cells	Activated T cells	1e-07	1e-07	7.115e-07	1e-07	1e-14	7.115e-14	0.141	0	0.7	NaN
NXPH3	NRXN2	Activated T cells	Activated T cells	1e-07	1e-07	7.115e-07	1e-07	1e-14	7.115e-14	0.141	0	0.7	NaN
NXPH3	NRXN3	Activated T cells	Activated T cells	1e-07	9.445e-07	7.115e-07	1e-07	9.445e-14	7.115e-14	1.327	0	0.602	NaN
OLAH	MOG	Activated T cells	Activated T cells	1e-07	1e-07	6.455e-07	1e-07	1e-14	6.455e-14	0.155	0	0.734	NaN
OLFM2	ROBO2	Activated T cells	Activated T cells	1.714e-06	1e-07	2.316e-06	1e-07	1.714e-13	2.316e-13	0.74	0	0.641	NaN
OMG	LINGO1	Activated T cells	Activated T cells	6.668e-07	1e-07	1.304e-06	1e-07	6.668e-14	1.304e-13	0.511	0	0.653	NaN
OMG	NGFR	Activated T cells	Activated T cells	6.668e-07	5.605e-07	1.304e-06	1e-07	3.738e-13	1.304e-13	2.865	0	0.513	NaN
OMG	RTN4R	Activated T cells	Activated T cells	6.668e-07	1.634e-06	1.304e-06	6.701e-07	1.09e-12	8.741e-13	1.247	0	0.508	NaN
OMG	RTN4RL1	Activated T cells	Activated T cells	6.668e-07	1e-07	1.304e-06	9.046e-07	6.668e-14	1.18e-12	0.057	0	0.61	NaN
OMG	TNFRSF1B	Activated T cells	Activated T cells	6.668e-07	8.149e-05	1.304e-06	5.147e-05	5.434e-11	6.715e-11	0.809	0	0.61	NaN
ORM1	CCR5	Activated T cells	Activated T cells	1e-07	7.933e-06	1e-07	2.509e-06	7.933e-13	2.509e-13	3.162	0	0	NaN
OSM	IL6ST	Activated T cells	Activated T cells	1.438e-06	2.898e-05	7.298e-07	2.51e-05	4.166e-11	1.832e-11	2.274	0	0.314	NaN
OSM	LIFR	Activated T cells	Activated T cells	1.438e-06	1.016e-06	7.298e-07	1e-07	1.46e-12	7.298e-14	20.011	0	0.116	NaN
OSM	OSMR	Activated T cells	Activated T cells	1.438e-06	1e-07	7.298e-07	1e-07	1.438e-13	7.298e-14	1.97	0	0.367	NaN
OXT	AVPR1A	Activated T cells	Activated T cells	6.295e-07	1e-07	1.58e-06	1e-07	6.295e-14	1.58e-13	0.398	0	0.762	NaN
OXT	AVPR2	Activated T cells	Activated T cells	6.295e-07	1e-07	1.58e-06	1e-07	6.295e-14	1.58e-13	0.398	0	0.762	NaN
OXT	OXTR	Activated T cells	Activated T cells	6.295e-07	1e-07	1.58e-06	1e-07	6.295e-14	1.58e-13	0.398	0	0.762	NaN
P4HB	GPR162	Activated T cells	Activated T cells	0.0002893	1e-07	0.0002309	6.01e-07	2.893e-11	1.387e-10	0.208	0	0.706	NaN
PAPLN	SIRPA	Activated T cells	Activated T cells	5.358e-07	1e-07	6.741e-07	2.76e-07	5.358e-14	1.86e-13	0.288	0	0.668	NaN
PCSK9	VLDLR	Activated T cells	Activated T cells	1e-07	7.518e-06	1e-07	3.957e-06	7.518e-13	3.957e-13	1.9	0	0.046	NaN
PDAP1	PDGFRB	Activated T cells	Activated T cells	0.0001406	1e-07	0.0001156	1e-07	1.406e-11	1.156e-11	1.216	0	0.013	NaN
PDGFA	PDGFRA	Activated T cells	Activated T cells	1.746e-05	1e-07	4.698e-06	1e-07	1.746e-12	4.698e-13	3.717	0	0	NaN
PDGFA	PDGFRB	Activated T cells	Activated T cells	1.746e-05	1e-07	4.698e-06	1e-07	1.746e-12	4.698e-13	3.717	0	0	NaN
PDGFB	ITGAV	Activated T cells	Activated T cells	1e-07	2.419e-05	1e-07	3.318e-05	2.419e-12	3.318e-12	0.729	0	0.875	NaN
PDGFB	LRP1	Activated T cells	Activated T cells	1e-07	4.27e-07	1e-07	5.971e-07	4.27e-14	5.971e-14	0.715	0	0.607	NaN
PDGFB	PDGFRA	Activated T cells	Activated T cells	1e-07	1e-07	1e-07	1e-07	1e-14	1e-14	1	0	NaN	NaN
PDGFB	PDGFRB	Activated T cells	Activated T cells	1e-07	1e-07	1e-07	1e-07	1e-14	1e-14	1	0	NaN	NaN
PDGFB	S1PR1	Activated T cells	Activated T cells	1e-07	8.604e-06	1e-07	3.616e-06	8.604e-13	3.616e-13	2.379	0	0.002	NaN
PDGFC	FLT1	Activated T cells	Activated T cells	4.321e-07	1.918e-06	2.817e-07	1.722e-06	8.289e-13	4.849e-13	1.709	0	0.483	NaN
PDGFC	FLT4	Activated T cells	Activated T cells	4.321e-07	2.087e-06	2.817e-07	3.794e-06	9.019e-13	1.069e-12	0.844	0	0.603	NaN
PDGFC	KDR	Activated T cells	Activated T cells	4.321e-07	1e-07	2.817e-07	1e-07	4.321e-14	2.817e-14	1.534	0	0.46	NaN
PDGFC	PDGFRA	Activated T cells	Activated T cells	4.321e-07	1e-07	2.817e-07	1e-07	4.321e-14	2.817e-14	1.534	0	0.46	NaN
PDGFC	PDGFRB	Activated T cells	Activated T cells	4.321e-07	1e-07	2.817e-07	1e-07	4.321e-14	2.817e-14	1.534	0	0.46	NaN
PDGFD	PDGFRA	Activated T cells	Activated T cells	1.844e-06	1e-07	7.588e-06	1e-07	1.844e-13	7.588e-13	0.243	0	0.954	NaN
PDGFD	PDGFRB	Activated T cells	Activated T cells	1.844e-06	1e-07	7.588e-06	1e-07	1.844e-13	7.588e-13	0.243	0	0.954	NaN
PDX1	SLC2A2	Activated T cells	Activated T cells	1e-07	1e-07	1e-07	1e-07	1e-14	1e-14	1	0	NaN	NaN
PENK	OGFR	Activated T cells	Activated T cells	7.649e-07	8.383e-05	1e-07	5.743e-05	6.412e-11	5.743e-12	11.165	0	0	NaN
PENK	OPRD1	Activated T cells	Activated T cells	7.649e-07	1e-07	1e-07	1e-07	7.649e-14	1e-14	7.649	0	0.001	NaN
PENK	OPRK1	Activated T cells	Activated T cells	7.649e-07	1e-07	1e-07	2.403e-06	7.649e-14	2.403e-13	0.318	0	0.607	NaN
PF4	CXCR3	Activated T cells	Activated T cells	1e-07	1.766e-05	1e-07	3.086e-05	1.766e-12	3.086e-12	0.572	0	0.934	NaN
PF4	FGFR2	Activated T cells	Activated T cells	1e-07	1e-07	1e-07	6.101e-07	1e-14	6.101e-14	0.164	0	0.693	NaN
PF4	LDLR	Activated T cells	Activated T cells	1e-07	4.653e-05	1e-07	2.691e-05	4.653e-12	2.691e-12	1.729	0	0.005	NaN
PF4	PROCR	Activated T cells	Activated T cells	1e-07	8.598e-06	1e-07	1.283e-06	8.598e-13	1.283e-13	6.7	0	0	NaN
PF4	SDC2	Activated T cells	Activated T cells	1e-07	1e-07	1e-07	9.001e-07	1e-14	9.001e-14	0.111	0	0.652	NaN
PF4	THBD	Activated T cells	Activated T cells	1e-07	1e-07	1e-07	3.851e-07	1e-14	3.851e-14	0.26	0	0.797	NaN
PGF	FLT1	Activated T cells	Activated T cells	2.397e-06	1.918e-06	1.263e-06	1.722e-06	4.599e-12	2.174e-12	2.115	0	0.461	NaN
PGF	NRP1	Activated T cells	Activated T cells	2.397e-06	8.573e-07	1.263e-06	1.142e-06	2.055e-12	1.442e-12	1.425	0	0.54	NaN
PGF	NRP2	Activated T cells	Activated T cells	2.397e-06	2.908e-06	1.263e-06	6.863e-07	6.972e-12	8.668e-13	8.044	0	0.017	NaN
PI3	PLD2	Activated T cells	Activated T cells	1e-07	3.343e-06	1e-07	3.027e-06	3.343e-13	3.027e-13	1.104	0	0.525	NaN
PIGF	FLT1	Activated T cells	Activated T cells	1.176e-05	1.918e-06	1.789e-05	1.722e-06	2.257e-11	3.08e-11	0.733	0	0.711	NaN
PIP	CD4	Activated T cells	Activated T cells	1e-07	7.81e-06	1e-07	3.596e-06	7.81e-13	3.596e-13	2.172	0	0.019	NaN
PIP	NPTN	Activated T cells	Activated T cells	1e-07	3.774e-05	1e-07	3.733e-05	3.774e-12	3.733e-12	1.011	0	0.454	NaN
PKM	CD44	Activated T cells	Activated T cells	0.000771	0.0004363	0.0002196	0.0004295	3.364e-07	9.431e-08	3.567	1	0	0
PLA2G10	PLA2R1	Activated T cells	Activated T cells	1e-07	1e-07	1e-07	1.26e-06	1e-14	1.26e-13	0.079	0	0.665	NaN
PLAT	ITGAM	Activated T cells	Activated T cells	2.037e-05	5.777e-07	1.568e-05	1.183e-06	1.177e-11	1.856e-11	0.634	0	0.675	NaN
PLAT	ITGB2	Activated T cells	Activated T cells	2.037e-05	1.722e-05	1.568e-05	1.751e-05	3.508e-10	2.746e-10	1.277	1	0.213	0.647
PLAT	LRP1	Activated T cells	Activated T cells	2.037e-05	4.27e-07	1.568e-05	5.971e-07	8.7e-12	9.364e-12	0.929	0	0.55	NaN
PLAU	IGF2R	Activated T cells	Activated T cells	4.754e-06	2.222e-05	2.442e-06	2.881e-05	1.056e-10	7.037e-11	1.501	0	0.385	NaN
PLAU	ITGA3	Activated T cells	Activated T cells	4.754e-06	9.638e-06	2.442e-06	7.73e-06	4.582e-11	1.888e-11	2.427	0	0.271	NaN
PLAU	ITGA5	Activated T cells	Activated T cells	4.754e-06	1.324e-05	2.442e-06	2.105e-05	6.294e-11	5.14e-11	1.224	0	0.473	NaN
PLAU	ITGAM	Activated T cells	Activated T cells	4.754e-06	5.777e-07	2.442e-06	1.183e-06	2.746e-12	2.89e-12	0.95	0	0.574	NaN
PLAU	ITGAV	Activated T cells	Activated T cells	4.754e-06	2.419e-05	2.442e-06	3.318e-05	1.15e-10	8.103e-11	1.419	0	0.457	NaN
PLAU	ITGB1	Activated T cells	Activated T cells	4.754e-06	0.0001106	2.442e-06	0.0001738	5.256e-10	4.244e-10	1.238	0	0.48	NaN
PLAU	ITGB2	Activated T cells	Activated T cells	4.754e-06	1.722e-05	2.442e-06	1.751e-05	8.184e-11	4.276e-11	1.914	0	0.238	NaN
PLAU	ITGB5	Activated T cells	Activated T cells	4.754e-06	1e-07	2.442e-06	1e-07	4.754e-13	2.442e-13	1.946	0	0.252	NaN
PLAU	LRP1	Activated T cells	Activated T cells	4.754e-06	4.27e-07	2.442e-06	5.971e-07	2.03e-12	1.458e-12	1.392	0	0.495	NaN
PLAU	LRP2	Activated T cells	Activated T cells	4.754e-06	1e-07	2.442e-06	1e-07	4.754e-13	2.442e-13	1.946	0	0.252	NaN
PLAU	MRC2	Activated T cells	Activated T cells	4.754e-06	7.736e-07	2.442e-06	2.375e-06	3.677e-12	5.801e-12	0.634	0	0.64	NaN
PLAU	PLAUR	Activated T cells	Activated T cells	4.754e-06	4.607e-06	2.442e-06	1.09e-05	2.19e-11	2.662e-11	0.823	0	0.616	NaN
PLAU	ST14	Activated T cells	Activated T cells	4.754e-06	1e-07	2.442e-06	1.191e-06	4.754e-13	2.909e-12	0.163	0	0.676	NaN
PLAU	VLDLR	Activated T cells	Activated T cells	4.754e-06	7.518e-06	2.442e-06	3.957e-06	3.574e-11	9.663e-12	3.699	0	0.034	NaN
PLG	F2R	Activated T cells	Activated T cells	1e-07	1.435e-05	1e-07	1.866e-05	1.435e-12	1.866e-12	0.769	0	0.767	NaN
PLG	F2RL1	Activated T cells	Activated T cells	1e-07	2.273e-07	1e-07	2.908e-06	2.273e-14	2.908e-13	0.078	0	0.833	NaN
PLG	F3	Activated T cells	Activated T cells	1e-07	1e-07	1e-07	4.505e-07	1e-14	4.505e-14	0.222	0	0.709	NaN
PLG	FLT1	Activated T cells	Activated T cells	1e-07	1.918e-06	1e-07	1.722e-06	1.918e-13	1.722e-13	1.114	0	0.533	NaN
PLG	ITGA9	Activated T cells	Activated T cells	1e-07	2.274e-07	1e-07	1e-07	2.274e-14	1e-14	2.274	0	0.034	NaN
PLG	ITGAM	Activated T cells	Activated T cells	1e-07	5.777e-07	1e-07	1.183e-06	5.777e-14	1.183e-13	0.488	0	0.689	NaN
PLG	ITGB1	Activated T cells	Activated T cells	1e-07	0.0001106	1e-07	0.0001738	1.106e-11	1.738e-11	0.636	0	1	NaN
PLG	ITGB2	Activated T cells	Activated T cells	1e-07	1.722e-05	1e-07	1.751e-05	1.722e-12	1.751e-12	0.983	0	0.5	NaN
PLG	PLAUR	Activated T cells	Activated T cells	1e-07	4.607e-06	1e-07	1.09e-05	4.607e-13	1.09e-12	0.423	0	0.941	NaN
PLG	PLGRKT	Activated T cells	Activated T cells	1e-07	3.534e-05	1e-07	2.129e-05	3.534e-12	2.129e-12	1.66	0	0.009	NaN
PLTP	ABCA1	Activated T cells	Activated T cells	8.901e-07	4.095e-06	3.23e-07	4.285e-06	3.645e-12	1.384e-12	2.634	0	0.443	NaN
PMCH	MCHR1	Activated T cells	Activated T cells	3.665e-06	1e-07	6.614e-07	1e-07	3.665e-13	6.614e-14	5.542	0	0.04	NaN
PNOC	OPRL1	Activated T cells	Activated T cells	1.99e-07	1e-07	1e-07	3.99e-07	1.99e-14	3.99e-14	0.499	0	0.661	NaN
PODXL2	SELL	Activated T cells	Activated T cells	5.16e-06	7.613e-06	1.216e-06	2.999e-06	3.928e-11	3.646e-12	10.774	0	0	NaN
PODXL	SELL	Activated T cells	Activated T cells	9.793e-07	7.613e-06	3.68e-07	2.999e-06	7.455e-12	1.104e-12	6.755	0	0.004	NaN
POMC	MC1R	Activated T cells	Activated T cells	3.169e-05	1.553e-06	2.29e-05	1.968e-06	4.922e-11	4.507e-11	1.092	0	0.561	NaN
POMC	OPRD1	Activated T cells	Activated T cells	3.169e-05	1e-07	2.29e-05	1e-07	3.169e-12	2.29e-12	1.384	0	0.066	NaN
POMC	OPRK1	Activated T cells	Activated T cells	3.169e-05	1e-07	2.29e-05	2.403e-06	3.169e-12	5.503e-11	0.058	0	0.81	NaN
PON2	HTR2A	Activated T cells	Activated T cells	9.353e-06	1e-07	2.611e-06	1e-07	9.353e-13	2.611e-13	3.582	0	0	NaN
PPBP	CXCR2	Activated T cells	Activated T cells	1e-07	1e-07	1e-07	1e-07	1e-14	1e-14	1	0	NaN	NaN
PPY	NPY1R	Activated T cells	Activated T cells	5.022e-07	1e-07	1e-07	1e-07	5.022e-14	1e-14	5.022	0	0.055	NaN
PRL	PRLR	Activated T cells	Activated T cells	1e-07	1e-07	1e-07	1e-07	1e-14	1e-14	1	0	NaN	NaN
PRND	RPSA	Activated T cells	Activated T cells	1e-07	0.001996	1e-07	0.00202	1.996e-10	2.02e-10	0.988	0	0.651	NaN
PROC	ITGAM	Activated T cells	Activated T cells	1e-07	5.777e-07	1e-07	1.183e-06	5.777e-14	1.183e-13	0.488	0	0.689	NaN
PROC	ITGB2	Activated T cells	Activated T cells	1e-07	1.722e-05	1e-07	1.751e-05	1.722e-12	1.751e-12	0.983	0	0.5	NaN
PROC	PROCR	Activated T cells	Activated T cells	1e-07	8.598e-06	1e-07	1.283e-06	8.598e-13	1.283e-13	6.7	0	0	NaN
PROC	THBD	Activated T cells	Activated T cells	1e-07	1e-07	1e-07	3.851e-07	1e-14	3.851e-14	0.26	0	0.797	NaN
PROS1	AXL	Activated T cells	Activated T cells	1e-07	1.669e-06	1e-07	1.947e-06	1.669e-13	1.947e-13	0.857	0	0.635	NaN
PROS1	TYRO3	Activated T cells	Activated T cells	1e-07	2.159e-06	1e-07	9.76e-07	2.159e-13	9.76e-14	2.212	0	0.304	NaN
PRSS23	TMEM222	Activated T cells	Activated T cells	8.65e-07	3.664e-05	3.117e-07	3.507e-05	3.17e-11	1.093e-11	2.9	0	0.147	NaN
PSAP	CD1B	Activated T cells	Activated T cells	6.801e-05	1e-07	6.064e-05	1e-07	6.801e-12	6.064e-12	1.122	0	0.16	NaN
PSAP	CELSR1	Activated T cells	Activated T cells	6.801e-05	1e-07	6.064e-05	1e-07	6.801e-12	6.064e-12	1.122	0	0.16	NaN
PSAP	GPR37	Activated T cells	Activated T cells	6.801e-05	1e-07	6.064e-05	1e-07	6.801e-12	6.064e-12	1.122	0	0.16	NaN
PSAP	GPR37L1	Activated T cells	Activated T cells	6.801e-05	1e-07	6.064e-05	3.147e-07	6.801e-12	1.909e-11	0.356	0	0.729	NaN
PSAP	LRP1	Activated T cells	Activated T cells	6.801e-05	4.27e-07	6.064e-05	5.971e-07	2.904e-11	3.621e-11	0.802	0	0.594	NaN
PSAP	SORT1	Activated T cells	Activated T cells	6.801e-05	6.713e-06	6.064e-05	4.708e-06	4.566e-10	2.855e-10	1.599	0	0.088	NaN
PSEN1	CD44	Activated T cells	Activated T cells	5.073e-05	0.0004363	4.494e-05	0.0004295	2.213e-08	1.93e-08	1.147	1	0.178	0.568
PSEN1	NCSTN	Activated T cells	Activated T cells	5.073e-05	1.907e-05	4.494e-05	1.842e-05	9.674e-10	8.279e-10	1.169	1	0.253	0.728
PSEN1	NOTCH1	Activated T cells	Activated T cells	5.073e-05	9.935e-06	4.494e-05	8.468e-06	5.04e-10	3.806e-10	1.324	0	0.208	NaN
PSEN1	NOTCH2	Activated T cells	Activated T cells	5.073e-05	5.385e-05	4.494e-05	2.159e-05	2.732e-09	9.705e-10	2.815	1	0	0
PSEN1	NOTCH3	Activated T cells	Activated T cells	5.073e-05	1e-07	4.494e-05	2.76e-07	5.073e-12	1.241e-11	0.409	0	0.71	NaN
PSEN1	NOTCH4	Activated T cells	Activated T cells	5.073e-05	8.182e-07	4.494e-05	1.343e-06	4.151e-11	6.036e-11	0.688	0	0.661	NaN
PSPN	GFRA1	Activated T cells	Activated T cells	1.373e-06	1e-07	2.563e-07	1e-07	1.373e-13	2.563e-14	5.355	0	0.01	NaN
PSPN	RET	Activated T cells	Activated T cells	1.373e-06	4.637e-07	2.563e-07	1e-07	6.366e-13	2.563e-14	24.834	0	0	NaN
PSPN	SDC3	Activated T cells	Activated T cells	1.373e-06	1e-07	2.563e-07	1e-07	1.373e-13	2.563e-14	5.355	0	0.01	NaN
PTDSS1	JMJD6	Activated T cells	Activated T cells	4.801e-05	5.756e-05	4.342e-05	7.462e-05	2.764e-09	3.24e-09	0.853	1	0.737	1
PTDSS1	SCARB1	Activated T cells	Activated T cells	4.801e-05	2.665e-06	4.342e-05	6.599e-07	1.28e-10	2.865e-11	4.466	0	0	NaN
PTGS2	ALOX5	Activated T cells	Activated T cells	6.681e-05	1.055e-06	2.734e-05	8.075e-07	7.051e-11	2.208e-11	3.193	0	0.315	NaN
PTGS2	CAV1	Activated T cells	Activated T cells	6.681e-05	1.23e-06	2.734e-05	4.686e-07	8.22e-11	1.281e-11	6.415	0	0.007	NaN
PTGS2	PTGDR2	Activated T cells	Activated T cells	6.681e-05	1e-07	2.734e-05	2.21e-06	6.681e-12	6.042e-11	0.111	0	0.775	NaN
PTH2	PTH1R	Activated T cells	Activated T cells	1e-07	1e-07	1e-07	1e-07	1e-14	1e-14	1	0	NaN	NaN
PTH2	PTH2R	Activated T cells	Activated T cells	1e-07	1e-07	1e-07	1e-07	1e-14	1e-14	1	0	NaN	NaN
PTHLH	PTH1R	Activated T cells	Activated T cells	1e-07	1e-07	1e-07	1e-07	1e-14	1e-14	1	0	NaN	NaN
PTHLH	PTH2R	Activated T cells	Activated T cells	1e-07	1e-07	1e-07	1e-07	1e-14	1e-14	1	0	NaN	NaN
PTMA	VIPR1	Activated T cells	Activated T cells	0.00277	1e-07	0.00273	1.235e-06	2.77e-10	3.372e-09	0.082	0	0.686	NaN
PTN	ALK	Activated T cells	Activated T cells	3.212e-07	1e-07	1e-07	1e-07	3.212e-14	1e-14	3.212	0	0.06	NaN
PTN	PLXNB2	Activated T cells	Activated T cells	3.212e-07	2.895e-06	1e-07	4.084e-06	9.299e-13	4.084e-13	2.277	0	0.334	NaN
PTN	PTPRB	Activated T cells	Activated T cells	3.212e-07	1e-07	1e-07	7.097e-07	3.212e-14	7.097e-14	0.453	0	0.649	NaN
PTN	PTPRS	Activated T cells	Activated T cells	3.212e-07	1e-07	1e-07	4.002e-07	3.212e-14	4.002e-14	0.803	0	0.613	NaN
PTN	PTPRZ1	Activated T cells	Activated T cells	3.212e-07	1e-07	1e-07	1e-07	3.212e-14	1e-14	3.212	0	0.06	NaN
PTN	SDC1	Activated T cells	Activated T cells	3.212e-07	1.02e-06	1e-07	2.521e-07	3.277e-13	2.521e-14	12.999	0	0.035	NaN
PTN	SDC3	Activated T cells	Activated T cells	3.212e-07	1e-07	1e-07	1e-07	3.212e-14	1e-14	3.212	0	0.06	NaN
PYY	FAP	Activated T cells	Activated T cells	1.869e-06	1e-07	8.55e-07	1e-07	1.869e-13	8.55e-14	2.186	0	0.504	NaN
PYY	NPY1R	Activated T cells	Activated T cells	1.869e-06	1e-07	8.55e-07	1e-07	1.869e-13	8.55e-14	2.186	0	0.504	NaN
QDPR	DYSF	Activated T cells	Activated T cells	1.291e-05	1.401e-06	1.113e-05	3.024e-06	1.809e-11	3.366e-11	0.537	0	0.797	NaN
QRFP	P2RY14	Activated T cells	Activated T cells	1e-07	1.284e-05	1e-07	4.054e-05	1.284e-12	4.054e-12	0.317	0	0.981	NaN
QRFP	QRFPR	Activated T cells	Activated T cells	1e-07	1e-07	1e-07	1e-07	1e-14	1e-14	1	0	NaN	NaN
RAET1E	KLRK1	Activated T cells	Activated T cells	1e-07	1e-07	1e-07	7.262e-06	1e-14	7.262e-13	0.014	0	0.986	NaN
RARRES2	CCRL2	Activated T cells	Activated T cells	2.374e-07	8.439e-06	1e-07	9.332e-06	2.003e-12	9.332e-13	2.147	0	0.166	NaN
RARRES2	CMKLR1	Activated T cells	Activated T cells	2.374e-07	1e-07	1e-07	1e-07	2.374e-14	1e-14	2.374	0	0.047	NaN
RARRES2	GPR1	Activated T cells	Activated T cells	2.374e-07	1e-07	1e-07	1e-07	2.374e-14	1e-14	2.374	0	0.047	NaN
RBP4	STRA6	Activated T cells	Activated T cells	1e-07	1.022e-06	1e-07	1e-07	1.022e-13	1e-14	10.216	0	0.001	NaN
RELN	ITGA3	Activated T cells	Activated T cells	1e-07	9.638e-06	1e-07	7.73e-06	9.638e-13	7.73e-13	1.247	0	0.343	NaN
RELN	ITGB1	Activated T cells	Activated T cells	1e-07	0.0001106	1e-07	0.0001738	1.106e-11	1.738e-11	0.636	0	1	NaN
RELN	LRP8	Activated T cells	Activated T cells	1e-07	1.187e-05	1e-07	1.554e-05	1.187e-12	1.554e-12	0.764	0	0.798	NaN
RELN	VLDLR	Activated T cells	Activated T cells	1e-07	7.518e-06	1e-07	3.957e-06	7.518e-13	3.957e-13	1.9	0	0.046	NaN
REN	ASIC3	Activated T cells	Activated T cells	1e-07	2.375e-07	1e-07	1.625e-06	2.375e-14	1.625e-13	0.146	0	0.747	NaN
REN	ATP6AP2	Activated T cells	Activated T cells	1e-07	0.0001545	1e-07	0.0001956	1.545e-11	1.956e-11	0.79	0	0.998	NaN
RGMA	BMPR1B	Activated T cells	Activated T cells	1.483e-06	1e-07	1e-07	1e-07	1.483e-13	1e-14	14.827	0	0.003	NaN
RGMA	BMPR2	Activated T cells	Activated T cells	1.483e-06	2.055e-05	1e-07	2.341e-05	3.046e-11	2.341e-12	13.014	0	0.013	NaN
RGMA	NEO1	Activated T cells	Activated T cells	1.483e-06	9.779e-07	1e-07	2.355e-06	1.45e-12	2.355e-13	6.158	0	0.374	NaN
RGMB	BMPR1B	Activated T cells	Activated T cells	9.93e-07	1e-07	1e-07	1e-07	9.93e-14	1e-14	9.93	0	0	NaN
RGMB	BMPR2	Activated T cells	Activated T cells	9.93e-07	2.055e-05	1e-07	2.341e-05	2.04e-11	2.341e-12	8.716	0	0	NaN
RGMB	NEO1	Activated T cells	Activated T cells	9.93e-07	9.779e-07	1e-07	2.355e-06	9.711e-13	2.355e-13	4.124	0	0.279	NaN
RIMS1	CACNA1C	Activated T cells	Activated T cells	1e-07	8.586e-07	1e-07	5.437e-07	8.586e-14	5.437e-14	1.579	0	0.525	NaN
RIMS1	SLC18A2	Activated T cells	Activated T cells	1e-07	9.625e-07	1e-07	1.085e-06	9.625e-14	1.085e-13	0.887	0	0.637	NaN
RIMS1	SLC18A3	Activated T cells	Activated T cells	1e-07	1e-07	1e-07	1e-07	1e-14	1e-14	1	0	NaN	NaN
RIMS2	ABCA1	Activated T cells	Activated T cells	7.539e-07	4.095e-06	3.829e-06	4.285e-06	3.088e-12	1.641e-11	0.188	0	0.711	NaN
RLN1	RXFP1	Activated T cells	Activated T cells	7.521e-07	1e-07	1.913e-06	1e-07	7.521e-14	1.913e-13	0.393	0	0.781	NaN
RLN2	RXFP1	Activated T cells	Activated T cells	1.492e-06	1e-07	5.019e-07	1e-07	1.492e-13	5.019e-14	2.972	0	0.033	NaN
RNASE2	TLR2	Activated T cells	Activated T cells	1e-07	2.954e-06	1e-07	2.434e-06	2.954e-13	2.434e-13	1.214	0	0.491	NaN
RPS19	C5AR1	Activated T cells	Activated T cells	0.003789	2.263e-07	0.004261	6.465e-07	8.577e-10	2.755e-09	0.311	0	0.726	NaN
RSPO3	FZD8	Activated T cells	Activated T cells	1e-07	1e-07	1e-07	5.344e-07	1e-14	5.344e-14	0.187	0	0.681	NaN
RSPO3	LGR4	Activated T cells	Activated T cells	1e-07	1e-07	1e-07	1e-07	1e-14	1e-14	1	0	NaN	NaN
RSPO3	LGR5	Activated T cells	Activated T cells	1e-07	1e-07	1e-07	2.149e-07	1e-14	2.149e-14	0.465	0	0.668	NaN
RSPO3	LGR6	Activated T cells	Activated T cells	1e-07	1e-07	1e-07	1e-07	1e-14	1e-14	1	0	NaN	NaN
RSPO3	LRP6	Activated T cells	Activated T cells	1e-07	6.242e-07	1e-07	3.927e-07	6.242e-14	3.927e-14	1.59	0	0.339	NaN
RSPO3	SDC4	Activated T cells	Activated T cells	1e-07	3.117e-05	1e-07	1.696e-05	3.117e-12	1.696e-12	1.838	0	0.003	NaN
RSPO4	LGR4	Activated T cells	Activated T cells	1e-07	1e-07	1e-07	1e-07	1e-14	1e-14	1	0	NaN	NaN
RSPO4	LGR5	Activated T cells	Activated T cells	1e-07	1e-07	1e-07	2.149e-07	1e-14	2.149e-14	0.465	0	0.668	NaN
RSPO4	LGR6	Activated T cells	Activated T cells	1e-07	1e-07	1e-07	1e-07	1e-14	1e-14	1	0	NaN	NaN
RTN4	CNTNAP1	Activated T cells	Activated T cells	0.0001452	1.989e-07	0.0001451	1e-07	2.888e-11	1.451e-11	1.991	0	0.016	NaN
RTN4	GJB2	Activated T cells	Activated T cells	0.0001452	1e-07	0.0001451	1e-07	1.452e-11	1.451e-11	1.001	0	0.572	NaN
RTN4	LINGO1	Activated T cells	Activated T cells	0.0001452	1e-07	0.0001451	1e-07	1.452e-11	1.451e-11	1.001	0	0.572	NaN
RTN4	NGFR	Activated T cells	Activated T cells	0.0001452	5.605e-07	0.0001451	1e-07	8.139e-11	1.451e-11	5.611	0	0.022	NaN
RTN4	RTN4R	Activated T cells	Activated T cells	0.0001452	1.634e-06	0.0001451	6.701e-07	2.373e-10	9.72e-11	2.441	0	0.058	NaN
RTN4	RTN4RL1	Activated T cells	Activated T cells	0.0001452	1e-07	0.0001451	9.046e-07	1.452e-11	1.312e-10	0.111	0	0.684	NaN
RTN4	TNFRSF19	Activated T cells	Activated T cells	0.0001452	1e-07	0.0001451	4.204e-07	1.452e-11	6.098e-11	0.238	0	0.711	NaN
S100A8	TLR4	Activated T cells	Activated T cells	1e-07	4.566e-07	1.171e-06	1e-07	4.566e-14	1.171e-13	0.39	0	0.591	NaN
S100A9	TLR4	Activated T cells	Activated T cells	1.404e-06	4.566e-07	2.013e-06	1e-07	6.409e-13	2.013e-13	3.183	0	0.41	NaN
SAA1	FPR1	Activated T cells	Activated T cells	1e-07	1e-07	1e-07	1e-07	1e-14	1e-14	1	0	NaN	NaN
SAA1	FPR2	Activated T cells	Activated T cells	1e-07	1e-07	1e-07	1e-07	1e-14	1e-14	1	0	NaN	NaN
SAA1	SCARB1	Activated T cells	Activated T cells	1e-07	2.665e-06	1e-07	6.599e-07	2.665e-13	6.599e-14	4.039	0	0	NaN
SCGB3A1	MARCO	Activated T cells	Activated T cells	2.793e-07	1e-07	3.154e-07	1e-07	2.793e-14	3.154e-14	0.885	0	0.681	NaN
SCT	SCTR	Activated T cells	Activated T cells	1.322e-05	1e-07	6.514e-06	1e-07	1.322e-12	6.514e-13	2.03	0	0.345	NaN
SCT	VIPR1	Activated T cells	Activated T cells	1.322e-05	1e-07	6.514e-06	1.235e-06	1.322e-12	8.048e-12	0.164	0	0.689	NaN
SCT	VIPR2	Activated T cells	Activated T cells	1.322e-05	4.073e-06	6.514e-06	1.606e-06	5.386e-11	1.046e-11	5.147	0	0.046	NaN
SELPLG	ESAM	Activated T cells	Activated T cells	3.901e-05	1e-07	3.408e-05	1e-07	3.901e-12	3.408e-12	1.145	0	0.225	NaN
SELPLG	ITGAM	Activated T cells	Activated T cells	3.901e-05	5.777e-07	3.408e-05	1.183e-06	2.254e-11	4.033e-11	0.559	0	0.676	NaN
SELPLG	ITGB2	Activated T cells	Activated T cells	3.901e-05	1.722e-05	3.408e-05	1.751e-05	6.717e-10	5.968e-10	1.125	1	0.347	0.897
SELPLG	SELE	Activated T cells	Activated T cells	3.901e-05	5.41e-07	3.408e-05	1e-07	2.111e-11	3.408e-12	6.192	0	0.008	NaN
SELPLG	SELL	Activated T cells	Activated T cells	3.901e-05	7.613e-06	3.408e-05	2.999e-06	2.97e-10	1.022e-10	2.906	0	0.002	NaN
SELPLG	SELP	Activated T cells	Activated T cells	3.901e-05	1e-07	3.408e-05	1e-07	3.901e-12	3.408e-12	1.145	0	0.225	NaN
SEMA3A	NRP1	Activated T cells	Activated T cells	1.039e-06	8.573e-07	4.018e-07	1.142e-06	8.907e-13	4.588e-13	1.941	0	0.561	NaN
SEMA3A	NRP2	Activated T cells	Activated T cells	1.039e-06	2.908e-06	4.018e-07	6.863e-07	3.021e-12	2.758e-13	10.957	0	0.012	NaN
SEMA3A	PLXNA1	Activated T cells	Activated T cells	1.039e-06	3.369e-06	4.018e-07	4.386e-06	3.5e-12	1.762e-12	1.986	0	0.488	NaN
SEMA3A	PLXNA2	Activated T cells	Activated T cells	1.039e-06	1e-07	4.018e-07	1.435e-07	1.039e-13	5.765e-14	1.802	0	0.425	NaN
SEMA3A	PLXNA3	Activated T cells	Activated T cells	1.039e-06	2.38e-05	4.018e-07	2.286e-05	2.473e-11	9.187e-12	2.692	0	0.322	NaN
SEMA3A	PLXNA4	Activated T cells	Activated T cells	1.039e-06	9.906e-07	4.018e-07	5.324e-07	1.029e-12	2.139e-13	4.811	0	0.327	NaN
SEMA3B	NRP1	Activated T cells	Activated T cells	1e-07	8.573e-07	7.041e-07	1.142e-06	8.573e-14	8.04e-13	0.107	0	0.691	NaN
SEMA3B	NRP2	Activated T cells	Activated T cells	1e-07	2.908e-06	7.041e-07	6.863e-07	2.908e-13	4.832e-13	0.602	0	0.632	NaN
SEMA3C	NRP1	Activated T cells	Activated T cells	1e-07	8.573e-07	1e-07	1.142e-06	8.573e-14	1.142e-13	0.751	0	0.617	NaN
SEMA3C	NRP2	Activated T cells	Activated T cells	1e-07	2.908e-06	1e-07	6.863e-07	2.908e-13	6.863e-14	4.238	0	0.001	NaN
SEMA3C	PLXND1	Activated T cells	Activated T cells	1e-07	1.278e-05	1e-07	2.314e-05	1.278e-12	2.314e-12	0.552	0	0.954	NaN
SEMA3D	NRP1	Activated T cells	Activated T cells	2.948e-07	8.573e-07	2.118e-07	1.142e-06	2.527e-13	2.419e-13	1.045	0	0.589	NaN
SEMA3E	NRP1	Activated T cells	Activated T cells	1e-07	8.573e-07	1.247e-06	1.142e-06	8.573e-14	1.424e-12	0.06	0	0.665	NaN
SEMA3E	PLXND1	Activated T cells	Activated T cells	1e-07	1.278e-05	1.247e-06	2.314e-05	1.278e-12	2.885e-11	0.044	0	0.726	NaN
SEMA3F	NRP1	Activated T cells	Activated T cells	4.049e-07	8.573e-07	1e-07	1.142e-06	3.471e-13	1.142e-13	3.04	0	0.348	NaN
SEMA3F	NRP2	Activated T cells	Activated T cells	4.049e-07	2.908e-06	1e-07	6.863e-07	1.178e-12	6.863e-14	17.159	0	0	NaN
SEMA3F	PLXNA1	Activated T cells	Activated T cells	4.049e-07	3.369e-06	1e-07	4.386e-06	1.364e-12	4.386e-13	3.11	0	0.142	NaN
SEMA3F	PLXNA3	Activated T cells	Activated T cells	4.049e-07	2.38e-05	1e-07	2.286e-05	9.638e-12	2.286e-12	4.216	0	0.058	NaN
SEMA3G	NRP2	Activated T cells	Activated T cells	1e-07	2.908e-06	1e-07	6.863e-07	2.908e-13	6.863e-14	4.238	0	0.001	NaN
SEMA4A	PLXND1	Activated T cells	Activated T cells	2.704e-06	1.278e-05	1.041e-06	2.314e-05	3.457e-11	2.409e-11	1.435	0	0.505	NaN
SEMA4B	DCBLD2	Activated T cells	Activated T cells	4.76e-06	2.907e-06	3.158e-06	2.948e-06	1.384e-11	9.308e-12	1.487	0	0.451	NaN
SEMA4C	PLXNB2	Activated T cells	Activated T cells	4.327e-06	2.895e-06	6.887e-06	4.084e-06	1.253e-11	2.813e-11	0.445	0	0.803	NaN
SEMA4D	CD72	Activated T cells	Activated T cells	1.529e-05	1.079e-06	3.894e-05	1.202e-06	1.649e-11	4.683e-11	0.352	0	0.821	NaN
SEMA4D	ERBB2	Activated T cells	Activated T cells	1.529e-05	2.043e-06	3.894e-05	3.139e-06	3.122e-11	1.222e-10	0.255	0	0.865	NaN
SEMA4D	MET	Activated T cells	Activated T cells	1.529e-05	1e-07	3.894e-05	1.513e-06	1.529e-12	5.893e-11	0.026	0	0.782	NaN
SEMA4D	PLXNB1	Activated T cells	Activated T cells	1.529e-05	1.761e-06	3.894e-05	3.182e-06	2.692e-11	1.239e-10	0.217	0	0.905	NaN
SEMA4D	PLXNB2	Activated T cells	Activated T cells	1.529e-05	2.895e-06	3.894e-05	4.084e-06	4.425e-11	1.591e-10	0.278	0	0.902	NaN
SEMA4F	NRP2	Activated T cells	Activated T cells	3.005e-06	2.908e-06	5.029e-07	6.863e-07	8.738e-12	3.451e-13	25.319	0	0	NaN
SEMA4G	PLXNB2	Activated T cells	Activated T cells	1e-07	2.895e-06	1.15e-06	4.084e-06	2.895e-13	4.697e-12	0.062	0	0.75	NaN
SEMA5A	MET	Activated T cells	Activated T cells	1e-07	1e-07	6.545e-07	1.513e-06	1e-14	9.904e-13	0.01	0	0.684	NaN
SEMA6A	PLXNA2	Activated T cells	Activated T cells	1.333e-06	1e-07	8.561e-07	1.435e-07	1.333e-13	1.228e-13	1.085	0	0.542	NaN
SEMA6A	PLXNA4	Activated T cells	Activated T cells	1.333e-06	9.906e-07	8.561e-07	5.324e-07	1.32e-12	4.558e-13	2.897	0	0.401	NaN
SEMA6D	KDR	Activated T cells	Activated T cells	1e-07	1e-07	1e-07	1e-07	1e-14	1e-14	1	0	NaN	NaN
SEMA6D	PLXNA1	Activated T cells	Activated T cells	1e-07	3.369e-06	1e-07	4.386e-06	3.369e-13	4.386e-13	0.768	0	0.649	NaN
SEMA6D	TREM2	Activated T cells	Activated T cells	1e-07	1e-07	1e-07	1e-07	1e-14	1e-14	1	0	NaN	NaN
SEMA6D	TYROBP	Activated T cells	Activated T cells	1e-07	3.446e-05	1e-07	5.392e-05	3.446e-12	5.392e-12	0.639	0	0.928	NaN
SEMA7A	ITGA1	Activated T cells	Activated T cells	1.28e-05	0.0002493	5.752e-06	0.000146	3.191e-09	8.399e-10	3.8	0	0	NaN
SEMA7A	ITGB1	Activated T cells	Activated T cells	1.28e-05	0.0001106	5.752e-06	0.0001738	1.415e-09	9.997e-10	1.416	0	0.203	NaN
SEMA7A	PLXNC1	Activated T cells	Activated T cells	1.28e-05	1.319e-05	5.752e-06	1.809e-05	1.688e-10	1.04e-10	1.623	0	0.175	NaN
SERPINA1	LRP1	Activated T cells	Activated T cells	1.946e-06	4.27e-07	1.421e-06	5.971e-07	8.309e-13	8.482e-13	0.98	0	0.577	NaN
SERPINC1	GPC1	Activated T cells	Activated T cells	1e-07	3.543e-06	1e-07	4.019e-06	3.543e-13	4.019e-13	0.881	0	0.605	NaN
SERPINC1	LRP1	Activated T cells	Activated T cells	1e-07	4.27e-07	1e-07	5.971e-07	4.27e-14	5.971e-14	0.715	0	0.607	NaN
SERPINC1	SDC2	Activated T cells	Activated T cells	1e-07	1e-07	1e-07	9.001e-07	1e-14	9.001e-14	0.111	0	0.652	NaN
SERPINE1	ITGAV	Activated T cells	Activated T cells	6.005e-06	2.419e-05	4.702e-06	3.318e-05	1.452e-10	1.56e-10	0.931	0	0.589	NaN
SERPINE1	ITGB5	Activated T cells	Activated T cells	6.005e-06	1e-07	4.702e-06	1e-07	6.005e-13	4.702e-13	1.277	0	0.367	NaN
SERPINE1	LRP1	Activated T cells	Activated T cells	6.005e-06	4.27e-07	4.702e-06	5.971e-07	2.564e-12	2.807e-12	0.913	0	0.568	NaN
SERPINE1	LRP2	Activated T cells	Activated T cells	6.005e-06	1e-07	4.702e-06	1e-07	6.005e-13	4.702e-13	1.277	0	0.367	NaN
SERPINE1	PLAUR	Activated T cells	Activated T cells	6.005e-06	4.607e-06	4.702e-06	1.09e-05	2.766e-11	5.124e-11	0.54	0	0.742	NaN
SERPINE2	LRP1	Activated T cells	Activated T cells	7.314e-06	4.27e-07	4.816e-06	5.971e-07	3.123e-12	2.875e-12	1.086	0	0.55	NaN
SERPING1	LRP1	Activated T cells	Activated T cells	1e-07	4.27e-07	1e-07	5.971e-07	4.27e-14	5.971e-14	0.715	0	0.607	NaN
SERPING1	SELE	Activated T cells	Activated T cells	1e-07	5.41e-07	1e-07	1e-07	5.41e-14	1e-14	5.41	0	0.02	NaN
SERPING1	SELP	Activated T cells	Activated T cells	1e-07	1e-07	1e-07	1e-07	1e-14	1e-14	1	0	NaN	NaN
SFRP1	FZD2	Activated T cells	Activated T cells	1e-07	1e-07	1e-07	1e-07	1e-14	1e-14	1	0	NaN	NaN
SFRP1	FZD6	Activated T cells	Activated T cells	1e-07	4.654e-06	1e-07	3.06e-07	4.654e-13	3.06e-14	15.208	0	0	NaN
SFTPD	LY96	Activated T cells	Activated T cells	1e-07	5.017e-06	1e-07	1.546e-06	5.017e-13	1.546e-13	3.245	0	0.03	NaN
SFTPD	TLR4	Activated T cells	Activated T cells	1e-07	4.566e-07	1e-07	1e-07	4.566e-14	1e-14	4.566	0	0.011	NaN
SHBG	CD177	Activated T cells	Activated T cells	3.696e-07	1e-07	6.841e-07	1e-07	3.696e-14	6.841e-14	0.54	0	0.648	NaN
SHBG	CLDN4	Activated T cells	Activated T cells	3.696e-07	7.092e-06	6.841e-07	1.108e-05	2.621e-12	7.578e-12	0.346	0	0.658	NaN
SHBG	SLC37A1	Activated T cells	Activated T cells	3.696e-07	1.641e-05	6.841e-07	2e-05	6.064e-12	1.368e-11	0.443	0	0.651	NaN
SHH	BOC	Activated T cells	Activated T cells	1e-07	1e-07	1e-07	1e-07	1e-14	1e-14	1	0	NaN	NaN
SHH	CDON	Activated T cells	Activated T cells	1e-07	1e-07	1e-07	1e-07	1e-14	1e-14	1	0	NaN	NaN
SHH	GPC5	Activated T cells	Activated T cells	1e-07	1e-07	1e-07	1e-07	1e-14	1e-14	1	0	NaN	NaN
SHH	HHIP	Activated T cells	Activated T cells	1e-07	5.114e-07	1e-07	1e-07	5.114e-14	1e-14	5.114	0	0.03	NaN
SHH	LRP2	Activated T cells	Activated T cells	1e-07	1e-07	1e-07	1e-07	1e-14	1e-14	1	0	NaN	NaN
SHH	PTCH1	Activated T cells	Activated T cells	1e-07	9.181e-07	1e-07	7.804e-06	9.181e-14	7.804e-13	0.118	0	0.911	NaN
SHH	PTCH2	Activated T cells	Activated T cells	1e-07	5.114e-06	1e-07	8.226e-06	5.114e-13	8.226e-13	0.622	0	0.826	NaN
SHH	SMO	Activated T cells	Activated T cells	1e-07	1e-07	1e-07	1e-07	1e-14	1e-14	1	0	NaN	NaN
SLIT1	GPC1	Activated T cells	Activated T cells	1e-07	3.543e-06	1e-07	4.019e-06	3.543e-13	4.019e-13	0.881	0	0.605	NaN
SLIT1	ROBO1	Activated T cells	Activated T cells	1e-07	4.681e-06	1e-07	7.589e-06	4.681e-13	7.589e-13	0.617	0	0.861	NaN
SLIT1	SDC1	Activated T cells	Activated T cells	1e-07	1.02e-06	1e-07	2.521e-07	1.02e-13	2.521e-14	4.047	0	0.185	NaN
SLIT2	GPC1	Activated T cells	Activated T cells	1e-07	3.543e-06	1e-07	4.019e-06	3.543e-13	4.019e-13	0.881	0	0.605	NaN
SLIT2	ROBO1	Activated T cells	Activated T cells	1e-07	4.681e-06	1e-07	7.589e-06	4.681e-13	7.589e-13	0.617	0	0.861	NaN
SLIT2	ROBO2	Activated T cells	Activated T cells	1e-07	1e-07	1e-07	1e-07	1e-14	1e-14	1	0	NaN	NaN
SLIT2	ROBO4	Activated T cells	Activated T cells	1e-07	3.994e-07	1e-07	1e-07	3.994e-14	1e-14	3.994	0	0.078	NaN
SLIT2	SDC1	Activated T cells	Activated T cells	1e-07	1.02e-06	1e-07	2.521e-07	1.02e-13	2.521e-14	4.047	0	0.185	NaN
SLIT3	ROBO2	Activated T cells	Activated T cells	1e-07	1e-07	1e-07	1e-07	1e-14	1e-14	1	0	NaN	NaN
SLPI	CD4	Activated T cells	Activated T cells	1.519e-06	7.81e-06	1e-07	3.596e-06	1.186e-11	3.596e-13	32.985	0	0	NaN
SORBS1	INSR	Activated T cells	Activated T cells	1.357e-06	4.741e-06	2.538e-07	8.631e-06	6.433e-12	2.191e-12	2.937	0	0.512	NaN
SORBS1	ITGA1	Activated T cells	Activated T cells	1.357e-06	0.0002493	2.538e-07	0.000146	3.383e-10	3.706e-11	9.128	0	0.123	NaN
SORBS1	ITGB5	Activated T cells	Activated T cells	1.357e-06	1e-07	2.538e-07	1e-07	1.357e-13	2.538e-14	5.346	0	0.348	NaN
SOST	LRP5	Activated T cells	Activated T cells	1e-07	2.615e-06	1e-07	1.323e-06	2.615e-13	1.323e-13	1.977	0	0.117	NaN
SOST	LRP6	Activated T cells	Activated T cells	1e-07	6.242e-07	1e-07	3.927e-07	6.242e-14	3.927e-14	1.59	0	0.339	NaN
SPINK1	EGFR	Activated T cells	Activated T cells	1.077e-06	1e-07	3.385e-07	4.526e-07	1.077e-13	1.532e-13	0.703	0	0.644	NaN
SPINK1	NRSN1	Activated T cells	Activated T cells	1.077e-06	1e-07	3.385e-07	1e-07	1.077e-13	3.385e-14	3.181	0	0.012	NaN
SPINT1	ST14	Activated T cells	Activated T cells	8.896e-07	1e-07	1.218e-06	1.191e-06	8.896e-14	1.451e-12	0.061	0	0.558	NaN
SPON2	ITGAM	Activated T cells	Activated T cells	1.72e-05	5.777e-07	6.638e-05	1.183e-06	9.939e-12	7.856e-11	0.127	0	0.715	NaN
SPON2	ITGB2	Activated T cells	Activated T cells	1.72e-05	1.722e-05	6.638e-05	1.751e-05	2.962e-10	1.162e-09	0.255	1	0.981	1
SPP1	CD44	Activated T cells	Activated T cells	1.214e-05	0.0004363	9.641e-07	0.0004295	5.299e-09	4.14e-10	12.798	0	0.047	NaN
SPP1	ITGA4	Activated T cells	Activated T cells	1.214e-05	0.000107	9.641e-07	6.779e-05	1.299e-09	6.536e-11	19.875	0	0.001	NaN
SPP1	ITGA5	Activated T cells	Activated T cells	1.214e-05	1.324e-05	9.641e-07	2.105e-05	1.608e-10	2.029e-11	7.924	0	0.193	NaN
SPP1	ITGA9	Activated T cells	Activated T cells	1.214e-05	2.274e-07	9.641e-07	1e-07	2.762e-12	9.641e-14	28.65	0	0.034	NaN
SPP1	ITGAV	Activated T cells	Activated T cells	1.214e-05	2.419e-05	9.641e-07	3.318e-05	2.938e-10	3.198e-11	9.184	0	0.136	NaN
SPP1	ITGB1	Activated T cells	Activated T cells	1.214e-05	0.0001106	9.641e-07	0.0001738	1.343e-09	1.676e-10	8.014	0	0.203	NaN
SPP1	S1PR1	Activated T cells	Activated T cells	1.214e-05	8.604e-06	9.641e-07	3.616e-06	1.045e-10	3.486e-12	29.972	0	0	NaN
SST	SSTR1	Activated T cells	Activated T cells	3.669e-07	1e-07	2.793e-06	1e-07	3.669e-14	2.793e-13	0.131	0	0.768	NaN
SST	SSTR2	Activated T cells	Activated T cells	3.669e-07	7.726e-06	2.793e-06	4.445e-06	2.835e-12	1.242e-11	0.228	0	0.693	NaN
SST	SSTR3	Activated T cells	Activated T cells	3.669e-07	1e-07	2.793e-06	1e-07	3.669e-14	2.793e-13	0.131	0	0.768	NaN
SYTL3	NRXN1	Activated T cells	Activated T cells	9.834e-05	1e-07	0.0001994	1e-07	9.834e-12	1.994e-11	0.493	0	1	NaN
TAC1	TACR1	Activated T cells	Activated T cells	1e-07	1e-07	1e-07	1e-07	1e-14	1e-14	1	0	NaN	NaN
TAC1	TACR2	Activated T cells	Activated T cells	1e-07	1e-07	1e-07	1e-07	1e-14	1e-14	1	0	NaN	NaN
TAC3	TACR1	Activated T cells	Activated T cells	1e-07	1e-07	1e-07	1e-07	1e-14	1e-14	1	0	NaN	NaN
TAC3	TACR2	Activated T cells	Activated T cells	1e-07	1e-07	1e-07	1e-07	1e-14	1e-14	1	0	NaN	NaN
TCN2	CNR1	Activated T cells	Activated T cells	9.716e-07	1e-07	1e-07	1e-07	9.716e-14	1e-14	9.716	0	0.055	NaN
TCN2	LRP2	Activated T cells	Activated T cells	9.716e-07	1e-07	1e-07	1e-07	9.716e-14	1e-14	9.716	0	0.055	NaN
TCTN1	TMEM67	Activated T cells	Activated T cells	1.373e-06	1.127e-05	2.419e-06	1.115e-05	1.547e-11	2.698e-11	0.573	0	0.746	NaN
TDGF1	ACVR1B	Activated T cells	Activated T cells	1e-07	4.794e-06	1e-07	1.013e-05	4.794e-13	1.013e-12	0.473	0	0.911	NaN
TDGF1	ACVR1C	Activated T cells	Activated T cells	1e-07	1.187e-06	1e-07	8.388e-07	1.187e-13	8.388e-14	1.415	0	0.505	NaN
TDGF1	ACVR2A	Activated T cells	Activated T cells	1e-07	1.683e-06	1e-07	4.075e-06	1.683e-13	4.075e-13	0.413	0	0.909	NaN
TDGF1	ACVR2B	Activated T cells	Activated T cells	1e-07	8.153e-06	1e-07	1.321e-05	8.153e-13	1.321e-12	0.617	0	0.847	NaN
TDGF1	GPC1	Activated T cells	Activated T cells	1e-07	3.543e-06	1e-07	4.019e-06	3.543e-13	4.019e-13	0.881	0	0.605	NaN
TFPI	F3	Activated T cells	Activated T cells	1.029e-05	1e-07	6.662e-06	4.505e-07	1.029e-12	3.001e-12	0.343	0	0.676	NaN
TFPI	LRP1	Activated T cells	Activated T cells	1.029e-05	4.27e-07	6.662e-06	5.971e-07	4.395e-12	3.978e-12	1.105	0	0.558	NaN
TFPI	SDC4	Activated T cells	Activated T cells	1.029e-05	3.117e-05	6.662e-06	1.696e-05	3.208e-10	1.13e-10	2.839	0	0.002	NaN
TFPI	VLDLR	Activated T cells	Activated T cells	1.029e-05	7.518e-06	6.662e-06	3.957e-06	7.738e-11	2.636e-11	2.936	0	0.012	NaN
TF	GPR162	Activated T cells	Activated T cells	1.257e-06	1e-07	1.256e-06	6.01e-07	1.257e-13	7.547e-13	0.167	0	0.671	NaN
TF	TFR2	Activated T cells	Activated T cells	1.257e-06	1.6e-06	1.256e-06	2.047e-06	2.012e-12	2.57e-12	0.783	0	0.653	NaN
TF	TFRC	Activated T cells	Activated T cells	1.257e-06	4.824e-05	1.256e-06	3.416e-05	6.066e-11	4.289e-11	1.414	0	0.446	NaN
TGFA	EGFR	Activated T cells	Activated T cells	1.98e-06	1e-07	1.637e-06	4.526e-07	1.98e-13	7.411e-13	0.267	0	0.691	NaN
TGFA	ERBB2	Activated T cells	Activated T cells	1.98e-06	2.043e-06	1.637e-06	3.139e-06	4.044e-12	5.139e-12	0.787	0	0.631	NaN
TGFA	ERBB3	Activated T cells	Activated T cells	1.98e-06	1.641e-06	1.637e-06	2.015e-06	3.249e-12	3.3e-12	0.985	0	0.619	NaN
TGFA	ERBB4	Activated T cells	Activated T cells	1.98e-06	1e-07	1.637e-06	1e-07	1.98e-13	1.637e-13	1.209	0	0.497	NaN
TGFB1	ACVRL1	Activated T cells	Activated T cells	0.0003286	1e-07	0.000386	1e-07	3.286e-11	3.86e-11	0.851	0	0.939	NaN
TGFB1	CAV1	Activated T cells	Activated T cells	0.0003286	1.23e-06	0.000386	4.686e-07	4.043e-10	1.809e-10	2.235	0	0.198	NaN
TGFB1	CD109	Activated T cells	Activated T cells	0.0003286	7.385e-06	0.000386	4.749e-06	2.427e-09	1.833e-09	1.324	0	0.273	NaN
TGFB1	CXCR4	Activated T cells	Activated T cells	0.0003286	0.0004781	0.000386	0.001156	1.571e-07	4.461e-07	0.352	1	1	1
TGFB1	ENG	Activated T cells	Activated T cells	0.0003286	1.703e-05	0.000386	1.513e-05	5.595e-09	5.841e-09	0.958	1	0.61	1
TGFB1	ITGAV	Activated T cells	Activated T cells	0.0003286	2.419e-05	0.000386	3.318e-05	7.947e-09	1.281e-08	0.621	1	0.924	1
TGFB1	ITGB6	Activated T cells	Activated T cells	0.0003286	1.275e-06	0.000386	1e-07	4.188e-10	3.86e-11	10.849	0	0.07	NaN
TGFB1	ITGB8	Activated T cells	Activated T cells	0.0003286	6.664e-06	0.000386	5.784e-07	2.19e-09	2.233e-10	9.807	0	0	NaN
TGFB1	SDC2	Activated T cells	Activated T cells	0.0003286	1e-07	0.000386	9.001e-07	3.286e-11	3.475e-10	0.095	0	0.656	NaN
TGFB1	TGFBR1	Activated T cells	Activated T cells	0.0003286	2.375e-05	0.000386	1.586e-05	7.804e-09	6.122e-09	1.275	1	0.106	0.382
TGFB1	TGFBR2	Activated T cells	Activated T cells	0.0003286	3.346e-05	0.000386	4.19e-05	1.099e-08	1.617e-08	0.68	1	0.94	1
TGFB1	TGFBR3	Activated T cells	Activated T cells	0.0003286	1.152e-05	0.000386	1.043e-05	3.785e-09	4.027e-09	0.94	0	0.631	NaN
TGFB2	ACVR1	Activated T cells	Activated T cells	1e-07	5.441e-06	1e-07	4.334e-06	5.441e-13	4.334e-13	1.256	0	0.342	NaN
TGFB2	ENG	Activated T cells	Activated T cells	1e-07	1.703e-05	1e-07	1.513e-05	1.703e-12	1.513e-12	1.125	0	0.418	NaN
TGFB2	TGFBR1	Activated T cells	Activated T cells	1e-07	2.375e-05	1e-07	1.586e-05	2.375e-12	1.586e-12	1.498	0	0.013	NaN
TGFB2	TGFBR2	Activated T cells	Activated T cells	1e-07	3.346e-05	1e-07	4.19e-05	3.346e-12	4.19e-12	0.799	0	0.89	NaN
TGFB2	TGFBR3	Activated T cells	Activated T cells	1e-07	1.152e-05	1e-07	1.043e-05	1.152e-12	1.043e-12	1.104	0	0.52	NaN
TGFB3	ACVRL1	Activated T cells	Activated T cells	1e-07	1e-07	2.595e-06	1e-07	1e-14	2.595e-13	0.039	0	0.903	NaN
TGFB3	ENG	Activated T cells	Activated T cells	1e-07	1.703e-05	2.595e-06	1.513e-05	1.703e-12	3.927e-11	0.043	0	0.867	NaN
TGFB3	TGFBR1	Activated T cells	Activated T cells	1e-07	2.375e-05	2.595e-06	1.586e-05	2.375e-12	4.115e-11	0.058	0	0.914	NaN
TGFB3	TGFBR2	Activated T cells	Activated T cells	1e-07	3.346e-05	2.595e-06	4.19e-05	3.346e-12	1.087e-10	0.031	0	0.904	NaN
TGFB3	TGFBR3	Activated T cells	Activated T cells	1e-07	1.152e-05	2.595e-06	1.043e-05	1.152e-12	2.707e-11	0.043	0	0.881	NaN
TGM2	ITGA4	Activated T cells	Activated T cells	1.063e-06	0.000107	2e-06	6.779e-05	1.137e-10	1.356e-10	0.838	0	0.639	NaN
TGM2	ITGA9	Activated T cells	Activated T cells	1.063e-06	2.274e-07	2e-06	1e-07	2.417e-13	2e-13	1.209	0	0.544	NaN
TGM2	ITGB1	Activated T cells	Activated T cells	1.063e-06	0.0001106	2e-06	0.0001738	1.175e-10	3.476e-10	0.338	0	0.747	NaN
TGM2	ITGB3	Activated T cells	Activated T cells	1.063e-06	1e-07	2e-06	1e-07	1.063e-13	2e-13	0.531	0	0.721	NaN
TGM2	SDC4	Activated T cells	Activated T cells	1.063e-06	3.117e-05	2e-06	1.696e-05	3.313e-11	3.392e-11	0.977	0	0.61	NaN
TGM2	TBXA2R	Activated T cells	Activated T cells	1.063e-06	8.241e-07	2e-06	2.27e-07	8.76e-13	4.539e-13	1.93	0	0.511	NaN
TG	ASGR1	Activated T cells	Activated T cells	1e-07	3.65e-06	1e-07	1e-07	3.65e-13	1e-14	36.5	0	0	NaN
TG	LRP2	Activated T cells	Activated T cells	1e-07	1e-07	1e-07	1e-07	1e-14	1e-14	1	0	NaN	NaN
THBS1	CD36	Activated T cells	Activated T cells	2.316e-05	1.247e-06	1.082e-05	1e-07	2.887e-11	1.082e-12	26.678	0	0	NaN
THBS1	CD47	Activated T cells	Activated T cells	2.316e-05	0.0001272	1.082e-05	0.00015	2.945e-09	1.624e-09	1.814	0	0.08	NaN
THBS1	ITGA2B	Activated T cells	Activated T cells	2.316e-05	1e-07	1.082e-05	2.221e-07	2.316e-12	2.404e-12	0.963	0	0.622	NaN
THBS1	ITGA3	Activated T cells	Activated T cells	2.316e-05	9.638e-06	1.082e-05	7.73e-06	2.232e-10	8.365e-11	2.668	0	0.02	NaN
THBS1	ITGA4	Activated T cells	Activated T cells	2.316e-05	0.000107	1.082e-05	6.779e-05	2.477e-09	7.337e-10	3.376	0	0	NaN
THBS1	ITGA6	Activated T cells	Activated T cells	2.316e-05	8.487e-07	1.082e-05	2.807e-06	1.965e-11	3.038e-11	0.647	0	0.679	NaN
THBS1	ITGB1	Activated T cells	Activated T cells	2.316e-05	0.0001106	1.082e-05	0.0001738	2.56e-09	1.881e-09	1.361	0	0.272	NaN
THBS1	ITGB3	Activated T cells	Activated T cells	2.316e-05	1e-07	1.082e-05	1e-07	2.316e-12	1.082e-12	2.14	0	0.025	NaN
THBS1	LRP1	Activated T cells	Activated T cells	2.316e-05	4.27e-07	1.082e-05	5.971e-07	9.888e-12	6.462e-12	1.53	0	0.447	NaN
THBS1	LRP5	Activated T cells	Activated T cells	2.316e-05	2.615e-06	1.082e-05	1.323e-06	6.054e-11	1.432e-11	4.229	0	0.008	NaN
THBS1	SCARB1	Activated T cells	Activated T cells	2.316e-05	2.665e-06	1.082e-05	6.599e-07	6.171e-11	7.141e-12	8.641	0	0	NaN
THBS1	SDC1	Activated T cells	Activated T cells	2.316e-05	1.02e-06	1.082e-05	2.521e-07	2.362e-11	2.728e-12	8.659	0	0.001	NaN
THBS1	SDC4	Activated T cells	Activated T cells	2.316e-05	3.117e-05	1.082e-05	1.696e-05	7.217e-10	1.835e-10	3.932	0	0	NaN
THBS1	TNFRSF11B	Activated T cells	Activated T cells	2.316e-05	1e-07	1.082e-05	1.695e-07	2.316e-12	1.835e-12	1.262	0	0.455	NaN
THBS2	CD47	Activated T cells	Activated T cells	1e-07	0.0001272	1e-07	0.00015	1.272e-11	1.5e-11	0.848	0	0.944	NaN
THBS2	ITGA4	Activated T cells	Activated T cells	1e-07	0.000107	1e-07	6.779e-05	1.07e-11	6.779e-12	1.578	0	0	NaN
THBS2	ITGA6	Activated T cells	Activated T cells	1e-07	8.487e-07	1e-07	2.807e-06	8.487e-14	2.807e-13	0.302	0	0.838	NaN
THBS2	ITGB1	Activated T cells	Activated T cells	1e-07	0.0001106	1e-07	0.0001738	1.106e-11	1.738e-11	0.636	0	1	NaN
THBS2	NOTCH3	Activated T cells	Activated T cells	1e-07	1e-07	1e-07	2.76e-07	1e-14	2.76e-14	0.362	0	0.722	NaN
THBS2	NOTCH4	Activated T cells	Activated T cells	1e-07	8.182e-07	1e-07	1.343e-06	8.182e-14	1.343e-13	0.609	0	0.687	NaN
TIMP1	CD63	Activated T cells	Activated T cells	0.0002322	0.0005374	5.297e-05	0.0004574	1.248e-07	2.423e-08	5.15	1	0	0
TIMP2	ITGA3	Activated T cells	Activated T cells	6.432e-06	9.638e-06	6.512e-06	7.73e-06	6.199e-11	5.033e-11	1.232	0	0.493	NaN
TIMP2	ITGB1	Activated T cells	Activated T cells	6.432e-06	0.0001106	6.512e-06	0.0001738	7.112e-10	1.132e-09	0.628	0	0.694	NaN
TIMP3	KDR	Activated T cells	Activated T cells	9.88e-07	1e-07	9.082e-07	1e-07	9.88e-14	9.082e-14	1.088	0	0.609	NaN
TNC	CNTN1	Activated T cells	Activated T cells	5.057e-07	1e-07	2.744e-07	1e-07	5.057e-14	2.744e-14	1.843	0	0.321	NaN
TNC	EGFR	Activated T cells	Activated T cells	5.057e-07	1e-07	2.744e-07	4.526e-07	5.057e-14	1.242e-13	0.407	0	0.631	NaN
TNC	ITGA2	Activated T cells	Activated T cells	5.057e-07	9.552e-06	2.744e-07	8.062e-06	4.831e-12	2.212e-12	2.184	0	0.219	NaN
TNC	ITGA5	Activated T cells	Activated T cells	5.057e-07	1.324e-05	2.744e-07	2.105e-05	6.696e-12	5.775e-12	1.16	0	0.506	NaN
TNC	ITGA7	Activated T cells	Activated T cells	5.057e-07	5.392e-07	2.744e-07	1e-07	2.727e-13	2.744e-14	9.939	0	0.006	NaN
TNC	ITGA8	Activated T cells	Activated T cells	5.057e-07	1e-07	2.744e-07	1e-07	5.057e-14	2.744e-14	1.843	0	0.321	NaN
TNC	ITGA9	Activated T cells	Activated T cells	5.057e-07	2.274e-07	2.744e-07	1e-07	1.15e-13	2.744e-14	4.192	0	0.095	NaN
TNC	ITGAV	Activated T cells	Activated T cells	5.057e-07	2.419e-05	2.744e-07	3.318e-05	1.223e-11	9.102e-12	1.344	0	0.474	NaN
TNC	ITGB1	Activated T cells	Activated T cells	5.057e-07	0.0001106	2.744e-07	0.0001738	5.592e-11	4.768e-11	1.173	0	0.509	NaN
TNC	NT5E	Activated T cells	Activated T cells	5.057e-07	3.788e-06	2.744e-07	3.202e-06	1.916e-12	8.784e-13	2.181	0	0.421	NaN
TNC	PTPRB	Activated T cells	Activated T cells	5.057e-07	1e-07	2.744e-07	7.097e-07	5.057e-14	1.947e-13	0.26	0	0.646	NaN
TNC	PTPRZ1	Activated T cells	Activated T cells	5.057e-07	1e-07	2.744e-07	1e-07	5.057e-14	2.744e-14	1.843	0	0.321	NaN
TNC	SDC1	Activated T cells	Activated T cells	5.057e-07	1.02e-06	2.744e-07	2.521e-07	5.159e-13	6.916e-14	7.46	0	0.268	NaN
TNC	SDC4	Activated T cells	Activated T cells	5.057e-07	3.117e-05	2.744e-07	1.696e-05	1.576e-11	4.653e-12	3.388	0	0.07	NaN
TNFSF10	TNFRSF10A	Activated T cells	Activated T cells	4.556e-05	2.343e-06	2.804e-05	2.207e-06	1.068e-10	6.189e-11	1.725	0	0.319	NaN
TNFSF10	TNFRSF10B	Activated T cells	Activated T cells	4.556e-05	1.185e-05	2.804e-05	1.728e-05	5.401e-10	4.844e-10	1.115	0	0.452	NaN
TNFSF10	TNFRSF10C	Activated T cells	Activated T cells	4.556e-05	1e-07	2.804e-05	1e-07	4.556e-12	2.804e-12	1.625	0	0.012	NaN
TNFSF10	TNFRSF10D	Activated T cells	Activated T cells	4.556e-05	2.266e-07	2.804e-05	3.687e-07	1.032e-11	1.034e-11	0.999	0	0.635	NaN
TNFSF10	TNFRSF11B	Activated T cells	Activated T cells	4.556e-05	1e-07	2.804e-05	1.695e-07	4.556e-12	4.754e-12	0.958	0	0.592	NaN
TNFSF11	TNFRSF11A	Activated T cells	Activated T cells	1.561e-05	9.62e-07	5.832e-06	5.832e-06	1.502e-11	3.401e-11	0.442	0	0.719	NaN
TNFSF11	TNFRSF11B	Activated T cells	Activated T cells	1.561e-05	1e-07	5.832e-06	1.695e-07	1.561e-12	9.887e-13	1.579	0	0.4	NaN
TNFSF12	TNFRSF12A	Activated T cells	Activated T cells	5.527e-05	1.92e-05	2.628e-05	1.372e-05	1.061e-09	3.605e-10	2.943	1	0	0.001
TNFSF12	TNFRSF25	Activated T cells	Activated T cells	5.527e-05	0.0002569	2.628e-05	0.000146	1.42e-08	3.838e-09	3.7	1	0	0
TNFSF13B	TNFRSF13B	Activated T cells	Activated T cells	0.0002022	1.265e-06	0.0001306	7.264e-07	2.559e-10	9.49e-11	2.696	0	0.164	NaN
TNFSF13B	TNFRSF13C	Activated T cells	Activated T cells	0.0002022	6.301e-06	0.0001306	1.252e-05	1.274e-09	1.636e-09	0.779	0	0.728	NaN
TNFSF13B	TNFRSF17	Activated T cells	Activated T cells	0.0002022	3.466e-06	0.0001306	1e-07	7.009e-10	1.306e-11	53.651	0	0	NaN
TNFSF13	FAS	Activated T cells	Activated T cells	1e-07	4.729e-05	1e-07	3.719e-05	4.729e-12	3.719e-12	1.271	0	0.068	NaN
TNFSF13	SDC2	Activated T cells	Activated T cells	1e-07	1e-07	1e-07	9.001e-07	1e-14	9.001e-14	0.111	0	0.652	NaN
TNFSF13	TNFRSF11B	Activated T cells	Activated T cells	1e-07	1e-07	1e-07	1.695e-07	1e-14	1.695e-14	0.59	0	0.712	NaN
TNFSF13	TNFRSF13B	Activated T cells	Activated T cells	1e-07	1.265e-06	1e-07	7.264e-07	1.265e-13	7.264e-14	1.742	0	0.36	NaN
TNFSF13	TNFRSF14	Activated T cells	Activated T cells	1e-07	6.121e-05	1e-07	3.855e-05	6.121e-12	3.855e-12	1.588	0	0	NaN
TNFSF13	TNFRSF17	Activated T cells	Activated T cells	1e-07	3.466e-06	1e-07	1e-07	3.466e-13	1e-14	34.656	0	0.02	NaN
TNFSF13	TNFRSF1A	Activated T cells	Activated T cells	1e-07	4.46e-05	1e-07	4.748e-05	4.46e-12	4.748e-12	0.939	0	0.68	NaN
TNFSF14	LTBR	Activated T cells	Activated T cells	0.0001029	6.035e-06	6.412e-05	4.252e-06	6.207e-10	2.727e-10	2.277	0	0.015	NaN
TNFSF14	TNFRSF14	Activated T cells	Activated T cells	0.0001029	6.121e-05	6.412e-05	3.855e-05	6.296e-09	2.472e-09	2.547	1	0	0
TNFSF14	TNFRSF6B	Activated T cells	Activated T cells	0.0001029	1e-07	6.412e-05	1e-07	1.029e-11	6.412e-12	1.604	0	0.001	NaN
TNFSF15	TNFRSF25	Activated T cells	Activated T cells	5.347e-07	0.0002569	2.425e-07	0.000146	1.374e-10	3.542e-11	3.879	0	0.226	NaN
TNFSF15	TNFRSF6B	Activated T cells	Activated T cells	5.347e-07	1e-07	2.425e-07	1e-07	5.347e-14	2.425e-14	2.205	0	0.438	NaN
TNFSF4	TNFRSF4	Activated T cells	Activated T cells	7.123e-05	0.0001129	1.77e-06	3.108e-05	8.043e-09	5.5e-11	146.233	1	0	0
TNFSF4	TRAF2	Activated T cells	Activated T cells	7.123e-05	2.647e-05	1.77e-06	1.574e-05	1.885e-09	2.786e-11	67.68	1	0	0
TNFSF8	TNFRSF8	Activated T cells	Activated T cells	5.103e-06	7.633e-07	3.226e-06	1e-07	3.895e-12	3.226e-13	12.072	0	0.009	NaN
TNFSF9	TNFRSF9	Activated T cells	Activated T cells	8.171e-06	3.267e-05	3.415e-06	1.027e-05	2.669e-10	3.508e-11	7.608	0	0.008	NaN
TNFSF9	TRAF2	Activated T cells	Activated T cells	8.171e-06	2.647e-05	3.415e-06	1.574e-05	2.163e-10	5.376e-11	4.023	0	0.016	NaN
TNF	LTBR	Activated T cells	Activated T cells	2.036e-05	6.035e-06	4.542e-06	4.252e-06	1.229e-10	1.932e-11	6.362	0	0.001	NaN
TNF	SLC5A11	Activated T cells	Activated T cells	2.036e-05	6.896e-07	4.542e-06	1e-07	1.404e-11	4.542e-13	30.917	0	0	NaN
TNF	TNFRSF1A	Activated T cells	Activated T cells	2.036e-05	4.46e-05	4.542e-06	4.748e-05	9.082e-10	2.157e-10	4.211	0	0.019	NaN
TNF	TNFRSF1B	Activated T cells	Activated T cells	2.036e-05	8.149e-05	4.542e-06	5.147e-05	1.66e-09	2.338e-10	7.098	0	0	NaN
TNF	TNFRSF21	Activated T cells	Activated T cells	2.036e-05	1.129e-06	4.542e-06	1e-07	2.298e-11	4.542e-13	50.597	0	0	NaN
TNF	TRAF2	Activated T cells	Activated T cells	2.036e-05	2.647e-05	4.542e-06	1.574e-05	5.391e-10	7.151e-11	7.539	0	0	NaN
TPH1	HTR1D	Activated T cells	Activated T cells	5.114e-07	1e-07	2.616e-06	1e-07	5.114e-14	2.616e-13	0.195	0	0.814	NaN
TPH1	HTR1F	Activated T cells	Activated T cells	5.114e-07	1e-07	2.616e-06	1e-07	5.114e-14	2.616e-13	0.195	0	0.814	NaN
TPH1	HTR2A	Activated T cells	Activated T cells	5.114e-07	1e-07	2.616e-06	1e-07	5.114e-14	2.616e-13	0.195	0	0.814	NaN
TPH1	HTR2B	Activated T cells	Activated T cells	5.114e-07	3.827e-07	2.616e-06	1e-07	1.957e-13	2.616e-13	0.748	0	0.643	NaN
TPH1	HTR4	Activated T cells	Activated T cells	5.114e-07	1e-07	2.616e-06	1e-07	5.114e-14	2.616e-13	0.195	0	0.814	NaN
TPH1	HTR7	Activated T cells	Activated T cells	5.114e-07	1e-07	2.616e-06	1e-07	5.114e-14	2.616e-13	0.195	0	0.814	NaN
TSLP	IL7R	Activated T cells	Activated T cells	1e-07	0.0005319	1e-07	0.002632	5.319e-11	2.632e-10	0.202	0	1	NaN
UBA52	ACVR1	Activated T cells	Activated T cells	0.001575	5.441e-06	0.001606	4.334e-06	8.568e-09	6.962e-09	1.231	0	0.359	NaN
UBA52	AGTR1	Activated T cells	Activated T cells	0.001575	1e-07	0.001606	1e-07	1.575e-10	1.606e-10	0.98	0	0.675	NaN
UBA52	BMPR1B	Activated T cells	Activated T cells	0.001575	1e-07	0.001606	1e-07	1.575e-10	1.606e-10	0.98	0	0.675	NaN
UBA52	EGFR	Activated T cells	Activated T cells	0.001575	1e-07	0.001606	4.526e-07	1.575e-10	7.27e-10	0.217	0	0.722	NaN
UBA52	ERBB2	Activated T cells	Activated T cells	0.001575	2.043e-06	0.001606	3.139e-06	3.216e-09	5.042e-09	0.638	0	0.782	NaN
UBA52	NOTCH1	Activated T cells	Activated T cells	0.001575	9.935e-06	0.001606	8.468e-06	1.564e-08	1.36e-08	1.15	0	0.355	NaN
UBA52	TGFBR1	Activated T cells	Activated T cells	0.001575	2.375e-05	0.001606	1.586e-05	3.74e-08	2.547e-08	1.468	1	0.014	0.07
UBA52	TGFBR2	Activated T cells	Activated T cells	0.001575	3.346e-05	0.001606	4.19e-05	5.268e-08	6.73e-08	0.783	1	0.901	1
UCN2	IL10RB	Activated T cells	Activated T cells	1e-07	8.596e-06	1e-07	9.252e-06	8.596e-13	9.252e-13	0.929	0	0.614	NaN
UCN3	IL10RB	Activated T cells	Activated T cells	1e-07	8.596e-06	1e-07	9.252e-06	8.596e-13	9.252e-13	0.929	0	0.614	NaN
ULBP2	KLRK1	Activated T cells	Activated T cells	3.153e-06	1e-07	1.601e-06	7.262e-06	3.153e-13	1.163e-11	0.027	0	0.671	NaN
VASP	CXCR2	Activated T cells	Activated T cells	0.0001205	1e-07	8.335e-05	1e-07	1.205e-11	8.335e-12	1.445	0	0	NaN
VCAM1	ITGA4	Activated T cells	Activated T cells	1.093e-06	0.000107	8.218e-07	6.779e-05	1.169e-10	5.571e-11	2.098	0	0.563	NaN
VCAM1	ITGA9	Activated T cells	Activated T cells	1.093e-06	2.274e-07	8.218e-07	1e-07	2.485e-13	8.218e-14	3.024	0	0.506	NaN
VCAM1	ITGAD	Activated T cells	Activated T cells	1.093e-06	1e-07	8.218e-07	1e-07	1.093e-13	8.218e-14	1.33	0	0.602	NaN
VCAM1	ITGB1	Activated T cells	Activated T cells	1.093e-06	0.0001106	8.218e-07	0.0001738	1.208e-10	1.428e-10	0.846	0	0.626	NaN
VCAM1	ITGB2	Activated T cells	Activated T cells	1.093e-06	1.722e-05	8.218e-07	1.751e-05	1.881e-11	1.439e-11	1.307	0	0.597	NaN
VCAM1	ITGB7	Activated T cells	Activated T cells	1.093e-06	0.0001265	8.218e-07	7.93e-05	1.382e-10	6.517e-11	2.12	0	0.567	NaN
VCAN	CD44	Activated T cells	Activated T cells	2.592e-06	0.0004363	3.023e-06	0.0004295	1.131e-09	1.298e-09	0.871	0	0.66	NaN
VCAN	EGFR	Activated T cells	Activated T cells	2.592e-06	1e-07	3.023e-06	4.526e-07	2.592e-13	1.368e-12	0.189	0	0.611	NaN
VCAN	ITGA4	Activated T cells	Activated T cells	2.592e-06	0.000107	3.023e-06	6.779e-05	2.772e-10	2.05e-10	1.353	0	0.557	NaN
VCAN	ITGB1	Activated T cells	Activated T cells	2.592e-06	0.0001106	3.023e-06	0.0001738	2.866e-10	5.254e-10	0.545	0	0.715	NaN
VCAN	SELL	Activated T cells	Activated T cells	2.592e-06	7.613e-06	3.023e-06	2.999e-06	1.973e-11	9.066e-12	2.177	0	0.418	NaN
VCAN	SELP	Activated T cells	Activated T cells	2.592e-06	1e-07	3.023e-06	1e-07	2.592e-13	3.023e-13	0.857	0	0.661	NaN
VCAN	TLR1	Activated T cells	Activated T cells	2.592e-06	7.086e-06	3.023e-06	9.979e-06	1.837e-11	3.017e-11	0.609	0	0.671	NaN
VCAN	TLR2	Activated T cells	Activated T cells	2.592e-06	2.954e-06	3.023e-06	2.434e-06	7.657e-12	7.359e-12	1.04	0	0.606	NaN
VEGFA	EGFR	Activated T cells	Activated T cells	1.123e-05	1e-07	1.535e-05	4.526e-07	1.123e-12	6.946e-12	0.162	0	0.712	NaN
VEGFA	EPHB2	Activated T cells	Activated T cells	1.123e-05	1e-07	1.535e-05	1e-07	1.123e-12	1.535e-12	0.731	0	0.752	NaN
VEGFA	FLT1	Activated T cells	Activated T cells	1.123e-05	1.918e-06	1.535e-05	1.722e-06	2.154e-11	2.642e-11	0.815	0	0.652	NaN
VEGFA	GPC1	Activated T cells	Activated T cells	1.123e-05	3.543e-06	1.535e-05	4.019e-06	3.977e-11	6.169e-11	0.645	0	0.704	NaN
VEGFA	ITGA9	Activated T cells	Activated T cells	1.123e-05	2.274e-07	1.535e-05	1e-07	2.553e-12	1.535e-12	1.664	0	0.23	NaN
VEGFA	ITGAV	Activated T cells	Activated T cells	1.123e-05	2.419e-05	1.535e-05	3.318e-05	2.715e-10	5.092e-10	0.533	0	0.82	NaN
VEGFA	ITGB1	Activated T cells	Activated T cells	1.123e-05	0.0001106	1.535e-05	0.0001738	1.241e-09	2.668e-09	0.465	0	0.897	NaN
VEGFA	KDR	Activated T cells	Activated T cells	1.123e-05	1e-07	1.535e-05	1e-07	1.123e-12	1.535e-12	0.731	0	0.752	NaN
VEGFA	NRP1	Activated T cells	Activated T cells	1.123e-05	8.573e-07	1.535e-05	1.142e-06	9.624e-12	1.753e-11	0.549	0	0.634	NaN
VEGFA	NRP2	Activated T cells	Activated T cells	1.123e-05	2.908e-06	1.535e-05	6.863e-07	3.265e-11	1.053e-11	3.1	0	0.064	NaN
VEGFA	RET	Activated T cells	Activated T cells	1.123e-05	4.637e-07	1.535e-05	1e-07	5.206e-12	1.535e-12	3.392	0	0.097	NaN
VEGFA	SIRPA	Activated T cells	Activated T cells	1.123e-05	1e-07	1.535e-05	2.76e-07	1.123e-12	4.236e-12	0.265	0	0.776	NaN
VEGFA	TYRO3	Activated T cells	Activated T cells	1.123e-05	2.159e-06	1.535e-05	9.76e-07	2.424e-11	1.498e-11	1.618	0	0.389	NaN
VEGFB	FLT1	Activated T cells	Activated T cells	9.597e-05	1.918e-06	9.046e-05	1.722e-06	1.841e-10	1.557e-10	1.182	0	0.497	NaN
VEGFB	NRP1	Activated T cells	Activated T cells	9.597e-05	8.573e-07	9.046e-05	1.142e-06	8.227e-11	1.033e-10	0.796	0	0.603	NaN
VEGFB	RET	Activated T cells	Activated T cells	9.597e-05	4.637e-07	9.046e-05	1e-07	4.45e-11	9.046e-12	4.919	0	0.008	NaN
VEGFB	TYRO3	Activated T cells	Activated T cells	9.597e-05	2.159e-06	9.046e-05	9.76e-07	2.072e-10	8.829e-11	2.347	0	0.302	NaN
VEGFC	FLT1	Activated T cells	Activated T cells	2.273e-07	1.918e-06	1e-07	1.722e-06	4.361e-13	1.722e-13	2.533	0	0.086	NaN
VEGFC	FLT4	Activated T cells	Activated T cells	2.273e-07	2.087e-06	1e-07	3.794e-06	4.745e-13	3.794e-13	1.251	0	0.442	NaN
VEGFC	ITGA9	Activated T cells	Activated T cells	2.273e-07	2.274e-07	1e-07	1e-07	5.17e-14	1e-14	5.17	0	0.034	NaN
VEGFC	ITGB1	Activated T cells	Activated T cells	2.273e-07	0.0001106	1e-07	0.0001738	2.514e-11	1.738e-11	1.446	0	0.281	NaN
VEGFC	KDR	Activated T cells	Activated T cells	2.273e-07	1e-07	1e-07	1e-07	2.273e-14	1e-14	2.273	0	0.034	NaN
VEGFC	LYVE1	Activated T cells	Activated T cells	2.273e-07	7.485e-07	1e-07	1e-07	1.701e-13	1e-14	17.015	0	0.006	NaN
VEGFC	NRP2	Activated T cells	Activated T cells	2.273e-07	2.908e-06	1e-07	6.863e-07	6.611e-13	6.863e-14	9.634	0	0	NaN
VEGFC	VIPR2	Activated T cells	Activated T cells	2.273e-07	4.073e-06	1e-07	1.606e-06	9.26e-13	1.606e-13	5.765	0	0.002	NaN
VIM	CD44	Activated T cells	Activated T cells	0.001345	0.0004363	0.001323	0.0004295	5.869e-07	5.682e-07	1.033	1	0.408	0.987
VIP	ADCYAP1R1	Activated T cells	Activated T cells	1e-07	1e-07	1e-07	1e-07	1e-14	1e-14	1	0	NaN	NaN
VIP	NPR3	Activated T cells	Activated T cells	1e-07	1e-07	1e-07	1e-07	1e-14	1e-14	1	0	NaN	NaN
VIP	SCTR	Activated T cells	Activated T cells	1e-07	1e-07	1e-07	1e-07	1e-14	1e-14	1	0	NaN	NaN
VIP	VIPR1	Activated T cells	Activated T cells	1e-07	1e-07	1e-07	1.235e-06	1e-14	1.235e-13	0.081	0	0.683	NaN
VIP	VIPR2	Activated T cells	Activated T cells	1e-07	4.073e-06	1e-07	1.606e-06	4.073e-13	1.606e-13	2.536	0	0.094	NaN
VTN	CD47	Activated T cells	Activated T cells	1e-07	0.0001272	1e-07	0.00015	1.272e-11	1.5e-11	0.848	0	0.944	NaN
VTN	ITGA2B	Activated T cells	Activated T cells	1e-07	1e-07	1e-07	2.221e-07	1e-14	2.221e-14	0.45	0	0.733	NaN
VTN	ITGA3	Activated T cells	Activated T cells	1e-07	9.638e-06	1e-07	7.73e-06	9.638e-13	7.73e-13	1.247	0	0.343	NaN
VTN	ITGA5	Activated T cells	Activated T cells	1e-07	1.324e-05	1e-07	2.105e-05	1.324e-12	2.105e-12	0.629	0	0.916	NaN
VTN	ITGA8	Activated T cells	Activated T cells	1e-07	1e-07	1e-07	1e-07	1e-14	1e-14	1	0	NaN	NaN
VTN	ITGAV	Activated T cells	Activated T cells	1e-07	2.419e-05	1e-07	3.318e-05	2.419e-12	3.318e-12	0.729	0	0.875	NaN
VTN	ITGB1	Activated T cells	Activated T cells	1e-07	0.0001106	1e-07	0.0001738	1.106e-11	1.738e-11	0.636	0	1	NaN
VTN	ITGB3	Activated T cells	Activated T cells	1e-07	1e-07	1e-07	1e-07	1e-14	1e-14	1	0	NaN	NaN
VTN	ITGB5	Activated T cells	Activated T cells	1e-07	1e-07	1e-07	1e-07	1e-14	1e-14	1	0	NaN	NaN
VTN	ITGB6	Activated T cells	Activated T cells	1e-07	1.275e-06	1e-07	1e-07	1.275e-13	1e-14	12.747	0	0.038	NaN
VTN	ITGB8	Activated T cells	Activated T cells	1e-07	6.664e-06	1e-07	5.784e-07	6.664e-13	5.784e-14	11.522	0	0	NaN
VTN	KDR	Activated T cells	Activated T cells	1e-07	1e-07	1e-07	1e-07	1e-14	1e-14	1	0	NaN	NaN
VTN	PLAUR	Activated T cells	Activated T cells	1e-07	4.607e-06	1e-07	1.09e-05	4.607e-13	1.09e-12	0.423	0	0.941	NaN
VTN	PVR	Activated T cells	Activated T cells	1e-07	1.578e-06	1e-07	1.085e-06	1.578e-13	1.085e-13	1.454	0	0.211	NaN
VTN	TNFRSF11B	Activated T cells	Activated T cells	1e-07	1e-07	1e-07	1.695e-07	1e-14	1.695e-14	0.59	0	0.712	NaN
VWF	GP1BA	Activated T cells	Activated T cells	1e-07	7.678e-07	1e-07	2.153e-06	7.678e-14	2.153e-13	0.357	0	0.834	NaN
VWF	ITGA2B	Activated T cells	Activated T cells	1e-07	1e-07	1e-07	2.221e-07	1e-14	2.221e-14	0.45	0	0.733	NaN
VWF	SELP	Activated T cells	Activated T cells	1e-07	1e-07	1e-07	1e-07	1e-14	1e-14	1	0	NaN	NaN
VWF	SIRPA	Activated T cells	Activated T cells	1e-07	1e-07	1e-07	2.76e-07	1e-14	2.76e-14	0.362	0	0.751	NaN
VWF	TNFRSF11B	Activated T cells	Activated T cells	1e-07	1e-07	1e-07	1.695e-07	1e-14	1.695e-14	0.59	0	0.712	NaN
WNT11	FZD7	Activated T cells	Activated T cells	3.656e-06	9.04e-07	2.416e-06	8.261e-07	3.305e-12	1.996e-12	1.656	0	0.636	NaN
WNT16	FZD6	Activated T cells	Activated T cells	1e-07	4.654e-06	1e-07	3.06e-07	4.654e-13	3.06e-14	15.208	0	0	NaN
WNT2	FZD1	Activated T cells	Activated T cells	1e-07	1e-07	1e-07	1e-07	1e-14	1e-14	1	0	NaN	NaN
WNT2	FZD5	Activated T cells	Activated T cells	1e-07	1.689e-06	1e-07	1.029e-06	1.689e-13	1.029e-13	1.641	0	0.35	NaN
WNT2	FZD7	Activated T cells	Activated T cells	1e-07	9.04e-07	1e-07	8.261e-07	9.04e-14	8.261e-14	1.094	0	0.66	NaN
WNT2	FZD8	Activated T cells	Activated T cells	1e-07	1e-07	1e-07	5.344e-07	1e-14	5.344e-14	0.187	0	0.681	NaN
WNT2	FZD9	Activated T cells	Activated T cells	1e-07	1e-07	1e-07	1e-07	1e-14	1e-14	1	0	NaN	NaN
WNT2	LRP6	Activated T cells	Activated T cells	1e-07	6.242e-07	1e-07	3.927e-07	6.242e-14	3.927e-14	1.59	0	0.339	NaN
[truncated: 657,018+ more rows]
