# Supplementary material for: Single-cell atlas of the human neonatal small intestine affected by necrotizing enterocolitis
Source: PLoS Biol. 2023 May 19;21(5):e3002124. doi: 10.1371/journal.pbio.3002124 (PMC10234541; doi:10.1371/journal.pbio.3002124)
Supplement: S9 Table — (XLSX) [file pbio.3002124.s014.xlsx]

## Sheet: Supplementary Table7
Supplementary Table 9 – Mix table for deconvolution. Bulk RNA sequencing count table of all 14 subjects (4 neonatal, 10 NEC) before correlation filtration in deconvolution analysis.
	1056_Neonatal	1097_NEC	1099_Neonatal	1109_NEC	1127_Neonatal	1155_NEC	1193_NEC	1194_NEC	1198_NEC	1214_Neonatal	1233_NEC	1238_NEC	1241_NEC	1242_NEC
A1BG	27	5	2	6	0	7	9	6	0	4	0	0	8	14
A1BG-AS1	0	2	4	6	46	25	2	3	0	6	6	1	10	44
A1CF	70	1	167	9	34	36	1	10	80	39	12	3	2	167
A2M	67	3	27	77	78	116	0	52	122	34	21	29	99	148
A2M-AS1	440	689	388	876	622	408	89	658	291	1154	784	977	378	403
A2ML1	8	1	0	1	17	36	0	0	0	2	7	5	34	84
A2MP1	0	0	2	0	0	13	0	0	0	0	1	1	57	28
A3GALT2	1	0	0	0	0	0	0	0	0	0	4	0	0	0
A4GALT	0	0	2	1	4	4	0	6	8	0	0	8	0	19
A4GNT	4	0	3	0	0	8	0	0	14	0	1	1	34	16
AA06	0	0	3	0	0	0	0	0	13	3	0	0	0	8
AAAS	18	0	2	8	20	41	4	8	15	1	4	10	42	31
AACS	8	19	20	6	0	50	0	4	63	4	0	2	44	62
AACSP1	0	1	0	0	0	11	1	0	22	0	0	2	19	2
AADAC	112	4	386	18	64	17	0	8	18	71	1	5	2	39
AADACL2	0	0	0	0	0	0	0	0	0	0	0	1	0	0
AADACL2-AS1	3	1	11	7	14	6	0	1	33	13	0	0	1	0
AADACL3	0	0	1	0	0	30	1	0	33	0	0	0	24	0
AADACL4	1	0	1	0	0	16	0	0	0	0	0	0	0	25
AADACP1	0	0	11	4	16	0	0	0	0	0	0	0	16	0
AADAT	3	0	0	2	9	22	0	0	11	0	3	1	15	29
AAED1	0	2	2	0	0	6	2	8	30	1	0	5	0	68
AAGAB	24	6	39	19	10	20	1	40	7	27	0	20	63	68
AAK1	23	12	51	18	10	116	19	31	146	43	2	8	87	129
AAMDC	18	3	7	35	13	6	1	20	0	45	12	24	2	18
AAMP	10	7	8	17	16	27	0	31	0	23	0	13	0	32
AANAT	4	0	0	1	0	20	5	9	0	0	0	4	33	34
AAR2	2	2	2	2	0	26	0	3	24	2	0	2	0	19
AARD	0	0	3	7	10	6	8	2	24	3	16	4	32	24
AARS	17	8	24	22	7	47	0	63	48	18	0	5	32	71
AARS2	16	0	10	2	23	28	3	10	66	15	0	9	1	8
AARSD1	0	0	0	0	0	0	6	0	0	0	0	0	26	0
AASDH	15	7	10	6	36	19	0	6	27	5	0	4	75	0
AASDHPPT	6	0	19	0	26	37	0	10	36	0	4	6	80	0
AASS	47	3	6	5	78	110	1	9	46	13	10	13	41	47
AATBC	20	1	1	0	1	5	1	0	27	1	1	4	23	42
AATF	0	4	4	0	2	3	0	2	8	0	0	0	2	0
AATK	1	6	9	4	48	15	0	9	27	17	2	0	6	0
AATK-AS1	2	1	0	0	0	3	1	0	4	4	0	0	0	0
ABALON	770	141	2391	155	531	477	342	475	229	221	50	124	683	29
ABAT	39	2	42	6	41	22	4	5	50	13	0	2	29	47
ABCA1	27	1	21	4	28	94	15	23	81	5	9	7	28	80
ABCA10	13	1	13	4	2	13	1	2	31	7	0	1	35	146
ABCA11P	4	1	0	0	0	12	0	1	32	6	0	4	24	0
ABCA12	6	2	8	0	0	61	6	1	58	3	6	7	60	105
ABCA13	8	3	13	1	0	75	5	1	57	5	1	3	89	157
ABCA17P	15	0	0	1	0	27	0	0	33	0	0	4	39	51
ABCA2	4	3	2	1	14	45	2	4	70	3	4	6	0	7
ABCA3	3	0	0	4	0	71	1	5	50	9	7	6	74	11
ABCA4	31	0	4	0	22	72	0	0	48	2	1	7	72	87
ABCA5	120	19	220	39	187	44	4	17	89	189	5	21	132	119
ABCA6	5	3	6	0	0	46	1	2	96	0	2	4	27	106
ABCA7	11	1	0	1	1	80	3	0	45	5	2	3	44	59
ABCA8	3	0	12	13	28	67	3	8	89	5	5	7	50	49
ABCA9	8	0	21	3	0	33	1	0	100	4	0	3	133	127
ABCA9-AS1	2	0	1	0	0	5	0	0	52	1	2	0	10	0
ABCB1	122	7	276	19	71	9	3	9	52	31	4	17	36	41
ABCB10	6	4	13	7	0	32	0	8	79	4	0	11	15	43
ABCB11	0	1	2	0	9	33	0	0	8	0	1	0	34	22
ABCB4	0	2	15	2	0	21	3	2	34	6	0	3	25	106
ABCB5	12	0	8	5	0	90	3	0	13	1	0	9	38	95
ABCB6	8	0	26	3	1	35	0	5	8	12	1	4	0	54
ABCB7	22	1	27	7	13	15	12	23	31	20	2	15	0	0
ABCB8	0	0	4	2	6	23	0	1	90	1	0	1	1	34
ABCB9	0	0	8	0	5	22	2	0	48	0	0	1	2	8
ABCC1	8	1	2	2	2	4	0	8	8	1	2	4	0	41
ABCC10	2	1	0	0	8	19	3	3	11	5	5	0	58	19
ABCC11	2	0	0	0	9	21	2	0	26	1	0	2	46	67
ABCC12	10	0	7	1	0	25	0	0	46	1	0	0	46	99
ABCC13	0	1	3	0	0	16	2	0	3	4	0	1	1	76
ABCC2	131	1	89	3	68	50	1	2	29	43	0	2	19	71
ABCC3	36	11	34	3	68	56	2	12	13	9	2	5	5	115
ABCC4	9	6	20	7	0	41	3	1	17	4	1	4	62	6
ABCC5	35	1	32	1	4	25	2	6	64	5	3	4	25	112
ABCC5-AS1	0	0	0	1	0	5	3	0	0	4	10	4	26	11
ABCC6	4	0	2	4	4	25	1	1	12	0	4	0	11	44
ABCC6P1	21	4	13	3	0	15	1	2	55	34	1	1	30	72
ABCC6P2	0	0	4	0	0	0	0	0	0	1	0	0	0	0
ABCC8	1	1	2	0	18	26	1	2	23	4	0	4	20	72
ABCC9	27	0	10	33	26	63	1	19	87	11	10	15	42	152
ABCD1	18	0	10	3	0	12	0	5	15	14	0	0	0	40
ABCD2	11	0	2	0	0	13	3	1	11	2	0	2	30	124
ABCD3	32	4	153	22	60	25	0	18	47	21	2	10	44	60
ABCD4	14	5	22	20	55	10	0	19	44	38	4	6	5	27
ABCE1	16	21	46	47	37	96	10	67	115	31	7	49	182	53
ABCF1	2	0	0	0	0	2	0	0	2	2	2	2	0	2
ABCF2	5	0	2	0	0	13	4	11	2	5	2	5	11	53
ABCF3	10	6	8	4	59	31	1	12	82	24	0	8	0	38
ABCG1	7	0	0	7	0	0	0	5	2	4	1	4	44	80
ABCG2	36	2	153	5	76	10	3	2	15	27	4	1	66	38
ABCG4	3	0	2	0	0	25	0	0	0	0	0	0	0	5
ABCG5	157	1	118	6	262	34	0	7	23	74	4	8	15	24
ABCG8	9	0	21	0	28	12	0	6	29	17	0	2	38	11
ABHD1	39	37	34	16	83	59	19	67	36	88	59	28	4	4
ABHD10	12	3	15	4	18	2	1	4	46	15	4	16	0	41
ABHD11	61	9	145	23	75	8	2	20	19	44	3	39	2	19
ABHD11-AS1	2	0	0	0	0	2	0	1	5	0	2	3	0	0
ABHD12	20	1	32	6	16	31	0	13	26	0	2	2	15	48
ABHD12B	8	0	5	2	0	70	26	3	3	3	2	6	9	64
ABHD13	19	6	36	10	30	12	2	3	21	5	0	6	13	122
ABHD14A	2	2	1	0	1	6	1	1	2	2	0	2	4	26
ABHD14A-ACY1	0	0	0	0	0	0	0	0	0	0	0	0	0	0
ABHD14B	4	0	2	12	14	12	0	10	33	11	0	1	0	0
ABHD15	75	30	59	6	110	19	1	12	37	59	9	2	6	36
ABHD16A	1	0	2	0	0	1	0	0	0	3	0	0	0	0
ABHD16B	155	95	68	54	246	181	51	147	80	131	12	33	3	32
ABHD17A	16	6	0	0	0	2	0	14	1	10	5	0	4	0
ABHD17B	9	0	4	1	0	12	0	0	0	8	0	0	6	30
ABHD17C	4	2	4	2	10	25	0	0	8	6	0	5	3	3
ABHD2	87	0	247	9	0	38	2	8	14	29	0	10	26	115
ABHD3	101	6	126	31	138	14	2	29	61	150	7	22	65	57
ABHD4	10	0	7	1	16	5	0	9	4	1	1	4	0	2
ABHD5	48	0	78	10	56	42	6	41	46	36	6	25	77	74
ABHD6	30	3	16	7	34	13	0	2	4	43	0	2	0	15
ABHD8	7	7	1	11	0	15	2	4	7	1	0	7	24	8
ABI1	129	20	204	49	139	113	12	103	74	108	11	102	107	72
ABI2	60	15	47	33	108	61	25	36	108	22	19	36	49	57
ABI3	1	1	5	4	0	28	0	5	46	7	0	4	0	10
ABI3BP	18	8	37	24	15	62	6	16	24	43	10	16	53	79
ABL1	26	4	6	12	0	36	2	12	40	5	0	4	3	66
ABL2	18	5	3	31	66	34	11	8	60	3	10	10	81	112
ABLIM1	60	0	160	19	83	54	10	14	85	55	2	23	51	193
ABLIM2	9	0	1	0	14	64	4	6	30	0	6	1	28	18
ABLIM3	3	4	7	0	0	16	0	5	32	7	4	2	65	27
ABO	15	2	12	0	0	6	0	1	5	0	0	1	0	4
ABR	3	0	4	0	6	4	0	0	3	0	2	0	1	1
ABRA	0	0	5	0	1	5	0	0	0	2	0	0	26	38
ABRACL	8	4	20	4	18	15	0	11	0	6	2	3	72	12
ABT1	13	0	0	6	0	22	0	2	0	1	0	4	0	16
ABTB1	3	0	8	6	0	6	0	2	12	8	0	0	0	0
ABTB2	42	7	35	4	17	33	0	10	15	13	3	13	0	46
ACAA1	20	2	18	11	12	8	0	16	14	39	0	7	18	0
ACAA2	18	5	255	50	74	54	1	36	16	49	2	47	9	30
ACACA	2	0	3	2	8	17	6	2	4	0	0	1	9	40
ACACB	25	7	5	6	19	49	4	2	104	18	12	3	49	108
ACAD10	9	1	4	1	0	13	0	0	10	15	2	1	0	54
ACAD11	18	1	20	5	0	5	2	2	0	8	1	0	1	4
ACAD8	3	4	13	7	0	8	0	12	11	23	1	18	0	16
ACAD9	6	0	2	0	13	53	1	3	10	5	0	0	0	15
ACADL	4	0	0	0	0	15	0	0	38	1	0	2	29	64
ACADM	18	0	91	34	0	61	0	30	17	24	2	7	2	82
ACADS	14	4	10	14	4	27	2	8	0	14	0	2	3	0
ACADSB	48	0	30	8	28	36	1	4	21	16	1	11	17	73
ACADVL	139	45	208	79	96	59	33	62	35	223	11	86	27	3
ACAN	2	1	11	0	0	42	5	0	44	2	0	9	20	114
ACAP1	41	2	14	23	40	25	19	15	56	40	37	17	0	0
ACAP2	28	2	41	11	35	26	0	4	34	3	0	0	73	139
ACAP3	0	0	2	0	19	24	0	8	13	4	0	9	2	10
ACAT1	16	4	38	30	56	17	11	43	52	53	1	24	1	43
ACAT2	251	561	367	580	384	370	360	975	180	721	270	1106	412	77
ACBD3	49	3	35	31	18	64	13	54	53	39	2	24	13	61
ACBD4	11	0	0	9	0	27	0	3	0	13	2	1	0	15
ACBD5	19	0	103	20	17	45	0	17	17	21	0	5	0	49
ACBD6	0	0	9	16	32	16	0	22	70	14	0	17	28	69
ACBD7	1	4	0	1	14	48	65	4	9	0	0	8	35	23
ACCS	5	4	0	0	35	26	0	0	19	0	0	4	0	10
ACCSL	2	0	2	0	0	6	0	0	14	1	0	0	1	68
ACD	0	3	21	7	10	10	0	3	7	2	2	2	6	10
ACE	184	0	73	14	54	34	6	5	0	81	3	0	0	42
ACE2	850	11	2353	43	244	25	8	14	76	135	4	10	34	54
ACER1	4	0	2	0	0	7	2	0	27	0	0	0	0	0
ACER2	7	0	3	1	6	10	4	0	0	2	0	6	0	62
ACER3	29	2	28	7	16	25	2	15	79	24	9	13	40	9
ACHE	6	0	18	0	1	2	1	4	13	10	2	6	0	7
ACIN1	150	23	319	108	133	103	108	247	339	123	16	80	52	119
ACKR1	0	1	2	7	0	24	0	0	0	9	0	0	10	0
ACKR2	0	0	1	0	12	2	0	0	7	0	0	0	41	75
ACKR3	8	0	12	12	0	14	2	5	0	9	0	40	0	13
ACKR4	11	2	22	12	37	2	0	2	0	7	4	6	1	0
ACLY	32	8	84	38	114	45	6	68	52	43	6	32	29	22
ACMSD	17	1	15	3	0	26	0	3	24	12	1	6	0	69
ACO1	85	7	128	23	26	34	12	38	23	40	6	46	28	69
ACO2	108	55	103	94	89	150	66	174	93	76	35	48	63	53
ACOT1	0	4	15	7	1	0	0	1	53	8	6	14	0	0
ACOT11	37	32	22	22	82	41	0	42	19	40	1	5	2	46
ACOT12	5	0	4	4	0	22	0	0	17	1	0	0	14	2
ACOT13	425	386	480	422	600	252	414	706	340	1112	248	634	141	180
ACOT2	64	28	83	78	101	22	6	55	63	133	33	35	2	4
ACOT4	5	0	0	0	0	0	1	0	26	9	4	0	0	5
ACOT6	6	0	0	0	0	8	0	1	4	1	0	0	0	0
ACOT7	23	4	14	15	47	25	0	16	22	14	0	15	6	0
ACOT8	22	35	40	60	16	49	24	63	33	22	33	37	2	9
ACOT9	20	1	30	8	0	60	6	35	31	7	2	10	85	29
ACOX1	238	44	454	92	189	188	54	89	160	99	6	46	89	63
ACOX2	14	0	5	0	0	9	0	0	0	3	0	3	0	12
ACOX3	4	2	5	0	17	10	1	3	22	2	0	4	0	24
ACOXL	2	1	21	1	0	6	1	0	17	1	4	0	55	6
ACP1	32	0	58	17	30	28	0	39	35	39	0	28	45	9
ACP2	32	11	6	5	33	12	2	11	20	18	0	8	1	14
ACP5	21	0	1	7	0	10	0	7	22	35	0	4	33	14
ACP6	0	0	13	0	10	6	2	2	1	2	0	2	0	8
ACPP	6	0	24	0	0	35	0	0	7	0	1	0	8	38
ACPT	0	4	5	1	0	11	3	0	1	4	0	2	32	17
ACR	2	0	0	0	0	0	0	0	3	0	0	0	0	0
ACRBP	0	1	0	0	36	3	1	1	1	0	0	1	1	7
ACRC	6	2	0	2	0	0	5	6	0	8	0	1	3	0
ACRV1	11	2	10	0	0	15	0	5	16	3	0	1	22	0
ACSBG1	7	20	22	26	14	46	2	19	21	19	3	14	2	4
ACSBG2	20	4	5	2	0	19	0	1	24	0	0	7	30	53
ACSF2	55	2	153	17	219	23	2	10	24	83	0	12	0	7
ACSF3	0	0	12	3	0	17	2	2	35	27	0	2	15	1
ACSL1	17	1	34	14	8	262	40	156	26	7	0	21	147	51
ACSL3	15	3	93	14	16	58	11	27	21	9	8	62	135	149
ACSL4	18	9	54	22	0	92	12	53	6	6	6	28	88	30
ACSL5	714	42	1912	128	1098	39	17	72	95	968	20	92	71	50
ACSL6	3	0	17	0	0	38	3	0	51	2	5	2	21	82
ACSM1	1	0	3	2	0	3	2	1	30	2	0	3	24	29
ACSM2A	0	0	5	0	0	23	0	0	13	8	0	0	32	47
ACSM2B	1	1	9	1	0	20	8	0	20	11	0	5	47	57
ACSM3	66	107	74	101	163	39	22	153	42	211	59	83	22	1
ACSM4	0	1	0	2	0	18	1	3	20	6	0	11	42	12
ACSM5	6	1	0	6	0	15	1	1	27	7	1	1	15	36
ACSM6	1	0	2	0	0	23	2	0	0	0	1	0	11	0
ACSS1	71	11	21	13	73	19	1	19	43	75	2	8	24	11
ACSS2	25	5	88	7	19	51	0	5	45	11	0	12	0	63
ACSS3	6	0	0	1	22	14	3	2	32	0	2	4	2	38
ACTA1	0	0	0	0	0	18	0	0	0	1	0	1	0	1
ACTA2	195	69	91	568	56	196	7	1129	55	227	20	381	19	53
ACTA2-AS1	7280	3620	4609	15144	2436	7484	794	32615	3417	10345	11740	13566	2938	3694
ACTB	1654	214	2488	2092	815	1886	190	3746	1677	904	135	1782	840	322
ACTBL2	1	0	0	1	10	9	1	0	18	0	1	0	0	36
ACTC1	0	1	0	0	0	22	0	2	88	1	0	3	1	0
ACTG1	193	56	213	245	107	286	22	449	193	237	1	801	94	113
ACTG1P17	0	0	0	0	0	0	4	0	0	0	10	0	6	50
ACTG1P20	0	0	0	0	0	8	0	0	6	0	0	0	14	17
ACTG1P4	0	0	6	0	0	38	0	0	4	1	1	0	0	0
ACTG2	691	47	164	1424	79	151	27	2044	24	396	36	518	143	123
ACTL10	3	4	0	3	0	2	0	8	14	1	0	1	2	9
ACTL6A	29	9	46	23	34	84	1	52	12	26	6	40	51	25
ACTL6B	0	0	3	0	1	17	0	0	54	0	1	0	0	0
ACTL7A	0	0	0	0	0	8	4	0	0	0	0	0	0	54
ACTL7B	0	0	2	0	0	8	0	0	0	0	0	0	0	0
ACTL8	0	0	0	0	0	5	0	0	5	0	0	0	5	0
ACTL9	0	0	2	0	0	12	8	0	0	0	0	0	14	2
ACTN1	38	3	48	60	2	47	8	92	42	29	8	38	39	61
ACTN1-AS1	0	0	0	0	0	10	0	0	8	0	0	0	0	0
ACTN2	6	0	2	0	0	41	0	0	32	4	0	0	24	112
ACTN3	6	1	1	0	0	22	0	0	6	2	0	0	25	28
ACTN4	233	29	241	64	384	81	19	140	59	280	20	195	24	50
ACTR10	8	5	68	19	33	38	2	56	4	26	0	21	29	91
ACTR1A	16	14	25	21	28	18	0	55	42	21	5	30	38	23
ACTR1B	12	0	6	7	16	30	0	4	8	2	0	0	5	58
ACTR2	613	49	913	380	611	662	70	670	494	338	32	452	472	162
ACTR3	141	20	524	103	132	430	30	215	89	86	1	94	206	194
ACTR3B	5	0	1	0	0	12	0	2	5	6	2	1	23	6
ACTR3BP2	0	0	0	0	0	22	0	0	0	0	0	0	54	0
ACTR3BP5	0	0	0	0	0	0	0	0	6	0	2	0	0	36
ACTR3C	8	8	29	5	19	33	4	18	56	4	9	2	39	20
ACTR5	6	0	10	1	0	15	0	1	18	0	0	2	93	0
ACTR6	68	0	50	26	92	13	4	17	76	27	1	40	49	10
ACTR8	18	0	11	4	0	32	1	8	15	18	0	4	44	89
ACTRT1	0	0	0	0	4	0	0	0	22	0	0	0	0	0
ACTRT2	0	0	0	0	0	16	0	0	0	0	0	0	0	1
ACTRT3	5	9	0	5	18	26	2	5	20	2	2	14	30	1
ACVR1	17	1	34	13	13	54	1	33	27	5	0	10	54	1
ACVR1B	41	3	83	8	20	72	4	18	29	23	4	14	58	44
ACVR1C	20	1	14	3	9	53	2	5	51	18	7	3	10	94
ACVR2A	47	10	60	32	37	59	34	27	50	89	20	25	66	53
ACVR2B	6	0	6	0	0	66	1	0	45	4	0	2	30	60
ACVR2B-AS1	1	0	0	0	1	14	0	0	0	4	0	0	0	0
ACVRL1	2	0	8	11	2	32	0	20	84	11	0	17	29	63
ACY1	0	0	0	0	0	0	0	0	0	1	0	0	0	0
ACY3	25	1	7	2	29	23	0	2	2	32	0	0	0	32
ACYP1	0	0	0	4	0	7	0	1	7	0	0	10	6	18
ACYP2	4	9	14	11	27	22	0	14	18	16	0	19	18	20
ADA	3	4	9	6	21	31	6	2	0	2	0	2	0	50
ADAD1	0	0	0	0	0	16	0	0	8	0	3	0	22	41
ADAD2	0	1	4	0	0	0	0	0	17	0	0	0	12	0
ADAL	45	0	33	6	0	26	3	9	40	3	3	6	23	50
ADAM10	42	1	165	30	10	48	4	25	7	16	0	30	45	86
ADAM11	2	0	0	0	0	12	0	1	15	0	0	1	24	31
ADAM12	6	0	8	6	0	45	7	2	149	8	0	7	33	118
ADAM15	2	1	11	3	0	29	0	8	2	4	0	2	46	33
ADAM17	60	8	55	21	23	65	6	27	19	57	18	20	43	70
ADAM18	0	0	0	0	0	9	0	0	6	0	0	0	2	1
ADAM19	14	0	14	11	7	39	1	17	106	3	3	13	22	40
ADAM1A	53	1	38	2	62	0	2	2	64	13	0	2	1	28
ADAM2	0	0	0	0	0	2	0	0	0	0	0	0	0	0
ADAM20	0	0	4	0	0	14	0	0	28	0	0	0	21	17
ADAM20P1	1	0	0	2	0	6	0	0	0	0	0	0	0	0
ADAM21	3	0	4	0	0	20	6	4	0	1	1	2	0	17
ADAM21P1	6	0	3	0	0	4	0	0	0	0	0	0	0	29
ADAM22	46	16	42	25	84	60	11	8	136	12	0	3	17	135
ADAM23	7	1	10	0	5	47	2	11	50	3	0	1	48	76
ADAM28	20	3	18	0	56	38	1	8	7	4	0	33	59	123
ADAM29	0	1	10	0	0	11	0	0	35	0	0	0	20	58
ADAM30	0	1	1	0	0	18	0	0	12	0	0	0	23	0
ADAM32	0	0	0	1	1	0	1	0	3	0	0	4	2	43
ADAM33	6	0	6	25	0	13	0	12	16	15	10	1	0	80
ADAM3A	0	1	0	0	0	14	0	0	0	1	0	0	0	21
ADAM5	0	0	0	2	0	4	0	0	0	0	0	0	19	12
ADAM6	0	0	0	0	0	0	0	0	2	0	0	0	0	0
ADAM7	1	0	3	0	0	9	0	0	12	2	0	10	5	77
ADAM8	1	0	0	0	7	32	0	4	10	0	0	5	0	6
ADAM9	70	7	287	20	24	69	2	28	42	16	5	19	30	32
ADAMDEC1	102	7	21	11	266	75	2	58	3	42	1	145	113	91
ADAMTS1	67	24	20	211	20	351	5	382	193	56	5	256	69	161
ADAMTS10	18	0	2	1	6	45	0	0	78	3	1	3	12	24
ADAMTS12	6	0	9	0	0	41	0	0	17	2	0	1	11	3
ADAMTS13	2	32	8	10	16	24	2	18	32	33	0	3	19	46
ADAMTS14	1	0	8	1	2	7	1	2	21	0	0	1	2	6
ADAMTS15	9	5	0	18	0	26	0	10	93	6	1	0	8	38
ADAMTS16	2	0	8	23	0	20	0	0	63	1	3	1	39	126
ADAMTS17	3	0	4	3	6	32	3	2	2	2	3	2	9	41
ADAMTS18	11	0	4	1	8	64	0	0	120	2	6	2	51	74
ADAMTS19	14	0	4	5	0	29	1	3	34	1	4	4	7	99
ADAMTS19-AS1	0	0	0	1	0	19	0	1	19	0	0	0	0	1
ADAMTS2	12	0	7	12	4	32	0	10	77	2	0	5	2	26
ADAMTS20	6	0	5	0	12	79	8	3	51	1	6	1	58	120
ADAMTS3	1	0	7	1	1	38	1	1	17	0	1	3	3	91
ADAMTS4	3	2	0	4	0	59	9	16	18	0	3	94	10	26
ADAMTS5	40	5	19	19	16	76	3	16	25	9	14	40	45	109
ADAMTS6	1	0	8	2	8	68	0	1	61	1	0	0	33	153
ADAMTS7	1	1	4	0	0	21	0	2	53	1	0	0	14	7
ADAMTS7P1	0	2	0	1	10	7	1	3	0	0	1	4	12	30
ADAMTS8	8	1	1	15	67	18	0	13	10	6	1	2	4	5
ADAMTS9	12	3	5	48	21	103	8	97	32	11	16	87	53	151
ADAMTS9-AS1	26	5	36	31	0	101	48	81	6	1	9	60	13	44
ADAMTS9-AS2	0	0	0	0	16	1	0	0	22	0	0	0	40	17
ADAMTSL1	4	3	6	24	15	67	13	17	87	4	6	2	98	56
ADAMTSL2	4	1	5	0	0	35	0	0	23	0	0	1	12	15
ADAMTSL3	10	2	4	6	6	41	1	4	47	4	10	2	30	57
ADAMTSL4	21	4	46	28	41	77	141	107	127	10	19	15	75	19
ADAMTSL4-AS1	9	0	2	19	1	14	4	8	0	6	20	15	3	26
ADAMTSL5	4	4	0	0	4	13	0	1	21	4	1	2	2	16
ADAP1	16	0	12	11	25	9	2	16	85	34	2	2	0	0
ADAP2	7	1	1	2	20	6	10	9	40	0	3	3	20	15
ADAR	85	8	51	16	37	48	6	40	74	28	2	13	71	30
ADARB1	17	4	1	10	0	29	6	12	26	14	1	9	52	81
ADARB2	6	1	9	0	0	29	0	0	25	2	2	6	41	19
ADARB2-AS1	0	0	1	0	1	0	0	0	0	0	0	0	0	12
ADAT1	2	2	3	1	0	46	0	3	48	5	0	1	26	31
ADAT2	8	0	15	1	0	21	0	3	64	7	0	11	0	106
ADAT3	2	0	0	0	12	0	0	1	12	3	1	1	0	6
ADCK1	4	0	2	0	0	18	1	0	23	1	4	1	15	0
ADCK2	11	1	2	9	0	0	2	4	8	5	6	6	21	43
ADCK3	19	5	33	23	14	0	0	22	38	9	1	16	10	7
ADCK4	13	3	6	6	0	15	0	16	33	2	0	0	19	35
ADCK5	9	2	10	5	44	22	0	5	7	11	3	3	1	2
ADCY1	4	2	7	1	10	66	10	6	75	4	2	1	26	137
ADCY10	27	2	4	0	0	23	7	0	21	10	4	4	17	35
ADCY10P1	6	1	1	0	11	13	4	3	24	1	0	4	25	91
ADCY2	3	0	15	0	3	30	4	3	31	6	16	9	105	48
ADCY3	81	66	106	29	61	84	23	109	323	23	35	39	60	59
ADCY4	5	1	0	0	0	18	0	3	53	4	0	3	7	6
ADCY5	29	0	2	5	22	36	3	10	24	14	14	11	0	24
ADCY6	33	5	12	6	48	40	6	15	26	16	2	2	2	75
ADCY7	33	16	39	48	139	64	17	53	16	67	37	18	33	124
ADCY8	2	0	8	1	0	0	2	0	22	1	6	1	39	31
ADCY9	7	0	35	4	0	35	4	4	54	2	0	9	70	112
ADCYAP1	0	2	0	10	0	0	0	13	28	0	1	2	2	12
ADCYAP1R1	8	3	5	3	0	29	0	4	24	0	3	0	45	54
ADD1	20	16	92	50	38	20	0	72	45	21	2	21	4	62
ADD2	0	0	4	2	0	12	3	0	30	3	0	0	67	21
ADD3	162	25	111	93	188	60	3	86	86	206	2	86	78	37
ADD3-AS1	53	2	48	5	1	42	2	4	34	0	4	0	0	43
ADGB	9	1	5	0	8	48	6	1	46	1	2	2	4	85
ADGRA1	0	0	0	0	0	30	0	1	54	0	0	0	1	20
ADGRA1-AS1	0	0	0	0	0	6	0	0	6	0	0	0	0	41
ADGRA2	18	7	17	24	0	25	17	19	72	14	16	14	17	33
ADGRA3	16	1	18	4	36	25	5	15	48	10	4	20	30	13
ADGRB1	0	8	2	0	0	15	1	1	26	1	0	0	3	34
ADGRB2	8	0	0	3	18	31	1	0	23	0	0	5	2	26
ADGRB3	5	0	6	0	6	38	7	9	35	2	7	8	23	70
ADGRD1	26	1	0	4	32	19	6	13	0	24	7	1	57	14
ADGRE1	2	0	1	0	1	22	1	4	20	1	0	0	36	58
ADGRE2	8	1	11	2	0	42	9	20	22	3	5	1	17	38
ADGRE3	0	1	0	0	0	13	0	0	22	1	5	1	11	89
ADGRE4P	2	0	8	0	0	13	4	0	89	0	1	2	32	61
ADGRE5	2	0	22	0	0	16	2	10	48	5	8	1	9	19
ADGRF1	1	1	9	1	26	32	7	0	67	0	0	1	19	96
ADGRF2	10	4	4	0	0	26	5	1	12	0	3	1	31	32
ADGRF3	21	4	87	10	23	33	2	3	33	9	0	12	1	31
ADGRF4	0	0	1	0	0	21	0	0	0	0	0	3	0	14
ADGRF5	82	7	27	11	111	96	7	17	1	36	2	24	14	67
ADGRG1	17	2	7	3	1	31	24	23	54	12	1	3	30	5
ADGRG2	15	0	13	4	32	30	6	3	46	11	29	1	18	49
ADGRG3	0	0	3	1	6	43	4	18	33	3	0	10	6	11
ADGRG4	53	0	0	0	8	65	2	0	8	21	0	4	1	9
ADGRG5	16	7	9	3	0	27	0	2	10	7	0	2	6	51
ADGRG6	102	4	357	8	54	72	4	24	11	18	4	5	2	117
ADGRG7	31	0	139	6	14	35	5	2	9	20	0	3	25	97
ADGRL1	54	17	16	14	13	71	43	40	55	29	6	27	29	30
ADGRL2	10	0	16	12	28	63	2	25	88	2	6	24	19	5
ADGRL3	10	0	4	0	32	56	0	6	20	3	0	3	21	10
ADGRL3-AS1	8	0	16	1	9	6	0	4	0	1	1	14	37	0
ADGRL4	20	0	29	24	0	68	0	9	21	19	4	24	0	34
ADGRV1	8	2	25	2	20	112	2	7	173	5	7	17	64	377
ADH1A	37	1	8	8	0	21	0	2	26	4	5	5	15	41
ADH1B	51	10	32	47	2	272	4	110	125	81	7	10	116	183
ADH1C	3	10	83	11	50	0	0	4	23	10	0	4	0	0
ADH4	18	0	142	0	35	6	0	3	0	17	1	12	18	34
ADH5	166	38	191	164	103	154	6	137	212	155	12	125	62	99
ADH6	28	1	50	8	20	22	0	5	5	10	0	4	51	72
ADH7	4	0	3	0	0	1	0	0	0	0	0	1	28	11
ADHFE1	18	0	7	3	0	9	0	1	20	8	0	0	29	69
ADI1	32	6	12	6	15	11	2	2	23	18	2	0	2	86
ADIG	0	0	0	0	0	0	0	0	18	0	0	0	0	4
ADIPOQ	0	0	0	0	0	26	0	1	18	1	0	0	24	0
ADIPOQ-AS1	1	0	0	4	0	16	0	1	8	1	7	0	25	9
ADIPOR1	8	0	8	6	0	19	3	15	18	6	3	5	97	28
ADIPOR2	151	18	308	33	172	98	6	34	14	59	3	33	61	91
ADIRF	33	1	22	5	4	1	0	1	6	0	0	3	0	10
ADK	5	4	4	1	1	26	0	10	12	5	4	3	43	79
ADM	0	0	6	1	0	30	5	23	8	2	0	55	0	2
ADM2	21	1	4	0	8	0	3	13	13	27	5	1	20	28
ADM5	0	0	0	0	0	10	0	0	0	0	0	0	0	0
ADNP	24	9	52	25	46	24	3	21	12	10	2	26	55	6
ADNP-AS1	21	0	9	1	20	10	1	7	9	3	0	5	0	2
ADNP2	10	2	2	0	0	23	2	6	19	6	3	9	42	34
ADO	13	2	2	9	78	2	1	6	2	5	0	2	28	87
ADORA1	4	1	0	0	0	0	1	2	17	0	3	2	0	42
ADORA2A	27	0	15	0	0	0	5	1	0	60	0	0	0	12
ADORA2A-AS1	35	23	8	15	26	193	525	283	8	27	22	102	27	22
ADORA2B	3	0	0	13	0	18	0	1	0	0	0	17	0	27
ADORA3	0	0	0	0	0	8	0	0	0	0	0	0	0	28
ADPGK	0	2	16	2	0	17	0	10	0	4	0	6	27	7
ADPGK-AS1	40	13	19	4	0	21	12	29	16	1	1	3	26	17
ADPRH	3	1	0	0	0	0	1	10	13	0	0	2	4	3
ADPRHL1	1	0	6	0	0	3	0	2	39	5	0	0	0	7
ADPRHL2	2	4	1	2	0	22	3	11	22	5	0	3	1	6
ADPRM	40	4	83	40	199	40	1	18	18	63	0	12	7	17
ADRA1A	0	1	1	0	0	20	8	1	28	2	0	0	0	22
ADRA1B	0	0	0	0	0	0	0	0	0	0	0	0	0	0
ADRA1D	0	0	0	0	8	12	0	2	2	0	0	1	0	28
ADRA2A	2	2	3	8	0	18	0	2	7	0	4	0	20	0
ADRA2B	12	0	0	3	0	10	0	0	2	0	0	1	0	0
ADRA2C	0	2	0	0	0	20	0	0	28	0	0	0	0	24
ADRB1	10	0	2	0	0	10	0	2	22	1	1	3	0	22
ADRB2	18	1	0	5	0	6	0	4	0	2	0	0	0	8
ADRB3	2	0	2	3	0	0	0	0	12	2	0	1	0	0
ADRBK1	32	8	18	11	34	26	1	14	4	11	6	7	0	13
ADRBK2	8	0	4	4	32	93	0	2	67	4	2	6	11	148
ADRM1	93	7	14	24	2	31	1	66	16	6	43	14	34	34
ADSL	0	1	10	6	0	21	2	30	42	10	0	10	39	11
ADSS	33	9	59	18	0	59	4	18	27	38	0	13	0	48
ADSSL1	2	0	0	0	16	12	0	3	2	1	0	4	12	0
ADTRP	68	6	276	8	143	6	0	18	0	31	0	2	38	15
AEBP1	7	4	9	38	0	90	0	51	70	19	2	12	30	34
AEBP2	4	0	18	16	0	89	0	4	40	11	0	5	42	60
AEN	2	0	4	0	2	42	0	0	0	2	2	6	10	10
AES	70	35	76	103	83	54	10	69	22	61	12	18	26	55
AFAP1	12	1	10	8	0	63	0	15	34	18	7	20	83	99
AFAP1-AS1	64	10	70	6	0	131	43	21	105	5	11	42	0	59
AFAP1L1	5	0	0	0	0	27	2	4	15	2	0	0	1	42
AFAP1L2	3	0	19	10	56	25	0	9	23	27	0	7	31	51
AFF1	73	1	57	16	68	15	16	14	20	28	1	14	63	42
AFF2	6	1	10	0	23	46	1	1	22	0	0	0	14	49
AFF3	7	2	1	0	1	24	2	0	60	1	9	1	74	64
AFF4	302	3	382	43	363	101	14	21	47	183	5	40	66	154
AFG3L1P	3	0	2	2	10	27	0	0	39	7	1	9	0	85
AFG3L2	135	35	225	340	43	209	146	331	397	251	151	205	85	132
AFM	1	2	2	0	0	31	0	0	25	1	0	1	20	26
AFMID	1	3	8	0	21	9	1	3	33	6	0	10	0	21
AFP	15	2	3	0	0	13	0	10	63	2	0	2	22	31
AFTPH	84	8	100	22	79	87	5	41	14	55	10	49	53	1
AGA	5	0	7	2	9	23	0	4	30	3	0	2	0	26
AGAP1	14	2	34	9	14	39	4	10	63	23	2	3	36	56
AGAP1-IT1	0	0	0	0	0	0	0	0	0	0	0	0	0	3
AGAP11	1	0	4	0	0	8	0	0	24	2	0	0	0	40
AGAP2	163	41	47	82	86	207	144	168	497	32	4	56	38	23
AGAP2-AS1	68	8	20	9	0	113	38	60	36	26	10	7	25	0
AGAP3	23	4	17	15	42	22	5	17	47	25	2	2	36	1
AGAP4	1	4	1	1	10	15	3	0	10	5	0	1	0	0
AGAP5	1	1	1	0	11	34	1	0	10	0	1	0	40	3
AGAP6	2	1	10	9	14	13	2	0	13	4	0	1	80	16
AGAP7P	10	0	0	0	19	0	0	1	0	3	0	3	0	0
AGAP9	20	0	7	0	1	15	3	0	45	4	0	2	1	7
AGBL1	2	1	0	0	0	6	4	1	21	1	4	3	53	108
AGBL1-AS1	1	0	0	0	10	0	1	0	5	0	0	0	0	20
AGBL2	2	7	5	0	0	30	2	0	16	2	2	1	31	39
AGBL3	4	0	7	1	0	61	1	1	59	2	1	5	35	97
AGBL4	3	0	2	0	1	17	0	0	33	0	0	0	73	18
AGBL4-IT1	0	0	4	0	0	12	2	0	0	0	0	0	1	0
AGBL5	432	78	666	1307	571	495	468	1109	814	797	405	824	368	292
AGBL5-AS1	0	0	0	0	0	0	0	0	0	0	0	0	0	0
AGER	2	0	0	0	0	0	0	3	0	0	0	1	2	7
AGFG1	54	3	56	13	38	75	2	40	69	19	7	28	57	47
AGFG2	16	0	0	3	0	17	0	7	8	7	10	6	52	10
AGGF1	24	2	17	8	3	36	2	7	34	13	0	20	49	67
AGK	2	2	4	2	3	6	1	2	1	6	0	1	2	5
AGL	30	2	49	24	27	57	0	9	35	16	8	25	12	242
AGMAT	15	13	19	19	37	22	0	16	60	26	4	8	10	15
AGMO	21	0	91	0	20	5	0	0	13	5	1	7	15	73
AGO1	24	8	22	18	36	44	6	20	80	10	0	15	14	9
AGO2	11	0	10	0	0	31	0	1	12	1	1	3	59	76
AGO3	12	0	0	0	0	32	0	2	24	0	0	5	0	22
AGO4	39	1	41	22	18	46	4	16	54	15	4	5	208	98
AGPAT1	4	2	4	2	2	10	4	0	0	4	46	0	0	2
AGPAT2	20	19	99	16	40	15	0	25	44	49	6	12	12	20
AGPAT3	29	7	29	3	86	54	6	36	32	88	6	17	62	21
AGPAT4	4	8	15	8	17	45	4	10	12	8	9	10	48	37
AGPAT4-IT1	0	0	0	0	0	0	0	1	0	0	4	2	0	0
AGPAT5	20	7	11	4	0	51	0	12	37	6	0	22	38	39
AGPS	20	8	139	20	60	88	8	48	21	16	0	20	106	135
AGR2	16	58	145	20	22	7	0	62	34	16	2	217	30	27
AGR3	10	5	166	14	43	0	0	12	8	33	1	16	1	20
AGRN	7	0	13	2	0	51	8	10	102	17	4	11	9	3
AGRP	0	1	2	0	0	17	0	1	12	1	0	0	1	28
AGT	4	0	0	3	18	39	0	14	1	14	2	0	48	62
AGTPBP1	7	0	14	1	13	26	0	14	10	4	0	19	90	106
AGTR1	1	0	6	6	9	2	0	0	28	0	5	0	4	62
AGTR2	1	0	6	6	0	0	0	0	0	0	0	0	0	0
AGTRAP	0	0	6	2	1	42	3	10	16	0	0	9	28	0
AGXT	0	2	0	1	0	36	4	0	18	0	1	0	0	6
AGXT2	23	5	7	0	9	11	0	4	31	8	1	2	0	46
AHCTF1	42	2	76	13	86	115	6	24	63	9	6	23	42	203
AHCTF1P1	0	1	12	0	0	8	0	0	50	0	0	0	53	101
AHCY	6	4	14	18	0	27	2	50	31	10	0	44	20	1
AHCYL1	117	3	128	32	100	94	5	31	56	72	9	49	70	99
AHCYL2	18	2	138	0	0	33	8	11	36	1	0	0	24	20
AHDC1	8	0	5	1	0	13	3	7	45	9	5	6	43	6
AHI1	18	4	8	14	23	48	1	28	63	4	9	23	94	148
AHNAK	658	39	1881	373	514	414	27	216	338	202	17	128	230	301
AHNAK2	20	0	6	4	42	118	0	11	145	9	0	3	42	90
AHR	28	12	42	72	14	46	9	24	22	16	0	27	87	36
AHRR	6	1	2	0	1	36	0	1	45	0	0	1	0	26
AHSA1	10	2	23	12	14	44	2	31	50	5	2	8	7	17
AHSA2	101	38	42	51	122	47	48	63	51	113	47	148	39	51
AHSG	1	0	1	0	0	6	0	0	0	0	2	0	0	0
AHSP	0	0	0	0	2	0	0	3	2	8	0	2	16	0
AICDA	8	0	0	0	0	26	0	0	23	0	4	0	50	94
AIDA	17	3	25	18	7	12	0	12	11	6	0	2	11	47
AIF1	0	0	0	1	0	2	0	3	0	0	0	0	2	2
AIF1L	2	4	0	1	0	14	5	4	44	2	0	5	34	44
AIFM1	40	11	30	16	64	18	13	55	0	57	0	29	56	2
AIFM2	11	7	1	10	10	17	4	9	53	22	18	8	26	2
AIFM3	8	2	0	0	18	26	1	5	42	0	0	2	1	44
AIG1	10	2	24	10	0	15	5	23	15	58	10	14	40	13
AIM1	55	1	118	8	15	38	2	7	14	22	2	7	85	64
AIM1L	9	5	11	1	11	28	12	5	0	4	0	1	5	40
AIM2	0	0	1	0	0	3	0	3	13	0	0	0	0	13
AIMP1	99	18	126	48	21	27	11	83	65	74	12	129	74	85
AIMP2	24	13	58	19	26	11	13	33	20	43	3	33	141	41
AIP	34	1	2	17	34	39	0	15	56	18	0	11	0	8
AIPL1	0	0	8	0	8	12	10	0	65	0	1	1	71	16
AIRE	18	0	0	0	0	13	3	0	19	0	3	0	24	20
AIRN	1	0	0	0	0	5	0	0	4	7	0	1	29	16
AJAP1	0	0	1	0	0	10	0	1	20	1	0	4	32	0
AJUBA	13	0	4	5	63	12	0	4	16	6	2	0	36	22
AK1	4	0	6	8	0	12	1	3	0	6	2	8	17	21
AK2	134	72	246	66	221	161	2	81	126	106	4	97	64	69
AK3	59	2	58	61	121	36	3	21	8	31	0	29	22	59
AK4	24	0	5	8	28	4	11	54	0	8	14	25	75	28
AK5	9	0	0	1	1	27	2	2	11	10	18	10	1	64
AK6	0	0	2	0	0	0	0	0	4	0	0	0	0	0
AK7	3	1	4	2	2	46	5	0	83	1	2	6	30	126
AK8	2	2	13	8	11	4	1	10	39	1	4	2	50	42
AK9	21	1	1	2	0	34	1	0	77	1	8	1	155	56
AKAP1	24	8	49	25	74	8	0	19	29	37	14	28	52	12
AKAP10	15	1	9	4	22	36	3	8	15	4	2	6	60	72
AKAP11	40	1	39	12	26	42	5	14	70	7	0	17	85	151
AKAP12	62	10	47	101	0	167	49	122	92	19	7	113	119	71
AKAP13	104	35	179	34	66	132	3	48	123	73	11	63	81	125
AKAP14	8	0	4	2	13	4	1	4	8	0	2	1	5	20
AKAP17A	7	2	0	0	0	1	0	0	0	1	2	0	0	2
AKAP2	0	0	0	0	0	0	0	0	0	1	0	0	2	3
AKAP3	2	0	6	0	0	18	1	2	13	0	0	1	0	60
AKAP4	0	0	0	0	0	22	0	0	0	1	0	0	0	23
AKAP5	8	0	24	3	0	63	19	4	80	5	0	4	0	4
AKAP6	28	1	6	13	14	31	4	8	8	5	6	16	141	88
AKAP7	4	0	30	13	38	29	0	5	14	9	0	6	44	34
AKAP8	28	6	22	36	72	50	10	33	4	45	26	61	35	107
AKAP8L	21	4	4	6	14	6	2	12	49	16	0	13	10	5
AKAP9	176	9	275	25	209	142	7	60	307	151	8	75	114	277
AKIP1	2	0	0	5	0	4	2	4	22	0	0	8	28	0
AKIRIN1	44	7	62	44	18	42	17	46	67	39	0	40	24	46
AKIRIN2	36	5	13	10	22	7	8	30	0	19	2	9	0	39
AKNA	10	1	11	3	0	47	0	16	127	3	1	5	0	19
AKNAD1	0	0	4	0	5	25	3	1	0	0	1	0	25	52
AKR1A1	32	12	40	19	41	7	5	22	44	55	1	11	2	5
AKR1B1	26	2	10	11	11	7	0	18	6	2	4	24	27	22
AKR1B10	235	28	615	2	173	18	0	2	14	56	2	0	6	28
AKR1B15	1	0	3	0	12	10	2	0	13	0	0	0	1	63
AKR1C1	0	2	4	3	36	18	3	21	36	1	0	1	0	45
AKR1C2	6	20	23	4	1	17	1	10	36	2	5	5	27	46
AKR1C3	9	4	54	12	59	7	0	6	0	2	0	0	0	29
AKR1C4	0	0	12	0	0	5	1	0	14	1	0	0	0	4
AKR1C6P	5	0	1	0	0	14	0	1	9	3	0	1	2	51
AKR1C8P	7	0	0	0	0	5	0	0	18	2	0	0	14	14
AKR1D1	1	0	1	0	1	8	1	2	18	6	1	1	0	33
AKR1E2	0	0	4	0	1	6	2	0	30	0	2	0	9	54
AKR7A2	55	6	13	9	71	17	1	4	0	29	7	8	25	85
AKR7A2P1	2	0	2	0	0	6	3	0	20	0	0	0	0	0
AKR7A3	13	4	71	8	136	1	1	0	4	26	0	1	2	36
AKR7L	62	2	38	5	146	11	0	0	11	23	0	4	5	37
AKT1	53	19	32	33	48	20	5	91	40	30	1	33	40	66
AKT1S1	83	15	58	61	16	49	21	46	53	22	13	14	19	3
AKT2	7	16	14	10	16	20	8	8	54	10	4	0	21	43
AKT3	2	6	5	7	9	8	8	7	9	3	2	8	8	8
AKTIP	218	130	193	593	373	186	141	472	147	719	268	391	169	35
ALAD	44	6	29	9	35	20	2	23	51	39	4	9	0	62
ALAS1	51	2	106	32	48	19	8	21	26	25	0	17	1	4
ALAS2	5	2	12	0	0	24	10	14	8	9	1	2	88	10
ALB	3	0	0	0	0	28	2	0	24	1	0	0	14	30
ALCAM	63	4	38	38	56	50	4	24	92	42	0	40	72	114
ALDH16A1	0	11	5	10	32	30	0	4	1	7	0	4	10	2
ALDH18A1	75	6	123	20	62	20	3	21	78	42	1	44	54	69
ALDH1A1	141	10	756	170	84	74	12	116	210	38	14	69	119	195
ALDH1A2	16	0	94	14	0	15	0	0	50	1	1	0	11	58
ALDH1A3	44	1	29	81	98	61	8	49	110	17	18	23	31	63
ALDH1B1	20	2	22	45	2	62	0	54	36	22	0	25	23	29
ALDH1L1	32	1	7	1	0	57	0	1	10	19	3	5	21	83
ALDH1L1-AS1	206	113	96	30	372	15	2	45	4	639	11	45	1	5
ALDH1L1-AS2	18	2	34	0	51	2	0	6	11	2	4	0	4	4
ALDH1L2	13	2	10	2	34	65	4	12	57	4	0	6	69	111
ALDH2	92	11	250	122	150	41	6	98	162	89	24	117	65	64
ALDH3A1	0	0	4	0	0	25	0	0	11	0	0	0	0	14
ALDH3A2	40	17	99	24	83	84	4	26	126	26	2	22	0	125
ALDH3B1	11	0	2	1	33	23	2	1	4	22	6	1	0	1
ALDH3B2	0	0	4	0	0	2	0	0	37	1	0	0	1	31
ALDH4A1	0	0	0	0	0	19	0	2	30	0	0	0	21	25
ALDH5A1	1	0	9	4	0	8	0	3	0	15	0	1	0	27
ALDH6A1	48	6	54	44	106	81	5	39	136	16	15	31	21	48
ALDH7A1	12	6	13	14	22	32	4	26	69	26	16	24	28	12
ALDH8A1	0	1	0	0	0	19	0	0	14	4	0	1	0	0
ALDH9A1	93	8	137	52	80	56	4	63	71	55	13	30	106	75
ALDOA	34	49	36	149	93	143	54	250	141	107	21	254	26	44
ALDOB	2129	23	1979	349	1414	36	8	107	61	1258	10	15	35	103
ALDOC	6	0	16	0	1	2	0	2	18	0	0	11	0	3
ALG1	70	92	76	88	61	170	31	164	111	83	50	56	68	90
ALG10	6	0	2	0	0	30	0	1	20	4	0	0	17	32
ALG10B	16	0	6	5	16	24	0	2	23	3	9	2	0	67
ALG11	0	0	3	1	0	0	0	0	0	2	0	1	0	0
ALG12	20	16	17	2	4	16	4	13	1	16	3	3	7	17
ALG13	43	6	28	9	9	22	1	26	28	23	4	14	40	106
ALG14	6	4	0	0	20	20	4	8	7	1	0	0	50	22
ALG1L	1	2	2	4	7	26	0	3	9	2	0	1	7	40
ALG1L2	8	0	0	3	0	4	12	2	0	2	0	3	16	18
ALG1L9P	13	5	48	1	0	15	7	11	24	1	8	9	0	10
ALG2	2	0	6	5	4	2	0	22	5	4	0	6	0	47
ALG3	2	0	1	1	0	19	3	2	8	2	0	0	0	26
ALG5	4	1	7	4	0	17	0	6	26	2	0	2	16	17
ALG6	13	2	7	2	8	12	0	1	24	6	0	2	29	0
ALG8	6	0	4	8	22	8	0	4	23	0	0	5	0	0
ALG9	27	0	26	21	20	53	6	12	32	6	0	12	26	199
ALK	12	0	0	1	7	15	6	0	43	0	4	1	50	34
ALKBH1	1	0	1	2	1	28	1	4	25	2	0	5	15	14
ALKBH2	15	0	0	8	0	0	0	16	0	0	0	8	22	0
ALKBH3	8	0	12	8	10	29	0	6	13	0	0	0	2	23
ALKBH3-AS1	2	1	2	4	0	0	0	4	30	4	0	1	0	46
ALKBH4	2	3	6	6	0	27	2	8	27	6	2	3	0	56
ALKBH5	5	3	14	21	4	30	4	23	4	6	0	26	34	1
ALKBH6	6	4	1	1	0	13	2	2	0	2	0	1	20	7
ALKBH7	37	7	4	11	1	11	0	5	19	19	0	5	0	1
ALKBH8	1	4	10	2	8	19	0	5	48	3	0	1	0	88
ALLC	4	2	0	1	0	17	0	0	1	3	4	0	0	10
ALMS1	12	0	39	2	0	99	2	5	58	6	10	8	70	246
ALMS1-IT1	0	0	8	0	0	10	0	2	0	4	0	0	4	18
ALMS1P	1	0	0	0	0	3	4	0	0	0	1	0	24	24
ALOX12	101	38	62	37	79	111	56	43	28	57	20	34	62	16
ALOX12-AS1	3	0	0	0	0	0	0	0	16	0	0	0	0	5
ALOX12B	6	18	6	0	0	18	0	1	23	7	0	2	10	0
ALOX12P2	1	4	2	1	0	6	0	0	78	0	0	2	65	49
ALOX15	0	0	0	2	0	40	1	0	28	0	0	0	20	41
ALOX15B	7	0	3	1	12	9	3	0	11	0	2	2	4	46
ALOX15P1	0	0	0	0	0	0	0	0	0	0	0	0	16	0
ALOX5	1	0	0	0	0	5	0	0	1	0	0	0	0	0
ALOX5AP	5	2	4	0	2	50	12	38	24	4	0	3	0	2
ALOXE3	1	0	0	0	50	12	0	0	17	0	0	0	0	2
ALPI	191	2	171	12	166	24	0	4	10	182	2	1	9	6
ALPK1	43	2	16	8	24	27	22	22	105	3	12	9	60	20
ALPK2	22	4	10	4	0	15	1	5	14	3	0	2	18	60
ALPK3	2	0	0	0	1	14	4	2	32	12	1	4	52	74
ALPL	7	0	0	0	1	20	0	11	8	0	0	1	18	32
ALPP	9	1	1	0	0	32	0	0	12	0	0	0	24	7
ALPPL2	7	0	19	0	32	3	0	0	76	0	3	0	0	2
ALS2	46	2	41	5	8	29	4	10	82	20	1	8	122	11
ALS2CL	4	0	25	3	0	32	3	10	35	11	0	8	35	0
ALS2CR11	3	2	2	3	8	37	4	1	72	8	3	4	148	100
ALS2CR12	6	0	0	0	0	53	0	1	45	0	0	0	63	14
ALX1	0	0	0	0	0	26	0	0	24	5	0	0	0	0
ALX3	67	16	63	8	38	9	6	15	6	8	9	8	1	6
ALX4	3	1	2	1	0	23	4	1	34	2	14	1	30	80
ALYREF	4	24	10	7	29	21	2	12	6	9	0	9	2	0
AMACR	0	0	0	0	0	16	0	0	0	0	0	0	0	0
AMBN	7	0	0	0	0	21	1	0	0	0	5	2	68	51
AMBP	0	0	1	0	0	3	0	0	44	0	1	0	9	0
AMBRA1	25	1	24	0	13	33	7	3	25	4	2	4	18	11
AMD1	61	3	58	29	112	62	4	34	46	19	1	29	31	30
AMDHD1	4	6	0	1	1	7	0	4	7	0	6	1	9	17
AMDHD2	14	2	5	0	8	15	0	3	0	19	0	0	0	0
AMELX	0	0	0	1	0	0	0	0	50	0	0	1	0	15
AMELY	0	0	0	0	0	0	0	0	11	0	0	0	0	26
AMER1	4	1	0	4	0	4	0	5	27	0	0	1	3	43
AMER2	0	0	2	1	20	28	0	1	48	5	4	1	3	48
AMER3	0	0	0	0	0	20	0	1	16	1	6	0	14	65
AMFR	89	4	67	27	140	58	10	30	69	62	18	13	10	25
AMH	0	0	0	0	0	12	0	0	12	0	0	1	16	24
AMHR2	2	0	0	0	0	15	0	0	0	0	1	0	1	6
AMICA1	23	0	25	12	21	17	2	10	46	32	0	6	81	52
AMIGO1	4	0	0	0	0	4	0	1	39	0	0	1	0	40
AMIGO2	19	2	9	27	0	31	6	26	29	0	0	26	72	39
AMIGO3	54	3	6	0	44	6	4	3	14	20	0	6	1	1
AMMECR1	26	0	24	3	0	28	0	16	0	4	0	4	26	12
AMMECR1L	15	8	16	15	28	43	6	26	43	20	0	15	21	1
AMN	188	10	66	36	210	17	1	7	22	258	0	7	0	2
AMN1	19	1	12	15	62	18	0	15	0	13	0	13	0	1
AMOT	7	3	0	0	29	24	0	7	64	7	0	9	0	133
AMOTL1	11	2	2	5	13	28	3	15	87	5	2	17	91	65
AMOTL2	14	0	0	8	14	28	0	4	24	6	0	3	8	6
AMPD1	1	0	1	0	14	14	0	0	55	1	0	0	1	74
AMPD2	7	4	3	4	12	37	0	3	28	1	6	5	2	52
AMPD3	0	2	9	0	25	37	0	10	13	7	0	4	1	70
AMPH	10	0	10	2	6	32	0	10	47	6	3	6	16	3
AMT	10	0	0	0	30	8	0	6	0	4	0	4	33	0
AMTN	0	0	2	0	1	4	0	0	27	1	0	1	0	0
AMY1A	0	0	0	0	0	0	1	0	0	0	0	0	1	0
AMY1B	0	0	0	0	0	0	0	0	0	0	0	0	0	0
AMY1C	0	0	0	0	0	0	0	0	0	0	0	0	0	0
AMY2A	0	0	2	0	0	4	0	0	17	0	0	0	0	0
AMY2B	17	0	2	8	0	40	0	13	1	7	2	4	0	2
AMZ1	0	2	2	0	1	10	8	1	2	10	0	1	12	18
AMZ2	10	2	14	31	14	20	6	41	102	12	2	12	40	52
AMZ2P1	10	5	4	12	7	20	2	3	7	5	1	12	37	37
ANAPC1	22	1	12	0	8	64	0	2	59	4	0	10	79	82
ANAPC10	10	6	21	10	0	61	18	15	65	7	0	12	39	27
ANAPC11	62	93	135	133	107	158	61	181	218	57	13	77	116	10
ANAPC13	59	6	87	36	39	115	19	43	77	42	4	21	92	29
ANAPC15	2	6	20	26	40	29	4	40	26	13	3	23	2	10
ANAPC16	24	7	43	55	46	54	6	49	102	38	13	25	49	60
ANAPC1P1	0	0	8	3	0	30	0	2	0	0	0	6	35	5
ANAPC2	8	0	5	0	10	17	4	7	69	13	0	3	8	27
ANAPC4	4	0	23	2	18	34	9	13	44	17	2	12	32	32
ANAPC5	2	2	8	22	0	39	8	11	7	18	4	12	4	28
ANAPC7	0	0	9	4	1	10	0	31	42	4	2	10	13	24
ANG	0	0	3	3	0	3	0	4	0	0	0	2	0	26
ANGEL1	1	0	1	0	0	45	0	15	27	2	1	0	53	41
ANGEL2	13	0	4	11	28	13	2	10	37	9	4	9	59	118
ANGPT1	7	0	5	4	0	44	4	4	24	3	2	2	15	10
ANGPT2	41	9	9	10	7	31	11	14	31	28	17	30	20	126
ANGPT4	0	0	0	0	0	0	0	0	64	0	0	0	1	0
ANGPTL1	10	1	9	79	18	46	1	49	77	17	5	7	47	44
ANGPTL2	12	4	4	45	0	26	0	15	4	7	0	8	0	8
ANGPTL3	16	1	1	0	11	5	4	0	62	10	5	1	38	81
ANGPTL4	13	3	3	6	20	12	10	16	10	18	0	12	1	0
ANGPTL5	1	0	1	1	0	19	0	0	24	6	1	1	48	0
ANGPTL6	438	117	519	236	521	142	65	220	196	306	90	102	112	62
ANGPTL7	6	0	5	2	0	22	0	0	0	0	0	0	0	3
ANHX	0	0	2	0	0	3	0	0	33	0	0	0	0	3
ANK1	3	4	1	1	0	85	8	2	58	5	2	2	32	59
ANK2	19	4	27	39	38	90	4	18	157	11	8	8	128	104
ANK3	95	8	90	4	45	49	0	14	123	46	2	9	65	291
ANKAR	0	0	0	1	0	29	0	1	4	3	0	6	45	107
ANKDD1A	71	14	18	9	52	33	33	37	20	64	8	18	48	11
ANKDD1B	1	0	8	1	1	13	2	0	0	2	10	6	27	36
ANKEF1	6	0	6	2	0	20	0	4	15	4	1	2	7	26
ANKFN1	1	0	1	0	0	36	1	0	12	1	0	5	25	64
ANKFY1	21	2	36	6	34	36	6	5	47	24	6	17	19	116
ANKH	112	17	63	22	37	62	13	29	40	86	15	14	23	39
ANKHD1	0	0	0	2	0	10	0	4	18	1	0	4	0	1
ANKHD1-EIF4EBP3	0	0	0	0	0	0	0	0	0	0	1	0	0	0
ANKIB1	20	2	38	15	61	77	4	10	65	19	0	13	89	83
ANKK1	1	0	5	0	0	9	0	0	0	0	0	1	10	48
ANKLE1	0	0	0	1	0	26	4	0	0	0	0	1	36	9
ANKLE2	31	4	31	11	18	8	10	9	30	18	4	10	2	33
ANKMY1	12	9	14	20	0	16	4	31	26	13	12	13	43	10
ANKMY2	24	4	22	28	49	39	0	7	65	28	2	21	0	34
ANKRA2	6	2	8	13	6	22	13	10	19	10	9	12	17	6
ANKRD1	0	3	0	0	0	2	0	0	33	6	0	1	0	11
ANKRD10	39	19	38	34	41	75	5	65	43	63	1	100	76	85
ANKRD11	88	6	49	14	99	103	7	78	88	106	15	97	73	173
ANKRD12	269	9	247	146	360	176	34	190	158	164	25	205	208	367
ANKRD13A	49	22	63	119	70	106	33	88	35	137	30	88	20	14
ANKRD13B	1	0	8	0	0	16	0	12	20	0	4	0	39	4
ANKRD13C	18	3	22	10	8	40	7	17	12	12	9	12	22	84
ANKRD13D	5	2	0	0	4	24	0	4	0	0	3	6	20	12
ANKRD16	4	0	1	0	9	19	0	6	45	0	6	0	0	34
ANKRD17	35	2	31	10	66	100	2	34	82	38	6	21	87	136
ANKRD18A	7	0	17	0	15	74	2	2	61	2	1	2	1	108
ANKRD18B	0	1	10	0	0	25	1	1	5	5	6	1	33	7
ANKRD18DP	1	0	0	0	0	1	0	0	0	0	0	0	0	0
ANKRD19P	93	8	50	47	44	80	25	74	37	41	84	24	36	106
ANKRD2	0	0	0	0	0	2	0	0	9	0	0	0	0	17
ANKRD20A1	0	0	0	0	0	0	0	0	0	0	0	0	0	0
ANKRD20A11P	0	0	8	0	0	8	0	0	10	0	0	1	0	54
ANKRD20A12P	0	0	0	0	12	6	0	0	21	1	0	0	0	27
ANKRD20A19P	0	0	0	0	0	17	1	0	34	1	3	7	51	54
ANKRD20A2	0	0	0	0	0	0	0	0	0	0	0	0	0	0
ANKRD20A3	0	0	1	0	0	4	0	0	0	0	0	0	0	0
ANKRD20A4	2	0	1	1	10	24	0	0	60	0	1	0	0	74
ANKRD20A5P	6	0	1	1	20	64	2	0	36	0	1	9	0	33
ANKRD20A8P	0	0	1	0	8	44	1	0	2	2	0	4	51	81
ANKRD20A9P	0	1	0	0	0	6	0	0	11	0	0	0	5	20
ANKRD22	8	2	14	2	1	22	4	8	15	2	10	40	95	2
ANKRD23	13	1	5	0	0	8	0	1	0	6	1	0	1	2
ANKRD24	12	0	2	0	4	34	0	1	21	2	0	0	4	47
ANKRD26	25	0	15	3	11	87	4	9	81	10	2	21	0	83
ANKRD26P1	5	1	3	0	17	50	0	0	10	1	5	1	16	219
ANKRD26P3	0	1	7	0	0	33	0	0	30	0	0	2	76	36
ANKRD27	13	2	12	4	12	49	10	12	47	8	0	6	16	62
ANKRD28	54	9	47	41	37	102	16	14	46	66	23	23	46	78
ANKRD29	12	0	4	6	1	33	1	0	22	1	1	0	26	6
ANKRD30A	4	5	5	4	1	53	1	0	48	1	1	1	86	80
ANKRD30B	5	2	2	1	10	17	0	0	70	1	3	3	48	129
ANKRD30BL	12	0	0	0	0	14	0	0	21	0	3	2	5	34
ANKRD30BP2	1	0	8	0	0	8	0	0	29	0	10	0	3	70
ANKRD30BP3	0	0	0	0	0	7	0	0	0	0	1	0	0	2
ANKRD31	7	1	1	1	0	21	1	0	58	3	9	6	62	131
ANKRD33	0	0	0	0	11	0	0	0	22	0	1	2	48	0
ANKRD33B	0	0	2	4	14	29	2	0	29	2	0	1	33	82
ANKRD34A	10	0	1	2	0	17	0	3	0	9	0	1	7	15
ANKRD34B	4	0	2	0	0	24	4	0	2	2	7	1	0	79
ANKRD34C	5	0	2	0	0	37	0	0	2	0	0	0	0	78
ANKRD34C-AS1	0	0	0	0	0	0	0	0	9	0	0	0	3	0
ANKRD35	3	0	0	6	0	41	1	4	11	7	0	3	26	11
ANKRD36	22	1	9	2	5	46	1	14	33	14	4	32	22	71
ANKRD36B	12	1	1	1	0	42	0	1	71	2	0	11	32	109
ANKRD36BP1	25	0	37	3	0	17	0	13	8	2	11	9	6	16
ANKRD36BP2	0	0	1	0	0	23	3	0	18	0	0	1	13	23
ANKRD36C	20	2	33	5	0	105	1	4	54	8	15	50	53	148
ANKRD37	32	5	19	54	0	74	11	85	31	33	48	42	21	2
ANKRD39	0	2	1	0	0	16	0	6	0	0	0	0	0	0
ANKRD40	14	2	12	16	2	11	0	9	12	10	0	3	47	26
ANKRD42	31	7	21	21	17	36	5	16	5	34	7	6	34	25
ANKRD44	7	0	23	1	0	72	0	4	58	5	1	3	52	139
ANKRD44-IT1	0	0	0	0	0	4	0	0	0	0	1	0	5	27
ANKRD45	0	0	0	0	0	7	0	0	6	1	0	1	32	28
ANKRD46	2	0	10	13	10	6	0	3	48	12	4	11	32	37
ANKRD49	6	0	16	1	16	20	0	6	30	3	0	3	9	12
ANKRD50	46	4	41	10	28	70	0	19	47	2	3	5	110	28
ANKRD52	255	107	138	56	516	37	4	53	62	310	7	31	64	114
ANKRD53	3	1	5	0	0	10	1	0	47	0	0	0	5	24
ANKRD54	0	9	20	0	0	6	0	6	29	4	0	6	2	14
ANKRD55	5	0	8	0	12	17	0	2	28	2	0	6	12	66
ANKRD6	61	8	48	44	8	49	11	94	8	34	37	32	3	77
ANKRD60	0	3	5	0	0	20	0	0	47	0	0	0	0	60
ANKRD61	14	1	22	1	0	10	1	11	16	41	0	15	4	0
ANKRD62	14	0	0	0	0	6	0	1	0	3	16	1	28	97
ANKRD62P1-PARP4P3	0	0	0	2	20	4	6	7	5	3	6	7	35	1
ANKRD63	0	0	0	0	0	3	0	0	14	0	0	2	0	0
ANKRD65	16	0	0	9	0	7	0	5	36	0	4	2	0	0
ANKRD66	0	0	0	0	0	12	0	0	11	0	1	1	4	39
ANKRD7	0	0	0	0	0	24	0	0	20	0	0	0	0	0
ANKRD9	38	10	34	12	29	13	1	4	3	18	0	12	1	1
ANKS1A	1	4	7	11	0	18	2	23	7	2	7	5	13	48
ANKS1B	153	149	205	108	181	136	126	237	161	178	82	240	205	101
ANKS3	1	2	2	8	0	21	1	4	10	1	0	1	0	7
ANKS4B	58	6	72	11	64	7	1	17	7	31	1	2	8	18
ANKS6	2	6	4	1	0	52	6	4	21	2	6	4	41	78
ANKUB1	3	1	0	0	0	9	0	0	0	1	2	5	42	56
ANKZF1	18	10	25	7	30	75	18	21	124	41	5	38	2	47
ANLN	17	0	8	8	0	19	0	23	82	7	1	27	67	42
ANO1	14	1	12	7	22	16	0	4	69	7	7	8	96	79
ANO1-AS2	0	0	0	0	10	0	0	0	0	0	0	0	0	14
ANO10	18	2	20	4	0	7	9	5	0	7	0	3	10	0
ANO2	0	0	2	0	0	81	0	2	19	1	1	0	0	41
ANO3	3	0	14	2	44	46	6	0	27	41	1	10	19	105
ANO4	0	0	3	0	5	20	0	0	44	0	0	0	58	22
ANO5	29	4	32	8	2	28	1	12	41	3	5	1	0	126
ANO6	170	9	158	25	25	76	14	14	59	27	0	11	113	60
ANO7	7	2	8	0	0	46	1	0	0	4	0	4	5	21
ANO8	28	3	4	3	15	14	2	9	18	24	1	15	0	1
ANO9	10	13	15	1	32	35	0	13	19	65	1	14	1	15
ANOS1	14	0	0	4	0	14	6	4	30	0	0	0	23	61
ANP32A	77	73	68	60	24	96	23	102	42	64	4	85	16	39
ANP32A-IT1	5	1	0	0	0	32	1	1	2	0	0	1	28	24
ANP32AP1	0	1	4	0	0	26	0	0	3	0	2	0	0	1
ANP32B	431	162	403	311	306	605	70	546	979	387	19	510	508	181
ANP32C	2	1	0	0	10	1	0	0	7	6	0	0	0	0
ANP32D	0	0	0	0	0	0	0	0	0	0	0	0	0	0
ANP32E	82	53	106	25	30	104	8	65	160	21	10	71	105	55
ANPEP	1101	36	2655	169	736	36	7	126	63	618	7	63	13	51
ANTXR1	21	0	9	39	2	71	8	16	39	15	0	13	111	55
ANTXR2	66	3	246	61	20	95	6	74	204	8	3	39	31	10
ANTXRL	0	0	0	0	0	10	0	0	24	0	0	0	9	28
ANTXRLP1	0	0	0	0	0	0	0	0	0	0	0	0	25	5
ANXA1	46	8	95	225	23	120	18	74	295	27	0	9	58	62
ANXA10	0	0	160	0	0	11	0	4	0	1	5	0	6	36
ANXA11	34	7	148	50	64	44	0	111	21	65	1	57	81	79
ANXA13	353	19	194	15	251	6	2	70	48	361	5	42	6	47
ANXA2	185	63	996	277	237	202	32	372	595	169	12	1008	184	54
ANXA2P1	0	0	0	0	0	20	0	3	12	4	0	0	12	29
ANXA2P2	15	7	100	18	22	30	4	21	58	6	3	80	32	1
ANXA2P3	0	0	0	0	0	3	0	0	0	0	0	0	10	2
ANXA2R	0	0	0	0	0	30	0	0	0	0	0	0	0	0
ANXA3	40	0	106	23	10	54	7	38	1	9	1	28	56	2
ANXA4	674	30	1557	85	379	54	20	122	206	295	12	143	291	55
ANXA5	211	27	413	366	59	376	103	823	659	192	13	324	245	68
ANXA6	55	16	18	112	0	55	8	144	64	32	4	62	60	32
ANXA7	32	3	11	21	16	51	4	41	85	17	6	29	98	33
ANXA8	2	0	1	0	0	0	0	0	0	0	0	0	0	4
ANXA8L1	1	0	0	0	0	0	0	0	0	1	0	0	4	0
ANXA9	144	59	292	76	161	50	52	74	102	74	52	30	22	24
AOAH	8	0	2	4	0	44	0	0	1	3	1	1	24	11
AOAH-IT1	0	0	0	0	0	1	0	0	3	0	0	0	0	25
AOC1	17	3	50	4	40	21	0	5	0	34	0	2	22	0
AOC2	0	0	3	0	0	8	0	0	0	1	0	0	0	0
AOC3	43	0	6	60	16	33	4	34	8	14	5	15	24	3
AOC4P	0	0	1	0	0	0	0	0	1	0	0	0	33	16
AOX1	15	1	3	2	8	44	0	6	27	5	0	2	5	96
AOX2P	3	0	1	0	31	19	1	1	0	1	0	0	38	23
AP1AR	96	1	108	36	26	22	0	29	24	43	4	51	24	52
AP1B1	31	1	24	4	21	56	0	12	26	35	0	4	1	51
AP1B1P1	0	0	10	0	0	0	0	0	2	0	0	0	0	3
AP1G1	105	16	124	44	180	81	2	36	78	74	13	41	25	103
AP1G2	607	49	98	118	669	85	20	68	124	665	82	55	37	69
AP1M1	1	0	11	6	0	4	0	12	13	11	0	2	60	10
AP1M2	11	2	22	8	41	15	5	1	31	10	0	13	25	0
AP1S1	6	16	22	17	28	17	0	25	84	18	0	16	0	3
AP1S2	45	0	42	28	29	42	3	32	46	17	14	8	52	42
AP1S3	6	1	6	0	0	10	3	1	0	0	7	0	0	63
AP2A1	42	4	20	16	31	33	5	36	38	23	13	12	26	1
AP2A2	0	0	0	3	16	0	0	5	17	3	0	0	3	1
AP2B1	50	2	117	38	15	67	0	70	98	25	2	57	93	101
AP2M1	120	15	101	85	33	76	5	137	151	46	6	26	41	37
AP2S1	9	9	14	21	0	8	4	48	12	9	0	32	30	0
AP3B1	36	0	109	22	5	63	2	25	56	8	2	16	21	50
AP3B2	5	0	7	1	0	24	0	0	80	0	4	2	9	7
AP3D1	23	7	16	7	33	15	4	35	69	35	9	31	40	15
AP3M1	48	7	26	39	49	50	10	61	21	23	27	17	52	91
AP3M2	2	0	6	8	8	44	0	6	11	6	0	0	1	50
AP3S1	86	4	142	64	100	84	8	85	134	55	2	35	24	60
AP3S2	0	1	0	0	0	1	0	7	12	0	0	0	0	33
AP4B1	14	3	7	0	0	23	1	9	44	17	1	20	0	32
AP4B1-AS1	189	88	214	84	262	121	88	115	231	211	44	120	97	35
AP4E1	13	5	23	2	4	56	3	3	13	8	0	3	26	82
AP4M1	46	6	6	23	40	21	39	28	34	16	39	14	9	29
AP4S1	21	1	0	6	0	44	3	3	40	8	0	3	42	86
AP5B1	20	2	12	1	41	32	0	6	22	5	3	4	25	52
AP5M1	12	0	39	13	32	12	0	10	19	26	3	16	34	18
AP5S1	3	0	0	0	0	11	0	0	3	0	7	0	0	0
AP5Z1	6	2	13	10	0	41	5	8	41	5	8	0	0	1
APAF1	1	4	39	11	16	44	6	12	65	10	22	4	19	64
APBA1	0	0	1	0	1	0	0	1	0	0	0	1	0	0
APBA2	0	0	0	0	0	5	0	0	0	0	0	1	0	2
APBA3	53	15	64	17	80	0	0	11	8	44	1	15	1	13
APBB1	0	2	1	17	0	28	4	14	0	7	9	9	10	21
APBB1IP	7	1	0	2	0	43	2	12	4	4	0	4	16	100
APBB2	28	2	33	18	20	85	74	40	79	80	30	13	112	139
APBB3	8	2	16	4	52	5	0	5	3	8	1	0	1	2
APC	44	0	85	11	26	70	1	13	113	26	3	16	96	135
APC2	159	29	175	21	75	63	34	51	146	149	29	17	15	21
APCDD1	2	2	0	5	0	14	1	6	10	2	1	0	16	8
APCDD1L	2	4	1	1	0	10	1	0	27	3	0	0	1	14
APCDD1L-AS1	0	0	0	0	5	13	0	0	26	0	4	0	28	1
APCS	0	0	0	0	0	0	0	0	0	0	0	0	0	0
APEH	7	13	11	10	4	28	0	23	75	17	0	17	26	0
APELA	0	1	0	3	0	7	0	0	22	0	0	1	57	14
APEX1	35	5	28	81	36	69	6	125	57	53	0	76	55	6
APEX2	5	0	2	0	0	12	0	0	0	2	0	0	0	0
APH1A	52	10	61	21	22	11	8	28	16	38	0	27	52	2
APH1B	0	0	0	2	0	14	2	4	6	1	1	4	36	77
API5	77	8	82	18	116	127	4	58	88	42	6	32	44	74
APIP	20	11	30	74	20	24	0	83	127	31	2	47	117	2
APITD1	14	0	0	0	0	0	0	2	0	4	0	0	0	0
APITD1-CORT	0	0	0	0	0	0	0	0	0	0	0	0	0	0
APLF	0	0	4	2	19	4	0	0	22	0	2	3	6	26
APLN	0	0	14	0	0	12	4	4	10	0	0	0	0	0
APLNR	6	6	0	4	10	18	2	6	26	8	12	14	0	29
APLP1	0	0	2	0	10	25	1	1	6	2	0	0	12	32
APLP2	501	34	913	165	330	252	3	279	308	187	13	139	139	79
APMAP	87	14	42	27	78	76	12	101	116	39	4	62	44	24
APOA1	620	28	246	157	3387	2	2	101	5	2492	10	4	11	43
APOA1-AS	90692	2577	37901	14828	327081	433	532	7743	1062	224234	1044	887	1062	2401
APOA1BP	10	0	19	35	0	12	0	25	8	29	0	9	5	2
APOA2	4	0	0	0	0	6	1	2	10	0	0	0	0	0
APOA4	1095	48	1612	257	1817	15	10	79	48	3617	14	12	4	55
APOA5	4	1	4	0	0	20	0	0	8	2	0	0	0	5
APOB	3216	32	6424	267	2003	149	22	67	93	1401	27	25	196	149
APOBEC1	6	0	28	2	0	9	0	0	0	14	0	2	6	14
APOBEC2	47	15	24	22	18	4	4	10	8	60	20	14	71	10
APOBEC3A	0	1	0	0	0	0	0	0	0	1	0	0	0	18
APOBEC3A_B	0	0	0	0	0	1	0	0	0	0	0	0	0	0
APOBEC3B	1	2	0	0	0	0	0	1	26	0	0	0	0	8
APOBEC3B-AS1	43	56	62	37	49	107	51	68	163	15	0	89	70	25
APOBEC3C	5	0	0	0	26	4	0	7	0	3	1	7	28	3
APOBEC3D	2	2	1	2	16	13	2	4	59	8	0	3	17	0
APOBEC3F	8	1	1	1	18	17	3	0	35	0	0	4	27	57
APOBEC3G	2	0	4	0	5	12	0	0	0	3	0	3	38	8
APOBEC3H	0	0	9	0	0	16	0	0	10	0	1	0	0	0
APOBEC4	0	1	10	0	0	8	0	0	44	1	1	0	16	0
APOBR	6	0	14	0	0	28	9	13	0	8	4	1	12	33
APOC1	0	0	0	0	0	0	0	2	22	3	0	0	0	0
APOC1P1	0	0	2	0	0	6	0	0	0	0	0	0	4	0
APOC2	0	0	0	0	0	0	0	0	0	0	0	0	0	0
APOC3	69	0	26	2	93	17	0	11	7	163	2	0	0	1
APOC4	0	0	0	0	0	0	0	0	0	0	0	0	0	0
APOC4-APOC2	0	0	0	0	0	0	0	0	10	0	0	0	0	0
APOD	2	0	2	2	0	21	0	7	0	0	0	15	21	0
APOE	23	8	4	22	66	16	5	5	63	9	0	8	0	0
APOF	0	1	1	0	0	30	8	2	0	0	11	2	30	92
APOH	4	0	7	0	1	5	0	0	22	8	3	4	4	22
APOL1	4	16	90	52	64	23	1	67	18	69	11	25	78	38
APOL2	55	0	72	48	39	16	1	43	24	119	2	9	21	46
APOL3	20	0	8	12	43	57	6	32	60	21	3	5	22	41
APOL4	5	5	18	8	1	14	0	4	92	12	0	0	0	32
APOL5	0	0	0	1	0	0	0	1	2	0	0	0	4	2
APOL6	78	0	230	15	116	58	5	20	2	38	0	10	99	56
APOLD1	3	3	24	30	6	25	3	27	132	22	0	50	80	44
APOM	9	0	8	1	6	3	0	0	0	0	0	0	0	0
APOO	6	1	8	12	20	6	5	38	45	10	0	21	23	3
APOOL	10	0	19	4	0	28	1	4	46	6	0	7	66	3
APOOP5	0	0	0	0	0	7	1	0	0	0	0	2	0	38
APOPT1	12	3	14	12	2	10	12	36	2	9	8	21	26	40
APP	310	25	678	247	166	294	41	306	424	142	16	296	184	110
APPBP2	25	3	26	21	25	86	2	20	87	28	0	25	14	138
APPL1	44	8	47	32	40	131	1	22	90	21	2	30	34	97
APPL2	99	11	113	36	10	36	10	21	6	45	0	38	5	10
APRT	0	0	2	2	0	20	0	18	0	0	0	2	0	28
APTR	264	215	187	76	491	240	55	228	193	360	148	244	122	71
APTX	14	4	6	2	7	22	0	19	8	18	7	28	27	71
AQP1	43	3	4	34	40	26	0	4	20	4	0	10	0	42
AQP10	7	0	9	0	4	0	0	0	38	7	0	0	37	7
AQP11	26	13	8	4	19	44	0	4	12	22	12	3	10	24
AQP12A	0	0	0	0	0	14	1	0	15	0	0	0	0	0
AQP12B	0	1	0	0	0	0	0	5	0	0	0	2	0	0
AQP2	0	0	0	0	14	20	0	0	25	1	0	0	13	32
AQP3	79	7	28	27	86	3	0	6	25	105	0	16	14	6
AQP4	0	0	7	0	0	31	1	0	8	0	0	2	0	0
AQP4-AS1	3	0	0	0	0	13	0	0	32	2	0	0	41	24
AQP5	0	0	0	0	0	20	0	0	5	2	0	0	0	6
AQP6	0	0	0	0	0	14	0	2	21	0	0	1	39	1
AQP7	4	3	23	4	28	3	0	0	0	18	0	0	14	0
AQP7P1	0	0	0	0	1	12	0	0	14	0	2	0	0	1
AQP7P3	0	0	2	0	14	7	0	0	13	0	4	0	0	11
AQP8	1	0	0	0	0	4	0	0	0	2	0	0	0	22
AQP9	4	0	0	5	8	53	6	80	28	2	2	0	34	0
AQR	30	1	30	2	6	117	3	12	32	6	5	0	32	56
AR	2	2	8	0	2	17	1	2	45	2	0	0	24	20
ARAF	1	2	5	9	4	21	17	22	27	16	8	6	2	2
ARAP1	25	9	30	21	7	44	34	20	75	13	2	11	18	6
ARAP2	19	2	47	16	57	61	1	3	50	19	0	3	47	193
ARAP3	18	1	7	4	11	22	1	6	58	8	5	0	43	29
ARC	0	0	0	0	15	18	0	0	10	0	0	0	0	44
ARCN1	48	4	99	3	0	55	4	18	59	17	4	13	6	28
AREG	4	0	10	43	3	78	8	88	23	5	0	153	3	36
AREL1	12	1	22	2	63	25	5	2	13	8	5	4	15	81
ARF1	20	10	80	50	16	14	3	81	30	37	8	39	52	42
ARF3	52	7	65	41	29	49	2	35	74	18	4	24	1	3
ARF4	45	10	108	47	96	60	3	83	243	82	6	47	98	76
ARF5	15	0	6	8	33	4	0	30	0	20	0	22	1	0
ARF6	174	42	401	95	304	73	11	89	200	145	12	106	24	50
ARFGAP1	6	4	10	4	28	18	2	6	8	9	0	11	11	14
ARFGAP2	19	14	98	10	64	47	12	30	23	40	4	22	23	43
ARFGAP3	71	2	191	40	111	88	14	44	43	70	5	50	41	25
ARFGEF1	65	1	187	22	106	52	13	15	166	14	16	29	79	92
ARFGEF2	22	3	76	6	2	38	8	18	42	12	1	9	60	178
ARFGEF3	45	1	12	6	8	73	12	6	40	5	8	21	25	184
ARFIP1	18	4	36	32	46	50	4	36	127	28	1	40	42	94
ARFIP2	28	0	14	8	20	14	10	11	16	14	11	11	0	21
ARFRP1	1	6	3	11	16	15	19	30	33	12	0	36	1	2
ARG1	0	4	6	6	0	80	23	4	22	6	0	1	2	39
ARG2	534	426	938	1043	657	410	394	984	885	1233	263	534	305	268
ARGFX	5	0	0	0	0	25	1	0	18	0	0	0	46	0
ARGFXP2	4	0	0	1	0	18	0	3	0	14	0	4	0	12
ARGLU1	124	4	73	41	23	70	5	43	62	34	14	38	33	86
ARHGAP1	6	2	11	3	0	3	2	7	54	5	0	0	0	13
ARHGAP10	2	3	17	14	0	17	0	20	25	9	6	4	10	24
ARHGAP11A	5	0	0	0	2	5	0	0	0	0	0	0	2	0
ARHGAP11B	0	0	0	0	2	0	0	0	1	0	0	4	0	0
ARHGAP12	36	5	110	12	16	31	4	10	97	15	3	27	36	44
ARHGAP15	10	0	0	4	0	12	2	2	28	1	0	0	74	34
ARHGAP17	30	1	14	9	2	43	0	6	91	9	1	14	20	73
ARHGAP18	25	0	18	4	32	39	6	2	17	19	0	10	25	59
ARHGAP19	36	0	4	0	5	24	0	12	46	11	0	6	0	23
ARHGAP19-SLIT1	0	0	0	0	0	3	0	0	0	0	0	0	0	0
ARHGAP20	4	1	5	2	0	42	0	2	12	1	4	5	24	67
ARHGAP21	88	8	243	40	183	65	4	23	177	37	1	66	82	141
ARHGAP22	1	1	0	1	1	8	8	1	56	1	4	0	20	8
ARHGAP23	0	0	0	0	0	8	0	0	12	0	0	0	10	2
ARHGAP24	10	1	8	26	2	26	10	10	38	11	15	10	26	73
ARHGAP25	14	0	4	4	17	32	4	10	33	2	0	1	30	9
ARHGAP26	32	3	22	12	47	59	10	32	60	37	11	64	99	52
ARHGAP26-AS1	0	0	0	1	0	4	0	1	8	2	0	0	0	10
ARHGAP26-IT1	0	0	0	0	0	0	0	0	0	1	0	0	0	0
ARHGAP27	2	2	3	2	2	0	0	2	2	2	0	0	0	2
ARHGAP28	1	2	5	6	0	29	0	2	41	0	1	2	16	50
ARHGAP29	4	7	6	3	14	48	3	7	150	8	4	5	80	118
ARHGAP30	40	1	16	5	29	89	2	39	64	23	0	0	50	51
ARHGAP31	4	1	20	10	16	19	0	6	20	5	0	3	0	61
ARHGAP31-AS1	0	0	0	1	0	0	1	0	0	0	0	0	0	0
ARHGAP32	31	1	95	12	30	52	2	11	123	11	7	13	59	115
ARHGAP33	10	0	2	2	1	13	1	0	56	7	0	0	2	25
ARHGAP35	70	2	52	5	0	31	1	8	24	12	1	8	0	56
ARHGAP36	0	0	0	0	0	1	4	0	10	0	0	4	0	0
ARHGAP39	5	0	6	4	1	23	1	4	28	4	5	5	1	24
ARHGAP4	5	2	5	0	0	3	2	8	41	5	7	1	0	0
ARHGAP40	3	4	7	1	19	14	0	0	0	2	1	1	7	30
ARHGAP42	3	0	25	0	0	39	0	0	63	1	0	2	25	91
ARHGAP44	11	2	12	3	3	43	3	3	49	10	10	12	4	16
ARHGAP5	74	1	158	42	20	113	7	30	95	31	2	31	264	80
ARHGAP5-AS1	0	0	8	2	0	0	0	1	22	2	0	3	0	0
ARHGAP6	4	0	8	5	0	37	1	2	31	3	0	0	7	13
ARHGAP8	0	0	0	0	0	0	0	0	6	0	0	0	0	0
ARHGAP9	36	1	2	3	10	43	5	11	55	2	0	10	2	14
ARHGDIA	93	12	236	55	56	80	12	130	62	104	1	35	2	11
ARHGDIB	37	0	49	20	46	114	0	60	86	11	2	2	38	26
ARHGDIG	0	0	0	0	2	0	0	2	0	0	0	2	0	8
ARHGEF1	10	2	1	17	0	94	0	32	22	7	4	4	1	23
ARHGEF10	2	0	0	0	0	2	0	0	0	0	1	2	3	3
ARHGEF10L	4	0	8	4	24	21	3	3	13	10	0	9	48	7
ARHGEF11	26	4	32	2	0	87	5	1	94	2	0	4	69	96
ARHGEF12	61	7	133	33	19	51	1	16	121	20	8	13	41	146
ARHGEF15	6	1	8	1	13	38	0	0	60	0	2	5	23	4
ARHGEF16	5	2	26	4	23	25	0	2	12	13	1	0	8	4
ARHGEF17	17	1	4	9	13	42	0	25	97	24	0	13	16	13
ARHGEF18	37	5	22	3	11	49	2	14	27	14	3	5	50	35
ARHGEF19	1	0	12	1	30	9	0	2	32	0	1	4	0	36
ARHGEF2	40	3	39	29	20	78	14	54	9	33	2	30	23	22
ARHGEF25	4	2	0	22	5	4	2	42	24	2	0	4	0	36
ARHGEF26	1	5	10	6	0	0	0	3	11	3	9	2	1	4
ARHGEF26-AS1	4	0	0	0	0	5	3	5	4	0	0	2	0	10
ARHGEF28	12	0	21	1	1	71	2	4	35	4	0	6	52	140
ARHGEF3	12	2	16	10	0	54	4	8	32	2	11	2	54	80
ARHGEF3-AS1	0	0	0	0	0	0	0	0	10	0	0	0	2	0
ARHGEF33	12	1	2	3	0	24	0	7	65	4	2	9	80	28
ARHGEF34P	0	1	25	0	2	13	0	1	3	4	1	1	29	5
ARHGEF35	19	0	22	7	0	0	2	1	0	8	0	5	0	11
ARHGEF37	7	4	4	20	22	29	2	4	78	4	5	2	40	21
ARHGEF38	17	10	26	2	4	12	1	5	18	5	12	16	54	69
ARHGEF38-IT1	0	0	0	0	0	5	0	0	0	0	0	4	7	0
ARHGEF39	886	193	804	1097	690	710	715	982	532	735	864	775	224	222
ARHGEF4	18	1	0	1	12	23	0	4	28	5	0	0	4	6
ARHGEF40	68	71	79	206	205	59	57	175	47	151	103	101	24	2
ARHGEF5	25	9	41	14	69	15	6	4	45	19	0	8	4	37
ARHGEF6	16	0	4	4	0	42	0	7	12	2	0	11	1	0
ARHGEF7	32	1	8	9	50	60	1	12	60	8	2	16	44	13
ARHGEF7-AS1	0	0	0	0	0	4	0	0	4	0	0	0	0	15
ARHGEF7-AS2	0	0	0	0	13	0	0	1	0	0	0	0	0	0
ARHGEF9	3	0	6	0	20	3	0	5	0	6	0	5	2	12
ARHGEF9-IT1	0	0	0	0	0	0	0	0	4	0	0	0	0	1
ARID1A	27	4	6	11	0	13	1	12	35	22	2	5	9	76
ARID1B	41	1	24	22	146	75	4	33	68	25	10	52	85	82
ARID2	8	1	23	7	6	45	7	16	45	8	6	0	18	42
ARID3A	38	0	7	7	24	21	11	18	0	20	4	3	47	6
ARID3B	5	0	6	1	2	36	1	0	24	2	1	3	0	14
ARID3C	4	0	0	0	0	8	0	0	40	0	0	1	0	5
ARID4A	94	3	100	39	220	48	4	61	213	80	17	101	70	113
ARID4B	169	7	148	55	100	187	14	62	113	97	11	90	216	19
ARID5A	0	0	1	16	0	16	2	4	9	0	0	2	1	0
ARID5B	34	3	34	52	26	38	9	60	68	8	5	60	22	29
ARIH1	25	3	28	12	2	57	5	13	22	12	1	14	93	44
ARIH2	42	1	14	21	26	7	0	19	39	16	9	22	23	51
ARIH2OS	9	2	32	9	0	16	2	12	31	15	0	7	38	70
ARL1	52	0	152	48	38	81	2	47	121	47	6	39	106	19
ARL10	1	0	8	0	6	27	0	0	24	2	0	1	3	29
ARL11	0	0	10	0	0	2	2	2	3	1	1	1	28	22
ARL13A	2	0	2	0	0	0	0	0	0	1	0	0	0	9
ARL13B	13	1	2	4	0	33	0	8	69	0	3	16	108	132
ARL14	42	0	92	25	35	0	1	0	10	36	1	32	32	4
ARL14EP	16	2	5	4	0	12	6	17	32	0	0	8	0	16
ARL14EPL	0	0	0	0	0	1	0	0	0	0	0	0	8	0
ARL15	12	0	16	4	0	43	0	3	0	2	2	0	0	4
ARL16	20	13	4	12	12	22	5	13	18	16	0	10	34	26
ARL17A	22	14	5	28	9	30	20	55	84	73	101	82	1	91
ARL17B	0	0	0	0	0	0	0	0	0	0	0	0	0	0
ARL2	3	0	5	3	0	0	0	0	0	1	2	2	0	5
ARL2-SNX15	0	0	0	0	0	0	0	0	0	0	0	0	0	0
ARL2BP	30	0	27	27	46	9	2	26	1	44	0	11	2	10
ARL3	13	1	0	15	24	36	4	27	47	9	4	15	13	46
ARL4A	58	4	89	41	122	33	1	25	42	103	0	14	25	29
ARL4C	14	3	20	8	2	13	0	3	4	16	1	15	114	25
ARL4D	10	10	0	10	12	30	0	6	0	6	6	11	24	18
ARL5A	101	4	107	36	52	32	0	49	31	36	0	23	32	84
ARL5B	26	1	36	9	4	16	0	4	1	3	4	6	32	50
ARL5C	0	0	0	0	0	0	0	0	9	1	0	2	0	0
ARL6	3	1	1	0	0	19	0	2	2	0	0	0	0	11
ARL6IP1	216	43	331	61	104	56	1	111	105	140	2	111	73	34
ARL6IP4	139	21	97	116	170	107	6	154	213	210	18	85	32	70
ARL6IP5	14	0	88	70	38	34	10	54	16	28	2	19	58	52
ARL6IP6	7	4	12	2	0	25	2	2	0	3	1	6	108	30
ARL8A	20	1	1	1	0	14	2	13	48	2	2	6	0	14
ARL8B	25	6	74	32	4	34	1	32	26	23	3	56	34	89
ARL9	0	0	2	0	0	15	0	4	0	1	0	0	0	17
ARMC1	20	0	17	25	16	12	0	7	88	2	4	5	1	30
ARMC10	7	1	6	2	16	17	2	3	0	3	3	5	15	1
ARMC12	5	2	1	0	0	20	0	0	10	0	0	0	8	31
ARMC2	1	0	6	1	1	49	3	0	38	0	4	7	0	9
ARMC2-AS1	0	0	0	0	0	5	0	0	12	4	0	1	12	0
ARMC3	4	0	5	1	1	30	1	1	70	2	0	1	50	52
ARMC4	7	1	2	0	0	32	0	5	16	3	6	1	7	24
ARMC5	9	21	30	15	0	9	16	13	40	29	26	5	16	4
ARMC6	0	0	7	0	26	8	0	0	14	2	1	0	0	70
ARMC7	26	52	63	35	85	39	28	66	71	62	17	91	13	16
ARMC8	45	3	13	11	6	39	6	20	33	16	12	12	34	32
ARMC9	22	6	17	8	2	52	7	31	64	5	12	87	78	150
ARMCX1	22	4	18	20	0	34	2	27	14	10	2	40	4	22
ARMCX2	12	0	2	2	28	12	0	13	65	2	0	3	2	10
ARMCX3	84	31	64	84	74	60	0	96	88	70	5	49	118	50
ARMCX4	8	6	14	4	0	64	0	10	46	7	10	4	1	63
ARMCX5	12	0	10	0	0	1	0	0	24	5	0	0	26	0
ARMCX5-GPRASP2	0	0	0	0	0	0	0	0	0	0	0	0	0	0
ARMCX6	10	2	6	5	7	36	3	8	16	1	0	3	0	0
ARMS2	0	0	0	0	0	2	0	1	18	0	0	1	0	0
ARMT1	19	2	40	16	14	6	0	12	24	10	0	10	32	35
ARNT	18	0	60	16	49	43	8	15	143	18	2	14	85	94
ARNT2	16	0	6	2	4	33	4	5	30	2	8	2	1	56
ARNTL	21	1	23	4	28	27	7	13	16	10	2	2	0	34
ARNTL2	6	3	34	3	0	35	4	11	64	4	0	9	81	41
ARNTL2-AS1	12	12	15	11	7	26	16	13	57	2	0	9	0	2
ARPC1A	22	11	31	20	44	22	0	44	50	22	3	10	18	29
ARPC1B	6	9	27	15	30	28	13	42	67	37	7	15	0	46
ARPC2	95	11	253	107	78	151	24	154	56	53	7	127	76	62
ARPC3	64	16	129	62	83	78	33	101	71	44	0	67	75	0
ARPC4	96	6	115	69	40	84	6	106	134	57	1	43	10	10
ARPC4-TTLL3	0	0	0	0	0	0	0	0	0	0	0	0	0	0
ARPC5	99	18	208	91	69	175	14	134	117	75	4	58	14	67
ARPC5L	0	7	16	12	0	5	1	18	0	2	0	16	0	62
ARPIN	34	2	17	8	35	29	1	18	20	10	2	10	19	41
ARPP19	32	3	58	21	47	34	2	38	9	14	1	38	26	48
ARPP21	8	0	9	2	0	44	0	0	36	0	1	0	24	46
ARR3	17	2	10	1	0	0	0	2	0	4	8	12	0	10
ARRB1	21	4	26	28	51	65	2	21	91	8	2	13	44	46
ARRB2	27	6	4	8	11	38	4	47	53	25	0	10	6	3
ARRDC1	15	7	21	16	1	22	11	13	1	12	20	18	1	0
ARRDC1-AS1	19	18	51	5	26	19	7	35	51	66	0	20	4	1
ARRDC2	3	0	8	4	0	25	0	5	9	4	0	12	12	4
ARRDC3	12	1	20	14	0	116	8	32	44	7	3	62	53	94
ARRDC3-AS1	10	1	0	0	0	11	12	3	1	0	2	2	2	20
ARRDC4	36	9	9	36	0	61	10	74	18	13	11	34	2	68
ARRDC5	6	1	6	0	0	2	10	1	0	0	6	0	22	53
ARSA	8	7	17	0	24	11	0	6	24	8	5	9	32	49
ARSB	39	25	11	22	52	45	8	9	21	8	11	11	21	24
ARSD	58	0	34	11	40	9	10	29	35	27	0	6	5	86
ARSE	0	0	5	2	0	1	2	8	22	10	0	3	4	2
ARSF	0	0	0	0	0	4	0	0	9	0	1	0	0	14
ARSG	4	0	0	1	12	17	0	1	38	1	4	4	17	23
ARSH	1	0	0	0	16	4	0	0	0	1	0	0	29	3
ARSI	4	0	3	2	0	0	0	6	61	6	0	2	0	0
ARSJ	11	1	2	2	0	36	2	3	10	5	0	5	0	72
ARSK	8	2	0	1	0	2	0	1	42	3	0	2	10	64
ART1	0	1	0	0	0	18	0	0	11	3	0	0	0	3
ART3	0	1	0	0	12	12	4	0	1	0	3	0	6	35
ART4	0	0	0	0	0	0	0	0	0	0	0	0	0	0
ART5	5	0	0	0	0	9	0	0	41	0	2	0	0	0
ARTN	0	0	0	0	0	0	0	0	21	1	0	0	22	0
ARV1	4	0	36	4	0	22	0	11	70	1	7	7	0	45
ARVCF	16	1	0	8	9	29	0	6	59	5	1	7	28	1
ARX	1	1	0	1	0	1	2	0	0	0	0	1	0	0
AS3MT	0	0	0	0	1	16	0	0	0	0	0	0	0	0
ASAH1	208	7	116	61	125	74	4	72	138	261	4	32	15	119
ASAH2	61	1	55	0	18	22	1	0	2	17	0	1	61	37
ASAH2B	0	0	2	0	0	1	0	0	1	2	0	0	3	1
ASAP1	18	2	11	8	2	42	7	6	60	4	9	7	3	32
ASAP1-IT1	0	0	0	0	0	7	6	0	0	0	3	0	0	0
ASAP1-IT2	0	0	0	0	0	21	2	1	29	0	4	2	0	114
ASAP2	49	0	87	22	76	67	4	8	30	9	22	21	29	97
ASAP3	16	2	1	3	0	47	1	7	46	3	1	1	2	86
ASB1	2	4	0	10	0	23	0	8	40	7	0	9	18	30
ASB10	0	4	0	0	0	12	0	1	20	1	0	0	0	0
ASB11	0	0	0	1	0	3	4	0	8	1	0	0	29	66
ASB12	1	1	0	0	0	5	0	0	44	0	0	0	7	0
ASB13	25	5	7	5	24	3	0	8	14	26	2	2	0	18
ASB14	86	18	118	84	59	82	64	90	50	87	52	103	9	66
ASB15	2	1	0	0	0	15	0	1	2	5	5	1	0	24
ASB16	77	19	43	9	23	31	4	26	9	26	7	3	1	16
ASB16-AS1	9	0	0	1	0	13	0	7	66	2	14	0	0	0
ASB17	0	0	0	0	0	6	0	0	0	1	1	0	0	24
ASB18	2	0	0	0	10	4	0	0	0	1	0	0	18	2
ASB2	0	0	0	0	0	4	0	2	0	0	0	0	2	2
ASB3	1	0	1	0	11	3	1	0	21	1	1	4	34	16
ASB4	0	0	0	0	8	22	0	0	95	0	4	0	1	53
ASB5	0	0	1	1	1	11	0	0	9	0	11	1	17	32
ASB6	454	296	437	326	509	621	551	514	718	627	119	633	164	75
ASB7	8	0	38	0	30	24	2	2	0	4	0	2	40	25
ASB8	13	1	10	16	5	14	7	21	11	11	6	27	20	8
ASB9	3	0	0	0	0	1	0	1	0	0	0	1	0	0
ASB9P1	0	0	0	4	0	14	0	1	0	0	1	0	5	2
ASCC1	129	61	176	164	119	180	102	189	106	146	24	110	180	106
ASCC2	20	2	19	4	19	23	0	8	25	24	5	10	36	43
ASCC3	29	1	44	14	78	81	1	0	50	14	2	8	44	141
ASCL1	0	0	8	0	0	4	1	2	0	0	7	4	22	6
ASCL2	0	0	0	1	0	0	3	9	14	0	0	0	0	0
ASCL3	0	0	0	0	0	0	0	0	4	0	2	0	0	20
ASCL4	0	0	0	0	1	12	0	1	0	2	0	0	0	0
ASCL5	0	0	0	0	0	0	0	0	0	0	1	0	6	0
ASF1A	4	5	26	2	0	2	4	9	14	5	8	2	0	34
ASF1B	0	1	3	0	0	6	0	10	22	2	1	1	26	19
ASGR1	0	4	2	1	0	24	1	4	16	0	0	2	11	7
ASGR2	2	0	3	0	0	4	0	6	0	0	0	0	11	30
ASH1L	47	1	76	15	11	64	2	15	39	12	12	28	65	154
ASH1L-AS1	11	1	4	0	0	2	1	3	14	6	0	2	0	0
ASH2L	39	0	20	10	2	44	0	14	62	3	0	0	0	68
ASIC1	2	1	1	0	2	26	0	3	12	1	0	0	0	56
ASIC2	4	0	2	0	0	36	0	2	21	0	0	7	19	12
ASIC3	2	5	0	0	0	33	1	0	24	1	0	0	4	21
ASIC4	0	1	12	0	0	6	0	0	22	0	0	0	21	0
ASIC5	2	0	0	1	0	1	0	0	0	0	0	2	0	12
ASIP	0	1	0	0	22	13	0	1	7	0	0	2	0	10
ASL	2	2	8	5	7	29	4	6	24	9	2	7	0	7
ASMT	0	0	0	0	0	1	0	0	0	0	0	0	0	0
ASMTL	7	0	4	0	10	0	1	9	3	12	6	1	6	4
ASMTL-AS1	16	9	8	21	16	27	3	13	30	12	0	9	1	3
ASNA1	4	2	0	10	3	10	0	6	3	0	0	0	0	12
ASNS	10	2	0	3	10	11	1	35	15	10	0	11	16	31
ASNSD1	10	8	28	26	30	28	8	20	4	22	1	28	38	68
ASPA	0	0	0	0	0	13	0	0	0	0	0	1	14	15
ASPDH	13	0	6	2	10	0	0	4	11	6	0	2	27	15
ASPG	0	5	7	0	0	11	0	0	6	0	0	0	0	1
ASPH	30	21	171	59	58	108	24	83	85	30	6	78	93	351
ASPHD1	2	0	7	0	0	0	1	2	11	5	3	7	13	8
ASPHD2	0	2	6	3	17	38	2	5	10	5	4	13	77	15
ASPM	10	2	22	1	2	73	3	11	100	4	3	10	20	101
ASPN	32	4	62	200	55	33	3	40	31	65	13	4	68	121
ASPRV1	0	0	0	0	0	0	0	4	0	0	0	0	39	0
ASPSCR1	2	1	12	2	0	16	3	12	2	6	0	2	0	32
ASRGL1	4	1	2	2	18	43	9	8	8	4	1	3	0	61
ASS1	147	17	110	70	109	36	2	151	59	192	0	125	83	23
ASTE1	50	136	122	72	169	91	33	112	51	111	46	87	98	57
ASTL	0	0	0	0	0	9	0	0	16	1	0	0	10	27
ASTN1	12	1	2	2	0	43	1	0	25	1	4	0	15	49
ASTN2	8	2	7	0	0	27	0	0	60	3	0	0	44	67
ASTN2-AS1	7	2	0	0	0	21	0	0	4	0	0	0	0	0
ASUN	27	0	4	3	22	18	4	25	10	11	1	17	0	71
ASXL1	79	12	28	18	1	69	2	28	60	25	0	8	82	67
ASXL2	6	0	16	0	0	77	11	0	60	4	4	11	50	33
ASXL3	36	3	4	1	12	47	11	8	110	3	4	3	33	50
ASZ1	0	0	3	0	2	7	5	0	22	0	0	0	0	46
ATAD1	14	7	29	12	46	25	0	32	17	14	4	16	19	45
ATAD2	18	9	23	13	30	36	5	22	84	14	4	27	64	185
ATAD2B	41	2	33	14	7	71	2	21	40	15	5	9	60	134
ATAD3A	0	2	6	1	1	29	1	5	27	1	1	0	0	11
ATAD3B	3	3	0	5	0	3	6	4	14	22	0	1	3	1
ATAD3C	0	0	0	2	0	54	7	6	52	2	4	1	28	36
ATAD5	37	3	18	6	28	74	11	38	30	54	31	18	88	72
ATAT1	0	0	0	0	0	0	0	0	2	0	2	0	0	1
ATCAY	0	1	1	0	1	18	0	0	19	2	10	0	10	30
ATE1	24	3	39	11	34	11	14	10	3	8	3	6	2	53
ATE1-AS1	2	0	8	4	0	8	0	0	6	4	0	0	0	24
ATF1	14	0	6	8	0	40	0	4	41	4	1	17	0	29
ATF2	9	0	22	2	32	49	2	11	14	7	1	11	62	92
ATF3	37	4	36	179	37	22	2	91	23	48	2	11	40	6
ATF4	183	51	155	255	150	175	51	289	122	158	10	181	177	36
ATF5	45	3	79	11	26	38	18	9	60	8	15	4	22	11
ATF6	11	1	42	16	11	37	3	12	40	4	8	34	143	61
ATF6B	0	0	0	0	0	0	0	2	1	0	0	0	0	0
ATF7	21	14	15	0	1	55	0	7	56	4	1	9	30	76
ATF7IP	59	2	42	9	1	42	1	20	20	7	1	0	68	214
ATF7IP2	0	1	13	4	0	24	7	11	43	6	1	2	12	84
ATG10	0	0	8	0	0	8	0	3	65	2	8	2	18	40
ATG101	12	0	21	18	24	37	4	23	0	28	0	12	0	16
ATG12	30	6	50	14	21	52	11	38	41	26	12	28	76	87
ATG13	41	2	20	12	15	21	1	4	41	8	2	10	22	33
ATG14	40	7	41	15	137	15	3	13	22	46	8	33	62	44
ATG16L1	9	0	23	1	0	27	2	17	18	9	0	14	16	24
ATG16L2	6	3	4	0	0	16	2	8	46	6	0	2	6	12
ATG2A	7	1	35	0	4	51	0	4	72	5	0	6	27	21
ATG2B	28	1	16	18	13	93	8	17	77	13	1	27	37	139
ATG3	90	2	89	40	76	81	14	78	58	57	2	80	151	79
ATG4A	20	2	44	7	0	11	1	21	38	10	0	19	21	2
ATG4B	11	2	10	6	2	9	0	9	43	11	0	8	0	3
ATG4C	0	5	4	14	42	47	0	10	0	2	3	8	35	42
ATG4D	83	76	28	87	173	131	57	152	147	181	133	86	103	38
ATG5	35	4	54	14	16	55	0	22	85	19	0	14	16	4
ATG7	636	462	719	1011	843	1286	984	1115	710	912	407	1231	216	238
ATG9A	12	5	17	16	0	20	0	5	41	13	0	9	12	19
ATG9B	45	37	74	45	23	201	2	96	352	19	17	90	107	3
ATHL1	18	5	7	4	2	39	6	6	44	18	0	28	5	7
ATIC	13	18	40	30	17	80	2	47	11	34	3	28	118	1
ATL1	18	10	36	16	4	74	9	16	18	25	6	16	9	40
ATL2	42	7	53	28	34	48	0	46	41	61	10	16	53	34
ATL3	24	2	47	47	30	38	6	72	89	17	6	30	81	81
ATM	24	1	21	9	30	70	10	13	211	13	10	21	215	266
ATMIN	38	0	44	37	26	57	0	35	19	29	5	11	4	38
ATN1	10	4	37	10	5	24	0	13	2	12	0	19	8	24
ATOH1	0	0	6	0	0	0	0	0	18	0	0	4	1	20
ATOH7	0	0	0	0	0	16	0	0	0	1	0	0	0	14
ATOH8	4	0	0	1	0	28	0	0	12	2	0	4	0	44
ATOX1	0	0	2	2	26	0	0	4	0	2	2	4	0	0
ATP10A	4	3	10	4	0	49	0	3	38	0	0	0	60	85
ATP10B	51	10	34	5	24	57	1	13	68	11	0	60	42	66
ATP10D	6	1	26	11	11	36	0	5	93	13	1	8	32	179
ATP11A	90	10	56	12	10	37	0	18	63	56	1	45	30	115
ATP11A-AS1	10	12	11	4	28	19	7	21	0	30	6	14	23	16
ATP11AUN	0	1	4	0	0	9	0	0	15	1	0	0	12	1
ATP11B	205	9	108	33	43	62	11	26	113	45	0	24	116	161
ATP11C	16	4	24	1	14	22	0	28	85	8	0	1	67	79
ATP12A	2	0	6	0	6	15	1	0	14	1	0	1	4	115
ATP13A1	9	0	16	0	0	17	5	3	26	4	0	1	38	50
ATP13A2	2	0	2	0	0	30	0	0	68	2	10	0	18	41
ATP13A3	32	6	101	12	103	120	18	66	90	15	3	56	2	73
ATP13A4	5	7	5	0	0	32	5	16	47	31	1	1	78	112
ATP13A4-AS1	0	0	0	0	0	16	0	0	0	5	1	0	0	2
ATP13A5	6	0	7	0	0	29	6	2	37	1	0	0	6	93
ATP13A5-AS1	0	0	0	0	0	2	0	0	0	0	0	0	0	0
ATP1A1	1176	107	1663	244	654	81	14	229	133	871	28	156	95	69
ATP1A1-AS1	22977	5123	40277	5915	23075	1221	877	4307	1549	21591	541	3690	776	679
ATP1A2	8	0	2	27	0	34	1	2	21	4	26	0	12	32
ATP1A3	6	0	3	0	3	30	1	4	21	1	4	1	7	13
ATP1A4	14	0	1	1	18	29	0	1	20	1	1	0	3	61
ATP1B1	326	39	787	120	247	92	38	158	73	180	56	157	52	58
ATP1B2	0	1	0	0	0	11	8	4	20	0	2	10	34	2
ATP1B3	266	14	313	93	339	93	1	130	58	278	8	113	28	52
ATP1B4	0	0	2	0	0	28	0	0	27	0	4	0	1	0
ATP2A1	69	29	37	24	156	20	7	45	98	95	10	17	62	33
ATP2A1-AS1	4	0	0	0	4	0	0	0	0	0	0	0	0	0
ATP2A2	86	7	120	27	6	54	2	45	14	15	2	28	69	91
ATP2A3	31	2	10	2	0	34	0	13	19	10	0	1	23	4
ATP2B1	113	18	684	29	322	66	18	40	80	164	4	61	107	222
ATP2B2	2	1	5	0	6	22	0	0	89	2	0	8	18	5
ATP2B2-IT2	0	0	0	0	0	0	0	0	0	0	0	0	0	24
ATP2B3	6	0	9	4	0	13	1	4	14	0	1	2	2	4
ATP2B4	72	2	23	80	22	65	16	56	34	18	11	30	71	119
ATP2C1	82	16	157	26	118	79	21	70	166	117	19	40	30	90
ATP2C2	34	5	35	1	95	40	13	9	58	21	3	0	30	38
ATP4A	14	0	1	0	0	47	0	0	34	1	0	0	20	20
ATP4B	2	0	0	1	0	4	0	0	19	1	1	0	24	32
ATP5A1	152	45	239	171	339	119	4	235	308	177	4	126	90	45
ATP5B	97	30	240	108	148	72	5	151	56	119	14	90	10	18
ATP5C1	75	6	107	88	122	27	4	91	151	68	10	63	62	40
ATP5D	9	25	18	5	24	6	0	18	2	8	0	6	0	0
ATP5E	0	0	0	1	8	0	0	0	0	0	0	0	0	0
ATP5EP2	1	0	0	0	0	0	2	0	2	0	2	0	22	0
ATP5F1	109	74	232	151	91	146	3	236	160	119	0	111	38	54
ATP5G1	4	3	0	10	28	2	0	15	0	15	0	21	0	37
ATP5G2	49	8	14	71	40	20	0	92	31	84	0	83	2	14
ATP5G3	54	39	78	63	121	28	2	62	69	131	0	90	30	6
ATP5H	103	118	127	198	139	73	29	251	74	351	73	221	75	75
ATP5I	42	22	44	12	135	13	1	21	12	63	0	23	0	11
ATP5J	50	17	109	46	22	35	3	39	0	26	14	40	16	18
ATP5J2	2	0	5	5	0	8	0	5	21	6	0	7	0	0
ATP5J2-PTCD1	0	0	0	0	0	0	0	0	0	0	0	0	0	0
ATP5L	28	9	30	31	52	29	4	55	38	52	0	46	6	8
ATP5L2	0	0	0	0	0	0	2	0	0	0	1	0	4	0
ATP5O	2	5	30	40	0	9	0	8	6	8	0	12	37	9
ATP5S	2	2	32	13	6	0	13	14	13	14	13	12	1	37
ATP5SL	12	6	4	8	26	18	2	15	0	32	14	10	4	8
ATP6AP1	10	2	4	7	12	17	0	4	2	23	0	7	12	4
ATP6AP1L	0	0	1	0	1	18	0	1	6	4	1	2	34	0
ATP6AP2	18	7	56	37	0	18	4	49	18	25	6	10	8	0
ATP6V0A1	55	1	49	14	26	30	1	26	27	36	1	19	30	34
ATP6V0A2	14	1	31	2	1	36	0	2	26	8	2	4	46	64
ATP6V0A4	0	0	3	0	0	26	3	0	62	3	0	0	25	26
ATP6V0B	5	2	6	8	16	42	2	20	11	14	0	13	34	6
ATP6V0C	0	2	15	8	2	17	4	29	4	26	0	19	0	10
ATP6V0CP3	0	0	0	0	0	0	0	0	0	1	0	0	0	6
ATP6V0D1	9	4	37	11	12	23	0	32	29	31	0	9	17	17
ATP6V0D2	0	1	6	0	0	10	2	2	37	1	1	0	0	28
ATP6V0E1	44	8	38	30	14	39	0	66	20	24	2	64	44	2
ATP6V0E2	0	2	4	2	0	25	6	15	0	0	0	3	0	0
ATP6V0E2-AS1	2	1	0	0	0	30	4	5	21	0	1	0	0	37
ATP6V1A	32	2	34	5	45	25	0	28	37	16	6	16	28	52
ATP6V1B1	6	0	0	0	4	8	1	0	0	5	10	0	4	28
ATP6V1B1-AS1	0	0	0	0	0	0	4	0	20	1	0	0	8	51
ATP6V1B2	64	10	113	29	82	99	6	70	130	143	0	40	54	61
ATP6V1C1	35	0	52	13	0	59	18	35	25	5	2	8	48	90
ATP6V1C2	1241	3439	3322	2270	2356	2008	1818	5084	2496	2157	572	3559	1466	663
ATP6V1D	23	2	105	46	26	28	2	46	98	28	4	31	30	86
ATP6V1E1	13	4	24	23	0	46	2	43	13	25	3	12	8	4
ATP6V1E2	6	0	0	0	0	0	0	2	2	3	0	2	2	17
ATP6V1F	36	2	50	49	18	28	0	63	52	33	0	33	0	2
ATP6V1G1	7	1	10	10	0	28	4	33	12	16	0	8	28	0
ATP6V1G2	0	0	0	0	0	0	0	0	0	0	0	0	0	0
ATP6V1G2-DDX39B	0	0	0	0	0	0	0	0	0	0	0	0	0	0
ATP6V1G3	0	0	0	0	0	2	0	0	0	0	0	0	0	0
ATP6V1H	12	0	15	11	5	10	0	8	26	9	1	7	13	18
ATP7A	8	2	27	4	40	26	0	4	30	0	0	6	43	29
ATP7B	0	2	26	2	0	39	0	0	26	7	2	5	36	149
ATP8A1	20	1	23	8	0	23	8	15	114	25	4	14	50	200
ATP8A2	1	0	1	0	21	25	0	0	31	3	3	0	38	71
ATP8B1	85	8	139	24	32	98	30	58	66	52	22	36	99	46
ATP8B2	22	0	9	4	0	21	1	8	18	0	2	3	66	104
ATP8B3	7	0	7	0	0	17	1	0	10	0	1	0	2	1
ATP8B4	7	1	2	0	0	64	0	2	10	8	1	6	68	107
ATP8B5P	1	0	2	0	0	33	1	0	0	1	0	0	35	45
ATP9A	79	1	142	20	60	69	3	12	41	14	6	34	51	27
ATP9B	6	1	20	1	0	33	4	1	52	6	5	3	59	31
ATPAF1	4	2	13	6	12	19	0	10	0	9	0	1	10	24
ATPAF2	10	1	2	0	38	10	0	1	0	1	0	3	0	0
ATPIF1	21	33	83	62	205	32	5	60	98	162	4	34	70	51
ATR	26	8	10	2	24	134	2	2	73	9	6	12	76	102
ATRAID	10	0	3	9	3	10	1	15	8	4	6	6	0	3
ATRIP	7	8	8	7	13	9	1	9	0	4	0	2	21	6
ATRN	98	3	160	25	38	45	2	25	91	39	2	13	18	93
ATRNL1	8	1	4	1	22	111	1	0	36	1	3	3	17	117
ATRX	134	8	139	61	139	145	23	70	89	62	32	83	54	178
ATXN1	18	1	30	15	5	71	12	14	61	5	13	6	5	39
ATXN10	27	12	18	37	39	127	4	27	111	6	0	46	52	47
ATXN1L	13	13	24	11	92	79	5	13	24	32	2	11	11	73
ATXN2	10	6	7	3	12	43	7	17	70	13	7	4	43	133
ATXN2L	58	13	24	1	44	41	1	3	26	25	0	1	46	13
ATXN3	26	0	20	12	4	45	17	7	81	6	2	11	29	53
ATXN3L	2	0	1	0	0	8	1	0	0	0	0	0	0	0
ATXN7	25	2	42	4	7	19	3	12	18	18	9	7	11	41
ATXN7L1	9	0	0	1	0	68	0	2	36	5	9	6	50	81
ATXN7L2	2	0	0	0	6	42	0	0	16	1	0	0	1	2
ATXN7L3	26	6	21	11	28	24	8	9	81	11	19	4	0	34
ATXN7L3B	24	4	54	18	35	26	0	42	30	31	1	24	10	18
ATXN8OS	0	0	1	0	0	7	0	0	0	0	0	1	14	57
AUH	8	2	24	4	73	15	0	17	10	9	0	8	38	35
AUNIP	366	153	495	383	454	278	153	332	217	392	122	207	176	111
AUP1	40	13	16	17	57	33	12	26	11	11	0	9	1	5
AURKA	10	10	24	3	0	28	2	14	20	8	0	15	13	38
AURKAIP1	18	25	10	28	0	36	0	25	4	40	0	35	0	1
AURKAPS1	0	0	0	0	0	8	3	0	35	0	0	0	0	0
AURKB	0	2	2	0	0	14	2	6	17	3	0	4	16	0
AURKC	0	0	0	0	1	0	0	2	29	0	0	2	0	21
AUTS2	10	2	6	2	0	61	6	10	52	4	6	3	68	40
AVEN	5	0	4	19	10	21	0	12	28	4	0	11	9	4
AVIL	35	2	13	15	45	45	22	38	50	20	15	26	44	50
AVL9	46	4	52	19	7	100	6	23	62	46	6	15	41	20
AVP	0	0	0	0	0	11	0	0	12	0	0	0	3	35
AVPI1	11	0	6	0	44	2	0	4	14	10	0	2	0	24
AVPR1A	2	0	8	8	11	40	13	2	46	2	8	2	0	81
AVPR1B	0	0	2	0	0	8	0	0	0	0	0	1	0	0
AVPR2	0	0	10	0	0	0	1	0	0	1	0	2	0	6
AWAT1	0	0	0	0	0	0	0	0	19	1	0	0	0	0
AWAT2	5	0	0	0	0	0	0	0	12	0	0	4	0	6
AXDND1	0	3	11	0	0	17	0	1	29	2	0	1	59	52
AXIN1	25	9	11	8	38	39	10	14	96	13	0	12	21	0
AXIN2	6	1	10	0	10	3	2	11	75	0	0	4	7	43
AXL	27	3	12	39	6	68	8	52	49	26	0	33	85	14
AZGP1	2	4	8	2	11	2	0	2	8	9	0	2	0	0
AZGP1P1	2	0	0	0	0	0	0	0	0	0	0	0	0	3
AZI2	15	0	35	25	31	83	4	23	63	19	2	24	70	56
AZIN1	116	7	359	84	127	146	18	90	67	80	16	79	96	7
AZIN1-AS1	4	0	2	0	0	6	0	0	0	0	3	0	0	0
AZIN2	4	0	0	1	0	2	2	1	21	0	0	0	15	14
AZU1	0	1	0	0	0	0	2	2	2	0	0	0	0	0
B2M	198	7	315	61	338	46	6	57	69	68	1	45	86	47
B3GALNT1	4	1	2	16	0	14	0	16	11	6	0	3	77	59
B3GALNT2	103	127	122	105	193	83	83	198	175	238	114	139	131	50
B3GALT1	4	1	0	0	16	8	2	0	6	0	4	1	54	0
B3GALT2	4	1	15	2	0	9	0	0	45	3	9	6	119	18
B3GALT4	1	0	2	0	0	0	0	0	0	1	0	0	0	0
B3GALT5	20	4	12	1	5	23	0	0	0	0	0	1	39	76
B3GALT5-AS1	12	0	4	0	0	1	0	0	16	0	2	4	22	0
B3GALT6	13	4	3	3	28	64	0	4	66	6	0	4	4	0
B3GAT1	0	0	2	0	0	8	0	0	60	1	3	0	0	27
B3GAT2	246	407	400	344	672	172	150	363	160	643	160	251	121	83
B3GAT3	21	0	4	7	22	30	0	12	21	8	0	3	64	3
B3GLCT	1	1	8	4	0	13	0	4	24	4	1	1	58	98
B3GNT2	42	5	65	1	46	5	6	4	20	17	0	0	0	18
B3GNT3	23	18	56	9	93	14	2	19	17	68	2	12	0	28
B3GNT4	0	1	0	1	0	0	0	0	36	0	0	0	0	0
B3GNT5	141	0	332	18	72	30	2	26	114	16	2	7	1	32
B3GNT6	4	2	2	0	0	6	0	4	30	2	0	1	5	1
B3GNT7	113	13	41	19	39	22	0	32	36	28	2	50	7	42
B3GNT8	6	0	8	2	0	2	0	1	0	7	0	0	0	19
B3GNT9	60	57	21	50	42	82	66	101	46	96	38	50	14	24
B3GNTL1	12	0	0	1	0	4	1	3	23	0	0	1	0	0
B4GALNT1	40	4	10	15	12	64	6	32	115	7	140	5	2	4
B4GALNT2	7	0	0	1	0	14	1	0	28	1	0	0	5	55
B4GALNT3	20	0	9	0	0	15	0	0	19	8	11	2	6	23
B4GALNT4	32	3	4	4	0	29	0	8	26	1	0	1	21	6
B4GALT1	78	9	102	17	18	48	12	44	39	15	0	25	35	6
B4GALT1-AS1	127	7	177	8	0	8	21	18	84	13	0	2	59	1
B4GALT2	9	6	2	11	44	8	0	11	2	3	14	4	6	16
B4GALT3	9	7	10	13	0	8	4	17	26	9	3	18	0	0
B4GALT4	73	6	135	25	65	9	0	26	22	52	2	19	48	0
B4GALT4-AS1	90	3	229	37	125	26	12	27	1	27	2	38	2	31
B4GALT5	47	4	105	2	64	63	10	31	196	23	0	35	41	54
B4GALT6	19	4	4	4	0	11	1	1	34	0	0	14	36	55
B4GALT7	0	0	0	4	0	0	0	3	14	2	0	4	7	2
B4GAT1	0	2	22	21	32	9	0	31	0	20	0	6	0	52
B9D1	17	0	11	3	0	12	10	8	51	1	0	0	10	11
B9D2	4	1	7	6	25	17	0	8	0	8	0	0	18	2
BAALC	0	0	0	2	0	24	0	8	6	4	5	3	32	38
BAALC-AS1	3	0	0	1	0	10	1	0	7	1	1	1	1	40
BAALC-AS2	0	0	0	0	2	0	0	0	22	0	0	0	0	0
BAAT	4	0	0	0	0	6	1	0	12	0	1	0	0	42
BABAM1	9	16	7	20	0	7	6	17	12	22	4	8	9	8
BACE1	122	27	43	71	156	82	22	82	94	83	42	55	37	37
BACE1-AS	80	3	13	13	22	11	7	19	2	4	2	15	24	1
BACE2	20	2	23	29	10	49	11	27	37	10	0	29	6	142
BACH1	56	6	52	36	46	48	7	19	30	2	5	21	68	57
BACH1-IT2	0	0	0	0	0	0	0	0	0	0	0	0	0	0
BACH2	4	0	10	0	1	28	1	0	73	2	0	0	0	54
BAD	5	5	0	22	34	8	0	15	0	4	0	4	0	14
BAG1	23	1	37	45	0	51	7	33	40	29	2	40	68	20
BAG2	32	1	8	35	22	14	1	33	13	9	1	10	19	41
BAG3	0	4	14	35	0	28	4	23	0	3	1	16	12	10
BAG4	63	4	18	26	60	40	2	26	69	40	2	34	0	45
BAG5	73	1	41	13	0	23	3	20	64	11	3	13	42	44
BAG6	1	0	2	0	3	3	0	1	6	0	0	2	0	2
BAGE	1	0	0	0	0	2	2	0	6	2	0	0	0	45
BAGE2	0	0	0	0	0	0	0	0	0	0	0	0	0	0
BAGE3	0	0	0	0	0	0	0	0	0	0	0	0	0	0
BAGE4	0	0	0	0	0	0	0	0	0	0	0	0	0	0
BAGE5	0	0	0	0	0	0	0	0	0	0	0	0	0	0
BAHCC1	42	8	8	6	0	15	8	11	118	23	0	8	8	59
BAHD1	4	6	0	8	22	37	2	0	3	11	2	6	44	50
BAIAP2	139	65	20	59	36	34	36	63	38	559	19	48	42	44
BAIAP2-AS1	2	0	0	5	1	10	10	1	0	0	8	2	23	81
BAIAP2L1	38	11	72	25	20	20	23	19	18	21	8	33	11	12
BAIAP2L2	44	13	8	7	12	28	1	13	2	30	2	9	0	3
BAIAP3	207	257	238	321	315	272	191	457	283	452	199	212	100	86
BAK1	8	0	28	4	0	27	0	6	0	6	0	0	12	0
BAMBI	0	0	0	0	1	8	0	4	14	10	0	10	0	14
BANCR	2	0	0	0	0	10	0	4	12	0	0	2	0	0
BANF1	40	26	89	118	60	65	23	192	135	49	2	80	26	63
BANF2	4	0	0	0	0	5	0	0	0	0	0	0	0	0
BANK1	1	1	12	2	0	50	1	1	26	2	1	2	60	54
BANP	5	5	4	0	45	25	8	8	11	0	0	1	44	37
BAP1	46	4	37	18	23	63	6	20	27	39	19	11	20	103
BARD1	2	1	16	1	4	21	4	3	43	0	6	4	17	86
BARHL1	1	0	1	1	0	6	0	0	43	0	0	0	0	24
BARHL2	0	0	10	0	18	6	0	0	0	0	0	0	8	0
BARX1	0	0	0	0	0	0	0	0	0	0	0	0	1	0
BARX2	22	10	17	4	0	3	0	6	12	8	0	0	6	0
BASP1	66	48	16	80	0	146	247	332	46	53	38	52	39	43
BASP1P1	0	0	0	0	0	2	1	0	0	1	1	0	32	22
BATF	12	2	1	2	0	6	6	2	0	0	0	0	0	0
BATF2	0	0	2	0	12	9	0	0	0	1	4	2	0	0
BATF3	0	0	0	2	5	16	3	4	0	0	0	2	0	10
BAX	30	6	20	3	36	8	5	25	30	45	3	8	10	3
BAZ1A	121	12	199	60	108	192	21	131	164	36	4	84	321	139
BAZ1B	46	3	65	9	17	57	2	29	82	35	5	28	86	98
BAZ2A	93	4	65	64	73	74	22	74	53	87	49	117	132	195
BAZ2B	133	13	165	72	123	138	19	64	263	162	29	147	188	158
BBC3	0	0	2	0	0	12	3	0	29	3	3	2	0	0
BBIP1	712	258	383	656	978	113	64	724	278	2094	231	361	53	219
BBOX1	0	0	0	0	10	19	0	0	31	0	0	1	0	59
BBOX1-AS1	0	0	0	0	0	18	0	0	0	0	0	0	0	0
BBS1	19	1	11	12	14	28	2	16	0	11	18	2	26	20
BBS10	4	0	0	2	1	14	0	5	34	0	0	0	0	1
BBS12	4	2	4	3	0	6	1	0	4	0	0	2	10	83
BBS2	29	2	25	15	26	26	0	12	35	12	8	8	22	121
BBS4	2	2	0	4	0	23	18	3	14	3	0	3	0	6
BBS5	4	1	2	2	1	19	4	5	2	2	5	3	96	5
BBS7	8	1	27	7	30	34	0	0	59	9	2	6	31	38
BBS9	4	0	8	2	0	34	0	6	34	0	3	8	1	52
BBX	46	3	36	18	16	62	6	57	151	44	15	73	148	131
BCAM	9	0	5	1	0	4	0	0	30	3	6	0	17	4
BCAN	132	216	120	22	193	59	8	35	48	143	7	102	23	6
BCAP29	22	1	48	33	31	30	5	53	91	8	2	67	104	144
BCAP31	25	10	15	22	50	2	4	35	58	28	4	23	2	0
BCAR1	12	2	15	5	11	21	5	0	14	14	0	0	27	41
BCAR3	30	6	40	2	64	30	0	10	83	27	5	7	31	7
BCAR4	0	0	0	0	0	4	0	0	0	0	1	0	12	10
BCAS1	19	0	52	6	15	29	26	7	38	24	9	15	65	12
BCAS2	12	0	10	29	0	27	5	16	4	13	0	16	23	25
BCAS3	1	0	10	2	6	70	1	1	48	12	0	6	41	9
BCAS4	0	0	0	0	1	3	0	1	0	1	0	0	13	6
BCAT1	30	9	24	16	2	86	27	89	160	10	8	30	100	109
BCAT2	77	32	87	14	272	8	1	5	13	133	5	34	2	14
BCCIP	141	76	349	158	200	154	102	191	69	277	25	188	147	32
BCDIN3D	25	0	7	4	18	18	0	27	57	8	4	3	0	53
BCDIN3D-AS1	61	24	70	42	117	93	25	49	78	63	9	25	3	19
BCHE	22	0	4	34	0	39	0	4	99	4	2	1	0	1
BCKDHA	157	76	251	42	323	152	39	71	0	101	10	21	3	42
BCKDHB	3	0	15	10	0	19	0	8	4	2	0	1	0	13
BCKDK	3	4	4	0	0	4	0	6	22	4	0	4	42	2
BCL10	39	4	61	25	32	23	10	10	62	28	7	44	26	18
BCL11A	10	0	14	4	0	41	0	9	6	4	0	3	113	7
BCL11B	8	2	23	0	10	51	2	4	13	5	5	3	10	5
BCL2	44	1	18	4	22	30	0	3	0	9	12	5	15	50
BCL2A1	0	0	0	23	0	175	94	302	63	0	0	13	120	30
BCL2L1	19	3	18	10	32	13	0	18	0	16	0	4	1	2
BCL2L10	11	0	4	5	15	2	0	2	11	5	2	0	0	0
BCL2L11	63	1	57	11	12	70	0	10	11	35	2	26	126	92
BCL2L12	96	99	168	87	310	46	51	103	53	195	12	79	6	9
BCL2L13	9	2	22	22	16	44	22	20	83	6	3	9	50	41
BCL2L14	4	0	20	2	76	16	1	6	0	3	0	6	47	2
BCL2L15	69	2	73	0	70	32	0	6	43	27	7	4	19	84
BCL2L2	8	3	26	36	23	43	6	34	6	40	11	46	0	26
BCL2L2-PABPN1	0	0	0	0	0	0	0	0	0	0	0	0	0	0
BCL3	15	2	9	16	14	21	0	7	0	3	0	4	9	0
BCL6	4	0	13	12	0	100	10	29	58	1	4	34	17	54
BCL6B	6	2	0	4	1	14	0	2	3	0	0	10	10	21
BCL7A	0	0	6	0	18	22	0	2	0	0	0	2	14	13
BCL7B	18	5	0	4	26	18	0	15	67	4	0	4	7	22
BCL7C	38	17	15	31	35	18	1	21	60	29	13	18	1	43
BCL9	60	3	18	4	6	27	1	14	24	10	2	8	24	63
BCL9L	2	1	2	0	0	35	0	0	30	0	0	0	4	38
BCLAF1	134	14	101	60	152	127	8	51	156	52	12	62	101	37
BCO1	26	3	19	0	48	25	1	0	0	7	6	1	18	23
BCO2	6	0	3	1	0	12	0	1	1	1	6	0	11	7
BCOR	50	2	8	13	10	16	9	16	0	9	6	9	0	0
BCORL1	5	8	7	10	0	9	6	2	58	5	5	12	0	48
BCORP1	0	0	0	0	0	4	0	0	48	0	0	0	0	1
BCR	2	0	5	0	4	44	0	6	71	8	0	5	6	8
BCRP2	0	0	0	2	0	1	0	0	2	0	0	0	1	1
BCRP3	1	0	0	0	0	3	0	0	10	0	0	1	0	0
BCS1L	12	2	8	10	92	34	0	11	60	14	1	14	6	15
BCYRN1	2	0	0	0	0	0	6	0	0	3	1	0	0	0
BDH1	2	0	2	0	7	2	0	0	0	8	0	2	0	1
BDH2	105	9	96	46	139	15	7	22	19	153	12	23	64	37
BDKRB1	0	0	0	2	0	2	0	2	0	0	0	0	1	11
BDKRB2	11	2	17	9	15	26	2	11	46	1	8	5	0	3
BDNF	1	0	21	3	11	51	0	7	73	1	2	2	0	71
BDNF-AS	0	0	6	0	24	18	14	5	1	1	6	4	9	23
BDP1	2	0	2	0	1	3	0	0	11	2	0	4	24	6
BEAN1	8	1	2	0	0	22	0	4	3	7	0	7	0	43
BEAN1-AS1	0	0	0	1	5	1	0	4	0	0	4	1	0	0
BECN1	29	1	74	29	11	42	0	45	24	47	0	19	16	1
BECN2	0	0	0	0	0	14	0	0	1	0	0	0	12	34
BEGAIN	0	0	0	0	0	15	0	0	0	3	4	0	0	1
BEND2	0	1	2	0	1	12	0	0	12	1	6	1	0	20
BEND3	0	2	11	0	12	7	0	9	32	7	0	1	0	8
BEND3P3	8	5	43	20	19	31	45	9	45	27	8	3	1	16
BEND4	2	0	4	1	9	44	0	2	140	0	4	1	62	21
BEND5	10	0	0	6	0	22	0	3	0	1	0	0	0	34
BEND6	0	0	1	3	0	21	0	2	0	0	2	0	13	24
BEND7	3	3	6	1	2	25	0	0	29	2	4	3	44	21
BEST1	121	64	100	152	126	150	935	596	197	757	87	677	67	44
BEST2	18	4	4	3	30	4	1	0	0	14	0	1	0	12
BEST3	4	2	7	0	3	52	0	0	76	1	0	1	27	49
BEST4	15	0	0	0	16	17	2	0	20	0	0	7	0	68
BET1	31	6	46	14	0	36	8	8	71	15	0	22	15	0
BET1L	8	0	4	0	0	2	0	6	22	6	0	2	0	2
BEX1	4	10	0	35	1	14	0	34	25	12	0	52	34	1
BEX2	14	4	0	0	14	10	2	13	0	7	0	8	24	29
BEX4	20	2	9	24	0	15	0	33	32	15	9	14	0	0
BEX5	0	0	0	3	0	18	0	1	0	0	2	4	0	0
BFAR	0	0	0	0	4	0	0	0	0	0	0	2	0	0
BFSP1	13	2	4	0	0	35	1	0	16	0	0	0	31	45
BFSP2	0	0	0	0	0	5	0	0	28	0	0	0	0	8
BGLAP	0	0	0	0	0	4	0	0	1	0	0	0	0	0
BGLT3	4	0	0	0	0	0	0	0	0	0	0	0	0	0
BGN	14	0	19	12	18	14	10	22	36	9	2	6	0	0
BHLHA15	0	0	4	0	0	0	0	0	14	0	0	0	0	0
BHLHA9	0	0	0	0	0	4	0	0	0	0	0	0	0	0
BHLHB9	6	0	6	1	0	0	0	2	22	3	0	2	0	2
BHLHE22	7	0	0	0	8	6	0	0	0	4	0	0	0	0
BHLHE23	0	0	0	1	0	0	0	0	0	1	0	2	0	0
BHLHE40	2	2	29	34	0	26	0	20	23	10	0	59	2	2
BHLHE40-AS1	40	2	82	27	8	88	116	21	36	4	1	34	34	1
BHLHE41	2	0	30	0	8	25	0	0	24	6	0	0	30	27
BHMG1	1	1	0	0	0	40	0	1	47	2	1	2	4	15
BHMT	2	0	0	1	0	18	0	4	44	0	4	0	0	18
BHMT2	2	0	0	7	1	15	6	2	47	0	0	0	0	31
BICC1	8	1	6	7	18	34	0	5	25	2	8	0	66	125
BICD1	7	2	0	0	0	12	6	4	18	0	2	3	43	65
BICD2	0	0	6	2	3	10	0	22	105	0	0	11	45	21
BID	38	27	45	38	53	47	50	97	22	78	56	92	35	27
BIK	4	0	1	0	0	8	0	0	18	2	0	4	0	30
BIN1	21	1	1	8	12	15	4	16	19	4	0	18	0	0
BIN2	24	2	4	2	29	11	4	35	14	4	4	2	14	21
BIN3	12	7	57	10	23	41	11	25	35	32	3	19	20	25
BIN3-IT1	0	0	1	0	0	18	3	0	0	0	6	0	0	5
BIRC2	73	2	87	42	77	64	5	43	2	43	3	30	7	29
BIRC3	343	13	149	24	75	9	41	22	101	59	6	114	4	199
BIRC5	8	1	4	4	0	0	0	24	23	6	2	16	3	24
BIRC6	72	0	118	12	68	131	4	22	68	33	7	34	116	237
BIRC6-AS2	1	0	4	0	0	0	0	1	0	2	0	7	0	20
BIRC7	0	0	0	0	0	7	0	0	21	0	0	2	0	10
BIRC8	0	0	0	0	0	0	0	0	3	0	0	0	48	40
BISPR	0	0	10	0	0	23	0	1	28	7	0	0	41	27
BIVM	1	2	6	14	0	4	0	12	19	16	2	8	24	3
BIVM-ERCC5	0	0	0	0	0	0	0	0	0	0	0	0	0	0
BLACAT1	0	0	4	0	0	4	0	0	0	1	0	1	50	0
BLACE	0	0	5	0	0	10	1	0	0	0	2	0	0	44
BLCAP	55	9	39	123	18	51	22	99	20	28	46	49	12	18
BLID	6	0	0	0	2	8	0	0	0	0	0	4	0	20
BLK	1	0	0	0	0	6	0	0	7	0	1	0	9	2
BLM	3	4	4	1	2	15	0	2	19	13	0	2	22	74
BLMH	39	4	6	10	14	67	0	43	51	25	3	35	0	16
BLNK	26	2	44	2	55	7	1	5	11	17	0	0	16	119
BLOC1S1	0	2	0	1	0	0	1	4	0	4	0	0	0	14
BLOC1S1-RDH5	0	0	0	0	0	0	0	0	0	0	0	0	0	0
BLOC1S2	8	0	6	3	0	10	4	21	6	4	0	0	14	2
BLOC1S3	0	0	0	0	0	2	0	1	0	2	4	0	12	8
BLOC1S4	0	4	0	2	14	0	5	0	0	2	0	9	0	0
BLOC1S5	0	0	0	0	0	0	0	0	0	0	0	0	0	0
BLOC1S5-TXNDC5	0	0	0	0	0	0	0	0	0	0	0	0	0	0
BLOC1S6	11	0	36	27	52	81	15	28	61	13	3	16	81	58
BLVRA	6	2	2	13	0	6	2	14	10	10	0	4	0	0
BLVRB	23	5	21	11	0	10	0	4	1	10	6	8	12	0
BLZF1	4	4	28	5	0	36	1	9	40	2	2	1	0	70
BMF	14	1	28	2	67	30	2	5	14	27	1	6	4	69
BMI1	4	2	0	0	0	18	0	1	0	6	0	0	0	0
BMP1	2	5	41	24	40	34	2	16	52	9	0	5	8	3
BMP10	0	0	9	0	0	0	0	0	0	0	0	1	0	0
BMP15	0	0	0	0	4	4	0	0	0	1	0	0	0	0
BMP2	34	0	22	33	66	46	2	4	24	26	1	10	11	55
BMP2K	19	5	25	27	21	20	0	4	113	18	2	3	0	57
BMP3	3	0	21	6	0	11	0	10	18	11	0	8	16	24
BMP4	0	0	0	8	0	1	0	2	2	6	4	4	16	69
BMP5	2	1	14	1	0	18	0	0	0	4	0	0	2	0
BMP6	272	75	452	783	228	324	114	1096	828	565	250	779	267	263
BMP7	4	1	0	0	0	14	4	2	37	0	0	3	38	36
BMP7-AS1	0	0	0	0	0	0	0	0	0	0	0	0	0	14
BMP8A	128	84	44	24	163	66	26	48	25	200	200	78	42	107
BMP8B	46	23	49	82	211	36	36	77	43	271	24	38	6	21
BMPER	11	1	1	1	1	13	4	3	41	4	4	6	60	51
BMPR1A	40	3	50	22	17	64	2	31	31	3	0	8	50	61
BMPR1B	7	1	0	0	0	41	0	1	23	1	1	2	21	114
BMPR1B-AS1	0	0	6	0	0	10	0	0	0	0	1	0	0	0
BMPR2	28	1	49	20	15	106	1	23	50	24	6	36	34	78
BMS1	16	5	32	7	28	35	2	22	85	29	4	34	58	64
BMS1P17	0	0	0	0	0	0	0	0	0	0	0	0	0	0
BMS1P18	0	0	0	0	0	0	0	0	0	0	0	0	0	0
BMS1P20	4	4	37	15	0	14	4	21	50	4	6	25	19	3
BMS1P21	0	0	0	0	0	8	0	0	18	0	0	0	0	0
BMS1P4	1	0	4	0	0	11	1	0	45	0	0	0	44	32
BMS1P5	22	4	5	5	2	16	1	3	57	3	0	5	18	66
BMS1P6	9	0	7	0	0	18	0	0	38	0	6	0	6	67
BMX	50	3	81	7	76	12	1	9	32	37	0	2	0	22
BNC1	0	0	0	0	0	19	0	0	27	1	0	0	0	21
BNC2	3	3	5	27	1	110	6	22	102	7	5	7	80	171
BNIP1	3	0	8	0	0	3	0	4	2	0	0	7	0	11
BNIP2	30	12	160	41	64	45	7	45	8	25	4	82	118	43
BNIP3	16	0	26	14	12	15	8	18	33	31	10	39	1	26
BNIP3L	55	1	22	50	34	81	19	62	64	13	2	93	124	6
BNIPL	7	0	10	0	0	9	2	3	18	0	4	4	10	24
BOC	73	12	1	27	8	39	14	41	46	48	26	23	14	24
BOD1	14	0	6	13	0	23	13	20	40	9	0	26	32	40
BOD1L1	65	4	92	14	95	179	24	53	179	31	4	54	52	322
BOD1L2	0	0	0	0	0	9	0	0	0	0	4	0	0	2
BOK	7	0	0	6	0	15	0	11	17	0	0	2	4	2
BOK-AS1	34	25	13	30	0	14	18	42	1	4	0	5	1	6
BOLA1	0	0	0	5	0	0	0	6	8	0	2	2	0	0
BOLA2	0	0	0	0	0	0	0	0	0	0	0	0	0	0
BOLA2B	0	0	0	0	0	0	0	0	0	0	0	0	0	0
BOLA3	15	3	17	8	0	12	0	17	26	8	0	11	0	0
BOLA3-AS1	0	0	0	2	1	4	13	2	12	2	0	16	26	40
BOLL	1	0	4	0	0	6	0	1	13	1	4	0	0	14
BOP1	73	22	11	7	49	17	0	16	78	35	0	1	0	8
BORA	47	10	32	18	48	27	15	36	5	37	11	35	12	30
BPESC1	0	0	6	0	10	12	0	0	16	0	1	0	37	1
BPGM	10	1	6	8	6	5	4	11	49	13	1	6	160	62
BPHL	10	1	6	2	6	12	0	9	0	15	1	0	0	14
BPI	3	1	3	0	0	17	0	0	28	0	1	0	5	53
BPIFA1	1	0	1	0	0	12	0	0	13	0	6	0	5	14
BPIFA2	0	0	10	0	0	44	0	0	5	0	0	0	0	10
BPIFA3	9	0	0	0	0	2	0	0	0	0	0	0	17	31
BPIFA4P	0	0	0	0	0	8	0	0	33	1	0	0	36	24
BPIFB1	1	0	1	0	0	11	0	1	7	0	0	0	0	31
BPIFB2	4	2	0	0	0	5	0	0	22	0	1	0	12	12
BPIFB3	0	0	6	0	0	20	1	0	16	0	0	0	0	8
BPIFB4	0	1	1	0	0	20	0	0	29	1	0	0	8	32
BPIFB6	0	0	0	0	2	6	0	0	19	0	1	0	0	27
BPIFC	0	0	16	0	0	10	0	1	27	2	9	2	78	3
BPNT1	53	4	66	24	14	21	0	28	16	22	4	17	58	35
BPTF	44	4	31	10	94	71	6	39	97	38	2	36	52	219
BPY2	0	0	0	0	0	0	0	0	0	0	0	0	0	0
BPY2B	0	0	0	0	0	0	0	0	0	0	0	0	0	0
BPY2C	0	0	0	0	0	0	0	0	0	0	0	0	0	0
BRAF	7	0	8	7	9	32	0	4	44	1	1	12	26	104
BRAP	40	3	65	13	13	79	4	1	31	15	23	16	19	47
BRAT1	12	3	22	3	0	21	11	13	31	13	2	10	5	20
BRCA1	25	2	7	4	14	66	2	6	40	2	1	2	73	107
BRCA2	2	4	16	3	0	79	6	2	88	0	10	9	42	81
BRCAT107	4	0	0	0	0	12	0	0	3	0	0	0	0	0
BRCAT54	0	0	4	0	0	7	0	0	54	0	0	0	0	38
BRCC3	3	9	29	8	0	7	0	4	22	7	0	6	0	15
BRD1	4	0	11	3	1	8	0	4	0	2	0	1	55	22
BRD2	3	0	0	2	2	8	0	8	5	2	0	4	0	1
BRD3	33	25	32	25	52	81	16	72	108	23	27	33	21	72
BRD4	8	2	9	6	10	19	6	14	27	11	1	19	24	113
BRD7	12	6	33	24	9	34	8	16	11	8	1	30	68	24
BRD7P3	0	1	0	1	0	26	4	0	39	0	0	0	0	38
BRD8	20	4	8	13	0	37	2	26	55	23	3	9	23	5
BRD9	31	2	32	20	38	44	12	33	33	51	6	60	7	67
BRDT	6	0	3	0	66	43	0	0	40	1	0	1	22	42
BRDTP1	0	0	4	0	0	0	0	0	0	0	2	0	0	0
BRE	27	10	5	99	1	51	4	76	41	9	1	15	74	49
BRE-AS1	2	2	36	17	18	1	2	12	26	3	0	7	0	0
BREA2	0	0	0	0	0	0	0	0	0	0	0	0	0	0
BRF1	87	14	58	37	77	54	35	52	75	35	9	16	16	1
BRF2	17	1	4	32	16	0	0	11	13	15	7	22	28	54
BRI3	269	100	361	49	66	66	13	68	8	194	7	126	38	7
BRI3BP	2	0	0	0	0	12	1	0	0	0	0	0	0	0
BRICD5	46	47	60	59	95	61	26	75	95	105	23	61	0	5
BRINP1	0	0	0	0	0	27	3	0	35	0	2	0	0	0
BRINP2	6	0	0	0	22	18	1	1	25	2	0	1	6	73
BRINP3	16	0	8	0	0	12	6	2	0	4	0	2	13	76
BRIP1	14	0	9	2	0	69	1	1	36	1	2	1	65	181
BRIX1	4	0	2	7	19	30	1	13	4	30	0	18	64	1
BRK1	65	5	74	90	28	136	10	88	60	28	1	57	30	27
BRMS1	6	0	2	0	0	8	2	3	0	0	3	6	6	10
BRMS1L	0	1	8	2	0	37	0	0	0	6	2	4	32	19
BROX	40	0	14	19	36	18	0	34	48	9	1	16	10	30
BRPF1	38	2	0	0	0	39	4	3	42	27	6	0	10	29
BRPF3	17	4	10	2	0	15	4	10	0	6	0	2	66	21
BRS3	0	0	0	0	0	5	0	0	24	2	0	0	0	0
BRSK1	80	5	59	9	94	11	2	18	7	63	8	8	12	2
BRSK2	23	19	3	1	22	36	1	7	18	4	34	2	3	39
BRWD1	119	10	69	15	75	179	9	31	69	34	11	56	316	190
BRWD1-AS1	0	0	0	0	0	9	0	1	11	0	6	0	0	18
BRWD1-IT2	0	0	0	0	0	2	0	0	0	1	0	0	0	0
BRWD3	84	0	51	9	0	61	18	22	21	7	0	29	24	40
BSCL2	0	2	2	7	0	16	4	9	0	1	9	2	0	9
BSDC1	68	3	56	20	69	45	3	13	113	28	8	18	88	85
BSG	24	15	73	48	40	69	4	102	47	28	0	53	14	26
BSN	35	1	13	5	0	65	0	4	136	15	4	11	27	53
BSN-AS2	0	0	0	1	0	18	1	0	2	0	8	1	1	0
BSND	0	0	0	0	0	18	0	0	61	0	0	0	0	8
BSPH1	0	0	0	0	0	8	0	0	1	0	0	1	18	10
BSPRY	0	3	1	0	4	4	12	1	8	1	1	4	0	16
BST1	1	2	14	2	26	8	0	4	1	16	4	0	12	63
BST2	19	8	2	57	0	51	0	37	25	13	0	25	0	14
BSX	0	0	0	0	0	6	0	0	0	0	0	0	0	3
BTAF1	84	3	86	42	44	75	11	21	61	47	17	61	24	135
BTBD1	52	9	87	44	100	53	7	53	100	66	27	77	19	22
BTBD10	34	5	30	15	0	53	6	44	114	17	2	30	90	7
BTBD11	1	0	10	2	0	53	5	6	36	1	3	6	82	15
BTBD16	9	2	1	0	0	9	0	0	0	6	0	0	4	18
BTBD17	0	0	0	0	0	4	2	0	0	3	0	1	0	3
BTBD18	5	1	2	0	13	10	0	0	14	8	0	1	0	28
BTBD19	1	0	1	0	0	0	0	0	16	1	0	0	4	0
BTBD2	140	39	35	19	72	54	31	53	33	125	18	38	3	8
BTBD3	12	0	6	7	30	16	3	36	0	22	0	6	56	50
BTBD6	4	9	16	14	0	0	6	8	37	6	4	8	0	1
BTBD7	3	0	3	0	0	4	0	2	1	5	0	0	3	2
BTBD8	1	0	9	0	0	12	0	1	59	0	0	0	1	13
BTBD9	10	10	26	5	16	54	17	24	28	26	2	6	38	21
BTC	4	1	6	3	0	5	0	8	0	1	0	0	6	4
BTD	87	20	119	35	145	16	26	24	76	75	0	15	13	78
BTF3	360	76	451	697	467	428	88	918	637	509	44	757	347	75
BTF3L4	8	2	22	15	12	94	0	29	100	8	0	44	80	32
BTF3P11	0	0	0	0	0	12	0	0	0	0	0	0	0	7
BTG1	78	4	69	48	49	66	6	78	32	51	5	104	63	41
BTG2	56	12	16	157	0	50	4	262	24	56	4	36	23	32
BTG3	272	5	415	61	197	33	2	17	10	282	4	36	17	5
BTG4	2	0	2	0	0	1	0	0	9	0	0	0	0	34
BTK	8	1	0	0	0	8	2	6	5	0	0	3	8	0
BTLA	3	0	0	0	0	33	0	0	19	0	1	1	0	36
BTN1A1	0	0	0	2	10	34	0	0	15	0	0	1	0	41
BTN2A1	42	8	26	9	72	40	0	24	24	42	3	22	64	76
BTN2A2	12	0	2	0	0	12	0	4	30	0	3	6	34	46
BTN2A3P	0	0	0	0	14	12	2	0	0	0	1	4	10	0
BTN3A1	22	0	16	2	0	18	2	8	13	8	1	3	1	12
BTN3A2	19	8	32	10	68	44	1	18	114	21	0	11	56	33
BTN3A3	29	0	33	17	28	6	0	9	13	1	0	1	32	34
BTNL10	0	0	16	2	0	5	0	0	0	0	0	0	0	0
BTNL2	0	0	0	0	0	0	0	0	0	0	0	1	0	2
BTNL3	284	5	158	29	96	4	0	18	16	128	1	2	1	33
BTNL8	253	16	276	21	14	30	7	23	26	72	3	10	90	43
BTNL9	10	0	2	2	12	18	1	2	7	2	0	0	18	23
BTRC	10	1	7	2	20	30	2	6	24	3	4	5	76	64
BUB1	4	12	11	3	49	14	7	5	37	3	6	2	49	24
BUB1B	0	6	2	1	6	62	0	15	37	3	0	1	16	45
BUB3	71	0	79	25	22	50	6	37	30	28	6	29	35	74
BUD13	43	4	12	20	24	8	3	11	75	15	2	15	40	9
BUD31	62	25	56	53	60	46	30	88	90	68	26	64	34	29
BVES	2	0	2	4	0	47	4	6	1	2	0	2	16	4
BVES-AS1	6	0	0	0	0	2	0	2	1	0	0	1	0	0
BYSL	0	0	0	0	0	9	2	4	29	0	0	0	24	59
BZRAP1	5	0	16	0	0	19	0	7	68	2	0	6	20	29
BZRAP1-AS1	483	277	629	739	527	586	403	855	727	631	194	438	308	149
BZW1	73	6	200	62	68	144	10	99	110	50	1	95	18	94
BZW2	22	8	33	17	0	10	7	25	40	4	3	26	47	12
C10orf10	31	14	16	11	26	18	5	20	0	8	1	28	2	37
C10orf105	24	0	9	5	29	41	12	6	0	3	1	1	0	1
C10orf107	8	0	0	0	0	9	0	0	0	0	0	4	2	61
C10orf11	8	0	3	3	0	6	1	0	30	0	6	4	10	9
C10orf111	4	9	31	5	76	33	0	2	0	9	0	4	0	19
C10orf113	3	0	3	0	0	15	0	0	0	1	0	0	7	36
C10orf12	24	1	16	1	0	8	0	1	58	0	0	2	0	0
C10orf120	0	4	0	0	1	4	0	0	26	0	0	1	0	0
C10orf126	2	0	0	0	0	6	0	0	48	0	0	0	24	6
C10orf128	3	0	2	10	18	2	0	5	10	0	2	2	0	19
C10orf131	0	0	7	6	36	4	1	1	11	12	0	0	0	0
C10orf142	0	0	5	5	0	7	0	1	7	1	0	0	0	50
C10orf2	10	8	0	0	6	28	0	0	27	4	0	3	5	37
C10orf25	884	118	370	207	1227	109	90	282	367	691	112	81	60	179
C10orf32	9	4	6	14	20	5	4	19	0	13	0	7	36	26
C10orf32-ASMT	0	0	0	0	0	0	0	0	0	0	0	0	0	0
C10orf35	0	4	4	0	0	4	0	8	0	4	0	7	0	0
C10orf53	0	2	0	0	0	0	0	0	0	0	0	5	0	43
C10orf54	4	5	6	0	0	54	0	11	47	12	8	5	12	44
C10orf55	85	58	83	180	73	878	209	136	337	39	12	411	139	46
C10orf62	0	0	0	0	0	0	0	0	10	0	0	0	4	0
C10orf67	1	0	0	1	4	25	0	1	32	1	0	0	16	1
C10orf71	0	0	0	0	10	4	0	0	17	2	0	0	6	18
C10orf71-AS1	0	0	0	0	0	16	0	0	0	0	0	0	0	6
C10orf76	5	1	11	9	0	10	5	8	55	8	1	1	34	60
C10orf82	1	4	1	0	0	17	0	1	3	0	0	0	0	0
C10orf88	6	1	10	0	0	23	0	6	12	4	0	4	0	0
C10orf90	10	0	2	0	0	16	0	0	13	0	0	0	15	35
C10orf91	2	1	1	0	0	0	0	0	0	0	0	0	0	7
C10orf95	26	24	21	14	73	46	6	14	9	35	6	13	43	1
C10orf99	1	0	0	0	0	1	0	2	2	0	0	0	0	5
C11orf1	0	0	0	2	0	2	0	0	31	1	0	2	1	16
C11orf16	5	3	9	1	3	27	4	2	15	1	3	0	16	53
C11orf21	5	0	1	4	0	5	0	0	7	0	0	0	0	22
C11orf24	12	0	28	4	30	16	2	2	2	21	0	4	0	48
C11orf30	17	4	3	4	4	54	1	2	15	2	1	11	90	85
C11orf31	2	40	0	20	8	30	0	30	21	29	0	36	10	16
C11orf39	0	0	0	0	0	0	2	0	2	6	0	0	0	0
C11orf40	1	0	0	0	0	20	0	0	0	0	0	0	6	35
C11orf42	7	1	5	0	1	3	0	2	7	4	0	0	0	7
C11orf44	0	0	0	0	0	8	0	0	1	1	0	1	0	71
C11orf45	0	0	0	0	0	1	0	0	0	0	1	1	18	78
C11orf49	69	8	28	55	124	22	13	70	37	82	28	41	19	42
C11orf52	0	0	0	0	0	0	0	0	0	0	0	0	0	0
C11orf53	0	0	0	0	0	9	0	0	0	4	0	0	0	25
C11orf54	45	4	29	0	48	23	2	14	0	5	4	9	2	61
C11orf57	115	24	82	62	24	126	47	118	29	89	33	48	48	67
C11orf58	97	35	148	175	174	134	12	232	213	137	4	136	262	72
C11orf63	0	0	1	1	0	13	4	2	65	3	4	0	8	82
C11orf65	0	0	0	0	0	20	0	0	0	7	0	0	0	17
C11orf68	2	0	23	4	0	35	22	6	5	6	0	18	0	0
C11orf70	0	0	0	0	18	0	1	0	14	0	1	0	10	2
C11orf71	15	0	0	1	0	29	0	11	0	0	0	7	36	4
C11orf72	0	0	0	0	0	4	0	0	0	2	0	0	0	30
C11orf73	5	1	8	18	26	6	0	30	0	4	0	8	1	55
C11orf74	6	4	22	18	8	10	0	33	0	15	0	7	23	17
C11orf80	19	1	20	1	9	24	17	4	8	17	1	0	1	57
C11orf84	2	1	4	0	12	12	0	8	0	10	2	2	1	1
C11orf85	1	0	0	0	0	17	3	1	6	0	2	3	22	5
C11orf86	14	6	37	13	10	24	0	0	6	12	0	0	0	0
C11orf87	9	0	0	0	0	14	0	0	0	1	0	0	0	8
C11orf88	0	1	4	4	0	7	1	6	29	1	0	4	0	65
C11orf91	4	0	0	0	0	7	0	0	0	0	0	0	0	0
C11orf94	0	0	0	0	0	0	0	0	0	0	0	0	0	0
C11orf95	5	0	0	9	0	19	4	5	38	6	0	3	8	6
C11orf96	23	17	6	30	0	90	13	121	12	0	1	54	0	4
C11orf97	1	1	1	0	0	3	0	0	0	0	0	4	0	0
C11orf98	0	0	2	0	0	0	0	4	0	0	0	0	0	0
C12orf10	17	10	9	35	0	14	27	46	65	10	2	66	0	28
C12orf29	82	71	65	96	116	90	50	127	73	214	49	146	108	127
C12orf4	25	0	19	3	6	28	4	7	0	5	0	5	29	11
C12orf40	6	0	0	1	0	15	1	0	23	0	1	3	24	96
C12orf42	0	0	0	2	0	12	0	0	55	0	2	5	0	81
[truncated: 24,487 more rows]
