# Supplementary material for: Single-cell atlas of the human neonatal small intestine affected by necrotizing enterocolitis
Source: PLoS Biol. 2023 May 19;21(5):e3002124. doi: 10.1371/journal.pbio.3002124 (PMC10234541; doi:10.1371/journal.pbio.3002124)
Supplement: S11 Table — Data in sum-normalized. Tab1 is mean expression of general 8 cell type clusters shown in Fig 1B. Tab2 is mean expression split into subgroups of cell type. (XLSX) [file pbio.3002124.s016.xlsx]

## Sheet: Signature_mat_8general_cell_typ
Supplementary Table 11 - Signature tables for deconvolution. Mean expression of cell types from single cell data. Data in sum-normalized. Tab1 is mean expression of general 8 cell type clusters shown in Figure 1B.
	T.NK.cells	Macrophages	Enterocytes	Vascular.Lymphatic.Endothelial	B.cells	Fibroblasts	Dendritic.cells	Enteroendocrine
AL627309.1	7.53272e-07	4.07576e-07	7.72199e-08	6.33036e-07	0	1.40901e-07	0	1.38458e-07
AL669831.5	1.01135e-05	3.55613e-06	2.71636e-06	4.67659e-06	9.49253e-06	1.94476e-06	2.71855e-06	4.78036e-06
LINC00115	4.53031e-06	2.51088e-06	2.43849e-06	6.17495e-06	4.57552e-06	7.97701e-06	1.09154e-06	3.7433e-06
FAM41C	5.23833e-06	3.58836e-06	4.18553e-06	2.10873e-06	6.2298e-06	2.43378e-06	1.16612e-06	7.69526e-06
SAMD11	9.36399e-07	1.32668e-07	2.2493e-07	1.2837e-06	1.82045e-07	6.13234e-06	4.42002e-08	1.17096e-05
NOC2L	5.60612e-05	3.19339e-05	5.77758e-05	9.26328e-05	6.22824e-05	0.000121513	2.29188e-05	4.73101e-05
KLHL17	4.62329e-06	2.56305e-06	2.56712e-06	3.56917e-06	2.28889e-06	5.09093e-06	2.6125e-06	7.31749e-06
PLEKHN1	1.13708e-05	6.73309e-06	3.05374e-05	3.22302e-06	9.40057e-07	3.16724e-06	2.78424e-06	2.16401e-05
PERM1	9.63843e-09	1.4287e-07	2.45447e-07	0	0	3.18978e-07	0	4.95724e-07
AL645608.8	7.14055e-08	8.61624e-07	1.31691e-06	5.70813e-06	0	1.83646e-06	7.91213e-07	3.36604e-06
HES4	9.54599e-06	2.11728e-05	8.27645e-05	0.000110538	7.79136e-06	9.04455e-05	3.62574e-05	0.00010502
ISG15	0.000186176	5.29428e-05	9.2511e-05	0.000166654	6.86019e-05	0.000136617	9.29726e-05	3.89571e-05
AGRN	3.40876e-06	7.36487e-06	3.63009e-05	2.14487e-05	8.13143e-06	1.34961e-05	6.52708e-05	1.19358e-05
RNF223	6.21783e-08	2.45662e-07	1.39505e-05	0	0	1.75628e-06	1.1036e-06	2.49751e-05
C1orf159	6.65984e-06	3.97322e-06	6.63814e-06	1.09917e-05	5.91284e-06	9.49535e-06	4.92456e-06	3.67272e-06
AL390719.2	2.44108e-07	4.74165e-07	1.40676e-05	5.59067e-07	0	0	1.55507e-07	8.62749e-06
TTLL10	2.22103e-06	0	1.4364e-07	1.79492e-07	1.05978e-06	0	1.15119e-07	1.55065e-06
TNFRSF18	0.000176692	2.30079e-05	2.31343e-06	9.59494e-06	0.000185525	1.79597e-05	0.000241153	7.2119e-06
TNFRSF4	4.22805e-05	9.45161e-06	2.72398e-06	8.06003e-05	1.14179e-05	5.30282e-06	0.000203415	6.82355e-07
SDF4	6.29965e-05	8.60831e-05	6.50667e-05	0.000120949	5.25514e-05	0.000133322	7.27327e-05	6.36614e-05
B3GALT6	2.56307e-05	2.44282e-05	1.59163e-05	4.73487e-05	2.6926e-05	6.59387e-05	3.3257e-05	2.23697e-05
C1QTNF12	1.31066e-06	4.95801e-07	1.23629e-05	1.83643e-06	2.75571e-06	2.41918e-06	3.82382e-07	1.48293e-06
AL162741.1	1.664e-07	2.57463e-07	5.0734e-08	1.93499e-07	0	4.71221e-08	1.95106e-07	5.22183e-07
UBE2J2	4.99863e-05	5.97584e-05	4.62656e-05	5.84765e-05	4.28964e-05	7.53445e-05	3.67776e-05	4.96679e-05
SCNN1D	3.52875e-07	1.39882e-06	1.86549e-06	1.48576e-06	2.19881e-07	1.70669e-06	4.41856e-08	9.53964e-07
ACAP3	1.42546e-05	1.04193e-05	9.80228e-06	9.35121e-06	7.39922e-06	1.12086e-05	3.85035e-06	3.22502e-05
PUSL1	1.65731e-05	1.21902e-05	1.64813e-05	1.07655e-05	1.26254e-05	1.21763e-05	8.92137e-06	1.72086e-05
INTS11	4.7595e-05	3.45614e-05	4.68142e-05	5.05419e-05	4.84528e-05	5.27816e-05	3.57483e-05	4.63098e-05
CPTP	1.53553e-05	1.17146e-05	2.03567e-05	1.19844e-05	9.57345e-06	1.20523e-05	7.45988e-06	7.0129e-06
TAS1R3	1.1343e-07	1.54837e-07	5.57133e-07	5.59717e-08	5.71029e-07	3.23437e-08	0	4.4929e-07
DVL1	7.19316e-06	2.44207e-05	4.19848e-05	1.41088e-05	9.59663e-06	2.21277e-05	5.23587e-06	2.69336e-05
MXRA8	8.13651e-08	0	1.42898e-06	2.73023e-07	0	3.7224e-05	0	4.26182e-07
AURKAIP1	0.000143611	0.000187826	0.000231721	0.00020437	0.00013883	0.000208377	0.000121117	0.000175152
CCNL2	6.23935e-05	4.89433e-05	5.77101e-05	7.62445e-05	6.66568e-05	6.36009e-05	3.74737e-05	7.65933e-05
MRPL20	0.000153448	0.00014463	0.000203133	0.000180167	0.000161071	0.000214308	0.000151733	0.000163699
AL391244.3	7.04059e-07	3.90097e-07	6.7022e-07	8.66028e-07	8.18586e-07	1.08693e-06	1.55998e-06	1.55858e-06
ANKRD65	5.57017e-08	3.33302e-08	1.28023e-08	2.77447e-06	9.99404e-08	1.74979e-06	1.49684e-06	6.1265e-07
VWA1	7.62622e-08	3.68633e-07	7.87844e-06	3.82192e-05	1.95856e-07	9.59795e-06	3.25058e-07	7.32107e-06
ATAD3C	2.71974e-06	5.79887e-07	9.09381e-07	1.49847e-06	1.29578e-06	4.96134e-06	1.99866e-07	4.44268e-06
ATAD3B	1.36305e-05	1.16197e-05	2.96124e-05	2.80921e-05	2.11394e-05	4.83913e-05	9.61129e-06	1.42046e-05
ATAD3A	1.56322e-05	9.44225e-06	3.11737e-05	4.31643e-05	2.24244e-05	7.78033e-05	6.62841e-06	1.25756e-05
TMEM240	5.22886e-07	3.40268e-07	1.18141e-07	7.10513e-07	2.56262e-07	5.23992e-07	0	0
SSU72	0.000117521	0.000120731	8.23464e-05	0.000119883	9.54254e-05	0.000123876	9.72294e-05	0.000118435
AL645728.1	3.66963e-06	8.08059e-06	1.76967e-06	7.39495e-06	3.14352e-06	5.09151e-06	3.40106e-06	3.85557e-06
FNDC10	4.15127e-06	9.41021e-07	7.58739e-08	5.1691e-07	1.65255e-06	7.91593e-06	1.23873e-06	7.74325e-07
AL691432.2	4.70458e-06	6.0611e-06	2.57512e-06	5.94698e-06	4.48956e-06	4.99458e-06	3.53495e-06	4.61186e-06
MIB2	3.39488e-05	8.25247e-06	5.53158e-06	1.27571e-05	1.86683e-05	2.08243e-05	3.54959e-06	7.2698e-06
MMP23B	7.82632e-06	5.35694e-07	7.87915e-07	5.06103e-07	2.47563e-07	3.54753e-05	8.52771e-08	1.49919e-06
CDK11B	4.75582e-05	4.30981e-05	2.90979e-05	4.26551e-05	5.05587e-05	2.71548e-05	2.54261e-05	2.62844e-05
FO704657.1	1.17793e-06	1.10494e-06	9.48959e-07	8.96129e-07	7.94376e-07	1.26027e-06	1.81032e-06	4.05398e-07
SLC35E2B	2.73059e-05	8.70484e-06	5.6947e-06	1.2957e-05	2.08494e-05	1.11779e-05	1.61969e-05	1.33798e-05
CDK11A	5.32519e-05	3.89517e-05	2.64174e-05	3.44579e-05	6.81127e-05	2.98374e-05	2.60436e-05	1.98969e-05
SLC35E2A	1.77347e-05	4.88146e-06	4.04761e-06	4.46499e-06	1.24915e-05	3.10252e-06	8.62665e-06	1.14522e-05
NADK	1.73271e-05	3.95462e-05	2.21381e-05	2.55138e-05	3.3256e-05	3.38984e-05	3.70139e-05	1.96155e-05
GNB1	0.000104462	0.000203165	0.000169227	0.000213378	0.000115293	0.000178107	0.000166554	0.000232674
TMEM52	2.25464e-07	2.14819e-07	1.61769e-06	1.04771e-06	1.36643e-06	6.6641e-07	0	2.40819e-08
GABRD	6.52219e-07	1.90738e-07	1.0317e-07	2.32188e-06	4.89169e-07	1.6738e-07	1.64382e-07	3.59751e-07
PRKCZ	8.80191e-06	6.58612e-07	2.61911e-05	1.37754e-05	4.72238e-06	3.92899e-06	3.29653e-06	2.63572e-05
AL590822.2	1.85347e-06	2.74643e-07	1.56203e-06	1.00484e-06	9.22136e-07	4.97849e-07	4.4435e-07	2.67317e-06
FAAP20	6.6863e-05	4.19567e-05	3.61415e-05	6.35946e-05	6.11398e-05	5.29411e-05	7.03028e-05	3.64032e-05
SKI	5.35078e-05	2.62365e-05	1.4029e-05	3.28755e-05	1.77165e-05	3.41554e-05	6.40083e-06	2.80242e-05
MORN1	2.23649e-06	9.85745e-07	1.40543e-06	1.851e-06	5.87218e-07	1.17885e-06	6.36598e-07	2.20631e-06
RER1	0.000104852	0.000154569	0.000153504	0.000125536	8.36047e-05	0.000158659	0.000101481	9.21708e-05
PEX10	7.48064e-06	4.99848e-06	9.73804e-06	1.39723e-05	1.1077e-05	1.21055e-05	7.47869e-06	7.407e-06
PANK4	1.16288e-05	7.88841e-06	6.41177e-06	1.138e-05	8.49135e-06	1.01922e-05	5.88856e-06	6.79202e-06
HES5	1.52114e-07	0	2.20724e-08	4.6665e-06	0	0	1.0255e-06	0
AL139246.5	1.79057e-05	1.28457e-05	1.18211e-06	2.64022e-05	1.48129e-05	1.24733e-06	4.13879e-06	2.60209e-06
TNFRSF14-AS1	6.24768e-06	2.5249e-06	1.58781e-05	3.89092e-06	5.75523e-06	0	2.77288e-07	4.07254e-06
TNFRSF14	6.83925e-05	6.23813e-05	5.47076e-05	8.27057e-05	7.00092e-05	1.02832e-05	2.80587e-05	2.46004e-05
FAM213B	1.55838e-05	5.46977e-06	1.71521e-05	3.19041e-05	1.2116e-05	4.83014e-06	1.08405e-06	6.0288e-06
MMEL1	8.80928e-07	1.03464e-07	2.67484e-06	1.28706e-06	0	1.51607e-07	0	1.82453e-07
LINC00982	9.93072e-08	1.66512e-08	2.45955e-06	5.18336e-07	0	9.32424e-07	6.53087e-07	7.64157e-06
PRDM16	3.66291e-07	2.16535e-07	2.92227e-06	1.42667e-06	1.05654e-06	5.16181e-06	2.24521e-07	3.73928e-06
ARHGEF16	3.02719e-07	2.72642e-07	1.96957e-05	1.12484e-06	0	1.26146e-06	8.84003e-08	1.61177e-05
MEGF6	4.64298e-06	3.05981e-07	1.07871e-06	6.96667e-06	2.50726e-06	3.12676e-06	8.9514e-07	1.35754e-07
AL513320.1	2.16892e-06	1.08494e-07	8.80536e-08	2.45534e-07	7.6714e-07	8.83657e-08	9.96803e-07	8.55038e-08
TPRG1L	2.72168e-05	3.02682e-05	2.22523e-05	3.20778e-05	1.75587e-05	1.82001e-05	1.41697e-05	4.24069e-05
WRAP73	2.54036e-05	1.01472e-05	7.58417e-06	1.65793e-05	1.85953e-05	1.48585e-05	1.34228e-05	1.14089e-05
SMIM1	9.11808e-06	4.78157e-07	1.55779e-06	1.96364e-07	3.15494e-06	1.42838e-06	0	2.01559e-06
LRRC47	2.4578e-05	1.33947e-05	1.45239e-05	3.10489e-05	1.95269e-05	3.99386e-05	1.08867e-05	2.19317e-05
CEP104	2.87639e-05	1.40375e-05	1.2832e-05	1.69131e-05	2.22017e-05	1.72144e-05	1.58837e-05	2.96113e-05
DFFB	7.72088e-06	2.85451e-06	1.53382e-06	5.27189e-06	5.58005e-06	2.43939e-06	1.83178e-06	3.39296e-06
C1orf174	3.4593e-05	1.61076e-05	1.22346e-05	1.98834e-05	3.52215e-05	2.21444e-05	1.27791e-05	9.7464e-06
NPHP4	2.99637e-06	3.98806e-06	1.1257e-06	4.04824e-06	2.28103e-06	2.77113e-06	1.17997e-07	6.37215e-06
KCNAB2	3.82386e-05	5.20156e-05	1.33339e-06	4.65571e-06	2.90081e-05	3.4641e-06	6.64282e-06	3.90828e-06
CHD5	2.12264e-07	0	3.78723e-07	1.3259e-07	1.59862e-07	0	0	2.15446e-06
RPL22	0.00175059	0.00052997	0.000900603	0.00126399	0.00204725	0.00112434	0.00108731	0.00053047
AL031847.1	0	0	5.1917e-08	0	0	0	0	0
RNF207	4.97965e-06	5.11695e-07	3.93437e-06	2.38214e-06	2.70746e-06	7.36136e-07	1.98764e-05	6.65773e-07
ICMT	1.24042e-05	7.09892e-06	1.43208e-05	1.58536e-05	7.53573e-06	1.74553e-05	9.58704e-06	1.6047e-05
LINC00337	6.60648e-08	1.15593e-07	1.48226e-07	1.52569e-07	3.11917e-07	9.95407e-09	4.88036e-07	0
GPR153	1.5897e-06	4.23864e-07	1.98575e-06	2.56657e-08	0	7.13123e-07	3.41116e-05	5.01551e-06
ACOT7	8.57541e-06	2.04681e-06	2.83458e-05	1.94357e-05	2.86814e-06	1.48645e-05	9.16552e-06	2.9094e-05
AL031848.2	2.13132e-06	7.24525e-07	7.48248e-07	1.33382e-06	9.21738e-07	1.12025e-07	1.87919e-07	1.07617e-06
HES2	5.39754e-07	8.29361e-07	1.07692e-06	1.34023e-06	6.23907e-07	1.01309e-06	9.07364e-07	1.67813e-06
ESPN	3.54032e-06	9.40668e-08	1.82966e-05	4.40802e-07	0	5.56368e-07	8.17692e-08	5.08523e-06
TNFRSF25	0.000151916	5.7967e-06	1.14079e-05	2.11873e-05	8.90213e-06	4.81237e-06	1.78527e-05	1.64984e-05
PLEKHG5	8.37053e-07	3.01572e-08	6.21298e-06	3.91886e-05	5.06597e-07	1.28245e-06	2.17376e-07	6.68578e-06
NOL9	2.83331e-05	1.71802e-05	1.236e-05	3.79521e-05	3.55838e-05	4.66981e-05	1.43755e-05	2.15363e-05
ZBTB48	1.2358e-05	1.52153e-05	8.52991e-06	5.65958e-06	1.02569e-05	5.76933e-06	7.87787e-06	1.0084e-05
KLHL21	1.61691e-05	0.000100732	5.8551e-05	6.57945e-05	1.15983e-05	8.71232e-05	3.64128e-05	3.42208e-05
PHF13	1.10675e-05	1.57037e-05	1.10505e-05	1.45547e-05	7.6778e-06	1.34777e-05	1.30016e-05	9.38334e-06
THAP3	1.85596e-05	1.55137e-05	1.13839e-05	1.55786e-05	9.67356e-06	1.78767e-05	2.61428e-05	1.12339e-05
DNAJC11	1.08447e-05	9.82365e-06	1.63909e-05	2.44692e-05	1.07344e-05	2.90532e-05	1.00528e-05	2.03442e-05
CAMTA1-DT	2.63532e-07	2.34263e-07	1.33606e-06	1.80696e-06	1.53791e-07	7.21948e-07	1.5743e-07	7.52547e-07
CAMTA1	5.94115e-05	0.000122615	8.91577e-05	0.000141593	5.58074e-05	0.000105884	0.000116265	9.22861e-05
VAMP3	2.27059e-05	6.25276e-05	5.77543e-05	8.19351e-05	1.4318e-05	4.49613e-05	2.11275e-05	5.62758e-05
PER3	9.34528e-07	2.60105e-06	4.25419e-06	7.90546e-06	4.40921e-07	9.59856e-06	2.33294e-07	7.25909e-06
TNFRSF9	7.04424e-06	1.73879e-05	5.31647e-06	9.32602e-06	2.85042e-06	1.38597e-05	8.6763e-05	5.03246e-07
PARK7	0.000282297	0.000167193	0.000205255	0.000284159	0.000321533	0.000320295	0.000343836	0.000153994
AL034417.4	9.10042e-07	3.97284e-07	2.86976e-07	2.5411e-06	7.62769e-08	1.61627e-06	7.29783e-07	2.99491e-07
AL034417.3	7.04448e-07	1.10753e-06	1.34244e-06	1.93701e-06	1.40362e-06	5.34482e-06	1.03684e-07	1.71712e-06
ERRFI1	2.2273e-06	9.60415e-06	0.000145535	3.14309e-05	7.19078e-07	8.60676e-05	2.61817e-06	0.000155914
AL034417.2	7.78495e-08	0	7.23388e-07	5.05222e-07	0	3.93119e-07	0	4.44006e-07
SLC45A1	0	0	9.56298e-09	1.32326e-07	0	1.18362e-06	1.71372e-07	2.45412e-06
RERE	3.61936e-05	1.73742e-05	3.47489e-05	0.000113335	6.94666e-05	3.45483e-05	1.52452e-05	5.19207e-05
ENO1	0.000553792	0.000644376	0.00105898	0.000996083	0.000689862	0.00128223	0.000832707	0.000512246
ENO1-AS1	2.49179e-06	9.29214e-07	6.96215e-07	2.92136e-06	1.04275e-06	5.31227e-07	1.63604e-06	1.42318e-06
SLC2A7	0	0	1.32689e-07	6.93461e-08	0	0	0	0
SLC2A5	1.35988e-07	4.35301e-07	1.63071e-05	3.35377e-07	1.25244e-05	1.93343e-08	7.58278e-07	6.00806e-07
GPR157	3.83882e-06	4.94812e-06	3.11816e-06	3.94037e-06	1.75952e-05	7.06952e-06	0.000406585	1.10102e-05
H6PD	1.40811e-05	1.50994e-05	5.01814e-06	1.26384e-05	1.79898e-05	1.5297e-05	6.86499e-05	1.13245e-05
SPSB1	6.90228e-06	1.6214e-05	3.34157e-05	4.8573e-05	1.1909e-05	4.76078e-05	6.08297e-06	3.65715e-05
SLC25A33	2.32998e-05	2.97687e-05	2.13984e-05	3.22886e-05	2.87906e-05	5.98801e-05	4.46362e-05	3.30826e-05
TMEM201	2.99583e-06	9.87593e-07	2.63811e-06	6.8405e-06	2.63001e-06	1.81324e-05	5.38238e-07	7.36971e-06
PIK3CD	5.62845e-05	1.2491e-05	1.16206e-05	4.85946e-06	3.47689e-05	1.33021e-05	1.18773e-05	7.96072e-06
PIK3CD-AS2	1.05242e-06	3.62907e-07	4.39184e-07	6.35309e-07	1.8877e-06	4.93669e-07	1.1927e-06	3.31732e-06
CLSTN1	2.5928e-05	1.6712e-05	3.10629e-05	2.33507e-05	1.90783e-05	2.67847e-05	3.30649e-05	3.53634e-05
CTNNBIP1	1.75393e-05	7.07177e-06	1.13735e-05	3.06741e-05	6.39077e-06	1.46334e-05	3.34837e-05	3.85777e-05
LZIC	3.76588e-05	3.11439e-05	3.12668e-05	1.65717e-05	2.68672e-05	2.34054e-05	2.52672e-05	2.71024e-05
NMNAT1	7.01697e-06	9.66474e-06	7.09743e-06	1.09728e-05	5.40071e-06	6.2781e-06	5.53133e-06	5.95418e-06
RBP7	1.0096e-07	7.43469e-06	2.00366e-06	1.14126e-05	2.68723e-07	4.08402e-07	0	7.58154e-07
UBE4B	2.2733e-05	3.56245e-05	1.76096e-05	2.21919e-05	2.34941e-05	1.44522e-05	1.77896e-05	2.16343e-05
KIF1B	8.90512e-06	7.87236e-05	4.00458e-05	6.6085e-05	7.2299e-06	7.60333e-05	3.6526e-05	7.45817e-05
AL139424.3	5.06153e-07	1.79381e-06	6.01891e-07	1.13028e-06	4.38547e-07	7.94994e-07	7.04846e-07	2.03927e-06
AL139424.2	1.07015e-07	1.07936e-06	2.77552e-07	5.25286e-07	1.95374e-07	3.26185e-07	7.37327e-07	1.98804e-06
PGD	1.80388e-05	0.000304695	2.49602e-05	5.39366e-05	2.80382e-05	0.000128391	0.000154604	3.30701e-05
CENPS-CORT	4.4842e-07	4.28018e-08	2.00373e-07	3.08003e-07	3.96063e-07	4.17161e-07	2.0041e-07	3.05241e-07
CENPS	4.88354e-06	3.21921e-06	2.63131e-06	5.12061e-06	5.13863e-06	6.73897e-06	1.00447e-05	4.36782e-06
DFFA	3.92158e-05	2.89186e-05	2.99098e-05	5.93652e-05	4.29463e-05	6.50169e-05	2.52916e-05	2.42111e-05
PEX14	9.0113e-06	1.15555e-05	1.50239e-05	1.71741e-05	7.36193e-06	2.07301e-05	1.25978e-05	1.05038e-05
CASZ1	1.02489e-05	2.45583e-06	3.17858e-05	6.73597e-06	1.40336e-05	3.55145e-06	3.54747e-05	4.02826e-05
AL139423.1	0	0	9.23536e-08	2.98371e-08	0	0	3.60772e-07	6.79951e-08
TARDBP	3.66392e-05	4.39502e-05	4.60088e-05	5.68081e-05	4.58168e-05	6.97907e-05	5.11058e-05	6.81162e-05
AL109811.3	1.88327e-06	5.47916e-07	3.06777e-07	6.2048e-07	2.33014e-06	1.54883e-06	1.55801e-06	7.44436e-07
SRM	0.000116064	2.9822e-05	8.65728e-05	0.000231645	0.00013837	0.000452829	3.06907e-05	2.7056e-05
EXOSC10	2.7965e-05	2.02636e-05	2.48621e-05	3.448e-05	2.72819e-05	2.83965e-05	2.46154e-05	2.64086e-05
AL109811.2	3.96299e-07	3.86994e-07	8.1169e-07	6.22721e-07	0	1.44853e-07	3.56288e-07	2.02643e-07
MTOR	1.8786e-05	1.73573e-05	8.52655e-06	2.14107e-05	1.45195e-05	1.42376e-05	1.24432e-05	1.32376e-05
UBIAD1	1.83581e-05	1.20658e-05	7.04184e-06	3.08145e-05	1.2092e-05	3.34e-05	6.21342e-06	6.27734e-06
DISP3	1.50547e-07	0	0	1.48118e-06	2.1095e-07	1.2327e-07	0	3.04018e-07
AL031731.1	7.59182e-08	1.76815e-07	1.21508e-07	0	0	0	1.18405e-07	0
FBXO2	2.76105e-06	1.03079e-06	2.08503e-05	1.143e-07	1.10166e-06	3.79758e-06	1.92273e-05	1.25975e-06
FBXO44	9.12394e-06	8.35816e-07	3.44182e-06	2.69296e-06	6.50389e-06	3.14925e-06	6.99332e-06	1.45562e-06
FBXO6	1.23857e-05	1.34147e-05	6.8398e-06	6.67233e-06	1.77929e-05	7.16318e-06	5.0544e-05	2.68871e-06
MAD2L2	2.99645e-05	2.90637e-05	6.33773e-06	2.5225e-05	2.63501e-05	2.65108e-05	6.61909e-05	1.21606e-05
AGTRAP	1.01473e-05	7.93467e-05	1.19429e-05	4.69427e-05	8.45776e-06	2.60348e-05	3.51529e-06	8.59425e-06
C1orf167	1.25923e-07	0	6.97442e-07	4.49629e-07	0	0	0	2.20223e-07
MTHFR	1.76006e-05	2.35633e-05	2.64664e-05	1.04762e-05	3.93688e-05	9.75172e-06	0.000139404	4.08546e-05
CLCN6	6.78178e-06	1.24203e-05	9.82118e-06	1.12144e-05	1.8746e-05	1.16263e-05	1.78921e-05	1.32676e-05
NPPA-AS1	1.13586e-06	2.1085e-06	9.36395e-07	5.01781e-07	3.21622e-06	7.04494e-07	4.64924e-06	4.38322e-06
KIAA2013	2.86931e-05	2.74477e-05	2.7857e-05	3.47388e-05	2.39448e-05	3.17507e-05	1.93517e-05	3.40077e-05
PLOD1	1.64541e-06	7.07773e-06	2.25152e-06	3.60983e-05	1.89334e-06	3.18983e-05	1.17886e-06	9.63499e-07
MFN2	1.11788e-05	1.74158e-05	2.2964e-05	2.32649e-05	9.3483e-06	2.56984e-05	4.62987e-06	2.7487e-05
MIIP	2.09398e-05	1.2617e-05	1.11393e-05	1.37987e-05	2.36838e-05	1.78714e-05	3.62099e-05	7.86214e-06
TNFRSF8	2.53968e-07	1.49022e-06	3.13234e-08	1.91585e-07	2.89844e-07	1.0897e-05	2.81624e-07	0
TNFRSF1B	5.28253e-05	0.000301147	1.30474e-05	1.81312e-05	2.23931e-05	3.27059e-05	0.000163275	3.33728e-06
VPS13D	2.66863e-05	1.99997e-05	2.51267e-05	2.58644e-05	1.98751e-05	1.66963e-05	9.48274e-06	2.74351e-05
DHRS3	9.06838e-05	8.54659e-05	3.86603e-05	2.62194e-05	9.09185e-06	2.75923e-05	1.7043e-05	1.16518e-05
AC254633.1	1.40232e-07	1.3221e-07	2.02288e-07	0	0	7.88457e-08	0	0
LRRC38	1.17835e-08	0	8.87929e-08	1.61486e-05	0	2.12712e-05	0	7.54582e-08
PDPN	5.99078e-07	8.97377e-06	1.49026e-06	0.000327083	2.75853e-07	0.000465219	2.38705e-07	4.99914e-06
PRDM2	8.7474e-05	7.00878e-05	3.3957e-05	6.17874e-05	0.000164372	6.1217e-05	0.00013483	5.3697e-05
KAZN	2.98122e-07	7.96721e-07	2.94717e-06	4.78783e-06	4.09402e-07	1.99011e-05	1.41783e-06	6.7175e-07
TMEM51-AS1	7.88602e-08	2.09694e-07	2.98542e-06	2.9839e-07	0	0	0	1.06459e-06
TMEM51	3.14036e-07	3.38517e-05	2.52575e-05	3.23913e-05	3.97428e-07	3.6419e-05	3.6014e-06	3.73522e-05
AL031283.1	3.60602e-07	1.99434e-07	4.01191e-07	5.34937e-07	0	1.09147e-06	0	1.23769e-06
EFHD2	0.000124774	0.000326508	0.000309838	0.000125045	3.04908e-05	0.000144529	0.00015469	0.000125836
CTRC	4.31386e-07	2.42402e-07	4.49796e-08	3.5277e-07	0	1.91921e-07	3.74993e-07	6.75313e-07
CASP9	9.42583e-06	7.69336e-06	4.24894e-06	4.28418e-06	8.80068e-06	6.98649e-06	5.59734e-06	4.62853e-06
DNAJC16	1.76973e-05	1.11285e-05	5.86176e-06	1.474e-05	2.1227e-05	1.17305e-05	8.47598e-06	7.96608e-06
AGMAT	7.54654e-06	5.58791e-07	1.9264e-05	8.49853e-07	6.15918e-06	3.34338e-07	2.84539e-06	4.78839e-06
DDI2	8.15418e-05	3.7123e-05	2.32116e-05	4.47007e-05	5.30911e-05	4.04089e-05	1.25194e-05	7.87822e-05
PLEKHM2	2.89318e-05	0.00019002	3.04168e-05	6.01868e-05	4.8197e-05	6.89866e-05	4.93772e-05	2.89268e-05
SLC25A34	6.79304e-07	6.12693e-06	2.36542e-06	8.67051e-07	8.65778e-07	1.12037e-06	8.52366e-07	3.02964e-06
TMEM82	6.17147e-08	0	9.02196e-06	0	0	0	1.08324e-06	8.97355e-07
FBLIM1	6.15308e-06	2.93712e-06	0.000160601	5.51377e-05	6.33191e-06	4.56294e-05	2.72547e-06	0.000120266
UQCRHL	2.17793e-06	1.71477e-06	1.84976e-06	8.85996e-07	2.50486e-06	3.13971e-06	1.31963e-06	1.8522e-06
AL450998.2	1.77009e-05	1.55159e-05	4.90496e-06	1.71074e-05	1.37317e-05	1.00704e-05	6.96538e-06	1.26151e-05
SPEN	7.97572e-05	0.000111371	8.52416e-05	9.10644e-05	8.34269e-05	9.13792e-05	9.55663e-05	9.01129e-05
ZBTB17	1.13227e-05	2.47308e-05	1.17826e-05	1.98315e-05	1.44991e-05	1.54963e-05	3.67491e-05	8.64427e-06
FAM131C	0	0	3.86469e-08	0	1.47853e-07	6.95772e-08	5.10408e-06	4.23761e-06
EPHA2	1.59174e-06	6.61323e-07	0.000141339	3.26407e-05	4.52503e-07	8.86171e-06	6.17253e-07	7.46497e-05
AL451042.2	0	0	3.18155e-06	3.97865e-07	0	8.55044e-08	0	1.27938e-06
AL451042.1	0	0	1.78957e-06	1.09905e-07	0	4.71221e-08	0	1.02756e-06
ARHGEF19	4.34551e-06	9.15106e-07	1.03057e-06	4.78628e-06	1.1307e-06	4.5958e-06	6.45613e-07	4.30833e-07
CPLANE2	1.4977e-06	1.86964e-07	3.65949e-07	1.04048e-06	5.41988e-07	3.42268e-07	1.33985e-07	3.39196e-07
FBXO42	2.23156e-05	1.85463e-05	9.69229e-06	1.13183e-05	2.21934e-05	1.09646e-05	2.17819e-05	1.63139e-05
SZRD1	4.51124e-05	7.20789e-05	4.80406e-05	7.95673e-05	5.29696e-05	8.8269e-05	6.5468e-05	4.05452e-05
NECAP2	9.30552e-05	6.49655e-05	5.49964e-05	9.84761e-05	5.56187e-05	5.7161e-05	0.000121327	3.07164e-05
LINC01772	5.86835e-06	2.54088e-06	6.84915e-07	1.98155e-06	3.74571e-06	1.00558e-06	4.51061e-06	1.59275e-06
AL137802.2	9.0021e-07	7.26279e-08	8.40868e-07	9.19852e-07	1.15271e-06	0	2.6827e-07	2.19279e-06
LINC01783	0	0	2.35186e-09	6.58695e-07	0	0	0	2.35232e-07
NBPF1	5.15571e-06	3.48058e-06	8.00876e-06	7.61124e-06	5.0372e-06	7.85714e-06	4.6953e-07	1.16337e-05
CROCC	7.46331e-06	8.62826e-07	6.6761e-07	5.4905e-06	3.47441e-06	2.28122e-06	5.25462e-07	4.16784e-06
BX284668.5	2.27015e-06	6.40003e-06	2.13699e-06	8.8929e-06	5.60794e-06	2.7866e-06	4.76345e-07	2.58852e-06
BX284668.6	1.26278e-06	3.51923e-07	2.36846e-07	1.56287e-06	7.32385e-07	3.36265e-06	3.64518e-07	1.13251e-07
MFAP2	3.62043e-07	8.39188e-08	1.62823e-06	2.91166e-05	3.92399e-07	3.72225e-05	0	9.5975e-06
ATP13A2	1.57839e-05	8.00268e-06	3.69693e-05	3.9168e-05	8.13712e-06	1.0319e-05	1.0881e-06	2.22744e-05
SDHB	5.09078e-05	6.5335e-05	7.2003e-05	6.47458e-05	6.46134e-05	8.07547e-05	3.69105e-05	4.7299e-05
PADI2	1.09509e-08	3.78653e-08	1.63999e-06	0	1.02383e-06	2.5799e-07	1.58804e-05	1.03583e-06
RCC2	3.5324e-05	2.43402e-05	2.47831e-05	6.03495e-05	4.75469e-05	6.19083e-05	2.38495e-05	1.52619e-05
ARHGEF10L	1.00192e-07	4.5439e-06	1.00347e-05	2.87111e-06	1.37193e-07	1.06858e-05	0	1.99976e-05
ALDH4A1	1.0458e-06	1.86199e-06	2.07264e-07	1.77783e-06	3.08196e-06	3.40736e-06	8.2592e-06	5.9369e-07
IFFO2	7.94588e-06	3.85025e-06	3.59208e-06	1.59964e-05	4.49146e-06	5.0282e-06	1.50596e-05	1.92877e-06
UBR4	4.68423e-05	0.000102037	8.27196e-05	7.53295e-05	6.02066e-05	6.53541e-05	8.61551e-05	0.000111204
AL035413.1	1.36631e-06	2.19183e-06	1.71844e-07	1.32597e-06	2.26833e-06	1.42964e-06	1.34718e-06	1.73921e-06
EMC1	1.28191e-05	1.34749e-05	1.25021e-05	2.56951e-05	1.35265e-05	4.91141e-05	5.15878e-06	1.35084e-05
MRTO4	4.29098e-05	2.23791e-05	5.35406e-05	0.000128213	7.66612e-05	0.000201096	2.23845e-05	2.8423e-05
AKR7A3	2.28017e-07	6.62565e-08	1.20791e-05	3.30557e-07	0	5.94402e-08	2.51261e-07	2.86354e-06
AKR7A2	4.73896e-05	1.70919e-05	2.21235e-05	2.03866e-05	2.78007e-05	2.10622e-05	2.58628e-05	3.06599e-05
PQLC2	4.35861e-06	2.23298e-05	1.39202e-05	1.4487e-05	4.39321e-06	2.56346e-05	6.67568e-06	2.69952e-05
CAPZB	0.000184022	0.00019856	0.000186395	0.000134609	0.000151458	0.000164974	0.000301344	0.000153191
MINOS1	0.000145079	0.000159012	0.000180668	0.000182713	0.000159574	0.000240162	0.000104763	0.000148156
NBL1	3.36392e-05	3.04639e-06	7.75871e-05	5.87769e-05	2.5322e-06	0.000112962	1.53069e-05	1.39861e-05
TMCO4	5.43785e-06	3.43228e-06	8.2239e-06	5.62449e-06	3.70371e-06	4.38764e-06	4.58588e-06	7.4475e-06
RNF186	6.27119e-07	9.74838e-07	6.07742e-05	1.31079e-08	4.59549e-07	9.06243e-08	1.76531e-07	1.26818e-05
AL391883.1	0	0	2.66085e-07	0	0	0	0	1.25721e-07
OTUD3	7.96596e-06	5.13659e-06	1.61237e-05	7.16775e-06	1.20599e-05	1.12501e-05	4.84573e-06	1.34005e-05
PLA2G2A	3.08664e-06	1.13676e-06	0.000167231	3.33311e-07	1.25269e-06	0.000220764	6.77779e-07	6.29746e-07
PLA2G2F	1.74874e-08	0	8.06169e-07	0	0	0	0	2.52288e-07
UBXN10-AS1	1.45665e-06	3.60014e-07	9.83218e-08	0	2.38246e-07	2.03289e-08	0	1.9617e-07
UBXN10	1.0677e-07	0	4.05838e-07	0	0	5.82902e-08	0	2.58009e-06
CAMK2N1	1.1112e-05	5.32148e-06	0.000668136	2.11594e-05	3.15007e-06	7.78902e-05	6.41542e-06	0.000617664
MUL1	1.53216e-05	1.75422e-05	2.30297e-05	3.34268e-05	9.88102e-06	3.27318e-05	8.69277e-06	2.87941e-05
CDA	2.5548e-06	1.66076e-05	9.12956e-05	4.67755e-06	2.70458e-07	8.41035e-06	1.31959e-07	1.59782e-05
PINK1	3.45311e-05	2.53815e-05	4.50906e-05	1.94283e-05	1.47109e-05	2.02396e-05	1.17076e-05	4.80147e-05
PINK1-AS	1.63234e-06	9.80871e-07	3.87903e-07	1.56379e-06	6.73421e-07	3.12482e-07	2.14159e-07	2.92737e-07
DDOST	8.50599e-05	4.24417e-05	6.35069e-05	6.98037e-05	7.1877e-05	9.75676e-05	5.63053e-05	7.1897e-05
KIF17	1.13834e-07	2.68445e-08	5.03133e-08	1.54672e-05	0	8.31518e-07	0	1.00402e-06
SH2D5	2.05586e-07	6.85739e-07	9.76065e-06	2.43477e-06	1.89397e-07	8.5773e-06	0	7.97653e-06
HP1BP3	0.000187815	0.000125968	7.86047e-05	0.000132955	0.000140363	0.000125822	0.00011747	0.000123919
EIF4G3	2.67578e-05	4.32784e-05	2.69428e-05	6.9086e-05	4.66911e-05	5.69791e-05	6.76308e-06	5.48349e-05
ECE1	1.33738e-05	1.13961e-05	3.80314e-05	0.000266964	5.28515e-05	3.85918e-05	5.8737e-05	6.4073e-05
NBPF3	4.01343e-06	1.6053e-06	4.7264e-07	1.88624e-06	2.53074e-06	2.31584e-06	5.08286e-07	4.62803e-07
ALPL	5.97627e-08	1.81942e-07	2.24533e-07	2.98754e-06	3.24104e-06	3.02336e-06	0	6.79951e-08
RAP1GAP	7.68644e-09	2.39543e-08	5.48352e-06	9.58241e-09	0	9.23341e-07	1.34154e-06	3.88551e-05
USP48	5.12446e-05	2.29686e-05	1.96384e-05	3.93992e-05	5.23088e-05	2.73473e-05	4.55434e-05	3.02544e-05
LDLRAD2	7.47772e-08	0	4.0756e-08	6.65453e-07	0	8.73721e-08	2.3028e-07	5.04575e-08
HSPG2	1.51398e-06	2.23694e-06	4.85554e-05	0.000460829	1.07984e-06	4.11276e-05	3.04252e-06	6.04367e-06
CELA3B	1.32139e-07	1.94294e-07	1.43405e-06	4.88947e-07	0	0	0	4.46468e-05
CELA3A	0	0	9.6562e-07	0	0	4.36222e-08	0	2.29867e-05
LINC01635	6.06694e-07	1.71013e-07	8.86378e-07	4.2122e-07	1.81985e-07	0	1.47636e-06	2.8558e-07
CDC42	0.000422997	0.000514699	0.000499209	0.000464802	0.000377723	0.000321827	0.000674002	0.000419924
AL031281.2	2.42193e-07	2.42802e-07	2.1647e-07	5.36906e-07	4.56868e-07	8.23035e-08	0	1.48199e-06
WNT4	1.03682e-08	0	1.70809e-07	3.74718e-06	1.15076e-06	7.72924e-07	4.91065e-06	1.48155e-05
ZBTB40	2.32535e-05	1.74495e-05	7.55003e-06	2.13458e-05	2.89694e-05	1.84141e-05	1.18775e-05	2.03356e-05
EPHB2	2.68105e-07	5.18532e-06	3.42279e-05	1.36943e-05	5.70852e-08	2.26518e-05	2.15541e-07	6.74194e-06
KDM1A	3.43594e-05	1.87633e-05	3.01435e-05	3.9245e-05	3.12577e-05	5.77039e-05	5.95292e-05	4.49976e-05
LUZP1	0.000101911	3.35197e-05	7.03139e-05	0.000172652	2.05504e-05	7.61574e-05	5.6569e-05	3.77753e-05
HTR1D	0	0	1.76457e-06	0	0	0	3.16118e-07	1.72167e-07
LINC01355	1.19581e-05	3.60567e-06	1.50786e-06	3.37897e-06	8.99893e-06	4.5611e-06	1.36494e-05	7.54608e-06
AL109936.6	7.45211e-07	1.48402e-07	7.05815e-07	2.63502e-07	4.0442e-07	0	0	5.62222e-07
HNRNPR	0.000167056	0.000116979	0.000112403	0.000229712	0.000208132	0.000203623	0.000236594	0.000148295
ZNF436	3.46337e-06	2.76232e-06	2.09944e-06	6.49556e-06	2.10829e-06	5.12666e-06	2.75416e-06	1.62201e-06
ZNF436-AS1	1.85941e-06	5.28735e-07	1.14256e-06	2.29722e-06	1.77085e-06	6.30959e-07	1.40913e-06	1.22793e-06
TCEA3	1.06778e-05	6.96982e-07	8.35502e-07	2.96065e-07	4.40075e-07	8.50684e-07	2.13491e-07	6.45215e-07
ASAP3	1.95811e-08	1.8942e-08	8.49277e-08	1.55705e-06	0	1.13452e-06	0	1.28707e-07
E2F2	8.72939e-07	4.40949e-07	1.42906e-06	4.93236e-07	0	1.44814e-07	0	1.27307e-07
ID3	0.000185401	5.07811e-05	5.52987e-05	0.000762744	0.000305314	0.000312795	3.96214e-05	6.50722e-05
RPL11	0.00471319	0.00142816	0.00268194	0.00279418	0.00569268	0.00298725	0.00313651	0.00154057
ELOA	2.95575e-05	5.16722e-05	2.65729e-05	6.43738e-05	2.69312e-05	7.62711e-05	8.08285e-05	3.50566e-05
ELOA-AS1	5.40787e-06	9.30406e-07	3.2368e-07	1.07847e-06	4.87003e-06	9.9128e-07	1.55904e-06	7.37786e-07
PITHD1	7.53196e-05	6.21181e-05	4.17255e-05	4.60512e-05	7.93753e-05	6.4513e-05	3.72951e-05	8.97598e-05
LYPLA2	4.35656e-05	3.9837e-05	6.90247e-05	6.90669e-05	3.50244e-05	4.12753e-05	3.25642e-05	5.27335e-05
GALE	1.9516e-05	1.3264e-05	7.86553e-05	2.65546e-05	1.2641e-05	1.45865e-05	8.58518e-06	4.15396e-05
HMGCL	2.06978e-05	1.91165e-05	2.08658e-05	1.89602e-05	2.01588e-05	1.15519e-05	1.40578e-05	1.66058e-05
FUCA1	2.66517e-05	0.000267743	1.27444e-05	5.33897e-06	9.89754e-06	4.07501e-06	6.34472e-06	1.2243e-05
CNR2	2.71499e-06	6.30916e-07	2.0029e-07	8.07222e-07	1.80357e-05	0	7.65444e-07	8.17235e-07
PNRC2	0.000107265	0.000160089	0.000105608	0.000135757	0.000114423	0.000131112	8.27387e-05	8.55154e-05
SRSF10	0.00016547	0.000129152	0.000104821	0.000201558	0.000200165	0.000207574	0.000124606	0.000121286
MYOM3	2.46519e-07	4.23615e-07	9.19067e-06	5.55259e-07	3.01483e-07	3.86686e-08	0	2.48718e-05
IL22RA1	5.10609e-07	1.8832e-07	4.9799e-05	1.63483e-07	0	9.22795e-08	3.81361e-07	1.87765e-05
IFNLR1	8.6128e-07	3.37436e-06	2.08517e-05	1.13997e-06	9.86873e-06	1.0456e-07	8.12431e-07	6.94219e-06
GRHL3	3.36839e-08	0	1.66954e-06	0	0	1.93343e-08	0	2.6005e-07
STPG1	3.08968e-06	2.44774e-06	8.84972e-06	6.26396e-06	4.20663e-06	2.92465e-06	6.80487e-06	7.46777e-06
NIPAL3	3.69401e-05	3.91959e-06	1.24817e-05	4.64261e-06	1.82994e-05	3.86109e-06	1.32408e-05	8.06356e-06
RCAN3	0.000119472	1.9356e-05	3.67514e-05	1.79729e-05	3.93774e-05	8.71775e-06	5.51301e-05	0.000137349
AL445686.2	1.49721e-05	1.31632e-06	1.2707e-06	1.60536e-06	8.62414e-06	4.15169e-07	4.24122e-06	1.39458e-05
NCMAP	2.30973e-07	2.63428e-07	3.32633e-06	0	5.41119e-07	2.1263e-07	0	1.39718e-06
SRRM1	0.000231079	0.000172254	0.000127915	0.000198862	0.00025434	0.000230625	0.00016365	0.000125842
CLIC4	2.68003e-06	7.08049e-05	1.89239e-05	0.000262253	1.76516e-05	0.000101686	4.38016e-05	1.44486e-05
RUNX3	0.000306174	0.000104752	3.86918e-06	8.33924e-06	0.000190655	1.16472e-05	0.000139782	1.18448e-05
SYF2	0.000195302	0.000165881	9.77824e-05	0.000147287	0.000191629	0.000115017	0.000117777	0.000103097
RSRP1	0.0002125	0.000201197	7.64852e-05	0.000170706	0.000161363	0.000129635	0.000157384	9.60113e-05
AL031432.3	3.4739e-07	5.69184e-07	2.63679e-07	7.52883e-07	4.54826e-07	3.91744e-07	1.03867e-07	2.10722e-07
RHD	1.59894e-06	1.30034e-06	7.20088e-08	3.39644e-07	9.91555e-07	2.01526e-07	4.58844e-07	7.72223e-08
TMEM50A	0.000268512	0.000383395	0.000146592	0.000248794	0.000145234	0.000149438	0.000300529	0.000125125
RHCE	2.65169e-07	8.77977e-07	3.93768e-07	8.68847e-07	2.26578e-07	1.26632e-06	0	1.74219e-07
MACO1	4.62253e-05	3.20844e-05	3.63732e-05	6.8426e-05	3.5985e-05	6.10066e-05	2.791e-05	8.65792e-05
LDLRAP1	2.73946e-05	6.80471e-06	1.1994e-05	7.66397e-06	4.0116e-06	5.94984e-06	2.33071e-06	1.03239e-05
AL606491.1	3.37105e-06	1.75604e-07	3.56628e-07	1.68783e-06	2.55959e-07	7.20192e-07	0	3.39817e-07
MAN1C1	2.94893e-05	1.9785e-06	5.44109e-07	3.64116e-06	2.26146e-06	5.23165e-06	1.83231e-06	1.21794e-06
AL031280.1	2.38205e-05	1.03892e-06	7.70215e-08	1.04315e-06	3.54836e-07	2.05983e-06	2.31717e-06	1.31327e-06
SELENON	8.25888e-06	1.32535e-05	8.30344e-06	4.60435e-05	4.11542e-06	1.60692e-05	3.43574e-06	9.3538e-06
AL020996.1	1.35022e-06	3.06593e-07	2.07572e-07	2.33113e-07	1.73712e-06	1.37856e-07	2.8169e-07	3.97851e-07
MTFR1L	1.6828e-05	2.32867e-05	1.3243e-05	1.54156e-05	1.03581e-05	2.03644e-05	1.42003e-05	2.18291e-05
AUNIP	4.16129e-07	2.26668e-07	6.69809e-07	1.66889e-07	2.30432e-07	2.01666e-06	7.15089e-07	0
PAQR7	2.67101e-06	6.69871e-07	5.97399e-06	9.64023e-06	3.41748e-06	1.65796e-05	3.49521e-06	3.25183e-06
STMN1	0.000205068	2.26257e-05	4.14581e-05	0.000157704	0.000122157	0.000117442	0.000161184	0.000196207
PAFAH2	1.17709e-05	4.25098e-06	5.83857e-06	1.59652e-06	3.59039e-06	3.22599e-06	3.17169e-06	5.48843e-06
SLC30A2	6.19409e-07	4.3535e-07	3.94067e-05	1.41038e-07	9.39951e-07	0	3.03586e-07	1.41012e-07
PDIK1L	1.23758e-05	1.30234e-06	2.2782e-06	5.37074e-06	3.94634e-06	5.45964e-06	1.48522e-06	3.15997e-06
FAM110D	6.43044e-08	4.58883e-08	5.92702e-08	7.0633e-06	3.30325e-07	1.65597e-06	0	0
ZNF593	3.36181e-05	2.64987e-05	0.000102154	9.17896e-05	5.61816e-05	0.000152883	2.41189e-05	5.54042e-05
CNKSR1	1.108e-06	1.57684e-07	3.7914e-05	6.55945e-07	6.03845e-07	2.14126e-06	2.17097e-07	2.46462e-05
CEP85	4.6394e-06	4.56022e-06	9.39165e-06	2.11393e-06	4.69612e-06	1.94872e-06	5.8437e-06	3.64377e-05
SH3BGRL3	0.00103224	0.00204684	0.00235379	0.00107662	0.000667905	0.00060211	0.000421437	0.00148553
UBXN11	1.06702e-05	1.23307e-05	8.17293e-06	4.19345e-06	8.06657e-06	2.67778e-06	1.17151e-06	1.72731e-05
CD52	0.000655622	0.000138653	5.86801e-06	8.19424e-06	0.000438315	7.50574e-06	4.44818e-05	3.29424e-05
CRYBG2	1.26257e-06	2.33728e-07	2.04429e-05	3.04926e-07	7.86682e-07	8.06965e-07	2.48485e-07	3.60429e-06
DHDDS	2.40189e-05	2.74763e-05	2.44779e-05	2.70582e-05	2.23243e-05	2.28221e-05	2.57989e-05	6.80868e-05
HMGN2	0.0002581	0.000176042	0.000124013	0.0001485	0.00030502	0.000148266	0.000169916	0.000187758
RPS6KA1	3.05774e-05	7.43369e-05	3.67475e-05	3.84825e-06	2.95349e-05	4.16703e-06	5.30405e-05	2.69285e-05
ARID1A	8.27474e-05	7.71118e-05	4.40349e-05	6.57967e-05	7.10534e-05	5.34095e-05	8.23783e-05	6.92548e-05
PIGV	8.52118e-06	6.51953e-06	1.96805e-06	2.23558e-06	5.93324e-06	4.99598e-06	2.59724e-06	2.76935e-06
ZDHHC18	2.18328e-05	1.4554e-05	1.5176e-05	1.54676e-05	1.01629e-05	1.68656e-05	7.4172e-05	2.52407e-05
SFN	8.74875e-06	6.52598e-06	0.0010773	5.30526e-06	8.54333e-06	6.48291e-06	4.58026e-06	0.000323076
GPN2	1.63398e-05	2.18526e-05	2.3124e-05	2.74309e-05	1.6874e-05	2.82953e-05	1.33121e-05	2.91084e-05
GPATCH3	9.98754e-06	1.65312e-05	1.01749e-05	1.36125e-05	1.03555e-05	1.54411e-05	8.25198e-06	1.50358e-05
NUDC	0.000120703	8.19311e-05	0.000116558	0.000243663	0.0001596	0.000294985	9.15881e-05	0.000322368
NR0B2	8.91356e-08	3.27746e-07	1.27804e-05	9.08268e-07	0	0	1.46634e-07	0.000194498
KDF1	3.75345e-07	5.92895e-08	1.05655e-05	1.39816e-08	7.63021e-08	0	4.42002e-08	1.45306e-05
TRNP1	5.5387e-07	1.63296e-06	1.39035e-05	4.51426e-06	0	1.15875e-05	2.28102e-07	0.000199737
TENT5B	2.54996e-08	0	3.1758e-06	1.32065e-07	0	1.18645e-06	1.57292e-07	1.17523e-06
SLC9A1	5.81757e-06	9.74792e-06	1.72794e-05	1.90783e-05	2.0401e-06	1.97961e-05	3.51489e-06	1.95574e-05
WDTC1	2.29388e-05	1.2296e-05	9.16905e-06	1.18743e-05	2.03409e-05	4.57586e-06	2.19952e-05	9.0774e-06
TMEM222	2.38382e-05	2.38928e-05	2.56901e-05	5.45305e-05	2.04421e-05	6.08028e-05	1.16141e-05	4.02783e-05
SYTL1	3.86763e-05	1.06795e-06	2.31621e-06	4.59918e-07	4.00602e-05	1.18394e-06	3.08668e-06	2.98485e-06
MAP3K6	2.71179e-06	9.4689e-07	1.67126e-06	2.51933e-06	5.90928e-07	1.99127e-06	1.1434e-05	6.5225e-07
FCN3	0	0	0	2.21278e-06	0	6.1324e-07	0	0
GPR3	2.1537e-08	0	1.00159e-07	1.25757e-06	0	1.31921e-06	0	7.91655e-07
WASF2	0.000175769	0.000197883	0.000192818	0.000232621	0.000150848	0.000144091	0.000163654	0.000138295
AHDC1	1.33986e-05	4.5743e-06	4.63505e-06	1.37135e-05	1.4321e-05	1.26229e-05	3.17276e-06	1.68602e-05
FGR	6.20537e-06	9.70129e-05	1.87058e-07	2.37391e-06	8.90906e-06	1.65681e-06	5.18478e-06	1.07423e-06
IFI6	5.09619e-05	3.23009e-05	1.36878e-05	5.74375e-05	2.0326e-05	7.79364e-05	1.51083e-05	6.85355e-05
FAM76A	2.84832e-05	9.19564e-06	7.84515e-06	9.34621e-06	3.0512e-05	8.75946e-06	9.9489e-06	1.08473e-05
STX12	3.60271e-05	7.17385e-05	4.83921e-05	8.68435e-05	4.5271e-05	5.75759e-05	1.65228e-05	7.02579e-05
PPP1R8	2.35458e-05	2.13551e-05	1.67416e-05	3.31152e-05	1.85956e-05	3.63581e-05	1.80342e-05	1.2983e-05
THEMIS2	8.68693e-06	6.98028e-05	6.77907e-07	6.69793e-06	8.50325e-06	1.02238e-06	2.64393e-05	1.67322e-06
RPA2	6.7848e-05	5.56042e-05	1.66596e-05	3.21396e-05	6.15782e-05	3.04019e-05	5.26384e-05	1.67982e-05
SMPDL3B	3.15186e-07	6.97836e-08	4.74045e-06	6.00795e-07	9.58851e-08	3.86686e-08	0	9.24337e-06
XKR8	1.12439e-05	5.80837e-06	3.66512e-06	6.25825e-06	7.26853e-06	9.65406e-06	1.15444e-05	5.33799e-06
EYA3	1.58079e-05	2.39815e-05	2.12703e-05	2.12203e-05	1.63933e-05	1.74885e-05	9.18642e-06	2.31124e-05
PTAFR	1.43462e-06	0.000124515	1.6375e-05	1.59011e-06	3.0265e-06	9.37209e-07	2.55744e-06	1.32777e-06
DNAJC8	0.00015664	0.000231683	9.66421e-05	0.000189199	0.000190528	0.000161249	0.000113561	9.45069e-05
ATP5IF1	0.000233442	8.04922e-05	0.000270126	0.000123849	0.000189725	8.24509e-05	6.12313e-05	0.000245434
AL353622.1	3.68545e-06	7.74826e-07	1.14725e-06	1.92814e-07	3.83937e-06	3.4269e-07	4.84529e-07	1.27301e-06
SESN2	7.08904e-06	6.37936e-05	4.13582e-05	3.15759e-05	6.50963e-06	6.03384e-05	5.49225e-06	5.80395e-05
MED18	1.11668e-05	7.90061e-06	6.38906e-06	7.9733e-06	9.47931e-06	5.23665e-06	3.43222e-06	4.63246e-06
PHACTR4	5.40447e-05	4.01787e-05	5.59536e-05	5.27279e-05	5.2424e-05	3.63827e-05	2.20107e-05	5.09359e-05
RCC1	1.32583e-05	7.62764e-06	2.01863e-05	2.38545e-05	2.20271e-05	3.57165e-05	8.06581e-06	6.13077e-06
TRNAU1AP	4.94083e-05	4.49879e-05	3.06274e-05	3.74363e-05	5.60932e-05	1.69064e-05	7.32571e-05	3.75379e-05
SNHG12	6.39299e-05	5.24615e-05	7.74382e-05	0.000102463	7.6413e-05	8.77019e-05	4.94761e-05	4.25097e-05
TAF12	4.87691e-05	4.17753e-05	2.66317e-05	2.9171e-05	4.13888e-05	3.02103e-05	3.116e-05	1.98865e-05
RAB42	3.36833e-07	8.72594e-06	3.14784e-06	9.83095e-07	1.8913e-07	1.42004e-06	1.40636e-06	5.67203e-07
AL360012.1	2.90549e-06	2.35206e-06	4.58159e-06	3.02567e-06	1.48113e-06	5.01555e-06	3.26367e-06	2.5828e-06
GMEB1	2.73855e-05	4.27424e-05	2.20979e-05	2.37951e-05	3.11517e-05	2.26172e-05	3.27039e-05	2.31045e-05
YTHDF2	7.81296e-05	6.69771e-05	7.88553e-05	0.000136058	8.01303e-05	0.000148272	4.65852e-05	9.60903e-05
OPRD1	1.10315e-07	3.48857e-07	6.679e-08	3.36676e-07	4.13066e-08	6.76082e-08	0	2.60462e-06
EPB41	0.000234087	1.96964e-05	2.29951e-05	1.48588e-05	0.000108359	7.80525e-06	4.46934e-05	4.82325e-05
TMEM200B	3.74983e-07	6.06534e-08	1.94101e-07	4.45534e-07	4.69008e-07	6.77372e-07	8.69876e-08	0
SRSF4	0.000121029	0.000117152	8.19219e-05	0.00014632	0.000125219	0.000131223	0.000109658	8.85514e-05
MECR	8.63993e-06	2.0704e-06	6.55807e-06	1.17073e-05	5.31457e-06	1.74886e-05	3.94599e-06	4.45042e-06
PTPRU	0	3.01771e-08	2.59954e-07	9.10955e-07	0	5.96393e-06	0	2.91349e-06
MATN1-AS1	2.47923e-06	3.03035e-07	1.41579e-06	1.74522e-06	2.43055e-06	2.28209e-06	2.80411e-07	7.27516e-07
LAPTM5	0.000304024	0.000988761	6.97225e-06	9.00574e-05	0.000340905	1.22221e-05	5.47636e-05	1.97514e-05
SDC3	1.19857e-07	2.47729e-06	3.17689e-06	2.76396e-05	0	1.29709e-05	2.5088e-07	7.5775e-06
PUM1	6.40974e-05	8.66626e-05	6.63404e-05	0.000117189	6.0586e-05	0.000116328	7.51338e-05	0.000113144
NKAIN1	0	5.73e-08	1.71684e-06	1.07134e-07	0	3.5428e-06	0	1.21027e-05
SNRNP40	5.78178e-05	2.90322e-05	3.23458e-05	6.35373e-05	7.35303e-05	7.40325e-05	2.55482e-05	3.36701e-05
ZCCHC17	4.4849e-05	3.38044e-05	3.00069e-05	4.92146e-05	3.73558e-05	5.25482e-05	2.41644e-05	6.48212e-05
FABP3	3.17469e-07	1.53881e-06	1.56616e-05	1.91271e-08	1.66574e-07	3.46177e-05	3.12497e-07	1.05574e-05
SERINC2	2.81523e-06	2.42636e-05	0.00029797	3.54779e-05	1.90063e-06	1.54447e-05	4.51729e-05	0.000368512
AC114488.1	0	0	3.66268e-07	0	0	0	0	1.08484e-07
TINAGL1	2.82845e-06	4.38077e-06	0.000330804	9.1061e-05	5.26054e-07	9.08445e-06	2.12795e-06	9.06922e-05
PEF1	4.49022e-05	5.62349e-05	4.2002e-05	7.989e-05	3.96257e-05	5.21509e-05	4.21648e-05	4.30002e-05
COL16A1	3.46154e-07	5.44026e-07	1.06522e-05	1.19855e-06	0	5.87876e-05	4.83372e-07	5.129e-06
ADGRB2	0	2.2395e-08	6.1815e-07	5.20017e-07	1.61154e-06	6.33026e-07	3.21066e-07	2.13864e-06
SPOCD1	8.75609e-07	4.52351e-06	6.59769e-05	8.75475e-06	9.52652e-07	2.69705e-05	2.71532e-07	6.17913e-06
AL136115.2	1.27122e-06	1.35239e-06	1.00018e-06	1.11743e-06	1.20637e-06	8.93754e-07	4.68422e-06	6.62607e-07
PTP4A2	0.000213235	0.000269382	0.000369552	0.000196084	0.000148966	0.000257207	0.00051566	0.000278955
AL136115.1	2.46095e-07	1.43413e-07	2.39023e-07	0	2.15016e-07	0	3.30497e-07	1.85729e-06
KHDRBS1	0.000169071	0.000154109	0.000136283	0.000201628	0.000165961	0.000179055	0.000264168	0.000219888
AL445248.1	1.98341e-06	1.12938e-06	2.54929e-07	2.26556e-06	3.01488e-06	2.56064e-06	1.62995e-06	6.73589e-07
TMEM39B	1.19193e-05	7.7981e-06	4.72338e-06	3.31688e-05	1.59133e-05	1.60098e-05	6.37985e-06	5.81116e-06
KPNA6	4.32001e-05	4.72049e-05	2.69879e-05	5.4235e-05	3.9555e-05	6.24316e-05	2.72478e-05	6.16342e-05
TXLNA	3.00094e-05	3.77194e-05	2.10235e-05	5.07165e-05	3.5846e-05	6.1948e-05	3.00169e-05	5.67408e-05
CCDC28B	2.37419e-05	1.66078e-06	2.77141e-06	1.3251e-05	1.46742e-05	1.19892e-05	8.29762e-05	1.65753e-05
AL049795.1	1.83593e-07	1.57351e-07	3.70129e-07	2.79199e-08	0	0	3.36334e-07	1.60264e-07
IQCC	1.13511e-06	1.15978e-07	1.15116e-06	5.63811e-07	1.25641e-06	7.4798e-07	1.8991e-07	7.5853e-07
DCDC2B	8.52267e-08	1.12372e-07	5.18154e-09	7.77441e-07	2.17714e-07	0	0	1.34824e-07
TMEM234	9.62204e-06	1.15067e-05	6.89212e-06	5.73446e-06	8.14759e-06	4.31204e-06	4.33504e-06	7.68022e-06
EIF3I	0.000163007	0.000158125	0.000188449	0.000244646	0.000167163	0.000274228	9.8794e-05	0.000154432
FAM167B	1.34604e-06	5.06748e-07	1.59378e-07	1.34977e-05	4.95602e-07	5.10366e-07	1.55132e-07	1.59747e-06
LCK	0.00026662	7.10737e-06	4.91182e-06	3.95673e-06	2.5376e-05	8.04854e-06	1.12115e-05	1.60799e-05
HDAC1	8.28395e-05	4.04935e-05	0.000103246	5.74291e-05	8.56478e-05	2.30254e-05	3.40208e-05	7.2903e-05
MARCKSL1	5.84447e-05	0.000202705	0.000203565	0.000394141	0.000157397	0.000253419	0.00155556	0.000364373
TSSK3	7.75212e-07	2.77884e-07	1.95681e-07	7.93113e-07	1.35814e-06	0	8.97839e-07	4.14028e-07
FAM229A	3.38924e-06	3.56429e-06	5.1033e-06	4.61983e-06	4.30114e-06	3.14879e-06	2.83941e-06	5.78528e-06
BSDC1	4.62284e-05	4.48661e-05	3.53879e-05	5.11592e-05	4.83728e-05	5.18727e-05	3.71029e-05	6.09804e-05
ZBTB8B	6.62018e-07	3.54654e-07	3.00364e-07	6.37562e-07	7.11572e-07	1.28836e-06	1.63156e-06	3.4669e-07
ZBTB8A	3.45904e-06	4.98565e-06	5.25502e-06	1.77138e-05	5.86064e-06	1.76177e-05	4.23547e-06	1.44169e-05
ZBTB8OS	6.83123e-05	7.75357e-05	5.77436e-05	5.06152e-05	5.17268e-05	5.16046e-05	6.62851e-05	6.05977e-05
RBBP4	0.000111129	6.68046e-05	3.50057e-05	8.49844e-05	0.000107632	8.80513e-05	7.84042e-05	0.000104887
SYNC	2.49467e-05	7.93402e-06	3.82587e-06	1.46143e-05	2.34505e-05	3.72509e-05	8.91498e-06	1.7097e-05
AC114489.1	0	0	3.21915e-07	1.86058e-07	0	9.59743e-08	0	8.55429e-07
KIAA1522	1.50416e-06	5.09348e-06	6.77731e-05	2.85651e-05	5.46709e-07	1.20263e-05	2.10989e-06	4.74798e-05
YARS	9.00681e-05	3.58583e-05	3.87695e-05	9.38954e-05	8.48966e-05	9.46798e-05	3.3111e-05	6.24212e-05
S100PBP	4.11894e-05	1.23187e-05	7.18306e-06	1.53533e-05	5.11638e-05	1.279e-05	1.02652e-05	1.37256e-05
FNDC5	2.18578e-07	1e-07	1.16172e-07	5.51766e-07	1.19413e-06	1.10667e-06	3.91697e-07	3.78944e-07
TMEM54	4.60802e-07	5.06026e-07	3.31985e-05	1.15301e-05	0	6.53398e-06	1.32586e-07	2.81562e-05
RNF19B	1.65773e-05	5.34262e-05	8.08534e-05	7.39582e-05	1.03452e-05	2.17575e-05	0.00011543	1.61786e-05
AK2	3.39691e-05	1.66174e-05	6.20546e-05	9.05021e-05	4.95741e-05	8.34607e-05	2.43168e-05	3.42222e-05
TRIM62	4.49573e-06	2.80602e-06	8.26339e-07	1.56015e-06	1.69903e-06	2.22459e-06	1.00296e-06	1.51587e-06
ZNF362	1.37922e-05	2.34155e-06	6.85195e-07	9.08011e-06	9.20411e-06	3.77835e-06	7.59535e-06	4.8577e-06
AL513327.1	5.18927e-08	7.37646e-08	6.31303e-08	2.47482e-07	1.46724e-07	4.60414e-08	1.64382e-07	2.84327e-07
PHC2	2.95745e-05	9.73137e-05	7.28428e-05	8.3677e-05	1.88866e-05	0.000152384	1.78234e-05	7.0637e-05
ZSCAN20	7.2834e-07	1.41956e-06	1.56174e-06	1.03881e-06	5.82066e-07	2.71058e-06	2.90259e-06	3.19221e-06
CSMD2	3.34843e-07	6.03634e-08	9.57961e-08	3.2439e-07	1.23008e-07	8.65862e-06	1.08312e-07	1.26782e-06
SMIM12	5.54159e-05	7.40668e-05	5.41904e-05	7.30743e-05	4.87795e-05	5.23002e-05	9.04308e-05	4.91541e-05
GJB5	0	0	9.78135e-07	0	0	0	0	0
GJB4	1.55624e-07	7.00223e-08	2.42884e-05	0	0	1.93343e-08	4.42002e-08	2.11161e-06
GJB3	6.83949e-07	5.01792e-07	0.000114996	7.72113e-07	3.57268e-07	6.59685e-07	1.42613e-06	1.65723e-05
GJA4	4.88562e-08	4.71308e-07	2.21738e-08	2.10912e-05	9.98639e-07	3.08381e-06	2.55594e-06	8.71643e-07
DLGAP3	5.06123e-07	6.65743e-08	3.86137e-07	2.3245e-07	2.89977e-07	5.7833e-07	2.14541e-07	1.34824e-07
AC114490.3	4.04009e-06	1.39784e-06	4.09218e-07	2.07659e-06	2.60268e-06	8.93192e-07	2.06449e-06	8.5958e-07
AC114490.2	1.66456e-06	4.662e-07	4.97899e-07	9.14094e-07	1.87484e-07	3.25405e-07	7.42056e-07	9.24226e-08
ZMYM6	1.73051e-05	1.47403e-05	1.12071e-05	1.0473e-05	1.8544e-05	9.83429e-06	1.51347e-05	1.88981e-05
ZMYM1	1.13858e-05	4.68185e-06	5.39419e-06	1.11052e-05	6.19979e-06	6.53586e-06	3.34904e-06	4.75613e-06
SFPQ	0.000239392	0.000361587	0.000239844	0.000467956	0.000344874	0.000486726	0.000337637	0.000323856
ZMYM4	3.74405e-05	3.17736e-05	1.64708e-05	3.84723e-05	2.62183e-05	3.14137e-05	4.4696e-05	4.06341e-05
KIAA0319L	3.48251e-05	2.52004e-05	1.35455e-05	2.26003e-05	1.95835e-05	1.84429e-05	8.14124e-06	1.61454e-05
NCDN	7.85193e-06	2.41561e-06	3.25353e-06	1.13894e-05	4.33682e-06	1.5635e-05	1.94651e-06	4.33252e-06
AC004865.2	1.24824e-06	1.3126e-06	5.93044e-08	1.57707e-07	1.60099e-06	4.45584e-07	0	7.24496e-07
PSMB2	0.00010938	0.000181611	0.000220257	0.000221704	0.000129766	0.000202154	0.00014321	0.000178124
C1orf216	5.42857e-06	9.12092e-06	6.5401e-07	1.2433e-05	3.65223e-06	1.36696e-05	6.76157e-06	2.36305e-06
CLSPN	9.65684e-06	3.19482e-06	4.93305e-06	7.6939e-06	2.85526e-06	1.01371e-05	5.25657e-06	6.72763e-07
AGO4	2.45498e-05	2.91868e-05	7.62307e-06	1.80375e-05	1.38176e-05	4.89588e-06	1.82258e-05	1.20873e-05
AGO1	2.57223e-05	2.07586e-05	5.76711e-06	1.50495e-05	4.12593e-05	1.74534e-05	1.27784e-05	2.63237e-05
AGO3	5.56917e-05	5.83551e-05	2.19892e-05	5.3456e-05	8.11344e-05	8.10475e-05	3.22923e-05	8.23061e-05
ADPRHL2	3.32885e-05	2.22459e-05	2.72124e-05	4.27123e-05	3.31212e-05	4.48067e-05	2.32455e-05	2.45948e-05
COL8A2	2.09934e-07	2.21105e-06	1.43423e-08	2.0461e-06	3.79302e-06	5.15225e-06	1.80375e-07	0
TRAPPC3	5.70927e-05	9.48057e-05	7.81872e-05	7.94833e-05	5.04645e-05	8.09204e-05	6.48875e-05	6.44398e-05
MAP7D1	7.91127e-05	0.000134569	8.77098e-05	9.64729e-05	3.25443e-05	0.000127181	7.02303e-05	6.41467e-05
THRAP3	0.000185507	0.000131504	9.0312e-05	0.000180614	0.000214541	0.000148997	0.000174705	0.000157559
SH3D21	8.53555e-07	2.08757e-05	3.31976e-05	3.56315e-06	1.33031e-06	1.33423e-06	4.32025e-06	1.69834e-05
EVA1B	2.63348e-05	5.43249e-05	7.72354e-06	9.14493e-05	3.09798e-06	0.000102422	2.10718e-05	9.83461e-06
AL591845.1	4.28979e-07	6.96849e-06	1.17203e-05	7.72811e-07	0	6.88795e-07	1.7111e-06	7.96133e-06
STK40	2.49016e-05	7.12654e-05	4.41713e-05	3.4376e-05	2.19871e-05	5.04786e-05	1.52056e-05	7.5453e-05
LSM10	6.80105e-05	5.01769e-05	2.61896e-05	2.48812e-05	7.66118e-05	4.98353e-05	1.95434e-05	3.72163e-05
OSCP1	6.77274e-07	7.21294e-07	7.09763e-07	2.74886e-06	5.99265e-07	2.20026e-06	0	7.40091e-06
MRPS15	6.85728e-05	4.49799e-05	7.4477e-05	9.06531e-05	7.62602e-05	9.46561e-05	4.99055e-05	4.76009e-05
LINC01137	5.85223e-06	1.89457e-06	4.49764e-06	7.4889e-07	1.61994e-06	2.91808e-06	1.08173e-06	2.25218e-06
ZC3H12A	2.1304e-05	5.88768e-05	2.87471e-05	3.0814e-05	2.21482e-05	4.78479e-05	4.58962e-05	2.13638e-05
MEAF6	0.000107805	4.11166e-05	3.39744e-05	6.15104e-05	7.40206e-05	4.94404e-05	3.18155e-05	0.000116746
SNIP1	2.07336e-05	2.46869e-05	1.83202e-05	2.43856e-05	2.36522e-05	2.16029e-05	8.92314e-06	1.98649e-05
DNALI1	5.13411e-08	0	1.23032e-06	1.0837e-06	7.83315e-08	7.04686e-06	0	3.41839e-05
GNL2	3.20547e-05	3.51546e-05	3.45138e-05	6.52795e-05	4.73824e-05	0.000107154	2.78293e-05	4.07141e-05
C1orf109	2.11593e-05	8.16502e-06	7.4289e-06	3.03725e-05	2.12877e-05	3.50981e-05	4.27567e-06	1.36952e-05
CDCA8	4.11736e-06	1.48888e-06	6.03546e-06	2.55308e-06	2.17772e-06	6.88692e-06	2.27588e-06	9.03751e-07
EPHA10	0	0	2.64405e-06	0	0	0	0	8.37157e-06
MANEAL	8.35124e-08	5.71394e-07	1.12295e-06	7.17589e-07	1.67648e-07	3.7806e-07	0	2.55019e-05
YRDC	2.42497e-05	5.68235e-05	5.08844e-05	9.49118e-05	2.4759e-05	0.000109459	2.39199e-05	4.67876e-05
C1orf122	5.49792e-05	0.000337544	9.52732e-05	9.76426e-05	4.3524e-05	0.000130638	6.10277e-05	0.000100091
MTF1	1.47504e-05	8.27986e-05	1.51672e-05	2.01386e-05	1.85712e-05	2.3347e-05	1.33259e-05	2.33648e-05
AL929472.2	2.70922e-07	5.21366e-07	6.06877e-08	0	5.40179e-07	2.52378e-07	0	3.39196e-07
INPP5B	2.04294e-05	8.34839e-06	4.97302e-06	7.42052e-06	1.49322e-05	6.77475e-06	1.03604e-05	6.33152e-06
SF3A3	5.12286e-05	2.95266e-05	3.62084e-05	7.31932e-05	5.55129e-05	9.23204e-05	3.7605e-05	3.21078e-05
FHL3	4.70678e-05	2.37661e-05	1.13718e-05	3.66337e-05	1.41615e-05	3.38285e-05	5.05273e-06	4.02047e-06
UTP11	4.62484e-05	5.24763e-05	4.58228e-05	0.00010562	3.71518e-05	0.000118486	2.19875e-05	3.9665e-05
POU3F1	1.08458e-06	3.20241e-07	3.15505e-07	4.65632e-06	0	1.09776e-05	8.44448e-07	1.56261e-06
RRAGC	3.40839e-05	0.000120487	6.7611e-05	7.02373e-05	6.19465e-05	5.58378e-05	0.000123921	7.29264e-05
AL139260.1	1.27275e-06	5.08363e-06	1.84726e-06	1.01576e-06	2.3101e-06	9.57324e-07	5.20936e-06	3.11965e-06
MYCBP	2.15755e-05	5.6225e-06	1.08256e-05	9.66133e-06	1.23898e-05	7.54484e-06	4.45302e-06	5.27867e-06
RHBDL2	1.65202e-07	4.12283e-07	7.59142e-08	8.97079e-07	3.64931e-07	1.11495e-06	4.36004e-07	7.33183e-08
AKIRIN1	7.04788e-05	9.76463e-05	5.91458e-05	6.13666e-05	7.6436e-05	8.6526e-05	7.89588e-05	0.000139137
NDUFS5	0.000294556	0.000192116	0.000276945	0.000329225	0.000174816	0.000422587	0.000118133	0.000277813
MACF1	0.000177998	0.000119208	9.60982e-05	0.000395581	9.77758e-05	0.000135608	0.000266049	0.000132403
PABPC4	6.59183e-05	0.000118858	6.74084e-05	0.00013349	8.75303e-05	0.00021177	6.34277e-05	4.46899e-05
PPIE	4.02128e-05	1.25405e-05	1.93338e-05	2.40725e-05	3.57151e-05	2.63096e-05	1.39209e-05	2.43145e-05
BMP8B	3.29912e-07	1.3491e-07	3.28848e-06	1.36598e-07	7.06794e-08	3.08673e-06	1.60702e-07	1.12905e-05
OXCT2	2.95947e-07	5.70143e-07	5.55595e-07	1.73743e-06	1.64585e-07	1.20285e-06	1.19209e-06	1.5866e-06
AL033527.5	1.50228e-07	7.0505e-07	4.74552e-07	1.69867e-07	0	0	0	9.12201e-07
TRIT1	1.1379e-05	4.57461e-06	4.26371e-06	1.82004e-05	1.19709e-05	1.46722e-05	2.94787e-06	1.35606e-05
MYCL	1.68121e-07	2.37734e-06	1.04232e-05	1.13174e-06	9.62243e-07	6.64321e-08	9.1096e-07	1.57146e-05
MFSD2A	1.34472e-06	1.99138e-05	3.28547e-05	5.89493e-06	2.42744e-06	7.81588e-05	4.54077e-06	3.22274e-05
CAP1	0.000163593	0.000323198	0.000369014	0.000182953	0.000150733	0.000155851	0.000233614	0.00019956
PPT1	2.91972e-05	3.84989e-05	1.36812e-05	3.205e-05	2.43741e-05	2.77723e-05	1.76609e-05	3.20356e-05
RLF	3.20918e-05	3.70456e-05	2.31913e-05	3.91364e-05	2.57054e-05	4.60021e-05	1.79485e-05	3.75825e-05
AL050341.2	6.0208e-06	2.76662e-06	4.92126e-06	4.81267e-06	2.74754e-06	4.35798e-06	2.82688e-06	7.73511e-06
ZMPSTE24	2.36609e-05	3.49062e-05	4.76024e-05	5.45786e-05	2.12954e-05	4.45313e-05	1.78061e-05	3.20368e-05
COL9A2	2.10058e-06	1.60165e-07	1.46961e-06	3.38777e-08	1.89246e-06	4.11805e-07	6.38375e-06	2.80005e-06
SMAP2	0.0001488	0.000103456	9.53936e-06	2.18028e-05	0.000118154	6.89196e-05	0.000222543	5.34476e-05
ZFP69B	6.93467e-06	5.47658e-07	4.04481e-07	3.79115e-06	5.63208e-06	4.68793e-06	4.67812e-06	3.86521e-06
ZFP69	1.65912e-06	3.8242e-07	3.18725e-07	1.63429e-06	1.53663e-06	6.35411e-07	9.20001e-07	2.3677e-07
EXO5	6.87147e-06	2.9736e-06	1.98301e-06	5.43818e-06	7.25569e-06	1.95865e-06	4.73142e-06	1.69802e-06
ZNF684	6.17959e-06	2.81946e-06	7.0959e-07	3.41466e-06	8.07728e-06	2.11614e-06	5.03063e-06	2.04294e-06
RIMS3	2.79904e-07	3.60656e-07	3.33157e-06	2.19828e-07	6.83947e-07	0	6.9286e-07	4.76152e-07
NFYC-AS1	4.3694e-06	2.78504e-06	1.77929e-06	2.8184e-06	7.00817e-06	2.08427e-06	4.0051e-06	2.20711e-06
NFYC	2.26537e-05	3.87141e-05	2.14144e-05	2.25944e-05	2.48637e-05	2.70834e-05	2.43705e-05	1.32587e-05
CITED4	8.065e-06	3.98128e-06	2.2178e-05	9.24293e-05	2.00294e-06	1.63872e-05	1.28842e-05	5.77799e-05
CTPS1	1.62632e-05	5.57811e-06	2.35606e-05	3.82375e-05	2.16042e-05	5.37173e-05	7.47104e-06	1.00092e-05
SLFNL1-AS1	9.04516e-07	1.54287e-07	1.6438e-07	6.30895e-07	9.03297e-07	3.04447e-06	6.11883e-07	1.29652e-06
SCMH1	8.42877e-06	2.14791e-06	7.46324e-06	1.35237e-05	1.10013e-05	1.59812e-05	3.87377e-06	1.96818e-05
AC093151.3	3.0224e-08	0	1.76878e-07	1.02773e-07	0	4.77351e-08	0	1.35634e-06
FOXO6	4.46086e-07	0	3.24444e-07	4.18983e-07	0	4.75857e-07	0	1.56698e-06
HIVEP3	8.03937e-06	1.74895e-06	5.6228e-07	6.90189e-06	1.41594e-05	2.24655e-05	4.16409e-06	5.41783e-06
GUCA2B	4.72436e-07	1.84664e-07	3.88204e-05	8.6468e-08	0	0	9.20005e-07	3.34971e-06
GUCA2A	1.17788e-06	4.8739e-07	0.000202665	3.68976e-08	0	6.8566e-07	4.41418e-08	1.87205e-05
FOXJ3	4.64565e-05	3.17166e-05	2.79238e-05	3.83448e-05	2.62661e-05	3.4706e-05	1.87216e-05	4.02666e-05
RIMKLA	2.82264e-07	3.81851e-07	6.24949e-06	4.95692e-07	9.84424e-08	2.80868e-08	2.01492e-07	7.36868e-06
PPCS	6.86496e-05	4.58821e-05	4.79889e-05	2.97385e-05	6.02433e-05	2.64366e-05	4.64399e-05	4.34614e-05
CCDC30	3.60416e-06	3.72902e-06	1.41232e-06	2.19052e-06	3.12998e-06	3.65256e-06	1.44318e-06	1.21267e-05
PPIH	3.73808e-05	1.29302e-05	2.13367e-05	2.41918e-05	4.62742e-05	2.66009e-05	8.89136e-06	5.19599e-06
AC098484.2	1.44775e-07	9.704e-08	1.93947e-08	6.46049e-08	0	1.84222e-07	0	2.35238e-07
YBX1	0.00072887	0.000854716	0.000733121	0.00116287	0.00110242	0.0014568	0.000639473	0.000582676
P3H1	1.6406e-05	1.12113e-05	1.68048e-06	3.35043e-05	1.19247e-05	4.13321e-05	6.93535e-06	1.59928e-05
C1orf50	1.33253e-05	3.88299e-06	4.41062e-06	5.94728e-06	1.20814e-05	5.62747e-06	5.59047e-06	7.99522e-06
SVBP	3.18661e-05	4.72022e-05	2.11491e-05	3.15631e-05	3.0254e-05	1.6023e-05	2.86779e-05	2.51873e-05
ERMAP	3.9536e-06	9.86057e-06	2.99375e-06	3.03823e-06	4.05639e-06	5.31837e-06	4.82965e-06	5.29623e-06
AL512353.1	4.51337e-07	1.39739e-06	6.74827e-09	7.85921e-07	7.15051e-07	8.62208e-07	0	0
ZNF691	4.05616e-06	3.53678e-06	5.16038e-07	3.64104e-06	5.3783e-06	3.56342e-06	3.08932e-06	2.0652e-06
SLC2A1	1.31435e-05	7.70337e-06	0.000173342	3.16983e-05	1.87956e-05	3.85897e-05	2.96413e-05	7.22224e-05
SLC2A1-AS1	1.0108e-06	0	1.66094e-06	3.91355e-08	4.34156e-06	1.51797e-07	3.26181e-07	4.12258e-06
EBNA1BP2	4.62175e-05	2.96118e-05	0.000155306	0.000160559	7.54949e-05	0.000177988	1.59359e-05	6.06328e-05
TMEM125	2.27143e-07	1.33587e-07	9.57613e-06	2.89248e-07	5.91665e-08	0	5.51181e-07	2.53894e-05
C1orf210	3.43577e-07	5.33776e-08	1.59099e-05	2.71225e-08	0	1.93182e-08	0	2.69751e-05
TIE1	3.36287e-06	1.12885e-06	3.1583e-07	0.000124334	1.20931e-06	4.12631e-06	3.68667e-07	4.22776e-07
AL139289.2	1.18826e-06	3.17308e-07	1.06871e-06	8.56382e-07	1.16339e-06	1.26477e-06	6.05721e-07	8.68061e-07
CDC20	4.13506e-06	2.29998e-06	2.14173e-05	4.70085e-06	4.78818e-06	1.67994e-05	1.95758e-06	5.54946e-07
ELOVL1	3.60005e-05	8.17703e-05	0.000141382	0.000108327	3.82789e-05	7.96091e-05	6.23238e-05	8.06293e-05
MED8	3.53262e-05	6.55324e-05	5.88894e-05	4.53881e-05	2.92854e-05	5.59314e-05	2.9217e-05	7.36429e-05
SZT2	2.3478e-05	1.91196e-05	1.25961e-05	1.24653e-05	2.90466e-05	9.98258e-06	1.34679e-05	3.38075e-05
HYI	1.3435e-05	4.39071e-06	6.68553e-05	1.46351e-05	3.90331e-06	1.00147e-05	1.67199e-05	5.79371e-05
PTPRF	3.35598e-06	1.53961e-06	0.00016314	7.2775e-06	1.57701e-06	1.08891e-05	1.45809e-05	8.65762e-05
KDM4A	1.29833e-05	9.55893e-06	8.26711e-06	1.22282e-05	1.22872e-05	9.02695e-06	1.21298e-05	1.21438e-05
KDM4A-AS1	2.07054e-06	6.45549e-07	2.77704e-07	6.46752e-07	2.16588e-06	1.17057e-06	1.26486e-06	1.47222e-07
ST3GAL3	8.96706e-06	5.77783e-06	8.40477e-07	1.15035e-05	9.70493e-06	1.70272e-05	9.44556e-06	5.67033e-06
ARTN	5.08963e-08	0	2.7552e-07	7.89766e-08	0	1.38273e-07	0	3.97238e-07
AL357079.1	3.25897e-07	0	1.76894e-07	3.92986e-08	4.69314e-07	0	0	5.04575e-08
IPO13	5.25295e-06	6.75527e-06	4.33321e-06	5.92811e-06	4.66014e-06	7.45296e-06	2.79043e-06	9.91516e-06
DPH2	1.30633e-05	4.89648e-06	1.15272e-05	3.01119e-05	2.15161e-05	4.77311e-05	7.48322e-06	6.81501e-06
ATP6V0B	0.00013774	0.00120235	0.000331527	0.000272081	0.000158636	0.000306072	0.000346454	0.000367023
B4GALT2	2.62306e-06	1.44044e-06	1.82619e-05	2.38424e-05	3.93001e-06	4.31877e-05	3.01718e-06	1.34838e-05
CCDC24	1.29782e-06	8.05655e-07	1.88694e-06	2.08066e-06	1.90465e-07	1.09672e-06	9.59937e-07	5.95756e-06
SLC6A9	3.69051e-07	0	5.53103e-06	1.40581e-06	1.09688e-06	3.30929e-06	1.28199e-06	2.23501e-06
AL139220.2	6.51575e-07	1.73908e-07	9.79132e-07	1.30484e-07	5.72719e-07	6.03581e-06	3.21326e-07	1.53241e-06
DMAP1	3.28177e-05	1.42036e-05	1.32866e-05	2.41053e-05	2.79784e-05	1.46137e-05	1.25344e-05	3.64324e-05
ERI3	2.3286e-05	8.95047e-06	1.4897e-05	3.05229e-05	2.881e-05	4.43727e-05	1.12076e-05	1.34399e-05
RNF220	2.4173e-05	2.73115e-05	1.97338e-05	2.77615e-05	2.59435e-05	2.67599e-05	2.73907e-05	1.98443e-05
TMEM53	3.35905e-06	7.45974e-06	1.02841e-05	2.79623e-06	4.918e-06	2.79577e-06	5.73536e-07	9.35086e-06
KIF2C	3.00002e-06	1.71106e-06	2.41585e-06	3.78736e-06	1.16308e-06	9.76009e-06	3.75817e-06	0
RPS8	0.0055986	0.00142438	0.0023851	0.00294936	0.00724337	0.00303656	0.00316009	0.00129911
BEST4	6.15199e-07	1.69698e-07	2.42082e-06	4.67358e-07	5.8478e-07	5.07487e-08	0	1.34317e-06
PLK3	4.20727e-05	0.000110713	4.15834e-05	8.65781e-05	2.66383e-05	7.87504e-05	1.95971e-05	3.5823e-05
TCTEX1D4	5.80799e-07	1.28888e-06	8.21186e-07	2.96333e-07	0	1.37411e-07	1.06883e-07	1.96855e-07
BTBD19	9.47844e-07	1.05822e-05	1.73984e-06	5.53981e-06	6.80615e-07	2.67141e-06	1.61695e-07	1.11813e-06
PTCH2	2.42881e-06	1.04544e-06	5.37225e-06	1.60999e-06	2.23646e-06	2.96695e-06	2.83893e-06	2.43497e-06
EIF2B3	1.96408e-05	8.33562e-06	1.24622e-05	2.21996e-05	2.04354e-05	2.79551e-05	8.19185e-06	9.73274e-06
HECTD3	1.08904e-05	1.31444e-05	1.54726e-05	1.14058e-05	1.22143e-05	7.36792e-06	1.21327e-05	8.55725e-06
UROD	3.2121e-05	2.6333e-05	2.03225e-05	4.79039e-05	2.96993e-05	2.91472e-05	4.46514e-05	1.3776e-05
ZSWIM5	2.12e-06	2.63695e-07	5.55438e-07	6.41532e-07	4.42248e-07	4.51676e-07	3.97935e-07	2.88808e-06
LINC01144	7.31489e-08	3.01771e-08	1.39886e-08	0	0	2.24529e-08	0	1.73055e-07
HPDL	1.36484e-06	1.87927e-07	1.11094e-05	3.75431e-06	1.44354e-06	9.34867e-06	6.6207e-08	4.12588e-07
MUTYH	1.29493e-05	3.41323e-06	7.3934e-06	6.53796e-06	1.12081e-05	6.63291e-06	6.53036e-06	6.44498e-06
TOE1	1.45175e-05	9.83881e-06	1.50565e-05	2.10897e-05	1.79937e-05	1.86302e-05	1.06481e-05	8.21097e-06
TESK2	7.65876e-06	1.10862e-05	4.97258e-06	4.86131e-06	1.43265e-05	1.06049e-06	2.22675e-06	1.7678e-06
CCDC163	2.50974e-06	4.71289e-07	5.77308e-07	6.7037e-07	4.64075e-07	9.64769e-07	3.91549e-07	1.60024e-06
MMACHC	1.88995e-06	1.10405e-06	1.67384e-06	1.77753e-06	2.39695e-06	1.79869e-06	5.72574e-07	1.27132e-06
PRDX1	0.000190041	0.00101782	0.000839414	0.000753758	0.000523072	0.00114474	0.000398293	0.00048151
AKR1A1	5.40778e-05	8.26284e-05	8.3295e-05	7.79688e-05	9.40672e-05	6.25426e-05	4.89085e-05	6.90646e-05
NASP	0.000168467	7.01118e-05	4.54448e-05	0.00017294	0.000187848	0.000174016	4.90191e-05	5.12383e-05
CCDC17	1.29111e-06	1.89998e-06	1.24189e-06	1.09599e-06	8.83641e-08	6.15119e-07	2.67298e-06	0
GPBP1L1	6.20384e-05	6.3077e-05	5.873e-05	5.54022e-05	4.57946e-05	4.05066e-05	3.83918e-05	4.78829e-05
TMEM69	1.37387e-05	8.29543e-06	1.08459e-05	1.9205e-05	1.82052e-05	1.45933e-05	8.54352e-06	5.54349e-06
IPP	1.13818e-05	2.41011e-06	6.32142e-06	6.40373e-06	4.75937e-06	3.75889e-06	4.82595e-06	6.17933e-06
MAST2	4.71539e-06	8.20466e-06	2.41155e-05	1.36538e-05	5.91097e-06	2.15257e-05	1.96721e-06	3.38922e-05
PIK3R3	3.96536e-06	9.99165e-07	1.8578e-06	2.43255e-05	1.21415e-06	1.057e-05	3.63702e-06	8.96429e-06
TSPAN1	1.09654e-06	1.63181e-07	0.000172857	1.7035e-06	2.97886e-07	1.33242e-07	1.3652e-06	0.000162917
POMGNT1	1.73788e-05	7.45069e-06	1.91797e-05	2.40568e-05	1.63179e-05	2.8117e-05	1.87987e-05	2.63816e-05
LURAP1	5.35559e-08	0	2.20973e-07	9.4283e-07	0	1.26574e-06	2.6458e-07	5.42419e-08
LRRC41	2.74331e-05	2.71392e-05	3.72852e-05	6.31159e-05	2.47387e-05	0.000112152	2.0094e-05	3.99489e-05
UQCRH	0.000331302	0.00021538	0.000437445	0.000261165	0.000325521	0.000351029	0.000181441	0.000307621
NSUN4	1.02922e-05	1.1503e-05	5.83657e-06	2.13855e-05	1.70652e-05	1.69289e-05	4.70781e-06	1.1894e-05
FAAH	1.26767e-06	3.83043e-07	8.98645e-06	3.09895e-07	7.02099e-07	9.49079e-07	9.14581e-07	7.18981e-06
DMBX1	1.09985e-07	3.17257e-07	1.16843e-06	0	0	9.97848e-08	0	0
MKNK1	2.71389e-05	6.36205e-05	1.869e-05	1.7638e-05	1.8544e-05	1.35137e-05	6.30374e-06	3.0084e-05
MOB3C	8.59472e-06	1.07073e-05	3.20166e-06	8.93706e-06	2.66435e-06	6.40937e-06	9.57578e-07	7.56788e-06
ATPAF1	1.15713e-05	5.74649e-06	9.21269e-06	7.33788e-06	7.86649e-06	1.03929e-05	3.88574e-06	1.49401e-05
EFCAB14	5.06131e-05	6.55273e-05	3.02924e-05	5.52374e-05	4.54722e-05	3.40875e-05	3.13512e-05	5.19023e-05
CYP4A22-AS1	3.27682e-08	7.74101e-08	5.00654e-08	6.75637e-08	0	0	0	0
LINC00853	0	4.41654e-08	1.96803e-07	2.59637e-07	0	0	2.00501e-07	0
PDZK1IP1	5.92613e-08	6.67323e-08	3.46628e-05	3.58151e-07	0	3.79318e-06	2.01145e-06	1.06188e-07
TAL1	5.85074e-08	1.5281e-07	2.17626e-08	1.72031e-05	1.59369e-07	3.72925e-07	0	7.58694e-08
AL135960.1	0	0	0	1.65686e-06	0	0	0	0
STIL	2.07387e-06	1.12226e-06	3.42627e-06	1.90537e-06	1.89809e-06	4.47319e-06	4.18554e-06	1.01743e-06
CMPK1	0.000101533	7.2437e-05	0.000140411	7.77528e-05	9.23621e-05	7.46057e-05	0.000125847	0.000119056
FOXD2-AS1	5.85074e-07	8.6766e-07	1.27726e-06	1.12992e-07	1.68444e-07	0	7.45948e-07	2.96401e-08
FOXD2	1.86555e-07	2.3257e-07	4.92999e-07	4.31717e-07	5.79688e-07	2.63864e-08	0	0
TRABD2B	5.63614e-08	1.38975e-07	1.42308e-06	1.84727e-06	0	1.26195e-06	0	5.89503e-07
SLC5A9	6.01882e-08	5.15552e-08	2.85867e-06	0	0	0	0	8.00705e-07
SPATA6	2.48077e-06	1.50152e-06	6.44146e-07	4.73797e-06	3.80122e-06	3.99811e-06	3.08723e-06	3.82255e-06
BEND5	3.90422e-06	6.73272e-08	1.52828e-07	4.4243e-06	7.33906e-06	2.03353e-06	1.98394e-06	3.41769e-06
FAF1	2.39463e-05	8.57678e-06	1.70634e-05	1.54806e-05	2.07554e-05	1.41887e-05	8.575e-06	3.19741e-05
CDKN2C	1.71084e-05	1.66863e-06	1.0163e-06	3.47249e-06	2.73455e-06	3.02031e-06	7.38673e-06	3.93416e-06
RNF11	2.86016e-05	5.02954e-05	3.03918e-05	6.10326e-05	1.32819e-05	6.11265e-05	2.52872e-05	9.52799e-05
AL162430.2	3.02172e-07	1.13232e-07	2.82941e-07	2.27474e-07	0	5.78377e-07	0	5.29968e-07
TTC39A	5.32063e-07	7.42639e-07	3.43046e-05	2.91732e-06	8.6083e-07	8.86037e-08	2.49822e-06	3.80564e-05
TTC39A-AS1	9.78802e-08	0	8.76803e-07	1.98669e-07	0	0	0	5.02802e-06
EPS15	5.15544e-05	3.3771e-05	4.68701e-05	4.03898e-05	7.45655e-05	3.02981e-05	0.000132141	6.98979e-05
AC104170.2	2.56905e-07	2.23798e-08	7.1049e-08	6.56601e-08	0	0	0	5.75498e-08
AC104170.1	5.95749e-07	7.13303e-08	1.30591e-06	8.68259e-08	2.62612e-07	1.44771e-07	5.58221e-07	4.31819e-07
OSBPL9	3.89923e-05	2.03008e-05	5.80693e-05	3.3344e-05	2.81236e-05	2.91416e-05	3.90962e-05	6.08027e-05
NRDC	9.34117e-05	7.57598e-05	3.95355e-05	5.60114e-05	9.0839e-05	5.78426e-05	7.4268e-05	7.52025e-05
AL050343.1	1.49269e-06	2.16329e-07	1.05564e-06	9.09005e-07	1.19424e-06	2.81444e-06	1.3077e-06	3.67249e-06
AL050343.2	4.37485e-07	4.20658e-08	2.32842e-07	3.34153e-07	1.47046e-07	0	1.59425e-07	1.50939e-06
RAB3B	1.59218e-06	9.48625e-07	3.22595e-05	7.65254e-07	1.12875e-06	1.00276e-05	1.01418e-06	0.000345798
TXNDC12	6.31663e-05	6.60447e-05	2.94634e-05	6.79277e-05	4.6769e-05	6.8182e-05	2.44485e-05	5.57472e-05
KTI12	1.54462e-05	1.15368e-05	1.03476e-05	2.49967e-05	1.67156e-05	2.29178e-05	7.64673e-06	1.48642e-05
BTF3L4	7.66618e-05	7.60118e-05	2.8296e-05	9.14586e-05	7.67353e-05	0.00010279	4.45346e-05	6.04687e-05
ZFYVE9	3.76371e-06	2.42302e-06	3.76184e-06	1.34819e-05	1.61527e-06	1.17883e-05	2.87541e-07	1.07266e-05
CC2D1B	1.6063e-05	2.04661e-05	1.64588e-05	1.14757e-05	1.15033e-05	9.17983e-06	1.15836e-05	2.30392e-05
ORC1	1.93372e-06	9.70361e-07	8.20481e-07	1.53122e-06	7.41868e-07	1.80565e-06	4.77428e-07	0
PRPF38A	6.41024e-05	3.26119e-05	4.378e-05	5.15392e-05	5.15836e-05	4.71422e-05	2.5294e-05	4.47325e-05
TUT4	0.000185604	4.47339e-05	2.29466e-05	5.41849e-05	0.000245034	5.00154e-05	3.47789e-05	6.10412e-05
GPX7	2.04098e-05	3.85394e-06	2.03611e-06	1.51557e-05	3.91875e-05	2.61908e-05	5.27727e-06	6.41871e-06
COA7	6.89823e-06	1.04629e-05	1.14779e-05	2.14331e-05	1.44165e-05	2.64057e-05	4.41113e-06	9.83898e-06
ZYG11B	1.13071e-05	1.56264e-05	1.45502e-05	2.16881e-05	1.37712e-05	1.54647e-05	7.61934e-06	2.06523e-05
ECHDC2	1.99288e-05	2.19462e-06	1.97169e-05	4.59275e-06	9.27239e-06	5.2149e-06	1.50483e-05	2.45679e-05
SCP2	9.27544e-05	3.51099e-05	8.1451e-05	5.9738e-05	6.22686e-05	3.37379e-05	3.48113e-05	0.000103252
PODN	6.50753e-08	0	0	1.15321e-07	0	9.97086e-06	0	0
CPT2	1.0404e-05	1.08754e-05	1.28346e-05	9.7324e-06	8.84273e-06	4.77861e-06	1.02292e-05	1.1804e-05
AL606760.2	9.90551e-07	4.20847e-07	6.86817e-08	2.81788e-07	1.59863e-07	8.84241e-08	0	7.45688e-08
C1orf123	3.37578e-05	1.32552e-05	1.17253e-05	2.5403e-05	2.37449e-05	2.41897e-05	2.65586e-05	1.10773e-05
MAGOH	0.000126695	9.72017e-05	9.21784e-05	0.000167372	0.000129846	0.000152593	7.19812e-05	7.99013e-05
AL606760.1	3.72263e-07	3.00895e-07	1.52594e-07	5.63906e-07	7.06844e-07	2.03119e-08	8.75384e-08	6.79951e-08
LRP8	1.54905e-05	8.61518e-06	8.63304e-06	6.50409e-06	1.05203e-05	1.09184e-05	4.41452e-05	1.94148e-05
NDC1	6.54381e-06	3.52618e-06	9.33954e-06	7.19075e-06	8.84218e-06	7.35307e-06	1.32251e-06	1.37697e-06
YIPF1	1.36679e-05	1.40429e-05	1.94438e-05	1.16806e-05	1.18278e-05	8.0279e-06	6.50989e-06	2.35922e-05
HSPB11	7.85681e-05	3.57008e-05	3.11757e-05	3.2109e-05	7.10845e-05	2.84489e-05	4.39389e-05	4.5264e-05
LRRC42	1.24883e-05	1.19754e-05	2.90144e-05	1.79651e-05	1.68536e-05	1.9123e-05	1.81262e-05	3.90061e-05
TMEM59	0.000195654	0.000188737	0.000169193	0.000155114	0.00011441	0.000135777	6.25376e-05	0.000378481
TCEANC2	1.37837e-05	3.26258e-06	2.35552e-06	5.72466e-06	1.47522e-05	2.23388e-06	2.18348e-06	4.80551e-06
CYB5RL	2.44692e-06	9.42888e-07	1.13918e-06	4.2178e-06	4.96964e-06	8.08258e-07	2.26298e-07	2.51976e-06
MRPL37	2.79486e-05	1.75207e-05	4.2649e-05	4.88454e-05	3.31143e-05	4.75002e-05	2.02809e-05	2.09659e-05
SSBP3	4.86584e-05	5.06011e-05	2.57068e-05	3.10449e-05	1.18213e-05	2.89277e-05	1.688e-05	4.95866e-05
ACOT11	2.83148e-06	1.98809e-06	3.05422e-05	1.53063e-06	5.24487e-07	9.9841e-07	9.239e-07	3.52148e-05
MROH7	3.08358e-07	3.22277e-08	3.0378e-07	1.54515e-07	3.01483e-07	7.73148e-08	0	4.05307e-06
TTC4	8.10147e-06	9.47963e-06	5.51822e-06	9.22694e-06	7.40659e-06	1.03689e-05	5.52736e-06	7.40152e-06
PARS2	2.15216e-06	7.1733e-07	1.31757e-06	1.11498e-06	1.78224e-06	2.2246e-06	1.44044e-06	1.03473e-06
TTC22	4.36394e-06	6.29487e-08	1.18184e-05	0	3.75856e-07	1.43808e-07	0	8.05687e-06
LEXM	7.3627e-08	0	3.95272e-07	0	0	0	2.45036e-07	0
DHCR24	4.05656e-06	9.42441e-07	2.01069e-05	5.5934e-06	2.89952e-06	2.46261e-06	2.34353e-05	1.65121e-05
AC096536.1	5.51624e-08	0	9.42935e-08	0	1.33628e-07	0	3.11102e-07	1.28712e-07
TMEM61	7.29687e-08	0	1.86166e-06	0	0	0	0	2.46723e-05
PCSK9	2.12785e-08	0	1.85069e-06	0	0	1.63823e-06	0	5.75498e-08
USP24	2.8342e-05	2.33555e-05	1.97021e-05	3.11661e-05	4.65743e-05	2.26853e-05	1.99697e-05	2.77937e-05
AC119674.1	0	8.5306e-07	1.10133e-08	2.15721e-06	3.28554e-07	4.76409e-06	0	0
AC119674.2	8.44214e-09	2.76562e-06	6.89571e-07	6.32785e-06	1.49026e-07	1.80532e-06	0	9.69558e-07
LINC01767	0	0	0	2.25141e-06	0	0	0	1.47109e-06
PLPP3	8.03833e-07	4.22247e-05	2.12521e-05	0.000248355	2.76133e-06	0.000200943	1.19354e-06	1.14162e-05
PRKAA2	3.74265e-08	0	6.68248e-06	7.38981e-06	0	1.43085e-06	4.42002e-08	1.92909e-05
FYB2	0	0	8.31864e-09	6.99148e-08	0	0	0	2.94716e-07
DAB1	5.47913e-07	3.17225e-08	7.45176e-06	1.42979e-06	0	5.94298e-06	1.15953e-07	3.15751e-06
OMA1	1.55536e-05	3.0234e-06	4.9289e-06	1.86175e-06	1.50541e-05	1.25488e-06	3.45688e-06	2.40451e-06
TACSTD2	7.67766e-07	5.59621e-07	0.000132541	4.02992e-06	7.80353e-07	1.18196e-06	1.79785e-06	8.30811e-06
MYSM1	3.82159e-05	3.46111e-05	3.30599e-05	5.22339e-05	4.28788e-05	4.06478e-05	1.7473e-05	3.92924e-05
JUN	0.000204302	0.000508586	0.000715268	0.00109699	0.000143893	0.000938593	0.000227271	0.000521395
AC105277.1	2.04961e-07	1.35246e-06	4.69389e-07	1.15384e-06	0	2.4172e-07	2.89392e-07	5.58797e-07
LINC01358	1.42645e-06	1.93092e-07	6.39996e-07	2.85649e-07	9.77181e-07	1.09868e-06	1.74612e-06	2.23819e-07
FGGY	1.64944e-06	4.39399e-06	4.06762e-06	3.01866e-06	3.76615e-06	5.5226e-07	6.39568e-06	3.16757e-06
HOOK1	1.12092e-05	1.63786e-06	1.66627e-05	3.01325e-07	4.82294e-06	0	1.62094e-06	5.67208e-05
CYP2J2	1.92971e-07	0	3.85786e-06	4.03585e-07	9.58292e-08	9.61068e-08	0	1.10367e-06
NFIA	2.71738e-06	4.1719e-07	8.11497e-06	2.91968e-05	7.20938e-07	3.34668e-05	2.58282e-07	3.81583e-06
NFIA-AS2	1.16603e-07	0	0	2.58281e-06	0	5.57197e-07	0	0
TM2D1	5.1016e-05	4.93011e-05	4.71202e-05	5.75673e-05	5.38108e-05	5.20261e-05	3.40713e-05	6.34685e-05
AC099791.2	2.71069e-06	5.97977e-08	1.59272e-06	6.71963e-06	1.21541e-06	1.73394e-06	3.42571e-07	3.25736e-06
PATJ	1.64222e-05	1.6894e-06	8.34722e-05	3.4427e-06	1.30243e-05	1.97902e-06	9.07377e-06	0.000101366
L1TD1	3.78116e-06	2.81692e-06	5.0211e-06	2.72946e-06	2.04846e-06	3.94186e-06	3.36989e-06	1.73262e-05
KANK4	4.02818e-08	5.93671e-07	3.96733e-07	0	0	2.79864e-06	1.15356e-07	3.34043e-08
USP1	6.03169e-05	3.7441e-05	2.28916e-05	4.14067e-05	4.95451e-05	3.86873e-05	3.0888e-05	2.51914e-05
DOCK7	1.07534e-05	2.96368e-05	2.213e-05	1.72958e-05	1.12256e-05	3.96041e-05	2.14848e-05	3.83133e-05
AC103923.1	1.64982e-07	0	1.77212e-07	6.17635e-07	1.32869e-07	1.93343e-08	0	1.96955e-07
ATG4C	7.36602e-06	4.48779e-06	1.35427e-06	3.23844e-06	1.8095e-05	2.37517e-06	5.54638e-06	1.68883e-06
ALG6	1.44986e-05	3.98305e-06	5.42569e-06	5.23026e-06	7.44526e-06	5.6809e-06	4.42121e-06	1.71825e-06
ITGB3BP	2.66126e-05	6.42652e-06	1.0611e-05	1.70225e-05	2.10299e-05	1.33823e-05	2.81467e-06	3.54393e-06
EFCAB7	7.84892e-06	5.86137e-07	7.44539e-07	2.87617e-06	6.94947e-06	2.57191e-06	4.96567e-07	3.28434e-06
PGM1	2.48249e-05	2.94669e-06	1.12483e-05	1.46162e-05	1.34205e-05	1.59827e-05	6.87457e-06	6.50814e-06
ROR1	3.11548e-07	2.17009e-07	3.90755e-06	1.12388e-05	1.30128e-05	8.4072e-06	7.28316e-06	7.30661e-06
ROR1-AS1	7.50872e-08	1.01456e-06	1.25123e-07	1.04759e-06	1.24129e-06	1.01692e-05	1.17697e-05	8.4085e-08
CACHD1	2.98847e-06	2.42773e-07	1.33365e-07	6.3313e-06	0	9.57188e-06	8.17962e-08	4.9157e-07
RAVER2	7.71974e-07	8.64097e-08	9.18218e-06	3.3639e-06	4.64548e-07	1.00189e-06	1.08277e-07	4.01367e-06
JAK1	0.00038098	0.000236479	0.000103606	0.000403433	0.000178768	0.00019028	0.000373231	0.000176602
AK4	1.99796e-06	4.29831e-05	1.56662e-05	3.49433e-05	3.1849e-06	2.30128e-05	4.49837e-06	3.4708e-06
DNAJC6	2.59701e-07	3.00787e-06	6.75221e-07	5.63226e-07	5.91665e-08	2.7724e-06	1.69587e-06	9.7001e-06
LEPROT	4.16559e-05	0.000193294	7.19669e-05	0.000113239	2.54565e-05	7.01414e-05	4.64383e-05	7.8599e-05
LEPR	1.03567e-06	2.2458e-06	1.00133e-06	1.16229e-05	5.70372e-07	4.11585e-06	7.3573e-07	4.01712e-06
PDE4B	4.74608e-05	7.86239e-05	1.71463e-06	0.00017276	0.000150589	4.60492e-05	9.72005e-05	4.83425e-06
SGIP1	3.37427e-07	4.7287e-07	3.24204e-08	1.34016e-05	0	2.12589e-05	0	7.80055e-07
AL139147.1	1.48861e-07	0	0	2.01251e-07	3.54413e-08	8.32451e-07	1.56381e-07	0
TCTEX1D1	5.73422e-08	1.47466e-06	3.67757e-09	2.76493e-06	5.90961e-08	1.43599e-07	0	0
WDR78	1.30613e-06	4.69523e-07	3.1257e-07	8.64926e-07	8.00754e-08	1.43652e-07	1.15081e-07	8.35178e-07
MIER1	0.000113982	9.32215e-05	5.57702e-05	7.97356e-05	9.12761e-05	5.66262e-05	5.1211e-05	0.000100634
SLC35D1	1.48888e-05	6.26325e-06	1.388e-05	4.86579e-06	1.20057e-05	1.36249e-05	3.02711e-06	1.27148e-05
IL12RB2	4.46729e-06	5.58538e-08	6.85038e-08	6.22498e-07	5.65704e-08	1.31559e-06	4.60944e-07	2.21776e-07
SERBP1	0.00034832	0.000206235	0.000287232	0.000531015	0.000437523	0.000676928	0.000249812	0.000246232
GADD45A	3.79487e-05	0.000104716	0.000355624	0.000265027	1.70412e-05	0.000394265	0.000373783	0.000303782
GNG12	2.4687e-06	2.62258e-06	8.77885e-05	0.000100107	7.38095e-07	0.000131193	3.12886e-06	5.50684e-05
GNG12-AS1	4.08567e-08	3.01771e-08	9.9766e-07	3.86837e-06	0	1.24914e-06	0	4.18461e-07
DIRAS3	1.32383e-07	0	1.66003e-07	2.67892e-06	0	6.20961e-06	0	1.93853e-05
WLS	3.1685e-07	3.55441e-06	4.78732e-05	6.3164e-05	2.35391e-07	6.44555e-05	1.23638e-06	2.91615e-05
DEPDC1	1.66025e-06	1.11091e-06	2.11255e-06	2.48017e-06	1.84325e-07	8.64447e-06	1.1521e-06	0
LRRC7	4.43071e-06	7.684e-07	7.09573e-07	2.46151e-06	2.90813e-06	1.85544e-06	3.24663e-06	1.7343e-06
LRRC40	2.02607e-05	7.60454e-06	1.12655e-05	1.83513e-05	1.36967e-05	1.65131e-05	1.63894e-05	1.932e-05
SRSF11	0.000231242	0.000176189	0.000145837	0.000251065	0.000235078	0.000259628	0.000224392	0.000254166
ANKRD13C	2.15685e-05	1.11647e-05	1.28777e-05	1.8313e-05	1.43038e-05	2.34284e-05	1.40834e-05	1.55907e-05
HHLA3	4.31253e-06	8.22813e-07	3.48875e-06	1.26836e-06	6.035e-06	1.43525e-06	3.48919e-06	2.54246e-06
CTH	9.17235e-07	1.60279e-06	7.4401e-06	1.95589e-06	1.44388e-07	9.28728e-06	1.50502e-06	8.72334e-06
AL354872.2	0	0	4.32745e-08	0	0	0	0	7.54582e-08
PTGER3	1.64598e-06	1.10211e-06	1.43791e-06	6.41751e-06	2.87535e-07	1.58498e-05	1.10895e-06	7.00326e-06
ZRANB2	0.000160528	8.30379e-05	7.72274e-05	0.000108493	0.000180286	0.000110419	8.41533e-05	0.000136831
FPGT	4.11554e-06	4.00122e-06	4.60838e-06	3.17475e-06	5.88837e-06	3.50497e-06	2.22147e-06	4.82486e-06
CRYZ	9.51676e-06	2.13452e-06	6.17689e-06	3.98149e-06	6.35978e-06	3.6431e-06	1.83343e-06	5.60755e-06
TYW3	3.91193e-05	1.96976e-05	1.90117e-05	3.88637e-05	5.31498e-05	5.60602e-05	1.91489e-05	1.5796e-05
SLC44A5	7.63738e-09	0	1.93429e-08	7.18258e-07	0	1.50324e-06	0	1.50027e-07
ACADM	5.54468e-05	1.34249e-05	1.18772e-05	3.26634e-05	7.44642e-05	2.90696e-05	2.11972e-05	2.72381e-05
RABGGTB	4.86508e-05	5.33657e-05	6.10183e-05	8.4483e-05	8.72258e-05	0.000137781	4.7865e-05	7.23063e-05
ST6GALNAC3	8.80679e-07	1.1679e-06	1.54346e-06	8.89592e-06	3.87456e-06	4.13735e-06	0	6.56594e-07
ST6GALNAC5	0	0	7.26498e-08	0	0	3.18204e-07	0	1.5394e-06
PIGK	1.48365e-05	1.79119e-06	6.75057e-06	6.96517e-06	6.15928e-06	1.05638e-05	2.62838e-06	6.97934e-06
AK5	3.79031e-06	1.01e-07	9.99683e-08	6.30019e-08	3.37618e-07	1.4628e-06	5.78168e-07	4.44926e-06
AC118549.1	3.58447e-05	1.80183e-05	1.37793e-05	3.93672e-05	3.31636e-05	3.99691e-05	2.16882e-05	2.4701e-05
USP33	6.09026e-05	2.76294e-05	3.09211e-05	3.58636e-05	3.81434e-05	2.41995e-05	2.75759e-05	5.02388e-05
MIGA1	3.34238e-05	1.56608e-05	1.7461e-05	2.9421e-05	2.31462e-05	2.43028e-05	1.85641e-05	4.62498e-05
NEXN	2.07427e-06	3.07816e-07	3.05486e-06	1.37165e-06	5.21693e-06	2.42441e-05	1.37486e-06	2.54174e-07
FUBP1	6.78407e-05	6.77329e-05	5.93016e-05	9.40912e-05	8.98033e-05	9.14774e-05	4.67984e-05	8.64879e-05
DNAJB4	1.3204e-05	2.00573e-05	1.69886e-05	6.28577e-05	6.96179e-06	3.15296e-05	3.82498e-05	1.68976e-05
GIPC2	4.76198e-07	8.14511e-08	2.51914e-05	5.28374e-06	7.88443e-07	1.4022e-07	6.11858e-07	9.81966e-06
AC103591.3	1.39997e-05	7.27015e-06	1.67217e-05	8.33071e-06	1.53358e-05	1.01888e-05	8.7635e-06	1.23626e-05
PTGFR	0	0	0	0	0	6.6149e-06	0	0
IFI44L	1.11909e-05	7.17299e-07	1.10977e-06	1.66811e-05	1.35706e-05	5.66197e-06	1.6258e-06	2.26407e-07
IFI44	1.46928e-05	8.57556e-07	5.09028e-06	2.06745e-05	1.7123e-06	1.39497e-05	9.5035e-07	9.68372e-06
ADGRL4	3.53081e-07	1.04879e-06	2.01462e-07	0.000287257	4.25687e-07	1.62374e-05	1.38212e-07	2.96003e-07
ADGRL2	1.7725e-07	1.54513e-07	1.17856e-05	3.92358e-05	1.12947e-07	1.03805e-05	0	6.77518e-06
LINC01725	3.13666e-06	4.40654e-07	1.08753e-07	3.52086e-08	1.51445e-06	0	2.74392e-07	1.76755e-07
TTLL7	1.47492e-06	1.95699e-06	1.64386e-06	2.35448e-06	6.28733e-07	1.16845e-05	1.24133e-06	4.00257e-05
AL359504.2	1.47848e-06	5.91499e-08	1.95431e-07	1.26162e-06	8.79582e-07	4.00673e-06	0	3.70071e-07
PRKACB	9.92053e-05	5.65262e-06	1.06834e-05	1.50305e-05	3.52414e-05	1.53594e-05	8.36912e-06	2.90995e-05
SAMD13	3.40803e-07	0	4.28819e-07	4.6746e-07	1.48392e-06	1.23339e-07	4.42002e-08	1.38785e-06
RPF1	3.92683e-05	2.74017e-05	3.84425e-05	5.11966e-05	3.72013e-05	5.42792e-05	1.90502e-05	4.35968e-05
GNG5	0.000245256	0.000674839	0.00091208	0.000457732	0.000277546	0.00039895	0.000992479	0.00084577
SPATA1	3.15027e-06	4.24633e-06	4.18281e-06	6.59976e-06	3.87267e-06	2.15349e-06	2.31841e-06	7.31884e-06
CTBS	3.46512e-05	6.1882e-05	2.32312e-05	1.81271e-05	2.48464e-05	1.9151e-05	1.97951e-05	3.96888e-05
SSX2IP	1.05084e-05	1.98981e-06	3.65867e-05	3.64226e-06	9.89161e-06	2.16105e-06	2.91152e-06	6.03001e-05
LPAR3	2.04382e-07	1.4127e-06	2.31454e-06	0	0	0	3.24696e-07	5.89906e-06
MCOLN2	1.01334e-06	2.78255e-06	2.92839e-07	6.84705e-07	5.94294e-06	9.55564e-07	0.000114506	0
MCOLN3	1.12879e-06	6.17719e-07	1.70395e-05	0	0	4.89424e-07	2.50947e-06	5.16903e-05
SYDE2	2.71874e-06	5.15665e-08	4.01319e-06	9.93375e-07	7.16622e-07	3.19324e-06	5.59091e-07	5.85481e-06
C1orf52	5.18833e-05	4.7851e-05	4.66454e-05	7.69982e-05	4.42598e-05	7.66724e-05	2.23988e-05	4.19855e-05
BCL10	3.4575e-05	6.35635e-05	0.000224893	7.66479e-05	4.91302e-05	4.03648e-05	2.79422e-05	9.85263e-05
AL078459.1	7.38616e-07	2.78696e-06	3.09718e-06	2.9014e-06	2.73507e-06	7.98802e-07	2.1441e-07	2.23694e-06
DDAH1	8.18985e-07	7.95025e-07	4.70714e-05	2.05058e-05	8.00754e-08	1.67647e-05	1.25036e-06	1.41707e-05
AL360219.1	2.63692e-08	3.01771e-08	3.57477e-07	1.22408e-06	0	6.30729e-07	0	1.81874e-07
AC092807.3	0	0	4.43019e-08	7.83002e-07	0	8.80036e-06	0	0
CYR61	1.40017e-06	1.91003e-06	7.90232e-05	0.000310045	9.19925e-07	0.000429863	1.74089e-06	8.38394e-06
ZNHIT6	4.68176e-05	8.90581e-06	2.40796e-05	4.03982e-05	6.42679e-05	3.49143e-05	2.06989e-05	1.73122e-05
ODF2L	0.000170254	1.35731e-05	2.14167e-05	9.31106e-05	7.38452e-05	3.0771e-05	1.91606e-05	7.14522e-05
CLCA1	1.63478e-07	0	2.75778e-05	1.78422e-07	0	0	0	4.93026e-06
CLCA4	2.31982e-07	2.27429e-07	5.76233e-05	2.302e-07	0	0	0	1.51052e-06
AL356270.1	0	0	8.53842e-07	0	0	0	0	0
AL049597.2	1.6432e-06	6.63766e-07	1.51426e-06	2.39142e-06	1.44159e-06	3.69743e-07	7.85952e-07	1.61052e-06
SH3GLB1	0.000135149	0.000155253	0.000200584	0.000183031	8.43345e-05	0.00010259	0.000112219	0.000181169
SELENOF	0.000149965	0.000158395	0.000108548	0.000162793	0.000130009	0.000161423	7.96607e-05	0.000168592
HS2ST1	1.32599e-05	1.61287e-05	9.09008e-06	1.86371e-05	1.24099e-05	1.85502e-05	2.59503e-06	1.33856e-05
LMO4	0.000136553	5.57657e-05	5.66523e-05	3.92176e-05	3.78917e-05	0.000236062	3.92966e-05	4.25767e-05
PKN2-AS1	1.09159e-07	3.85142e-08	8.13486e-07	6.14761e-07	0	3.91984e-07	1.54307e-07	1.92285e-05
PKN2	7.23854e-05	4.53424e-05	0.00014945	8.13056e-05	6.73613e-05	4.94615e-05	6.12041e-05	0.000178609
GTF2B	8.14159e-05	8.32876e-05	6.70868e-05	5.04294e-05	5.96012e-05	6.83816e-05	3.99454e-05	7.25075e-05
KYAT3	2.72958e-05	1.15993e-05	1.16744e-05	1.44544e-05	2.45599e-05	1.28972e-05	3.13955e-05	1.46646e-05
RBMXL1	1.61756e-05	1.61805e-05	1.43721e-05	1.74023e-05	1.96803e-05	1.0857e-05	2.88864e-05	1.2394e-05
GBP3	3.01597e-05	5.77451e-06	7.52138e-05	1.23748e-05	1.35468e-05	1.44409e-05	1.29457e-05	2.5186e-05
GBP1	2.67969e-05	1.94591e-05	8.55639e-05	0.000166064	2.97097e-05	7.56598e-05	8.80943e-05	1.76372e-05
GBP2	0.000163009	3.43815e-05	9.03897e-05	0.000108695	0.00017762	2.84641e-05	5.3632e-05	3.21175e-05
GBP4	5.97338e-05	1.22827e-05	3.23328e-05	0.000162701	0.000167251	4.03576e-05	5.11055e-05	8.29916e-06
AC099063.4	2.29497e-06	2.10876e-07	4.53719e-07	1.1218e-07	2.4318e-06	2.40298e-08	2.10998e-07	0
GBP5	2.82615e-05	5.95557e-06	3.20391e-06	8.12884e-06	4.4576e-05	2.90865e-06	4.53556e-06	1.79116e-06
GBP6	0	0	3.93444e-07	0	0	0	0	0
LRRC8B	5.83538e-06	7.34582e-06	1.48764e-05	1.09063e-05	1.17833e-05	1.41134e-05	6.19223e-06	3.83228e-05
LRRC8C-DT	1.4653e-06	1.19764e-06	1.8092e-08	3.5587e-06	4.09391e-06	1.13072e-06	1.13756e-06	1.01887e-06
LRRC8C	1.49152e-05	2.35152e-05	3.94377e-06	6.63507e-05	1.63942e-05	8.73526e-05	1.73669e-05	3.65704e-05
AC099568.2	4.2603e-06	5.06614e-07	3.0896e-06	9.49489e-07	2.62224e-06	6.65201e-08	1.84055e-06	3.44564e-06
LRRC8D	3.46079e-05	9.86636e-06	9.39127e-06	7.94748e-06	1.22232e-05	7.72309e-06	2.12976e-05	1.65053e-05
ZNF326	7.79515e-05	6.76453e-05	7.21831e-05	9.35419e-05	8.65607e-05	7.74916e-05	9.67277e-05	0.000130463
ZNF644	7.70687e-05	6.09269e-05	3.23693e-05	6.83159e-05	8.13691e-05	6.92089e-05	6.10601e-05	8.16655e-05
CDC7	4.5719e-06	1.07958e-06	2.1952e-06	3.01989e-06	3.18996e-06	1.51344e-06	1.9662e-07	1.56603e-06
TGFBR3	1.32501e-05	3.67309e-07	3.97102e-06	1.04272e-05	0	4.83337e-05	5.50595e-07	8.76609e-06
EPHX4	9.76762e-07	2.77973e-07	8.83017e-06	1.54153e-05	0	3.20268e-07	0	9.89897e-06
BTBD8	7.26374e-06	1.72321e-06	3.19094e-06	2.69924e-06	2.46437e-06	1.77171e-06	1.77729e-06	2.70928e-06
GLMN	4.07641e-05	5.13562e-06	6.6237e-06	1.37746e-05	2.89994e-05	1.93591e-05	9.0443e-06	5.81086e-06
RPAP2	8.4544e-05	1.14064e-05	1.31484e-05	3.26885e-05	4.97667e-05	3.444e-05	2.14116e-05	3.34262e-05
GFI1	2.41217e-05	7.79084e-07	8.56538e-07	9.27459e-07	2.36397e-06	6.8246e-07	4.46929e-06	7.12456e-07
EVI5	1.90461e-06	4.59389e-05	3.83512e-05	3.60581e-05	1.87349e-05	4.48557e-05	1.18861e-05	3.12813e-05
RPL5	0.00259002	0.000587334	0.00142251	0.00170568	0.00339242	0.00203227	0.00137374	0.000837996
FAM69A	6.0434e-06	1.30765e-06	6.0303e-07	1.44115e-06	1.0575e-05	1.71708e-06	2.21237e-05	8.88895e-07
MTF2	7.31592e-05	3.45065e-05	3.53597e-05	5.47341e-05	6.49623e-05	3.96506e-05	3.41846e-05	4.09561e-05
TMED5	5.11481e-05	0.000203276	3.29341e-05	6.53307e-05	4.03382e-05	0.000102026	4.77688e-05	7.97618e-05
CCDC18	1.40819e-05	1.58049e-05	3.00061e-06	7.28836e-06	1.86318e-05	1.0891e-05	4.97133e-06	3.98455e-06
DR1	7.89532e-05	5.39586e-05	3.64714e-05	5.91487e-05	7.12909e-05	6.18142e-05	3.29711e-05	8.06641e-05
FNBP1L	2.98789e-06	1.53346e-06	5.92024e-05	3.74574e-05	9.21552e-06	2.1972e-05	2.31984e-05	0.000170974
BCAR3	5.85869e-06	8.12175e-06	4.11085e-05	3.19978e-05	1.76481e-05	1.99811e-05	9.5035e-06	3.72645e-05
AL109613.1	0	0	7.95447e-07	1.13451e-07	0	0	0	1.54434e-07
DNTTIP2	9.09836e-05	0.000167716	7.36099e-05	0.000170025	0.000105589	0.000172921	6.55945e-05	0.000113305
GCLM	5.44186e-05	0.000321129	0.000194104	0.000117132	4.1266e-05	0.000208468	0.000148514	0.000574515
ARHGAP29	6.84512e-07	9.26797e-07	1.81011e-05	0.000206053	3.20621e-07	6.56545e-06	4.02004e-07	3.89884e-06
ABCD3	2.04392e-05	1.13334e-05	3.0677e-05	1.42008e-05	1.27448e-05	1.93464e-05	3.68054e-06	3.82701e-05
F3	8.69622e-07	0.000129838	7.91231e-05	0.000105061	1.01565e-06	8.99629e-05	8.32298e-06	0.000119696
SLC44A3	1.54847e-06	2.32522e-07	8.63533e-06	2.8775e-07	7.74936e-08	1.31154e-06	4.41564e-08	1.02619e-05
CNN3	5.11574e-06	1.16526e-06	1.74783e-05	9.24547e-05	9.43045e-06	0.000123301	1.82027e-05	2.7305e-05
AC105942.1	1.85872e-07	0	8.21358e-07	1.10414e-06	3.22179e-07	1.20775e-06	4.16411e-07	9.93991e-07
ALG14	3.86911e-06	5.4671e-06	2.15473e-05	1.30601e-05	9.56277e-06	1.23776e-05	2.38742e-06	1.35685e-05
TMEM56	4.89019e-07	6.57659e-08	1.47207e-05	4.95113e-07	3.72336e-07	1.82166e-06	0	2.35166e-05
TMEM56-RWDD3	2.17919e-07	3.00791e-07	5.32137e-07	3.15855e-07	9.17774e-07	3.26558e-07	8.68092e-07	0
AC092802.1	0	0	1.09876e-07	3.5448e-08	0	0	0	2.40819e-08
RWDD3	4.35535e-06	6.33976e-07	2.63964e-06	1.85044e-06	3.05119e-06	3.79687e-07	1.66617e-06	1.16967e-06
PTBP2	2.42144e-05	1.6572e-05	1.3495e-05	2.54884e-05	1.65229e-05	2.37662e-05	1.36497e-05	5.28522e-05
DPYD	2.6171e-05	3.16371e-05	8.14511e-06	1.99283e-06	9.56626e-06	9.13589e-06	5.57723e-06	9.22566e-06
MIR137HG	0	3.90492e-07	5.98162e-08	0	0	6.1324e-07	0	8.76186e-06
BX005019.1	0	0	4.0887e-07	0	0	0	0	5.71553e-06
SNX7	1.57795e-07	2.59085e-07	2.84347e-05	1.90356e-05	1.0852e-07	1.41474e-05	5.35481e-06	1.82102e-05
PALMD	1.39465e-07	2.99444e-07	1.14208e-07	0.000101154	2.85205e-07	1.41995e-06	0	2.27327e-07
FRRS1	5.61098e-07	1.07435e-06	1.50659e-06	1.15521e-07	0	9.43913e-07	2.93092e-06	4.49794e-07
AGL	2.45627e-05	6.7832e-06	1.08328e-05	1.23802e-05	2.7838e-05	9.95587e-06	1.97669e-05	1.62189e-05
AC118553.1	5.34493e-07	7.5598e-08	5.31712e-07	2.00357e-08	8.3905e-07	3.45648e-08	8.96074e-08	8.00059e-08
SLC35A3	3.67566e-05	1.55035e-05	5.10392e-05	2.67991e-05	3.88998e-05	2.20006e-05	1.26784e-05	2.93052e-05
AC118553.2	1.63308e-06	1.44237e-06	8.9167e-07	7.25222e-07	6.92034e-07	1.34329e-06	1.6675e-06	2.41805e-06
MFSD14A	4.25854e-06	2.94018e-06	1.89366e-06	5.51463e-06	3.77956e-06	4.61978e-06	3.78736e-06	4.74569e-06
SASS6	1.46138e-05	3.48717e-06	3.38535e-06	4.33771e-06	1.25718e-05	5.65365e-06	2.62531e-06	3.62483e-06
TRMT13	3.09697e-05	8.5218e-06	1.01244e-05	2.36806e-05	3.86975e-05	1.74493e-05	8.48408e-06	1.4123e-05
LRRC39	3.4676e-07	3.85357e-07	7.10076e-09	3.28996e-07	2.17672e-06	2.26688e-06	0	1.72963e-07
DBT	1.74552e-05	8.17874e-06	5.6265e-06	7.56611e-06	1.43784e-05	1.23022e-05	1.20344e-05	7.67659e-06
RTCA	3.74453e-05	2.76186e-05	4.15978e-05	2.82904e-05	2.20541e-05	3.06379e-05	3.34929e-05	5.17931e-05
CDC14A	6.35339e-05	6.78686e-06	9.0457e-06	3.8641e-05	1.43218e-05	6.45502e-06	2.3813e-05	6.23105e-06
EXTL2	6.20701e-06	1.05273e-06	3.36628e-06	1.39034e-05	6.49089e-06	1.75657e-05	3.14072e-06	1.06414e-05
AC104506.1	9.57104e-07	1.45119e-06	3.09856e-06	2.09943e-05	4.21647e-07	1.73443e-06	3.9072e-07	2.13341e-06
SLC30A7	3.9236e-05	3.46448e-05	3.12164e-05	6.0011e-05	2.86792e-05	5.29258e-05	3.79662e-05	7.49174e-05
DPH5	2.10376e-05	2.12064e-06	3.48056e-06	6.87527e-06	1.95607e-05	8.42137e-06	6.9834e-06	2.07118e-06
AC093157.2	1.21889e-06	5.71267e-07	3.31143e-07	1.31956e-06	9.15891e-07	2.92306e-07	4.45308e-07	8.06496e-07
AC093157.1	1.36206e-05	8.12233e-07	5.21203e-07	4.08132e-06	7.6392e-06	3.31616e-06	5.92043e-06	5.62618e-07
AL109741.1	5.44475e-06	4.23261e-07	8.28115e-08	7.26183e-06	9.57475e-06	8.6719e-07	4.45182e-06	7.57756e-08
S1PR1	2.6053e-05	1.32935e-06	2.29949e-06	0.000108866	4.41054e-05	2.36497e-06	5.47896e-05	1.8683e-06
OLFM3	6.68401e-08	0	1.06982e-06	0	0	0	0	2.03799e-07
RNPC3	3.53473e-05	2.20997e-05	1.66984e-05	1.89343e-05	3.40381e-05	1.3077e-05	1.47893e-05	1.86052e-05
AMY2B	2.58919e-06	4.72485e-07	2.57365e-07	1.32865e-06	2.05593e-06	2.19264e-06	1.58074e-06	3.13746e-06
PRMT6	6.99298e-06	2.23137e-06	4.22713e-06	8.60378e-06	3.54952e-06	1.05843e-05	2.61022e-06	1.15716e-05
NTNG1	2.54051e-08	1.22338e-07	6.09711e-08	5.58544e-07	9.91965e-07	2.19645e-06	4.63813e-07	7.78666e-06
VAV3	1.69733e-05	4.23533e-05	5.62795e-06	1.38193e-05	3.61002e-05	4.77337e-07	2.28791e-06	1.14917e-05
SLC25A24	1.10297e-05	6.82193e-05	8.35528e-05	4.53975e-05	2.379e-05	2.54265e-05	3.76797e-05	6.68614e-05
AL359258.2	3.6498e-07	8.88476e-07	1.11462e-06	6.39321e-07	9.58292e-08	8.98043e-07	3.55778e-07	3.33924e-06
FAM102B	2.80344e-05	1.96722e-05	8.08597e-06	6.26026e-06	1.72951e-05	1.40613e-05	8.57271e-06	4.32224e-05
HENMT1	3.11752e-05	5.31995e-06	2.48549e-06	2.69981e-06	1.06975e-05	3.34948e-06	8.24389e-06	5.65208e-06
PRPF38B	0.000180365	0.000112128	8.01593e-05	0.000168913	0.000159611	0.000196348	8.07641e-05	9.68644e-05
STXBP3	5.05206e-05	5.53157e-05	3.11001e-05	4.44194e-05	4.03395e-05	2.46477e-05	6.07671e-05	3.72159e-05
AKNAD1	0	3.52367e-07	1.01685e-07	3.81657e-06	0	1.6929e-06	0	0
AL449266.1	2.73604e-08	9.41902e-08	1.46916e-07	6.46468e-07	4.43006e-07	5.95449e-08	0	1.40369e-07
GPSM2	1.01473e-05	7.26131e-06	9.55131e-06	1.95403e-05	1.15375e-05	2.49089e-05	1.10092e-05	1.05236e-05
CLCC1	6.23248e-06	1.17592e-05	1.43364e-05	1.45391e-05	1.08748e-05	2.16138e-05	1.70784e-05	3.17641e-05
WDR47	7.85725e-06	1.17507e-05	3.74981e-06	1.39343e-05	7.00334e-06	1.13627e-05	1.35725e-05	1.19365e-05
TAF13	1.39587e-05	4.46774e-05	3.32046e-05	6.37197e-05	1.21442e-05	7.43227e-05	1.20607e-05	3.71453e-05
AL356488.3	2.51454e-06	4.7368e-06	2.15531e-06	5.52426e-06	2.50364e-06	6.05624e-06	2.70248e-06	1.69955e-06
TMEM167B	3.09107e-05	9.05294e-05	2.43749e-05	5.25004e-05	3.2813e-05	5.05473e-05	3.26852e-05	3.18673e-05
AL356488.2	1.11084e-06	2.85335e-07	6.99847e-07	1.84468e-07	7.57898e-07	0	6.37149e-07	3.62829e-07
KIAA1324	5.08014e-06	1.07412e-06	1.44683e-05	2.6475e-06	1.69255e-06	4.01336e-06	6.30467e-07	4.11976e-05
SARS	7.45379e-05	3.93649e-05	7.42532e-05	0.000148267	6.84534e-05	0.000127501	6.55866e-05	0.00022582
CELSR2	2.25444e-06	6.44124e-08	1.95047e-07	3.41485e-07	1.90137e-07	2.30689e-06	9.25907e-08	4.57889e-06
PSRC1	8.46609e-07	1.98586e-07	1.92543e-06	8.45498e-07	3.62024e-07	9.64917e-07	4.37464e-07	3.55662e-07
SORT1	3.74854e-06	1.06653e-05	1.41412e-05	5.5629e-06	5.4868e-07	4.06804e-06	7.73154e-06	2.35507e-05
PSMA5	0.000178094	0.000188825	0.000198631	0.000186274	0.000154351	0.000245616	0.000188593	0.000170883
ATXN7L2	1.4616e-06	2.51671e-06	4.25522e-07	3.08028e-06	1.55934e-06	3.79015e-06	6.33932e-07	8.76009e-07
CYB561D1	1.15788e-05	7.29217e-06	3.22813e-06	6.70901e-06	9.3596e-06	6.68749e-06	2.7388e-06	7.42207e-06
AMIGO1	1.7617e-06	1.79864e-07	2.44385e-07	3.25386e-07	0	1.43553e-06	4.02524e-07	5.56642e-07
GNAI3	9.92248e-05	0.000147278	0.000126388	0.000139707	9.68718e-05	0.00014683	6.21263e-05	0.00016533
AMPD2	1.79317e-05	1.0606e-05	6.66916e-06	1.35565e-05	7.78309e-06	2.8973e-05	2.66095e-06	1.29295e-05
GSTM4	6.50039e-06	2.64994e-06	1.96652e-05	8.74414e-07	2.20648e-06	1.34592e-06	6.06436e-06	3.72911e-06
GSTM2	9.92335e-06	2.97803e-07	7.32546e-07	5.53609e-07	1.14355e-06	3.53043e-07	1.89156e-07	1.53643e-06
GSTM3	4.24028e-06	1.31334e-05	6.51123e-05	2.0274e-05	1.19045e-06	5.40442e-05	7.11136e-06	5.34848e-05
EPS8L3	7.4529e-07	5.76433e-07	9.1237e-05	8.64512e-08	0	8.63701e-08	1.76771e-07	8.74627e-05
CSF1	3.85624e-06	1.38106e-05	2.42605e-06	5.96987e-05	2.61802e-06	4.26954e-05	4.32182e-06	4.00122e-06
AHCYL1	4.17542e-05	8.00522e-05	4.42353e-05	6.72588e-05	4.78254e-05	0.000108306	3.57242e-05	7.08017e-05
STRIP1	1.85147e-05	1.91896e-05	1.23353e-05	2.75333e-05	1.29149e-05	2.89789e-05	1.50133e-05	2.05052e-05
AL160006.1	1.6333e-06	9.00411e-07	1.18855e-06	5.12664e-06	1.73064e-06	2.73314e-06	4.8383e-07	2.89399e-06
ALX3	1.76255e-07	2.54835e-07	1.56733e-07	1.99261e-07	1.90465e-07	2.34718e-07	8.32178e-07	3.10541e-07
SLC6A17	0	0	5.48562e-08	2.24359e-07	0	3.50171e-06	0	8.69319e-06
KCNC4	3.95786e-06	1.48628e-06	1.77873e-06	7.03369e-06	4.987e-06	6.06755e-06	4.42002e-08	5.36858e-06
RBM15	1.46508e-05	1.35469e-05	9.5057e-06	1.87963e-05	1.34816e-05	1.26555e-05	5.55795e-06	1.51651e-05
SLC16A4	1.07334e-05	2.00922e-06	1.20967e-05	2.95842e-06	9.09639e-06	7.09704e-06	2.40445e-06	3.76074e-06
AL355488.1	3.55296e-06	2.1603e-06	1.19832e-06	1.74777e-06	2.07066e-06	1.44898e-06	1.49921e-06	2.55527e-06
LAMTOR5	0.000146577	0.000222337	0.000227243	0.000229582	0.000245357	0.00017875	0.000167996	0.000190384
CD53	0.000238689	0.000322742	2.77514e-06	7.32529e-06	0.000222249	7.80208e-06	5.27998e-05	1.28417e-05
LRIF1	3.11088e-05	4.00395e-05	2.30092e-05	2.21657e-05	3.86299e-05	1.39109e-05	2.92718e-05	2.42528e-05
AL360270.3	5.98124e-07	1.50143e-06	9.98681e-07	1.43397e-06	2.43863e-07	6.20855e-08	1.92356e-06	7.12125e-07
DRAM2	3.40311e-05	2.59001e-05	2.08852e-05	1.50637e-05	6.24446e-05	9.32969e-06	1.4493e-05	1.67328e-05
CEPT1	2.73382e-05	2.10918e-05	1.47119e-05	1.52376e-05	4.19045e-05	1.07026e-05	1.2734e-05	2.525e-05
AL355816.2	1.28445e-05	1.73695e-06	1.46652e-06	5.60134e-07	8.04913e-06	1.7749e-06	1.80695e-06	3.80535e-06
DENND2D	5.99374e-05	9.44068e-06	6.24298e-06	2.04567e-06	1.5521e-05	1.2495e-06	6.96546e-06	1.06401e-05
PIFO	6.3824e-07	1.48486e-07	8.30936e-08	2.58379e-08	0	3.07851e-07	0	4.44788e-06
OVGP1	7.03906e-07	1.27384e-07	6.63136e-07	3.57648e-07	3.5732e-07	1.5125e-07	0	2.67674e-07
WDR77	1.81181e-05	8.72349e-06	1.9162e-05	2.91856e-05	3.49681e-05	3.26439e-05	6.07775e-06	1.21495e-05
ATP5PB	0.000115618	7.97061e-05	0.000105594	0.000132946	0.000143212	0.000134454	5.97117e-05	7.75901e-05
C1orf162	1.6636e-05	2.53178e-05	2.58199e-07	1.80997e-06	2.51281e-05	8.26656e-07	9.28065e-07	1.69339e-06
TMIGD3	1.38786e-07	3.20149e-06	0	1.3603e-06	0	0	0	0
RAP1A	0.000122248	0.000130304	5.20979e-05	6.76184e-05	9.72029e-05	5.27188e-05	6.81842e-05	5.44393e-05
INKA2	1.88175e-07	3.83724e-07	4.18596e-07	3.82698e-07	0	0	0	5.21097e-07
DDX20	1.96796e-05	1.28554e-05	8.83477e-06	2.6355e-05	1.68747e-05	1.71897e-05	5.1089e-06	1.05904e-05
KCND3	5.69015e-07	0	2.03015e-08	9.94917e-07	2.27178e-07	9.15681e-06	0	7.24999e-07
CTTNBP2NL	1.3048e-06	3.1373e-05	4.30599e-05	0.000112693	1.22165e-05	4.17317e-05	9.30872e-05	4.21202e-05
WNT2B	1.58854e-06	2.92015e-06	1.85534e-06	3.90245e-06	5.40735e-07	5.56746e-06	5.95256e-06	7.90678e-06
ST7L	8.3831e-06	9.0088e-06	9.09586e-06	1.74332e-05	5.15202e-06	1.1653e-05	4.87637e-06	1.49234e-05
CAPZA1	0.000138066	0.000222463	0.000140816	0.000129946	0.000153622	0.000139705	0.000121391	9.43332e-05
MOV10	9.28632e-06	4.56879e-06	2.59341e-05	1.58396e-05	5.89606e-06	1.19972e-05	1.32474e-05	1.47453e-05
AL603832.1	6.98081e-07	1.7584e-07	8.05042e-07	9.78018e-07	6.64133e-08	8.23477e-07	4.68982e-07	1.22119e-06
RHOC	7.68164e-05	9.68218e-05	0.000764711	0.000645792	2.41405e-05	0.000384183	0.00016443	0.00041163
PPM1J	1.95439e-08	9.98781e-08	4.62053e-07	1.66597e-06	1.93744e-07	3.57085e-07	1.12251e-06	5.21165e-07
AL390729.1	1.17248e-07	0	5.70558e-07	0	0	1.46505e-07	0	0
SLC16A1	1.17256e-05	8.12784e-06	3.39089e-05	5.10313e-05	1.50465e-05	0.000128276	6.64502e-06	7.67359e-06
SLC16A1-AS1	2.06536e-05	7.32092e-06	5.87154e-06	2.16782e-05	5.67173e-05	3.68506e-05	1.76498e-05	1.13785e-05
AL357055.3	7.4159e-07	8.9149e-08	6.10137e-08	6.49695e-07	2.00765e-06	7.30358e-07	6.97063e-07	2.73525e-07
LRIG2	1.83031e-05	5.38839e-06	8.37648e-06	8.25366e-06	1.86572e-05	9.22934e-06	7.14893e-06	1.86092e-05
MAGI3	1.92442e-05	2.15566e-06	2.83863e-05	8.07967e-06	2.27146e-06	6.1299e-06	9.1622e-06	1.64881e-05
PHTF1	2.23989e-05	2.57185e-05	8.9893e-06	2.92557e-05	2.53206e-05	2.04406e-05	1.22189e-05	2.13306e-05
RSBN1	6.40515e-05	3.01799e-05	2.62376e-05	4.18239e-05	5.02475e-05	3.77241e-05	2.85279e-05	5.85031e-05
PTPN22	0.000221956	1.03378e-05	1.74008e-06	2.57982e-06	2.45312e-05	6.63332e-06	9.48175e-06	6.51344e-06
BCL2L15	1.91649e-06	1.50304e-06	4.29079e-05	7.50252e-07	1.07803e-06	1.81844e-06	3.98611e-07	2.3619e-06
AP4B1	1.38947e-05	6.19098e-06	7.0709e-06	1.16411e-05	8.00961e-06	7.37072e-06	2.50444e-06	7.63987e-06
DCLRE1B	3.42262e-06	5.44817e-06	6.85235e-07	5.19962e-06	3.5582e-06	6.31041e-06	2.42103e-06	1.2005e-06
HIPK1-AS1	1.88043e-06	1.13997e-06	7.16162e-07	1.33968e-06	8.11595e-07	6.14255e-07	1.30331e-06	5.78265e-07
HIPK1	7.43236e-05	6.60829e-05	2.41856e-05	6.5869e-05	3.08796e-05	4.94783e-05	5.02629e-05	4.84425e-05
OLFML3	7.29045e-08	1.25061e-07	2.18085e-07	4.50999e-07	3.77198e-07	2.58074e-05	0	1.38546e-05
TRIM33	7.60633e-05	0.000117321	4.45386e-05	5.66794e-05	6.65753e-05	4.81231e-05	5.4489e-05	0.000104048
BCAS2	6.73693e-05	5.19021e-05	4.84414e-05	5.87395e-05	6.42301e-05	5.80331e-05	3.33122e-05	7.68659e-05
DENND2C	8.29417e-07	1.38935e-06	3.92192e-05	5.90664e-06	9.91798e-07	1.2948e-05	1.14487e-06	1.30003e-05
NRAS	2.81199e-05	6.1818e-05	4.69576e-05	5.76105e-05	4.0112e-05	3.50708e-05	4.06532e-05	8.34419e-05
CSDE1	0.000168963	0.000202343	0.000150354	0.000238473	0.000189175	0.000225289	0.000201954	0.00024012
SIKE1	4.03532e-05	2.25967e-05	2.29682e-05	2.40389e-05	3.86068e-05	2.15675e-05	1.72214e-05	2.82814e-05
TSPAN2	5.91469e-06	2.53864e-07	2.5903e-06	4.43285e-06	1.73904e-06	3.29786e-06	7.65106e-06	2.00854e-05
NGF	4.23143e-08	1.63788e-07	3.21294e-08	9.63352e-07	0	2.93862e-05	0	1.5618e-07
VANGL1	7.3082e-06	1.74092e-06	1.01675e-05	1.02718e-05	1.33724e-06	7.0673e-06	1.18344e-05	1.32292e-06
SLC22A15	2.56979e-06	1.06528e-05	1.08269e-06	2.59491e-07	3.00325e-07	1.13706e-06	5.60208e-07	5.30678e-07
MAB21L3	4.58866e-08	0	8.13605e-07	4.11114e-08	0	0	0	1.23694e-06
ATP1A1	8.56278e-05	0.000169985	0.000288874	0.000327263	5.72943e-05	0.000239808	4.92731e-05	0.000118371
LINC01762	2.37537e-07	5.14007e-08	3.92288e-07	0	9.25972e-08	0	0	0
CD58	5.0266e-05	8.8264e-05	3.98094e-05	2.26054e-05	0.000108753	1.83968e-05	0.000135034	3.40309e-05
IGSF3	1.29158e-07	1.86672e-07	9.70969e-06	4.24249e-06	8.02537e-07	2.15243e-06	4.44308e-06	1.04756e-05
CD2	0.000263868	7.051e-06	3.24582e-06	4.79643e-06	1.31741e-05	5.45927e-06	1.64178e-05	5.56655e-06
PTGFRN	1.13831e-06	8.88283e-06	1.03044e-05	1.51839e-05	1.46574e-07	1.0357e-05	2.90007e-06	2.85727e-06
TTF2	3.18462e-05	9.30272e-06	8.47339e-06	1.41198e-05	2.32985e-05	1.83367e-05	4.20707e-05	6.3457e-06
TRIM45	5.6246e-07	1.10781e-07	1.10596e-07	3.38345e-07	8.52988e-07	2.66196e-06	6.0197e-07	6.91263e-07
MAN1A2	6.11665e-05	4.12305e-05	2.54913e-05	3.60128e-05	4.13725e-05	4.36838e-05	2.44616e-05	7.06929e-05
TENT5C	1.58127e-05	1.51746e-06	5.34279e-06	2.41849e-06	6.15816e-05	4.49015e-06	4.00325e-06	1.06896e-05
GDAP2	2.13067e-05	2.09247e-05	1.11443e-05	1.65651e-05	1.87599e-05	1.29779e-05	7.01515e-06	2.58801e-05
WDR3	1.97172e-05	8.50839e-06	1.12105e-05	3.92431e-05	1.79075e-05	4.88464e-05	3.0908e-06	1.19737e-05
WARS2	9.49045e-06	5.23694e-06	8.2428e-06	1.30402e-05	1.02019e-05	2.19251e-05	8.9059e-06	8.97365e-06
AL359915.2	3.61583e-06	1.44859e-06	1.73061e-06	1.67457e-06	6.33777e-06	9.28609e-07	1.30833e-06	1.3282e-06
HSD3B2	0	0	9.39322e-07	0	0	0	0	0
ZNF697	3.15572e-07	2.35763e-05	4.22935e-06	1.8253e-05	4.99746e-07	1.55766e-05	7.16422e-07	1.01854e-05
PHGDH	2.2951e-05	2.96424e-06	3.72023e-05	1.88132e-05	2.54266e-05	3.67732e-05	1.41914e-05	6.54692e-05
HMGCS2	0	1.09954e-07	1.60083e-05	0	0	0	0	4.24498e-06
REG4	1.12044e-05	7.53407e-07	0.000142834	1.17884e-06	7.94291e-07	4.49746e-06	9.9652e-07	0.00388816
NOTCH2	2.29692e-05	0.000113421	1.32205e-05	8.60828e-06	3.61767e-05	0.000140352	4.07683e-05	1.59723e-06
SEC22B	5.95547e-05	0.000166441	3.78991e-05	4.72859e-05	4.17509e-05	0.000100777	2.85541e-05	7.56461e-05
NBPF26	7.71558e-06	1.45356e-05	2.1867e-06	1.42337e-06	5.99547e-06	1.23454e-05	6.61406e-06	8.22334e-07
LINC00623	0.000124669	9.67599e-06	8.61161e-06	6.24697e-06	2.84332e-05	1.37982e-05	3.01925e-05	1.84649e-05
SRGAP2C	1.80904e-05	7.51496e-06	7.82407e-07	1.76706e-05	1.31764e-05	9.36312e-06	2.11357e-05	2.81497e-06
AC239800.3	2.9478e-05	1.91957e-06	2.85831e-06	4.15559e-06	6.59291e-06	1.1497e-06	1.28172e-06	8.13319e-06
AC245595.1	6.97221e-06	3.49677e-06	0.000138179	1.69254e-05	4.12121e-06	6.56467e-05	6.41794e-06	0.000112606
NBPF15	3.39418e-06	1.93176e-06	3.69708e-06	1.12256e-05	4.48836e-06	1.54036e-05	1.0728e-06	8.54334e-06
SRGAP2B	1.06598e-05	7.4601e-06	1.88748e-06	1.48992e-05	7.53151e-06	1.09215e-05	1.95073e-05	1.28777e-06
AC245014.3	9.88368e-06	5.31241e-06	1.16175e-05	6.74827e-06	1.33021e-05	6.74893e-06	3.41474e-06	3.16217e-06
NBPF20	1.74972e-06	3.17108e-06	1.22103e-06	3.88909e-06	3.53291e-06	1.28869e-05	5.61293e-07	6.7526e-06
GPR89A	1.47358e-05	3.72524e-06	9.92693e-06	1.17209e-05	9.96134e-06	1.42755e-05	3.23033e-06	2.08849e-05
PDZK1	1.18249e-06	1.8006e-07	1.07097e-05	7.37425e-07	0	7.41586e-08	9.12769e-07	6.23282e-06
CD160	1.10233e-05	1.41491e-06	4.28238e-07	9.7155e-07	1.10429e-06	4.92805e-07	3.21659e-06	9.18756e-07
RNF115	9.67985e-05	5.61983e-05	3.15992e-05	6.10495e-05	7.22909e-05	5.91829e-05	0.00020773	6.70729e-05
POLR3C	1.43884e-05	1.36183e-05	1.1732e-05	2.29117e-05	1.43015e-05	2.56214e-05	1.40491e-05	7.94715e-06
NUDT17	1.87992e-06	1.69298e-06	9.42253e-07	1.82729e-06	1.14581e-06	4.66171e-07	1.60177e-06	1.57836e-06
PIAS3	8.3959e-06	4.2068e-06	2.08703e-06	1.23259e-05	3.99791e-06	1.22888e-05	1.09081e-05	2.48473e-06
ITGA10	1.61448e-06	8.0779e-07	2.02306e-07	1.56146e-05	1.77271e-06	1.00958e-05	4.41124e-06	2.0182e-07
PEX11B	1.24542e-05	3.56547e-06	5.02727e-06	8.05541e-06	1.24039e-05	9.51677e-06	8.7328e-06	4.6603e-06
RBM8A	0.000225846	0.000283187	0.000201103	0.000451382	0.000262069	0.000413283	0.000187433	0.000165157
LIX1L-AS1	3.7085e-06	6.15543e-07	4.16285e-07	8.13498e-07	2.68079e-06	7.11206e-07	1.23665e-06	2.68746e-07
LIX1L	2.75235e-05	1.11316e-05	8.10326e-07	2.79267e-05	2.15261e-05	1.43313e-05	2.02527e-05	5.75076e-06
POLR3GL	6.88667e-05	1.81113e-05	7.38464e-06	1.82603e-05	2.71638e-05	8.59952e-06	1.93808e-05	1.0967e-05
TXNIP	0.000240476	0.000455863	0.000120989	0.000107904	0.00013005	7.28301e-05	4.91037e-05	7.37537e-05
NBPF10	2.92213e-06	1.29301e-05	1.1846e-06	3.47328e-07	4.38621e-06	4.73505e-06	2.84108e-06	2.26501e-07
NOTCH2NL	8.09328e-06	2.04125e-05	2.17271e-06	1.24506e-06	1.10581e-05	1.03942e-05	1.18054e-05	2.76221e-07
NBPF12	1.29963e-05	1.33261e-05	5.93422e-06	8.83147e-06	1.17443e-05	1.21466e-05	9.96033e-06	8.71442e-06
PRKAB2	1.63323e-05	8.2844e-06	2.60503e-05	1.62696e-05	1.47938e-05	1.72224e-05	2.74837e-05	3.33472e-05
AC242426.2	4.79922e-06	2.38015e-06	1.73569e-06	2.08532e-06	4.21672e-06	1.08711e-06	3.66497e-06	8.88024e-06
FMO5	4.19172e-07	4.49495e-07	3.89735e-06	3.42962e-07	1.30323e-06	7.44721e-08	7.63265e-08	4.57828e-06
CHD1L	1.87247e-05	4.95529e-06	8.41453e-06	1.64209e-05	1.6975e-05	2.74804e-05	1.01569e-05	9.39469e-06
BCL9	3.30129e-06	4.16055e-06	5.2807e-06	6.46447e-06	3.25308e-06	1.16925e-05	1.3251e-06	1.57594e-05
ACP6	8.67194e-06	8.10729e-07	3.35741e-06	1.04357e-06	2.41018e-06	2.43296e-06	1.95228e-06	5.03829e-06
GJA5	0	2.8824e-08	0	1.9106e-05	0	1.11241e-07	0	0
GPR89B	9.65499e-06	1.49386e-06	5.59139e-06	3.07043e-06	4.85905e-06	5.3464e-06	1.29119e-06	8.51293e-06
AC239803.2	2.36056e-07	0	3.66588e-08	1.41923e-07	2.004e-07	0	9.69622e-08	4.09494e-07
NBPF11	5.73492e-06	8.51556e-06	2.70393e-06	5.98985e-06	8.61853e-06	1.28196e-05	4.24315e-06	6.49923e-06
AC239809.3	6.53718e-08	0	7.75585e-07	0	0	1.93343e-08	0	1.12922e-06
AC245100.7	1.8925e-07	0	2.3012e-07	0	0	0	0	3.81694e-06
NBPF14	1.00986e-05	3.53708e-05	6.33015e-06	2.87839e-06	1.70043e-05	2.95041e-05	1.66346e-05	7.44563e-07
NUDT4B	4.15998e-07	6.44412e-07	1.62419e-06	1.54341e-06	8.1318e-07	1.59197e-06	1.33808e-07	7.67605e-07
PDE4DIP	4.00915e-05	0.000532679	1.01493e-05	1.30724e-05	2.94292e-05	6.99151e-05	0.000126317	5.02561e-05
NBPF9	7.3494e-06	2.34358e-05	3.86281e-06	7.50563e-06	1.65495e-05	1.74483e-05	7.9039e-06	7.53121e-06
AC245297.3	0.00021527	2.18779e-05	2.86776e-05	2.04744e-05	0.000103008	5.01228e-05	3.55478e-05	5.55196e-05
AC245297.2	4.8655e-06	3.49285e-07	4.86446e-07	1.40778e-07	4.28827e-06	1.61378e-06	2.18612e-07	3.55812e-07
NBPF19	4.64336e-05	0.000232956	4.30419e-06	5.95487e-06	1.77982e-05	2.16773e-05	4.3236e-05	3.20763e-06
HIST2H2BF	1.26862e-06	4.25358e-07	4.42508e-06	1.70249e-05	3.5874e-06	7.1432e-06	0	4.79358e-06
AC243772.2	0	0	1.05498e-07	2.24612e-07	0	1.93343e-08	0	1.29743e-07
HIST2H4A	4.20722e-07	4.63279e-08	3.19254e-07	2.2769e-07	1.2055e-07	8.80479e-08	0	1.17925e-07
HIST2H2AA3	4.50448e-08	3.11789e-07	4.64528e-07	1.50659e-07	0	3.43256e-07	0	0
AC239868.3	1.85254e-06	9.07165e-07	1.63958e-06	1.31828e-06	1.99374e-06	4.3492e-07	9.51058e-07	2.11397e-06
HIST2H2AA4	7.71464e-07	1.7706e-06	2.17824e-06	1.24008e-06	6.23285e-07	2.15973e-06	3.29624e-07	7.66404e-07
HIST2H4B	4.70352e-07	0	4.26473e-06	3.9767e-07	3.1259e-07	1.63803e-07	9.51128e-07	1.19781e-06
AC239868.2	1.14724e-06	1.3218e-07	3.82144e-07	7.87682e-07	0	1.2313e-07	1.36791e-07	3.45844e-07
HIST2H2BE	2.67933e-06	3.83633e-06	6.01472e-06	5.78867e-06	1.40961e-06	7.87597e-06	7.59397e-06	2.75893e-05
HIST2H2AC	4.70952e-05	1.92096e-05	1.41263e-05	2.9716e-05	2.59804e-05	9.30441e-06	3.62463e-05	1.29741e-05
HIST2H2AB	1.02104e-06	3.80566e-07	5.48172e-07	2.63091e-07	3.71112e-07	4.98288e-07	6.91783e-07	1.9176e-07
BOLA1	2.13529e-05	2.60478e-06	4.67083e-06	9.90843e-06	1.06126e-05	9.5495e-06	5.27347e-06	6.47144e-06
SV2A	3.08654e-06	7.17791e-08	2.71462e-07	2.41031e-06	2.53216e-07	6.41089e-06	9.69303e-08	5.17128e-06
SF3B4	5.53273e-05	5.03102e-05	5.94631e-05	8.40422e-05	4.47342e-05	8.55114e-05	4.62033e-05	4.33265e-05
MTMR11	1.14981e-06	7.26541e-06	6.53189e-05	4.00721e-06	7.23742e-07	3.76471e-06	1.1616e-06	3.69483e-05
OTUD7B	1.76008e-05	6.96723e-06	2.59994e-05	3.19374e-05	1.44413e-06	3.90161e-05	8.49187e-06	2.61101e-05
VPS45	1.93673e-05	9.64347e-06	8.37537e-06	9.09715e-06	1.16737e-05	8.9941e-06	5.41908e-06	1.50863e-05
PLEKHO1	0.000181079	0.000158671	2.60895e-05	0.0001943	0.000142214	0.000142745	0.000171456	5.74435e-05
ANP32E	0.000119884	2.11873e-05	3.48183e-05	5.7827e-05	0.000101447	6.29746e-05	6.32239e-05	4.59906e-05
CA14	6.6358e-08	5.13953e-08	8.07437e-07	5.23033e-08	0	0	0	4.33963e-07
APH1A	8.06201e-05	6.26013e-05	7.46915e-05	9.50107e-05	8.35254e-05	6.89313e-05	5.54587e-05	5.86178e-05
C1orf54	2.32725e-06	8.40612e-06	4.23132e-06	7.30702e-05	1.40183e-06	9.14181e-06	1.74274e-05	2.22342e-06
CIART	8.17251e-08	2.68887e-07	1.42464e-06	5.55384e-06	0	4.27017e-06	8.69876e-08	4.10414e-07
MRPS21	0.000135792	7.75605e-05	0.000100525	0.000147001	0.000168169	0.000133242	0.000101748	0.000113185
PRPF3	2.39157e-05	2.85918e-05	2.13153e-05	2.81532e-05	2.49843e-05	3.08856e-05	1.28222e-05	2.17269e-05
RPRD2	3.38936e-05	1.50855e-05	1.92849e-05	2.13536e-05	2.89782e-05	1.83607e-05	1.05832e-05	2.73305e-05
TARS2	1.08507e-05	4.53222e-06	5.9615e-06	1.03731e-05	1.37723e-05	7.53105e-06	4.16654e-06	6.95982e-06
ECM1	5.29972e-07	3.59784e-06	3.09687e-05	2.57477e-06	0	5.30502e-05	8.69152e-08	0.000112871
FALEC	1.39583e-06	4.79922e-08	1.91066e-07	4.33157e-07	2.00609e-06	4.17557e-07	2.9823e-07	4.10342e-07
ADAMTSL4	6.91425e-07	9.52262e-06	4.28256e-06	1.06015e-06	4.69103e-07	9.55467e-06	1.73039e-06	8.15396e-07
MCL1	0.000174128	0.000362423	0.000377716	0.000323735	0.00011285	0.000498221	0.00015426	0.0002197
ENSA	0.000143439	6.69829e-05	7.761e-05	8.60664e-05	0.000126369	7.59719e-05	0.000178146	0.00011918
GOLPH3L	1.46734e-05	1.34578e-06	7.78468e-06	1.12689e-05	1.1873e-05	4.97505e-06	1.30036e-05	1.64046e-05
CTSS	5.20248e-05	0.000601434	0.00021175	0.000231059	0.000173895	7.00863e-05	0.000145036	1.93855e-05
CTSK	1.39116e-06	2.04145e-06	9.85404e-07	1.79094e-06	8.62162e-07	3.51994e-05	1.44583e-06	4.43474e-07
ARNT	1.65205e-05	2.15034e-05	8.80954e-06	1.32117e-05	1.66808e-05	1.30259e-05	1.15626e-05	1.72795e-05
SETDB1	1.71648e-05	1.12016e-05	1.01007e-05	1.52898e-05	2.97091e-05	9.00885e-06	8.6708e-06	1.21306e-05
CERS2	4.28648e-05	5.84103e-05	6.30301e-05	8.57175e-05	4.09599e-05	8.24341e-05	2.68916e-05	7.60889e-05
MINDY1	2.00381e-06	2.61378e-06	2.80445e-06	3.65002e-06	3.10018e-06	2.60252e-06	1.77605e-06	7.72318e-06
PRUNE1	1.03765e-05	3.46854e-06	2.30767e-06	3.83546e-06	6.57133e-06	2.84492e-06	3.85603e-06	1.97502e-06
BNIPL	1.31384e-06	2.61036e-07	2.37028e-07	3.70858e-07	9.75825e-07	9.30752e-08	0	0
C1orf56	0.000141986	5.28679e-05	2.60694e-05	7.1552e-05	6.39266e-05	8.8804e-05	0.00011545	4.07891e-05
CDC42SE1	0.000178575	0.000125801	5.02963e-05	0.000115244	7.35938e-05	0.0001363	0.000198731	6.04216e-05
MLLT11	1.11196e-05	3.36055e-06	2.10601e-06	1.34887e-05	6.27794e-06	4.7462e-05	1.1846e-05	3.57417e-05
GABPB2	1.32376e-05	7.08471e-06	4.80501e-06	4.56841e-06	1.02267e-05	9.59376e-06	9.6985e-06	7.27573e-06
SEMA6C	3.56567e-06	6.70306e-07	7.80512e-07	4.42055e-06	0	1.15891e-06	2.11139e-07	3.69262e-07
SCNM1	4.66521e-05	2.66105e-05	2.78659e-05	4.76681e-05	5.30405e-05	3.46308e-05	2.45428e-05	3.18161e-05
LYSMD1	1.50824e-06	3.43511e-07	1.06204e-06	1.75261e-06	2.37216e-06	3.33774e-06	5.50999e-07	2.98664e-06
VPS72	2.32225e-05	1.36321e-05	2.68068e-05	3.46645e-05	2.40224e-05	2.6551e-05	1.68809e-05	2.65108e-05
PIP5K1A	2.10422e-05	2.09407e-05	3.5243e-05	2.88958e-05	2.57883e-05	3.29143e-05	1.64127e-05	2.64637e-05
PSMD4	0.00010418	0.000127885	7.98394e-05	0.000116253	0.000135769	0.000106527	0.000135289	9.95465e-05
AL391069.2	1.50689e-06	3.35369e-06	2.11831e-06	2.01668e-06	1.54638e-06	1.60895e-07	1.54028e-06	2.05117e-06
ZNF687	9.19313e-06	8.90038e-06	7.35828e-06	5.79699e-06	8.6487e-06	6.35289e-06	7.10238e-06	7.30704e-06
PI4KB	2.47232e-05	3.573e-05	1.71253e-05	2.28426e-05	1.88952e-05	3.4653e-05	2.7899e-05	3.49796e-05
RFX5	1.25695e-05	3.35433e-06	4.86337e-06	9.99602e-06	1.67005e-05	8.52751e-06	4.6244e-05	6.4445e-06
AL391069.3	1.9229e-06	6.2406e-07	3.36409e-07	1.25609e-06	4.68282e-06	7.80503e-07	5.07674e-06	6.82523e-07
SELENBP1	1.06637e-07	2.12584e-07	7.39509e-06	1.48965e-06	0	3.40516e-06	0	1.25526e-05
PSMB4	0.000131443	0.000177549	0.000134249	0.000182856	0.000154575	0.000166914	0.00019031	0.000148268
POGZ	4.4425e-05	4.01575e-05	3.15782e-05	5.57111e-05	5.9197e-05	4.73554e-05	5.64137e-05	5.74577e-05
CGN	1.38496e-06	9.61011e-07	0.000116673	3.80191e-07	3.08567e-07	1.92165e-06	2.69498e-05	5.79149e-05
TUFT1	2.01744e-06	9.52583e-07	4.22624e-05	3.04122e-06	4.87108e-07	3.07744e-06	1.00208e-06	2.0496e-05
SNX27	2.8143e-05	4.87624e-05	1.21779e-05	1.6679e-05	2.36477e-05	2.59412e-05	2.06374e-05	2.83412e-05
CELF3	0	0	6.90585e-07	6.52363e-08	0	0	1.62875e-07	2.24002e-05
RIIAD1	0	0	1.04092e-07	0	0	4.27108e-08	0	6.08e-06
MRPL9	5.06959e-05	1.82367e-05	3.57521e-05	7.03837e-05	4.5207e-05	6.86363e-05	3.83771e-05	2.433e-05
OAZ3	5.87551e-07	5.61059e-07	2.25307e-07	2.4036e-06	6.70349e-07	1.12732e-06	8.98308e-07	1.55731e-06
TDRKH	3.83588e-06	5.18698e-07	3.17998e-07	1.95902e-06	3.95919e-07	4.92356e-07	1.74416e-06	1.91218e-06
TDRKH-AS1	2.22776e-06	9.971e-08	7.89457e-07	3.21503e-07	1.35891e-06	3.19486e-08	6.8494e-07	1.95877e-06
RORC	1.00154e-05	6.56853e-07	7.64849e-07	2.16148e-08	0	1.16877e-06	8.8612e-07	4.58133e-06
C2CD4D	4.33161e-07	0	4.95573e-07	6.15428e-07	0	0	0	1.02613e-06
THEM5	0	0	0	8.87198e-08	0	0	0	0
THEM4	4.7336e-05	6.93163e-06	1.13667e-05	1.60588e-05	1.43891e-05	1.72001e-05	1.02284e-05	2.69458e-05
S100A10	0.000436465	0.00169104	0.00559155	0.00107735	0.000104508	0.00103113	0.00140811	0.00410173
AL450992.1	2.98344e-07	0	2.74624e-07	8.89497e-08	0	0	1.41211e-07	1.54434e-07
S100A11	0.00071566	0.0041465	0.00411162	0.00134973	0.000150734	0.00184477	0.00121785	0.00231177
SPRR3	1.23369e-08	0	2.48348e-06	1.15347e-08	0	0	0	5.42419e-08
SPRR1B	3.38497e-08	1.31991e-07	1.32945e-05	0	0	0	0	0
SPRR2A	1.59997e-07	5.56181e-08	1.34353e-05	1.37763e-07	0	0	1.72952e-07	0
S100A9	6.47911e-06	0.00185133	3.54332e-05	9.94717e-06	4.19782e-06	1.36342e-05	6.31499e-06	1.19581e-05
S100A6	0.000536426	0.0035893	0.0120432	0.00366676	0.000509076	0.00369095	0.000508761	0.0235977
S100A5	2.97303e-07	3.87037e-08	1.54643e-07	0	1.03108e-06	0	0	3.83431e-07
S100A4	0.000266915	0.000763189	9.08417e-06	2.88543e-05	0.000180552	8.14891e-05	6.59247e-05	1.89429e-05
S100A3	1.75946e-07	4.58995e-07	7.63766e-06	2.0558e-05	0	9.05639e-06	1.04046e-06	4.43925e-06
S100A2	2.61688e-06	1.09115e-05	0.000150695	1.16603e-05	5.22515e-06	2.10268e-05	1.16007e-06	0.000112696
S100A16	7.9865e-06	6.37898e-06	0.00107437	0.000534101	7.28439e-06	0.000494839	4.06249e-06	0.000639742
S100A14	5.91751e-06	2.08088e-06	0.000718292	2.78979e-06	3.08975e-06	7.79558e-06	7.52914e-06	0.000490975
S100A13	2.75538e-05	1.03424e-05	9.03226e-05	0.00036725	8.42838e-06	0.000247896	6.91911e-06	7.57308e-05
S100A1	0	0	1.74064e-07	4.70103e-07	1.41141e-07	1.40557e-06	0	3.54609e-06
AL162258.2	7.06678e-07	8.88161e-07	1.41164e-06	2.25598e-06	1.66277e-06	1.84693e-06	2.71093e-07	6.2687e-07
CHTOP	4.82463e-05	5.51713e-05	4.62224e-05	6.76029e-05	5.0539e-05	6.63117e-05	4.25111e-05	5.42895e-05
SNAPIN	3.6606e-05	2.98678e-05	1.69421e-05	2.17278e-05	3.62463e-05	2.01913e-05	3.65809e-05	1.58724e-05
ILF2	0.00012527	9.9031e-05	0.000102595	0.000252281	0.000174933	0.000326113	0.000107733	0.000136883
NPR1	0	9.41642e-08	0	1.29895e-05	9.99075e-08	2.8949e-06	1.22743e-05	7.58694e-08
INTS3	1.37246e-05	1.06812e-05	1.06742e-05	1.48477e-05	1.76618e-05	1.86263e-05	2.65585e-05	1.48497e-05
SLC27A3	1.00502e-05	5.9841e-06	1.56249e-06	1.70626e-05	9.1416e-07	6.03829e-06	8.00007e-06	2.67805e-06
GATAD2B	5.84098e-05	3.84871e-05	1.53003e-05	4.16154e-05	4.81283e-05	3.35401e-05	4.62721e-05	3.56868e-05
AL358472.5	2.18763e-06	1.15977e-06	4.20794e-07	3.79002e-06	3.36806e-06	1.71247e-06	2.95825e-07	6.55196e-07
DENND4B	2.01002e-05	1.87141e-05	7.63604e-06	1.56814e-05	2.50571e-05	1.42195e-05	4.25569e-06	1.26562e-05
CRTC2	2.75888e-05	2.79584e-05	1.49684e-05	2.22303e-05	1.95614e-05	1.59408e-05	2.1439e-05	1.56014e-05
SLC39A1	2.27573e-05	6.21686e-05	7.51585e-05	0.000102893	3.48028e-05	8.13725e-05	4.86424e-05	5.02635e-05
AL358472.4	1.47229e-06	1.65718e-06	4.56109e-06	3.52657e-06	1.63552e-06	3.62197e-06	2.61211e-06	1.71131e-06
AL358472.3	3.23979e-07	7.22905e-07	7.70353e-07	5.12314e-07	4.98355e-07	1.43214e-07	8.53334e-08	9.67181e-07
CREB3L4	7.08298e-06	8.02305e-07	1.95675e-06	4.94758e-06	3.41159e-06	2.03811e-06	1.25201e-06	1.69591e-06
JTB	0.000219368	0.000201071	0.000148905	0.000121717	0.000214581	0.000127418	0.000100897	0.0001714
RAB13	6.37275e-06	0.000270842	0.000109546	0.000210575	2.94842e-05	0.000205913	0.000107355	5.7184e-05
RPS27	0.00735478	0.00220916	0.00249839	0.00233166	0.00869569	0.00281662	0.00324541	0.0018235
NUP210L	1.11257e-07	4.65918e-07	1.6946e-07	9.05706e-07	1.56794e-07	1.35806e-07	0	7.89117e-07
TPM3	0.00037576	0.000642077	0.000530043	0.000581597	0.000365899	0.000302175	0.000687239	0.000432893
C1orf43	9.11635e-05	0.000160994	7.94764e-05	0.000139495	8.91321e-05	0.000108924	9.57401e-05	0.000139543
UBAP2L	3.5197e-05	4.24023e-05	3.60999e-05	5.78944e-05	3.99105e-05	5.27094e-05	4.85523e-05	4.62729e-05
HAX1	8.79423e-05	4.3242e-05	4.53685e-05	6.11752e-05	8.15586e-05	4.70871e-05	8.6668e-05	6.38634e-05
AQP10	2.5517e-08	0	7.35575e-07	0	0	0	0	1.24831e-06
ATP8B2	1.43681e-05	1.09125e-06	3.21886e-07	1.66205e-05	4.12639e-06	1.99635e-05	6.90074e-06	7.60412e-06
IL6R-AS1	2.33556e-07	8.80336e-07	4.60905e-07	1.90625e-07	0	6.39543e-07	2.20349e-07	2.2363e-06
IL6R	7.82655e-06	0.000156365	4.71542e-05	2.84218e-05	3.65818e-06	4.19617e-05	0.000170763	0.000107993
SHE	2.70555e-07	1.86333e-06	1.59679e-07	2.66443e-05	0	1.96723e-06	2.09773e-07	2.04094e-07
TDRD10	1.95647e-08	2.69672e-07	0	3.26785e-06	0	1.715e-06	0	0
UBE2Q1	2.8475e-05	4.8834e-05	3.02519e-05	3.92765e-05	2.55054e-05	2.85259e-05	3.39619e-05	3.71052e-05
CHRNB2	0	0	3.89913e-08	0	0	0	0	1.02833e-05
ADAR	0.000110094	8.50844e-05	6.40179e-05	0.000100101	9.14826e-05	9.03419e-05	9.56377e-05	6.68168e-05
KCNN3	2.69844e-07	5.30742e-07	2.18777e-07	2.76657e-05	9.46104e-07	5.13809e-06	9.07417e-07	2.98173e-06
PMVK	3.80486e-05	1.24725e-05	2.39249e-05	2.02637e-05	2.96584e-05	1.72761e-05	1.36452e-05	3.97941e-05
AL451085.1	8.61345e-07	5.14281e-07	8.08834e-07	6.4126e-07	1.82964e-07	8.71332e-07	8.95545e-08	1.19684e-06
PBXIP1	0.000115954	7.74577e-06	1.03153e-05	1.61464e-05	2.59614e-05	9.49871e-06	1.71673e-05	3.58324e-05
PYGO2	1.63037e-05	5.45223e-06	8.19676e-06	4.49148e-06	9.60101e-06	4.05344e-06	5.27469e-06	1.2211e-05
AL451085.2	9.98739e-06	1.18399e-06	3.07613e-06	7.60395e-07	6.52844e-06	6.04786e-07	1.24539e-06	4.73914e-06
SHC1	1.73683e-05	2.95521e-05	3.53307e-05	8.04647e-05	1.55431e-05	5.67406e-05	1.58063e-05	2.03736e-05
CKS1B	4.09223e-05	1.41048e-05	4.71866e-05	3.46975e-05	4.38096e-05	5.03321e-05	1.81196e-05	1.68572e-05
FLAD1	2.37435e-05	1.38102e-05	1.97157e-05	2.67123e-05	2.62271e-05	3.3047e-05	1.32219e-05	1.69729e-05
ZBTB7B	1.3499e-05	1.79128e-05	1.55272e-05	6.08871e-06	8.02523e-06	5.43697e-06	5.96897e-06	1.98693e-05
ADAM15	5.61452e-06	4.5901e-06	1.19338e-05	0.000125339	2.55162e-06	1.73056e-05	1.57369e-06	3.44234e-06
EFNA4	6.23694e-06	5.57523e-06	5.28252e-06	4.91627e-06	7.21322e-06	4.47631e-06	6.38415e-06	1.20829e-06
EFNA3	1.48424e-06	3.06871e-07	8.16841e-07	3.34661e-06	5.12182e-07	2.31816e-07	1.99394e-07	1.18329e-06
EFNA1	1.85272e-06	6.07145e-07	3.88263e-05	9.13273e-05	2.06924e-06	7.45909e-07	3.95323e-07	3.33088e-05
SLC50A1	4.01992e-05	3.54961e-05	3.57389e-05	4.39185e-05	7.9145e-05	2.28492e-05	5.94233e-05	2.63968e-05
DPM3	6.02035e-05	5.60072e-05	3.59244e-05	5.87353e-05	4.53705e-05	3.3861e-05	3.52117e-05	4.28857e-05
KRTCAP2	0.000108187	6.12304e-05	9.26914e-05	0.000125205	0.000100604	8.95978e-05	6.60976e-05	0.00010538
MUC1	5.92456e-07	1.22015e-06	3.40929e-05	7.47524e-07	1.08365e-07	3.65202e-06	1.29206e-05	1.51073e-06
AC234582.1	5.5986e-07	1.9086e-07	1.28157e-07	8.36911e-07	0	8.19471e-07	1.04893e-06	1.64305e-06
THBS3	2.90796e-06	1.80441e-06	1.38041e-06	4.0264e-06	1.02398e-06	1.06094e-05	3.67063e-06	1.68263e-06
MTX1	3.62851e-05	2.43578e-05	4.3907e-05	4.60288e-05	3.72218e-05	4.2553e-05	3.41608e-05	4.05715e-05
AC234582.2	1.75884e-08	4.29082e-08	1.52516e-07	2.06103e-07	0	0	0	8.0913e-07
GBA	8.08251e-06	3.62519e-05	1.56274e-05	1.49936e-05	5.5268e-06	1.334e-05	8.35936e-06	1.08318e-05
FAM189B	8.10723e-06	3.72415e-06	5.54643e-06	1.51945e-05	5.37629e-06	1.48794e-05	5.17222e-06	4.39293e-06
SCAMP3	3.1333e-05	2.30143e-05	1.93748e-05	6.77046e-05	2.59226e-05	4.15898e-05	1.19078e-05	3.22657e-05
CLK2	1.12077e-05	1.02468e-05	6.66241e-06	1.01428e-05	9.27136e-06	1.47956e-05	1.03123e-05	1.05329e-05
HCN3	1.33796e-06	2.26396e-07	8.5555e-07	1.18984e-06	1.27205e-06	3.96838e-07	7.08752e-06	5.02962e-06
PKLR	8.18384e-08	3.745e-07	2.12455e-06	0	0	0	1.6301e-07	1.34824e-07
FDPS	0.000112863	4.55834e-05	0.000102926	0.000151826	0.000110386	5.76599e-05	0.00025124	6.62885e-05
RUSC1-AS1	2.19239e-06	4.63847e-07	4.57625e-07	1.16398e-06	9.42392e-07	1.0363e-06	4.96568e-06	1.14372e-06
RUSC1	1.73475e-05	7.88813e-06	2.32795e-05	1.42981e-05	9.34924e-06	1.39828e-05	1.39173e-05	2.6345e-05
ASH1L	0.00012844	0.00012358	5.34969e-05	9.11392e-05	0.000155801	0.000128988	0.00013617	0.000136373
ASH1L-AS1	4.47644e-06	7.41778e-06	5.2673e-06	7.83603e-06	4.42589e-06	5.83791e-06	4.28448e-06	8.24193e-06
MSTO1	8.86022e-06	4.3862e-06	7.24854e-06	1.00504e-05	4.99108e-06	1.79645e-05	5.37257e-06	8.13924e-06
YY1AP1	2.63991e-05	3.47874e-05	2.06184e-05	2.76584e-05	2.15293e-05	3.13767e-05	2.62032e-05	3.47684e-05
DAP3	6.35833e-05	6.26053e-05	7.14487e-05	6.82606e-05	6.81889e-05	0.000114013	6.20345e-05	6.71873e-05
GON4L	7.11774e-05	4.16145e-05	2.93528e-05	4.89855e-05	6.41902e-05	5.06753e-05	3.32989e-05	5.26716e-05
SYT11	4.55481e-06	6.5753e-06	4.76407e-07	1.09792e-05	7.01228e-06	1.60435e-05	5.95858e-06	2.62933e-05
RIT1	4.06339e-05	0.000255699	4.22863e-05	5.28386e-05	3.55156e-05	4.92569e-05	0.000118654	5.52109e-05
KHDC4	3.33933e-05	3.10432e-05	4.29185e-05	3.84767e-05	4.26326e-05	5.37949e-05	3.41254e-05	5.19833e-05
ARHGEF2	2.81857e-05	9.90996e-05	2.62496e-05	6.48328e-05	3.86857e-05	6.84736e-05	9.97193e-05	3.76944e-05
AL355388.2	6.62408e-07	9.91748e-07	4.23922e-07	7.29428e-07	5.38893e-07	6.17996e-07	1.74683e-06	0
SSR2	0.000260367	0.000295429	0.000226408	0.00027312	0.000180598	0.000371773	0.000154108	0.000332957
UBQLN4	1.03922e-05	1.53693e-05	9.29344e-06	1.98882e-05	1.09752e-05	2.8063e-05	2.52871e-05	7.48364e-06
LAMTOR2	7.91259e-05	7.67412e-05	5.19718e-05	7.99794e-05	7.18947e-05	5.46775e-05	8.27183e-05	5.39146e-05
RAB25	3.59866e-06	3.54292e-07	0.000125338	7.9007e-07	6.92995e-07	4.13975e-07	1.67317e-06	7.66164e-05
MEX3A	6.94304e-07	0	9.80474e-07	2.02934e-05	2.04651e-06	2.34381e-05	6.22473e-07	1.10551e-05
LMNA	5.26858e-05	0.000429816	0.000622707	0.000570152	0.000209417	0.000631916	6.7475e-05	0.000572196
SEMA4A	6.07527e-07	1.31745e-05	1.06072e-06	1.40804e-06	2.53913e-06	3.14832e-06	8.69053e-06	8.7092e-07
SLC25A44	9.99027e-06	1.48606e-05	8.10584e-06	1.35397e-05	1.04081e-05	1.42008e-05	5.90425e-06	1.41508e-05
PMF1	5.80237e-05	4.86547e-05	2.87399e-05	6.32603e-05	7.63012e-05	4.58349e-05	4.6033e-05	3.22944e-05
PAQR6	1.10165e-06	8.28928e-07	6.48091e-07	7.4743e-07	0	2.08675e-06	8.17372e-07	1.67054e-06
SMG5	1.46854e-05	2.46528e-05	2.54014e-05	3.58793e-05	1.12388e-05	3.35272e-05	1.93037e-05	2.76284e-05
TMEM79	4.97987e-06	2.7532e-06	1.57249e-06	1.27694e-06	4.3031e-06	1.42361e-06	8.12976e-07	4.64417e-07
GLMP	7.20859e-06	2.86844e-05	1.81081e-05	1.29608e-05	3.81757e-06	8.33558e-06	5.62565e-06	1.67355e-05
CCT3	0.000153865	0.000101049	0.000166421	0.000329136	0.000242137	0.000332358	0.000102255	0.00016693
TSACC	2.85301e-07	1.2661e-07	1.87556e-07	3.85926e-07	4.78067e-07	5.81829e-08	0	0
RHBG	4.62833e-08	1.46268e-07	1.20065e-06	0	0	0	0	0
C1orf61	6.69269e-07	1.75857e-06	7.99781e-07	4.60076e-07	0	2.97828e-07	5.41276e-07	1.54557e-07
AL139412.1	1.97025e-07	3.09804e-07	9.01905e-08	8.72239e-07	9.75038e-07	1.22573e-07	2.484e-07	8.81884e-07
MEF2D	3.08735e-05	5.29852e-05	4.49979e-05	3.22355e-05	3.64956e-05	2.91045e-05	4.23627e-05	3.28379e-05
IQGAP3	3.9032e-07	1.09285e-06	2.42815e-06	5.13455e-07	1.01264e-07	3.35397e-07	3.54344e-07	7.72223e-08
NAXE	5.11565e-05	1.6387e-05	3.18748e-05	2.44626e-05	5.26419e-05	2.2917e-05	1.93712e-05	4.63344e-05
GPATCH4	3.8095e-05	1.62336e-05	4.03848e-05	9.23812e-05	8.87844e-05	0.000133382	1.92036e-05	2.02474e-05
AL365181.2	2.56057e-08	7.61282e-08	1.52969e-06	8.282e-08	0	0	0	2.25101e-06
BCAN	5.53018e-08	3.53155e-07	0	3.08051e-07	0	7.56096e-07	0	2.55082e-07
AL365181.3	1.51684e-07	1.02403e-07	5.23069e-06	4.94682e-07	4.31432e-07	4.48911e-07	0	4.77803e-06
AL590666.2	0	0	6.0403e-07	0	0	0	0	3.25477e-07
NES	1.40894e-07	6.74201e-07	1.11728e-06	9.20624e-05	2.57779e-07	7.06138e-05	5.06632e-06	1.24058e-06
AL590666.3	3.20522e-07	1.24862e-07	9.32095e-08	0	5.65704e-08	6.9984e-07	0	2.40819e-08
CRABP2	6.06289e-07	1.09995e-06	4.35248e-05	4.98777e-06	0	3.16333e-05	0	2.65245e-05
ISG20L2	3.07636e-05	3.01057e-05	2.91801e-05	3.70567e-05	3.20938e-05	5.34893e-05	1.42389e-05	2.29261e-05
RRNAD1	5.88543e-06	7.1907e-06	6.07903e-06	9.30307e-06	7.91953e-06	7.17461e-06	4.04563e-06	7.55474e-06
MRPL24	2.34353e-05	8.19632e-06	1.10573e-05	2.29118e-05	2.60434e-05	2.60321e-05	1.24692e-05	8.64014e-06
HDGF	8.06314e-05	8.80828e-05	0.000171215	0.000157986	6.57534e-05	0.000186494	7.51328e-05	8.74743e-05
PRCC	3.19053e-05	2.96238e-05	3.03469e-05	5.02423e-05	3.86922e-05	5.12163e-05	2.48325e-05	3.34964e-05
SH2D2A	0.000118692	4.87094e-06	2.40008e-06	4.06364e-06	3.4387e-06	8.5504e-06	5.29783e-06	3.00213e-06
PEAR1	0	3.62427e-08	3.03194e-06	3.34722e-05	2.24274e-07	4.04029e-06	4.4171e-08	2.38789e-06
ARHGEF11	8.77575e-07	1.86991e-05	1.07848e-05	1.67869e-05	7.6151e-08	1.89984e-05	1.98477e-06	1.24572e-05
ETV3	1.34201e-05	3.73958e-05	1.43279e-05	3.22077e-05	1.65113e-05	5.31851e-05	0.000243568	2.84524e-05
AL138900.3	7.2875e-08	0	0	0	0	0	0	0
FCRL2	4.32972e-07	2.20666e-07	1.04654e-07	1.09145e-07	1.7448e-05	1.03399e-07	3.81678e-07	4.33903e-07
KIRREL1	1.70426e-07	1.92982e-07	2.80667e-05	1.09984e-05	0	5.26145e-05	0	1.68323e-06
CD1D	1.40834e-07	7.48851e-06	8.81594e-07	6.09219e-08	6.02007e-06	3.79064e-07	2.05785e-06	0
SPTA1	0	1.62608e-07	0	2.18262e-07	0	0	3.58328e-07	0
PYHIN1	8.40364e-05	2.54872e-06	3.20217e-07	1.77707e-06	7.55479e-06	2.03354e-06	3.41353e-06	1.20195e-06
IFI16	0.000230668	5.49625e-05	7.83322e-05	0.000210277	0.000217892	0.000174745	2.77965e-05	5.37936e-05
ACKR1	1.01937e-07	0	9.1835e-08	6.37421e-05	0	9.90105e-07	1.32794e-07	0
DUSP23	2.64587e-05	2.78711e-05	3.21919e-05	4.76805e-05	1.08402e-05	2.24139e-05	5.78071e-06	2.15257e-05
VSIG8	3.92501e-07	8.30834e-08	4.9125e-08	2.61691e-08	0	4.99157e-07	2.20625e-07	2.44496e-06
AL590560.2	3.48019e-07	6.63299e-08	3.99599e-07	3.26507e-08	0	5.32935e-08	0	1.37565e-06
CFAP45	6.9039e-07	1.75292e-07	3.0954e-07	2.97666e-06	0	1.63882e-06	9.29743e-07	1.50696e-06
TAGLN2	0.000355243	0.000249842	0.000312101	0.000593625	0.000474133	0.0005028	0.000460981	0.000670337
IGSF9	1.27257e-07	3.57847e-08	1.27639e-06	1.91814e-07	0	4.30755e-07	4.42002e-08	6.86212e-06
SLAMF9	3.21325e-07	3.10529e-05	3.29983e-07	0	0	1.55883e-06	3.53329e-06	5.41096e-06
LINC01133	5.33362e-07	5.4376e-08	9.09587e-06	1.80302e-07	8.22926e-08	4.64316e-06	3.19923e-07	8.7126e-07
PIGM	1.24325e-05	6.6977e-06	6.4428e-06	1.10195e-05	3.33653e-06	1.09672e-05	3.91438e-06	1.61164e-05
IGSF8	1.50599e-05	2.27336e-06	1.39084e-05	7.19365e-06	8.57946e-06	1.26428e-05	3.82903e-05	1.82832e-05
CASQ1	0	0	2.99985e-08	0	0	0	1.56484e-07	1.34824e-07
AL121987.2	2.66228e-07	2.4555e-07	5.92857e-08	6.99431e-07	3.47007e-07	5.99462e-07	6.42284e-07	3.29244e-07
PEA15	1.39026e-05	6.90223e-05	5.27394e-05	0.000182675	3.84921e-05	0.000221052	0.000119471	9.91383e-05
DCAF8	3.23572e-05	2.25178e-05	1.16204e-05	2.30462e-05	3.27384e-05	2.06414e-05	2.06477e-05	2.24292e-05
AL139011.1	2.15504e-06	6.89485e-07	9.89132e-07	2.77651e-06	1.19196e-07	3.46166e-07	3.95252e-07	0
PEX19	1.50376e-05	1.15302e-05	9.82586e-06	1.21367e-05	8.79771e-06	1.26422e-05	7.5864e-06	9.94694e-06
COPA	7.84437e-05	0.000114432	7.23685e-05	0.000103927	7.10663e-05	0.00011387	5.35531e-05	0.000186254
NCSTN	1.5673e-05	2.97396e-05	2.1708e-05	2.32011e-05	1.9604e-05	2.13979e-05	1.47711e-05	2.26944e-05
VANGL2	8.26495e-08	0	2.40703e-06	1.54615e-06	1.19967e-06	3.92772e-06	1.00852e-06	4.67029e-06
SLAMF6	8.33298e-06	4.81709e-07	6.63695e-08	2.4872e-07	3.03761e-06	0	5.20716e-07	1.40408e-07
CD84	1.46386e-05	3.67996e-05	2.40038e-07	1.86136e-06	8.84955e-06	7.66556e-07	7.4204e-05	1.82505e-06
SLAMF1	2.2608e-05	3.79082e-06	2.28775e-07	1.11054e-06	2.81597e-05	3.00225e-07	1.68007e-05	1.01149e-06
CD48	0.000122796	0.000267914	2.97633e-06	2.524e-06	0.000228048	2.13965e-06	2.53003e-05	1.2171e-06
SLAMF7	1.76471e-05	0.000138326	4.63524e-07	1.01601e-06	4.08843e-05	1.40342e-06	0.000176174	8.52999e-07
LY9	1.65387e-05	4.97836e-06	6.05666e-08	6.18476e-07	7.31482e-05	1.00764e-06	1.16157e-05	2.14599e-07
ITLN1	7.63816e-08	0	1.78394e-05	0	0	0	0	7.8052e-07
F11R	8.99234e-06	1.61019e-05	0.000232885	6.26481e-05	6.63965e-06	3.0547e-06	2.57459e-05	0.000177339
TSTD1	0.000120832	1.3012e-05	5.65898e-05	3.46602e-06	8.64562e-05	5.73553e-06	6.31678e-05	8.74475e-05
USF1	1.53042e-05	2.00706e-05	8.52699e-06	1.85134e-05	1.55623e-05	1.44132e-05	8.3682e-06	8.10112e-06
ARHGAP30	0.000126898	8.18991e-05	1.3383e-06	3.27789e-06	8.57802e-05	3.38493e-06	3.105e-05	4.9422e-06
NECTIN4	6.50356e-08	1.41016e-06	2.32141e-06	1.93777e-07	0	0	8.84003e-08	4.93835e-07
KLHDC9	6.57991e-07	5.35664e-08	6.91681e-07	5.88027e-07	5.32042e-07	5.46557e-07	4.01029e-07	2.2339e-06
PFDN2	0.000119851	0.000157118	0.000256909	0.000503221	0.000142275	0.000433973	0.000102859	0.00038613
NIT1	2.25202e-05	1.34125e-05	2.41506e-05	1.04236e-05	1.67756e-05	4.00837e-06	1.31928e-05	2.49176e-05
DEDD	1.67905e-05	1.60779e-05	1.31968e-05	2.34955e-05	1.73513e-05	1.28848e-05	1.26147e-05	1.49609e-05
UFC1	0.00015241	8.53625e-05	6.6968e-05	0.000109711	0.000135789	9.53433e-05	8.27172e-05	0.000103976
USP21	7.14718e-06	6.48528e-07	1.06231e-06	2.22785e-06	3.62118e-06	4.8469e-06	8.23901e-07	4.18598e-06
PPOX	1.41876e-05	1.86375e-06	1.20905e-06	3.03051e-06	6.47439e-06	3.22698e-06	3.21634e-06	4.99651e-06
B4GALT3	2.25133e-05	1.70151e-05	1.30795e-05	2.67282e-05	2.02829e-05	4.6567e-05	4.88901e-06	2.86408e-05
ADAMTS4	4.35337e-07	3.6527e-07	5.1156e-08	9.55657e-05	0	2.78127e-05	2.9809e-07	1.51551e-07
NDUFS2	8.33734e-05	6.64614e-05	9.64649e-05	8.67371e-05	6.76287e-05	7.95325e-05	5.25062e-05	8.26118e-05
FCER1G	0.000250179	0.00229882	2.93411e-06	1.45655e-05	1.26758e-05	1.92775e-05	5.33596e-05	1.08615e-05
APOA2	0	0	1.6814e-06	0	0	0	0	6.11027e-06
TOMM40L	6.00949e-06	4.01206e-06	6.51881e-06	5.09628e-06	4.0396e-06	6.63251e-06	1.97212e-06	9.69612e-06
NR1I3	2.49798e-07	1.1337e-07	4.23582e-07	7.31647e-07	0	1.64471e-07	0	5.24254e-07
PCP4L1	0	0	4.04991e-07	0	0	0	0	1.19481e-07
MPZ	1.59362e-06	1.85659e-06	7.41183e-07	1.78879e-06	4.34689e-06	1.52796e-06	1.98162e-06	1.8683e-06
SDHC	6.83329e-05	5.64851e-05	6.15781e-05	5.70882e-05	7.85214e-05	5.56066e-05	5.45701e-05	5.11958e-05
AL592295.4	1.08239e-06	1.63372e-07	1.79942e-07	1.05407e-06	9.08775e-07	1.04391e-06	0	9.2235e-07
FCGR2A	6.52378e-07	0.000107184	5.48389e-09	4.74656e-06	1.71e-06	2.01765e-06	1.39282e-06	8.48244e-07
HSPA6	4.19826e-06	3.91777e-05	7.8196e-05	0.00025729	2.42533e-07	0.000154921	4.2718e-08	0.000210782
DUSP12	3.63189e-05	1.87283e-05	1.43903e-05	3.43963e-05	2.74499e-05	4.575e-05	1.5173e-05	2.85579e-05
AL359541.1	7.82056e-08	7.00322e-08	0	5.31505e-07	0	1.08109e-06	0	1.91803e-07
ATF6	2.86406e-05	5.32588e-05	2.40815e-05	6.74313e-05	2.18519e-05	4.38938e-05	4.14458e-05	5.31826e-05
NOS1AP	1.22739e-07	6.68949e-07	6.59805e-06	3.27039e-06	0	2.86012e-07	1.3371e-06	6.56431e-06
C1orf226	1.2962e-07	1.98452e-07	4.59815e-06	5.72661e-07	0	0	1.84817e-07	3.16502e-06
SH2D1B	5.17751e-05	1.44691e-06	8.59294e-07	1.13852e-06	1.26992e-06	7.34967e-08	2.69373e-06	3.62789e-06
UHMK1	6.85734e-05	5.74175e-05	3.93563e-05	4.80369e-05	5.29019e-05	4.82553e-05	4.85192e-05	4.36544e-05
UAP1	2.03472e-05	1.69323e-05	3.07846e-05	3.17633e-05	1.54013e-05	0.000140946	3.41638e-05	5.58537e-05
DDR2	1.734e-06	8.83367e-07	2.81542e-06	7.40845e-06	3.22743e-07	8.84202e-05	2.15461e-06	1.32982e-05
HSD17B7	2.46346e-05	8.02995e-06	4.79237e-06	5.66631e-06	2.78559e-05	5.87235e-06	3.28731e-05	9.62215e-06
RGS4	3.78251e-07	1.44364e-07	2.58518e-06	9.63031e-07	4.99274e-07	5.15822e-06	1.7383e-07	0.000246045
RGS5	2.36093e-07	3.84841e-08	1.10864e-07	1.34009e-05	7.89198e-07	1.60449e-06	0	5.99132e-07
RGS5.1	1.3821e-06	5.75663e-07	6.96909e-07	1.16352e-06	4.91126e-06	3.74176e-07	6.33034e-07	2.30804e-06
NUF2	6.09395e-06	1.93459e-06	2.56535e-06	3.36777e-06	1.90556e-06	6.10553e-06	1.402e-06	0
PBX1	9.24486e-07	2.88977e-07	2.20492e-05	9.17216e-06	2.56638e-07	5.96899e-05	4.49879e-07	4.96953e-05
AL357568.1	0	0	1.94812e-07	0	0	0	0	0
LMX1A	0	0	0	0	0	0	0	4.34982e-06
AL356441.1	1.00166e-07	1.38891e-07	4.67287e-07	2.65654e-07	6.12331e-08	0	0	4.95009e-07
MGST3	0.000132384	0.000188378	0.000616896	0.000125166	4.86593e-05	0.000108741	0.000138045	0.000234955
ALDH9A1	3.46046e-05	2.91205e-05	1.86e-05	3.46657e-05	1.85987e-05	3.04866e-05	6.37929e-06	2.95466e-05
TMCO1	0.0001111	0.000111347	0.000131252	0.000124563	8.82292e-05	0.000139433	3.22973e-05	0.000185313
AL451074.2	5.43646e-07	8.4184e-08	3.26749e-07	1.91792e-08	6.85887e-07	1.09688e-06	3.09504e-07	1.00471e-06
UCK2	4.62786e-06	6.27332e-06	1.64379e-05	5.36603e-05	1.38279e-05	7.36735e-05	4.53789e-06	1.19035e-05
FAM78B	1.11645e-08	0	5.07417e-08	4.51552e-07	0	3.48809e-06	0	4.81638e-08
POGK	2.43851e-05	1.89197e-05	1.49511e-05	3.05203e-05	3.07629e-05	3.25256e-05	1.82302e-05	2.95022e-05
TADA1	6.04017e-06	1.48015e-06	3.95544e-06	5.3342e-06	3.76638e-06	5.25402e-06	3.21239e-06	6.28985e-06
GPA33	3.17179e-06	1.9684e-07	4.07481e-05	1.53719e-07	1.46744e-07	3.62546e-07	5.34696e-07	1.28098e-06
AL451050.2	2.39901e-07	5.54253e-07	3.98432e-07	1.44118e-06	6.13392e-07	5.14239e-08	0	0
POU2F1	2.43072e-05	3.98996e-05	2.47312e-05	3.2206e-05	2.37611e-05	2.88734e-05	7.64544e-05	3.08011e-05
CD247	0.000349909	6.64015e-06	4.25578e-06	1.14795e-05	1.15571e-05	1.1076e-05	1.7042e-05	1.07302e-05
CREG1	7.6725e-06	0.00044181	1.76759e-05	4.01278e-05	3.18485e-06	0.00011503	0.000236064	1.66008e-05
RCSD1	9.17647e-05	2.15429e-05	1.41677e-06	8.81306e-06	0.000184089	1.42105e-05	3.79192e-05	6.79367e-07
MPZL1	1.02601e-05	0.000117671	4.8559e-05	0.000169059	2.17616e-05	0.000319584	9.21485e-05	6.99446e-05
ADCY10	1.02404e-08	6.53024e-08	2.00619e-09	3.23964e-07	1.70526e-07	1.45225e-07	0	1.19481e-07
MPC2	0.000114241	0.000124987	0.000187585	0.000132458	5.73776e-05	0.000256082	0.000107626	0.000191198
DCAF6	2.67422e-05	3.58711e-05	3.29971e-05	2.67031e-05	2.61288e-05	4.85061e-05	0.000110447	3.14355e-05
GPR161	2.96388e-07	1.21328e-06	5.2525e-07	1.83498e-05	4.87468e-07	6.03793e-05	1.89845e-06	1.89155e-06
TIPRL	8.21707e-05	7.72735e-05	4.78729e-05	8.60363e-05	5.7887e-05	9.77428e-05	7.86434e-05	4.00411e-05
SFT2D2	4.64874e-05	5.70437e-05	5.70423e-05	4.56471e-05	5.65742e-05	2.89922e-05	3.6276e-05	9.45869e-05
TBX19	2.5479e-06	1.86936e-06	1.23512e-06	1.12964e-06	2.86802e-06	1.92706e-06	1.96432e-06	1.45218e-06
XCL2	6.15848e-05	1.4343e-06	5.06275e-07	6.45417e-07	7.81158e-07	3.37768e-06	1.05133e-06	2.70617e-07
XCL1	6.11309e-05	1.05394e-06	5.43959e-07	1.61865e-06	3.21172e-06	1.3541e-06	3.71033e-06	1.91432e-06
DPT	2.51717e-07	0	0	1.72548e-07	0	8.83154e-05	0	0
ATP1B1	2.5647e-05	5.03054e-06	0.000281417	1.83707e-05	2.21737e-06	7.70987e-05	5.25294e-06	0.000240555
NME7	2.48846e-05	4.57007e-06	5.73743e-06	1.14629e-05	1.76094e-05	1.73065e-05	2.52224e-06	1.44749e-05
BLZF1	2.78209e-05	2.44043e-05	3.55501e-05	3.03165e-05	1.32986e-05	2.59188e-05	4.35791e-06	3.13781e-05
CCDC181	2.34319e-08	0	3.56359e-08	0	0	2.02316e-06	0	2.55846e-06
SLC19A2	3.82176e-06	1.07801e-05	7.53848e-06	4.96336e-06	9.73616e-07	4.65769e-05	1.66287e-06	5.3638e-06
AL021068.1	1.79794e-07	3.44942e-07	8.5902e-07	1.03974e-06	0	5.87967e-08	0	0
F5	5.42769e-07	1.88238e-06	0	3.56011e-08	1.40691e-07	1.89196e-07	1.88128e-07	2.59371e-06
SELP	1.10195e-07	6.97257e-08	3.59021e-08	1.65709e-05	2.30407e-07	0	0	0
C1orf112	4.79666e-06	2.27967e-06	1.16287e-06	4.40044e-06	5.02341e-06	4.59273e-06	2.18542e-06	3.07888e-06
SELE	1.87094e-07	6.83971e-07	1.12222e-07	0.000168815	1.90736e-07	1.33987e-06	6.59885e-08	6.7911e-08
METTL18	1.51714e-05	2.38187e-06	3.06775e-06	7.90743e-06	1.14854e-05	4.44353e-06	2.19618e-06	2.35001e-06
SCYL3	2.05756e-05	7.03536e-06	4.16306e-06	4.87286e-06	9.69873e-06	4.3737e-06	7.67595e-06	7.14692e-06
KIFAP3	3.25233e-05	5.06066e-06	1.12597e-05	1.83458e-05	1.44714e-05	2.58899e-05	2.11542e-05	7.29913e-05
GORAB	9.07838e-06	1.13037e-05	3.14154e-06	1.33308e-05	1.01075e-05	1.72181e-05	7.07011e-06	4.23656e-06
PRRX1	3.51789e-07	5.54905e-07	7.72959e-08	1.16746e-06	0	0.000297431	4.35355e-07	0
FMO1	0	0	6.485e-07	0	1.41032e-07	0	0	0
FMO4	8.45249e-07	1.90432e-07	1.83226e-06	3.38457e-07	5.79342e-07	3.36067e-08	2.6228e-07	7.52747e-07
PRRC2C	0.000377761	0.000348801	0.000247649	0.000444068	0.000385875	0.000469608	0.000321989	0.000342242
VAMP4	2.97052e-05	3.03023e-05	4.5842e-06	1.55989e-05	1.98872e-05	1.3073e-05	9.07169e-06	1.39927e-05
METTL13	1.82934e-05	1.41147e-05	1.10671e-05	1.96474e-05	1.63122e-05	3.32407e-05	6.81815e-06	9.09542e-06
DNM3	1.777e-06	1.1354e-06	2.55597e-07	1.64088e-06	2.7415e-07	1.51697e-06	4.71433e-07	1.249e-06
DNM3OS	3.84265e-08	6.91784e-08	0	4.29929e-06	0	1.34452e-05	3.24215e-07	0
PIGC	2.9494e-05	1.33256e-05	1.39702e-05	1.5316e-05	2.00581e-05	1.4654e-05	2.2702e-05	1.73157e-05
SUCO	3.64046e-05	3.11802e-05	9.62209e-05	3.89279e-05	2.61757e-05	3.9005e-05	3.35898e-05	0.00012015
FASLG	3.30691e-05	5.96757e-07	7.50619e-08	3.1527e-07	0	2.41482e-06	1.04506e-06	1.24774e-07
PRDX6	0.00020304	0.000104683	0.000116717	0.000181026	0.000157595	0.000286993	0.000108147	6.09907e-05
KLHL20	2.07514e-05	1.01992e-05	7.26062e-06	1.70946e-05	1.81018e-05	1.42953e-05	6.74455e-06	1.69994e-05
CENPL	1.53763e-05	5.25397e-06	2.85746e-06	1.11664e-05	1.4625e-05	3.05203e-05	5.49663e-06	5.1853e-06
DARS2	4.95595e-06	4.49069e-06	3.33713e-06	6.3456e-06	5.00699e-06	3.02972e-06	4.70623e-06	3.23116e-06
GAS5-AS1	5.68121e-08	1.59216e-07	1.62968e-07	2.01405e-07	0	3.15096e-08	1.20889e-07	2.66908e-07
ZBTB37	2.07009e-05	9.34053e-06	4.8416e-06	8.51502e-06	2.13236e-05	1.14735e-05	8.08262e-06	7.10886e-06
RC3H1	4.92022e-05	5.99711e-05	4.09817e-05	4.44263e-05	5.60914e-05	4.60868e-05	4.03254e-05	6.00283e-05
AL121983.1	9.45212e-08	3.03881e-07	6.29235e-07	6.32741e-07	1.59369e-07	1.37078e-06	7.54647e-08	1.88819e-07
AL121983.2	7.56747e-07	1.82238e-07	1.11359e-05	1.42578e-07	5.0895e-07	1.98644e-08	3.3513e-06	5.55806e-07
RABGAP1L	0.000100459	1.5036e-05	2.47719e-05	1.90315e-05	4.29609e-05	1.76892e-05	9.08356e-05	3.96834e-05
CACYBP	0.000163728	0.000111355	9.1757e-05	9.74493e-05	0.000120897	0.000105434	8.72305e-05	0.000110342
MRPS14	3.15441e-05	1.72425e-05	1.82942e-05	2.22089e-05	2.86392e-05	1.58427e-05	2.00035e-05	1.50645e-05
KIAA0040	1.47009e-05	6.11893e-06	3.44378e-05	2.524e-05	3.72703e-05	5.04237e-06	8.93953e-06	2.95663e-05
AL513329.1	1.21235e-07	9.79187e-08	2.88977e-07	9.87125e-07	0	1.803e-07	1.80116e-06	1.10287e-06
COP1	2.0712e-05	3.05954e-05	2.53881e-05	2.87552e-05	2.48085e-05	2.48608e-05	1.8584e-05	1.99234e-05
AL590723.1	5.27534e-07	5.13519e-07	1.31031e-07	5.8218e-07	1.01264e-07	5.0887e-07	0	2.40819e-08
AL359265.3	2.5156e-07	3.81875e-08	3.31843e-07	0	0	2.24529e-08	7.62407e-08	3.63278e-07
BRINP2	0	0	2.02939e-07	0	0	0	0	6.8659e-06
SEC16B	1.07559e-07	2.35127e-07	3.40445e-06	1.31967e-07	1.25019e-07	5.76273e-07	0	2.32058e-06
RASAL2-AS1	1.14041e-08	5.05887e-07	1.07713e-06	2.23687e-06	0	2.3981e-06	0	1.82207e-06
RASAL2	1.19612e-06	2.66461e-05	6.30245e-05	7.00741e-05	9.44381e-07	6.87502e-05	1.26404e-05	8.9596e-05
C1orf220	8.9902e-07	3.12956e-07	1.64366e-06	0	1.26916e-05	5.0288e-07	2.99678e-07	9.96893e-07
AL137796.1	0	0	2.12079e-07	0	2.11698e-06	4.22453e-08	0	5.10085e-07
AL449106.1	2.6522e-07	2.96562e-08	1.04338e-06	1.37921e-07	2.01604e-06	0	6.75936e-07	0
RALGPS2	3.13476e-05	5.77451e-06	0.000197386	1.02648e-05	0.000185183	3.03862e-05	7.99989e-06	0.000103499
ANGPTL1	3.52076e-07	0	6.41645e-07	1.73251e-07	2.44261e-06	3.07117e-06	0	1.73688e-06
FAM20B	2.12993e-05	1.13825e-05	1.11895e-05	1.84998e-05	1.26264e-05	2.55151e-05	1.36485e-05	1.94308e-05
TOR3A	2.98975e-05	1.33739e-05	9.4848e-06	2.44681e-05	3.38447e-05	1.88454e-05	5.35502e-05	1.99797e-05
ABL2	1.46694e-05	0.000222106	3.09926e-05	0.000115449	1.86003e-05	0.000390639	4.14561e-05	3.55578e-05
SOAT1	2.1361e-05	0.000177092	7.93334e-06	1.81115e-05	1.20073e-05	5.35014e-05	4.52227e-05	4.5568e-05
TDRD5	0	0	4.26879e-07	0	0	0	0	8.07023e-07
TOR1AIP2	5.41739e-05	6.32664e-05	0.000132214	8.13834e-05	4.34701e-05	7.04711e-05	0.00014192	9.53953e-05
AL353708.3	2.20492e-06	9.74203e-07	1.59938e-06	1.98688e-06	1.63331e-06	1.6689e-06	1.40201e-06	3.56626e-06
TOR1AIP1	3.97807e-05	3.85185e-05	3.59372e-05	5.32883e-05	2.69344e-05	4.7612e-05	2.90874e-05	7.45587e-05
AL353708.1	1.03787e-06	5.08125e-07	4.34837e-07	1.24625e-06	0	2.04199e-07	9.29171e-06	2.3788e-07
CEP350	9.53119e-05	8.60153e-05	4.14627e-05	5.25956e-05	9.01462e-05	5.44986e-05	0.000362423	0.00010221
QSOX1	1.48578e-05	0.000129558	2.69418e-05	4.98777e-05	6.12797e-06	8.42967e-05	1.95314e-05	2.31109e-05
LHX4	1.21704e-06	1.1029e-06	1.62392e-07	2.64262e-07	6.28628e-07	3.44464e-07	4.38923e-07	6.83493e-07
ACBD6	5.41205e-05	3.23493e-05	2.50768e-05	5.87046e-05	6.21576e-05	4.76596e-05	5.26009e-05	3.07103e-05
XPR1	1.29376e-05	1.43552e-05	1.15898e-05	1.35955e-05	1.05604e-05	1.95162e-05	5.11306e-06	3.05266e-05
KIAA1614-AS1	5.01179e-07	6.56061e-07	8.36007e-07	9.59587e-07	0	2.82309e-07	6.48722e-07	1.1043e-06
STX6	2.64164e-05	5.32019e-05	1.13846e-05	5.97158e-05	2.15386e-05	3.23015e-05	3.1481e-05	1.36388e-05
MR1	2.85416e-05	1.82667e-05	1.82358e-06	2.04144e-06	1.92915e-05	5.10226e-06	2.38477e-05	2.70835e-06
IER5	6.1883e-05	0.0001287	5.23178e-05	0.000157849	8.29861e-05	9.37061e-05	0.000195526	3.38008e-05
CACNA1E	2.95261e-08	8.06954e-08	6.80038e-07	0	0	9.24663e-08	0	3.94861e-07
GLUL	2.24575e-05	0.000530472	3.16878e-05	0.000122323	2.46068e-05	0.000136452	2.75569e-05	7.87424e-05
RNASEL	5.60644e-06	5.76922e-06	1.65042e-06	1.4449e-06	3.8657e-06	2.41029e-06	6.27324e-07	3.76014e-06
RGS16	2.39898e-05	4.37302e-06	4.31507e-06	2.79668e-05	4.35093e-05	3.06046e-05	1.05904e-05	2.71102e-06
NPL	1.73579e-06	7.38487e-05	7.21932e-07	1.69562e-06	1.63258e-07	2.36712e-06	2.3293e-06	1.77005e-06
DHX9	7.86e-05	7.31487e-05	6.32281e-05	0.000108706	8.78049e-05	0.000117399	5.88487e-05	8.51581e-05
LAMC1	5.93196e-07	2.07978e-05	5.86828e-05	0.000146507	5.35306e-06	0.000178816	1.42202e-05	5.37286e-05
LAMC2	3.65195e-06	3.22279e-06	0.000548086	8.25217e-05	2.81225e-06	6.27682e-05	3.38522e-06	0.000295088
NMNAT2	0	3.21394e-07	1.11677e-07	5.08029e-07	0	1.11179e-07	0	2.62822e-06
SMG7	3.32009e-05	3.03809e-05	3.41212e-05	4.10521e-05	2.67595e-05	3.82016e-05	1.20283e-05	4.98191e-05
NCF2	1.1225e-06	0.000290725	1.91648e-06	1.49505e-06	4.57872e-06	6.95521e-07	4.41129e-06	1.9297e-07
ARPC5	0.000299914	0.000669219	0.000222471	0.000220629	0.000265669	0.000228427	0.000668945	0.000309936
RGL1	1.57604e-06	3.72935e-05	2.33522e-06	3.7686e-05	2.42733e-06	1.65294e-05	1.74278e-05	3.91202e-06
TSEN15	4.02708e-05	6.1238e-06	9.42674e-06	1.9453e-05	2.49445e-05	1.40889e-05	1.34513e-05	1.09447e-05
AL445228.2	2.04055e-07	1.13276e-07	1.695e-07	1.59449e-06	0	1.12045e-07	2.99776e-07	0
C1orf21	5.35357e-05	8.05051e-06	1.04633e-05	0.000129174	3.95127e-06	3.49734e-05	2.10029e-05	8.47372e-06
EDEM3	4.1108e-05	5.14481e-05	1.95246e-05	3.57083e-05	1.80627e-05	3.50822e-05	1.66369e-05	5.37193e-05
FAM129A	6.00833e-05	8.33437e-05	5.69489e-06	5.829e-05	8.44588e-06	6.82093e-05	0.000368067	4.30088e-06
RNF2	2.46631e-05	2.66753e-05	2.10102e-05	3.11489e-05	2.46635e-05	2.45608e-05	3.1937e-05	1.59536e-05
TRMT1L	1.20813e-05	1.16321e-05	6.0132e-06	1.15891e-05	1.26529e-05	3.53051e-06	1.09178e-05	3.79179e-06
SWT1	1.01468e-05	1.20229e-05	3.68738e-06	7.69883e-06	7.29181e-06	2.42317e-06	4.69837e-06	3.81802e-06
IVNS1ABP	8.88502e-05	7.42448e-05	2.36391e-05	9.56357e-05	5.49268e-05	5.86846e-05	4.36181e-05	3.98437e-05
AL078644.2	6.59287e-07	5.76862e-07	1.9293e-07	6.2412e-07	6.21981e-08	2.00056e-07	0	0
HMCN1	6.07662e-08	1.28212e-06	3.84776e-08	4.47393e-06	0	1.22696e-05	8.47227e-08	0
PRG4	1.51015e-07	5.40476e-08	4.26974e-09	3.81944e-07	0	2.588e-05	0	7.72223e-08
TPR	0.000221272	0.000117497	5.66131e-05	0.000170698	0.000201472	0.000143807	0.000130908	0.000104158
ODR4	2.17686e-05	2.44321e-05	2.43988e-05	4.19305e-05	2.12076e-05	4.80499e-05	1.50588e-05	3.11826e-05
OCLM	4.78924e-07	9.69434e-08	1.86977e-07	8.47712e-07	6.31578e-07	2.99361e-07	0	0
PTGS2	8.22584e-06	0.000585698	6.42695e-06	0.000416341	2.9852e-06	0.000605268	9.29558e-06	9.06437e-07
PLA2G4A	1.61437e-06	1.20927e-05	2.408e-06	1.52236e-05	5.91665e-08	1.90771e-05	5.57947e-06	9.99513e-08
BRINP3	3.10858e-08	0	1.41215e-06	0	0	0	0	1.68851e-05
LINC01351	3.04233e-08	0	2.13845e-07	0	0	1.6494e-06	0	3.91976e-06
AL390957.1	1.27978e-06	4.94464e-08	8.86034e-08	6.10281e-07	3.73191e-07	1.98644e-08	2.47644e-07	2.36327e-07
RGS1	0.000203408	3.08984e-05	3.41703e-06	6.92757e-06	8.15811e-05	5.68529e-06	0.000489835	2.55229e-06
RGS13	3.25491e-07	3.66135e-08	1.10032e-05	0	9.19216e-07	2.03289e-08	1.71157e-06	0
AL136454.1	5.03763e-06	1.40001e-06	1.62719e-06	1.53659e-06	5.94744e-06	6.41485e-06	1.77883e-06	2.48027e-06
RGS2	1.93179e-05	1.12085e-05	0.000116403	5.60135e-05	4.78721e-05	7.39673e-05	2.39252e-05	0.00028518
UCHL5	4.84406e-05	1.90725e-05	2.86016e-05	2.71059e-05	3.77598e-05	3.35633e-05	1.68421e-05	3.17765e-05
TROVE2	7.38509e-05	5.17434e-05	3.38875e-05	8.70825e-05	6.12077e-05	6.78632e-05	4.77704e-05	8.39485e-05
GLRX2	3.25885e-05	5.01209e-05	4.68597e-05	5.10322e-05	2.56569e-05	6.19528e-05	1.61109e-05	4.81953e-05
CDC73	4.45394e-05	4.95343e-05	2.78845e-05	5.12911e-05	4.46487e-05	4.24662e-05	4.09848e-05	4.74849e-05
B3GALT2	1.45606e-05	2.98513e-07	3.66398e-07	2.00022e-07	1.20706e-07	4.79822e-07	1.00755e-06	2.76924e-06
CFH	1.33375e-06	7.96786e-07	3.57878e-08	2.32795e-05	2.79067e-07	4.01592e-05	0	7.59055e-08
F13B	0	0	2.58557e-06	0	0	0	0	6.68624e-07
ASPM	2.14743e-05	6.71477e-06	5.53201e-06	8.59485e-06	6.17122e-06	1.11679e-05	1.12069e-05	0
ZBTB41	1.75702e-05	9.82433e-06	9.36717e-06	1.45154e-05	1.25814e-05	1.38035e-05	1.17651e-05	3.74098e-05
DENND1B	4.28927e-05	5.35044e-05	2.95647e-05	3.6489e-06	2.83265e-05	7.19646e-06	3.88624e-05	1.56944e-05
C1orf53	6.09644e-07	2.3028e-06	4.56071e-06	6.27578e-07	1.08972e-06	1.55381e-06	1.0587e-06	2.1611e-06
NEK7	4.24208e-05	3.80372e-05	2.97142e-05	2.48122e-05	2.52909e-05	3.08137e-05	2.90366e-05	2.70951e-05
PTPRC	0.000810832	0.000231207	6.8018e-06	1.48253e-05	0.000330803	1.83685e-05	0.000137872	1.66031e-05
MIR181A1HG	3.31742e-05	1.40971e-05	3.93355e-06	2.16956e-05	4.45322e-05	1.76479e-05	2.34768e-05	1.35564e-06
NR5A2	6.88559e-07	1.44433e-07	3.66744e-05	1.50759e-05	0	1.93182e-08	4.11142e-07	1.89502e-05
ZNF281	4.33538e-05	6.59517e-05	3.80498e-05	7.6206e-05	4.09347e-05	6.01774e-05	5.95581e-05	5.25943e-05
AL359834.1	0	0	9.91125e-08	2.06608e-08	0	0	0	5.07933e-06
KIF14	3.40533e-06	3.34416e-06	1.73052e-06	3.19625e-06	2.03213e-06	7.59992e-06	1.61064e-06	1.87563e-06
DDX59	2.22732e-05	3.20837e-05	6.4884e-06	1.4607e-05	1.51902e-05	1.05435e-05	2.46305e-05	6.44793e-06
CAMSAP2	3.83446e-06	4.69169e-05	1.39555e-05	6.47009e-05	1.42006e-06	9.2049e-05	1.00757e-05	2.83914e-05
INAVA	3.80888e-06	1.13586e-06	0.000167272	4.05001e-06	1.07952e-06	2.84688e-06	2.24042e-06	6.24257e-05
KIF21B	1.75055e-05	2.89255e-06	1.362e-06	6.92035e-06	3.05025e-06	5.78231e-06	5.57336e-06	7.05133e-07
TMEM9	1.52461e-05	8.32535e-06	8.16224e-06	1.28432e-05	1.35617e-05	1.42889e-05	6.45032e-06	2.00863e-05
IGFN1	0	2.4807e-05	3.9934e-06	0	0	2.82483e-06	0	9.10048e-06
PKP1	0	5.76525e-08	3.15813e-07	3.31456e-08	0	2.30849e-06	0	7.50042e-07
TNNT2	1.01142e-07	5.89915e-07	1.29192e-06	8.20156e-08	0	0	2.55357e-05	3.23558e-06
LAD1	1.35686e-06	5.11722e-06	0.000113571	1.86597e-06	2.76074e-06	2.37391e-06	0.000310824	6.08907e-05
AC119427.1	0	5.82514e-08	1.14613e-06	0	0	0	7.19562e-07	2.24691e-06
TNNI1	4.58723e-08	0	1.89917e-07	0	0	0	0	2.19867e-07
PHLDA3	9.44834e-07	6.85289e-07	3.39487e-05	8.87601e-06	1.6424e-06	3.98033e-05	1.77635e-05	2.11865e-06
CSRP1	1.90382e-05	2.19055e-05	0.00010171	5.39675e-05	8.26233e-06	6.33139e-05	3.77114e-05	9.70162e-05
AC096677.1	8.02573e-07	4.39404e-07	1.01251e-07	3.38136e-07	1.85714e-07	0	7.26532e-07	5.18303e-07
NAV1	1.85888e-06	1.28756e-05	4.24674e-06	4.39646e-05	3.36034e-06	5.44471e-05	0.000112604	5.95443e-05
IPO9-AS1	9.59212e-07	5.84587e-07	4.57723e-07	2.97953e-06	3.06501e-07	2.19684e-06	7.75588e-07	7.97525e-07
IPO9	3.27852e-05	2.71492e-05	1.59363e-05	3.06801e-05	4.13065e-05	3.085e-05	2.55956e-05	3.49633e-05
SHISA4	1.95463e-07	1.3561e-06	4.22645e-08	7.34704e-06	0	4.58195e-06	7.51579e-07	2.36171e-06
TIMM17A	3.9688e-05	6.74762e-05	7.16642e-05	0.00010998	5.49731e-05	0.000160893	6.75895e-05	6.67895e-05
RNPEP	1.88778e-05	4.77522e-05	2.76604e-05	1.59205e-05	1.4361e-05	1.18795e-05	2.02357e-05	2.20112e-05
ELF3-AS1	3.88471e-08	1.03814e-07	7.51652e-06	0	0	0	1.33451e-06	2.36711e-06
ELF3	3.81159e-06	2.87767e-06	0.00041428	4.97477e-06	4.6658e-07	3.47487e-06	1.98559e-06	0.000219269
GPR37L1	3.4903e-08	1.29781e-07	2.55219e-07	3.90971e-07	0	2.81922e-07	1.22739e-07	2.40819e-08
ARL8A	3.03174e-05	0.000111107	2.98829e-05	7.05838e-05	3.45623e-05	5.97041e-05	7.30919e-05	5.78025e-05
PTPN7	9.0355e-05	2.65956e-05	1.64927e-06	1.32628e-05	4.19905e-05	3.16649e-06	8.37245e-06	2.37519e-06
UBE2T	1.03701e-05	1.77205e-06	1.34154e-05	5.82618e-06	1.02681e-05	1.43911e-05	2.43252e-06	1.84377e-06
PPP1R12B	1.57311e-05	1.08001e-05	7.5523e-06	7.0414e-06	1.33926e-05	1.1216e-05	5.54347e-06	1.64054e-05
KDM5B	6.30925e-05	3.92462e-05	4.77726e-05	7.07619e-05	3.2066e-05	0.000105211	4.76729e-05	8.96154e-05
PCAT6	2.25789e-06	5.2092e-07	7.3865e-07	1.26001e-06	0	1.63976e-06	6.8034e-07	4.61117e-06
RABIF	3.55855e-05	5.55068e-05	1.93971e-05	2.49915e-05	2.1364e-05	2.17813e-05	3.82326e-05	1.63244e-05
KLHL12	9.00196e-06	1.13415e-05	6.27299e-06	6.90386e-06	9.8523e-06	6.77049e-06	3.65245e-06	7.82849e-06
ADIPOR1	4.22954e-05	0.00010335	3.45313e-05	5.5167e-05	3.38089e-05	4.76173e-05	3.16166e-05	3.76011e-05
CYB5R1	1.99459e-05	3.92674e-05	1.26316e-05	3.15666e-05	1.17856e-05	2.06042e-05	5.35616e-06	3.38354e-05
TMEM183A	5.78556e-05	4.67796e-05	4.20401e-05	4.98894e-05	5.03374e-05	5.85062e-05	3.80083e-05	3.33257e-05
LINC01353	5.48079e-07	1.72693e-06	8.92484e-09	3.04204e-07	2.79378e-06	2.88956e-07	0	0
LINC01136	3.1223e-07	1.34473e-06	4.13872e-07	7.38273e-07	8.44903e-07	0	0	1.96468e-07
BTG2	0.000138856	0.000131266	4.6945e-05	6.372e-05	0.000291812	3.6272e-05	7.28243e-05	9.26188e-05
FMOD	5.08012e-08	2.28659e-07	1.00387e-06	3.35688e-06	1.90137e-07	1.53052e-05	7.10655e-07	0
PRELP	4.27553e-08	0	1.23824e-07	1.53654e-08	2.50451e-07	9.73666e-07	0	1.17925e-07
ATP2B4	4.50117e-05	6.46917e-06	2.09782e-05	3.48163e-05	1.00264e-05	6.69963e-05	7.45562e-06	4.19106e-05
LAX1	1.67742e-05	9.36028e-07	6.3712e-08	8.06345e-07	1.30255e-05	3.42925e-07	3.44293e-06	0
ZC3H11A	3.73652e-06	3.56332e-06	2.70358e-06	2.86099e-06	6.3947e-06	1.40557e-06	1.65046e-06	3.28642e-06
ZBED6	2.13909e-06	1.1693e-06	1.17267e-06	3.01976e-06	1.35777e-06	2.68606e-06	1.05303e-06	3.37268e-06
SNRPE	0.00014721	7.94169e-05	0.000163405	0.000258473	0.000228906	0.000279708	7.50734e-05	9.71811e-05
SOX13	1.57575e-06	1.39433e-06	5.95406e-06	7.18842e-06	1.73456e-07	4.52395e-06	2.09452e-07	7.58889e-06
ETNK2	1.1656e-06	3.69326e-07	9.12437e-07	1.81621e-06	0	1.86802e-06	3.31492e-07	6.51498e-06
REN	0	0	3.36511e-06	0	0	0	0	0
KISS1	8.69214e-07	1.01378e-07	2.17056e-06	1.09437e-06	0	8.60202e-08	0	1.79784e-05
GOLT1A	3.54484e-07	0	1.92356e-05	0	7.51831e-07	1.93343e-08	0	5.77296e-05
PLEKHA6	4.66776e-07	4.06733e-07	2.85803e-05	1.34414e-06	2.24713e-07	9.46465e-07	1.38455e-07	3.23954e-05
LINC00628	0	0	7.39195e-07	0	0	0	0	8.58358e-08
PPP1R15B	3.13024e-05	0.000101379	5.54805e-05	6.83682e-05	2.84228e-05	7.45028e-05	0.000162552	6.61932e-05
PIK3C2B	9.07774e-06	1.5257e-06	8.75041e-06	1.83532e-05	1.0991e-05	8.93575e-07	2.07285e-06	7.44716e-06
MDM4	0.000148675	0.00010234	5.37192e-05	8.34667e-05	0.000275547	0.000104713	3.6261e-05	9.07594e-05
LRRN2	4.08518e-07	0	6.57616e-07	4.76372e-07	0	8.72125e-07	0	7.96048e-06
NFASC	2.31104e-07	0	2.57616e-06	1.35895e-07	0	3.33255e-06	0	8.42714e-05
CNTN2	6.10395e-07	1.12898e-07	3.78602e-07	9.34267e-07	5.08519e-07	1.09267e-06	1.6301e-07	7.61145e-07
TMEM81	6.17963e-07	9.65598e-07	2.24551e-07	5.22951e-07	1.42802e-06	2.72922e-06	3.10863e-07	1.48825e-06
RBBP5	2.15361e-05	2.15427e-05	1.4853e-05	1.67305e-05	2.08785e-05	2.12826e-05	8.83264e-06	1.95797e-05
DSTYK	2.17637e-05	1.31898e-05	5.89098e-06	1.95826e-05	2.18532e-05	1.40427e-05	4.94674e-06	1.4669e-05
TMCC2	1.31619e-07	0	1.63854e-07	1.59299e-06	2.48854e-07	1.01403e-06	3.12701e-06	3.14227e-06
NUAK2	4.75572e-06	9.29535e-07	1.77029e-05	5.53234e-06	2.92146e-05	4.45709e-06	3.43853e-05	2.20156e-06
LEMD1	1.29526e-07	0	6.31281e-07	9.41847e-08	0	3.43751e-07	0	1.08868e-06
BLACAT1	0	0	3.48216e-07	0	0	5.73961e-08	0	1.44019e-06
CDK18	3.72122e-07	7.4709e-07	1.07543e-05	7.52911e-08	4.83187e-07	2.40158e-07	5.4647e-07	3.25565e-06
ELK4	5.28543e-05	2.9115e-05	2.14817e-05	6.52726e-05	6.18373e-05	4.81859e-05	2.46512e-05	2.5014e-05
SLC45A3	5.71666e-07	3.63258e-07	1.58591e-06	1.74828e-06	2.8777e-06	3.21633e-06	0	1.04551e-06
NUCKS1	0.000177493	6.10281e-05	4.90113e-05	0.000178388	0.000182259	0.000195226	0.000183269	6.08017e-05
RAB29	3.57326e-05	2.02274e-05	5.73592e-06	1.84602e-05	5.38272e-05	6.41955e-06	8.25986e-05	5.69738e-06
SLC41A1	7.6642e-06	1.78849e-06	1.75835e-06	3.03293e-05	3.53449e-06	2.35841e-05	1.67943e-06	7.43772e-07
CTSE	1.04232e-07	0	1.36786e-05	4.11114e-08	0	0	8.83566e-08	1.85184e-06
FAM72A	1.24267e-06	3.54661e-06	7.02929e-07	4.01171e-06	4.69048e-07	1.57865e-06	5.27993e-06	1.18096e-07
SRGAP2	2.03737e-05	1.60138e-05	3.15764e-06	3.58334e-05	1.62305e-05	1.73105e-05	3.23101e-05	3.53962e-06
IKBKE	2.79187e-05	1.14601e-05	7.27708e-06	4.23745e-06	5.39981e-06	3.43931e-06	3.65446e-06	1.64658e-06
RASSF5	0.000104382	2.3224e-05	1.48066e-06	4.61521e-06	3.86814e-05	4.45242e-06	1.94475e-05	5.076e-06
EIF2D	2.08894e-05	4.33391e-06	6.30538e-06	1.01553e-05	2.16738e-05	7.00551e-06	1.27544e-05	5.73239e-06
AL591846.2	1.94383e-07	1.70777e-06	3.21818e-07	4.48901e-06	0	5.88986e-06	8.75155e-08	0
DYRK3	1.86542e-06	8.88051e-06	9.57233e-07	1.97351e-05	1.08444e-06	4.25028e-05	1.43967e-06	4.78327e-06
MAPKAPK2	5.41174e-05	8.22979e-05	6.30533e-05	7.26891e-05	3.26441e-05	0.000102463	2.1875e-05	7.93486e-05
FCMR	5.94266e-05	1.32558e-05	2.39202e-06	7.17879e-07	5.71449e-05	4.14346e-06	6.25391e-06	1.74721e-06
PIGR	2.5522e-07	6.22644e-07	0.000241897	3.6628e-07	6.20687e-07	3.44539e-07	6.61629e-07	1.50208e-06
C1orf116	1.08925e-06	7.68096e-07	7.77927e-05	1.80587e-07	7.02823e-07	1.77433e-06	2.14753e-06	6.31485e-05
PFKFB2	2.45936e-06	2.53249e-06	4.87291e-05	1.41925e-06	9.56668e-06	2.58834e-06	3.83133e-07	2.06731e-05
YOD1	9.70151e-06	7.91853e-06	8.83663e-05	1.5915e-05	8.94732e-06	1.46317e-05	4.81571e-06	3.91655e-05
C4BPB	7.59073e-07	2.16114e-07	9.29069e-05	4.90938e-07	1.82598e-07	8.67106e-08	1.90914e-06	4.12946e-06
CD55	0.000119407	0.000220414	0.000704433	0.000576605	0.000172633	0.000289981	0.000161439	0.000849218
CR1L	8.44857e-08	9.57246e-08	1.0622e-08	4.08991e-06	6.4092e-08	1.32996e-06	0	2.40619e-08
CD46	0.000119755	4.70693e-05	9.7481e-05	7.4398e-05	8.27271e-05	4.21931e-05	7.61172e-05	0.000224777
MIR29B2CHG	7.27125e-06	2.21688e-06	4.15743e-06	3.65267e-06	2.43251e-05	6.29112e-07	9.12139e-07	1.03409e-05
CD34	3.45043e-07	1.20698e-07	1.04606e-08	3.2631e-05	8.11136e-07	2.26043e-06	2.64018e-07	0
AL356275.1	0	0	7.17639e-08	2.30868e-07	0	0	0	0
PLXNA2	4.30842e-07	2.47884e-06	1.91913e-05	8.68761e-05	4.78082e-07	8.27185e-06	1.54257e-07	2.41213e-05
CAMK1G	0	1.35595e-07	4.71303e-07	8.29718e-07	0	6.4339e-07	2.75157e-06	0
LAMB3	3.7879e-06	2.64181e-05	0.000576382	2.43379e-05	2.89173e-06	1.93094e-05	4.33119e-06	0.000365533
G0S2	1.53431e-06	0.000347733	1.67972e-05	0.000198301	9.52248e-07	0.000123586	0.000117443	1.16584e-05
HSD11B1	4.1817e-08	0	2.28836e-08	3.94127e-07	0	3.58083e-05	5.2832e-07	0
TRAF3IP3	0.000143949	8.34044e-06	1.69095e-06	2.71729e-06	7.09644e-05	1.35499e-06	9.08135e-06	2.02859e-06
C1orf74	2.48081e-06	5.80019e-07	6.89696e-06	9.79573e-07	1.42872e-06	7.71822e-07	6.8999e-07	1.27184e-05
IRF6	1.06566e-06	9.89013e-07	0.000105626	6.80695e-06	4.20893e-07	8.44682e-07	9.20892e-08	7.90111e-05
UTP25	2.27079e-05	1.13866e-05	9.37212e-06	3.97618e-05	2.6673e-05	3.51853e-05	6.82797e-06	7.57328e-06
SYT14	8.03137e-08	0	5.17991e-07	0	0	7.57916e-07	0	9.0682e-06
SERTAD4-AS1	0	2.82221e-08	2.67897e-06	2.99084e-06	0	5.1242e-07	0	2.52385e-07
HHAT	9.09804e-07	2.17578e-07	3.4372e-07	5.84361e-07	1.37656e-06	3.54395e-06	7.0887e-07	0
RCOR3	3.48809e-05	2.14612e-05	1.27227e-05	1.30268e-05	2.57758e-05	8.40537e-06	1.47262e-05	2.60002e-05
TRAF5	5.71735e-05	9.28673e-06	6.07601e-06	1.82322e-05	6.606e-05	1.62428e-05	5.53073e-05	9.53108e-06
LINC00467	8.57397e-06	7.28213e-06	8.91391e-06	6.5114e-06	1.17261e-05	1.91e-06	8.4767e-06	1.00852e-05
SLC30A1	1.07375e-05	0.000102303	0.000105892	2.51617e-05	8.65804e-06	2.84843e-05	8.04546e-06	3.46683e-05
NEK2	1.77598e-06	6.98926e-07	2.23046e-06	9.39885e-07	1.11478e-06	7.15264e-07	9.61361e-07	8.20214e-08
LPGAT1	5.32245e-05	6.53624e-05	0.000126019	7.0223e-05	6.10477e-05	5.56404e-05	6.84316e-05	0.000175689
INTS7	7.38618e-06	5.15056e-06	7.78991e-06	9.69258e-06	7.68526e-06	9.0144e-06	2.20451e-06	9.22145e-06
DTL	1.76395e-06	4.67571e-07	2.78565e-06	2.92682e-06	8.04365e-07	5.01543e-06	2.71055e-07	1.02142e-06
AL451060.1	4.64134e-08	1.14066e-07	3.5756e-07	0	1.37283e-07	0	1.16562e-07	3.55691e-07
PPP2R5A	4.18349e-05	2.83683e-05	5.0127e-05	3.84762e-05	2.3336e-05	1.05344e-05	1.38653e-05	4.40234e-05
AL360091.3	6.62358e-07	1.7184e-07	3.01796e-07	2.05752e-07	3.16919e-07	2.4277e-07	7.83013e-07	5.03952e-08
TMEM206	1.35989e-05	3.45258e-05	4.47663e-06	9.6737e-06	8.80247e-06	1.65585e-05	1.24169e-05	3.69125e-06
NENF	5.62881e-05	0.00011986	5.80933e-05	3.26568e-05	4.94983e-05	0.000108126	9.8708e-05	9.43802e-05
AC092803.2	9.46794e-07	1.12829e-05	5.52179e-06	3.11936e-06	7.20197e-07	1.59898e-06	1.63771e-06	6.30384e-06
ATF3	2.1018e-05	0.000292513	0.00035906	0.000205136	2.30212e-05	0.000248664	0.000126137	0.000250108
FAM71A	2.05919e-07	4.20097e-07	6.63365e-07	1.08261e-07	0	5.62916e-07	7.53269e-07	1.76614e-06
BATF3	4.51773e-06	3.86462e-06	2.02399e-06	1.58609e-05	6.94232e-06	1.18882e-05	5.12981e-05	1.9751e-06
NSL1	4.91971e-05	1.78416e-05	1.03549e-05	2.35111e-05	4.70646e-05	1.66667e-05	1.75593e-05	2.3308e-05
TATDN3	1.74377e-05	1.08216e-05	4.90657e-06	8.83713e-06	1.35299e-05	9.09312e-06	7.59476e-06	6.86436e-06
FLVCR1-DT	3.29877e-06	1.41787e-06	1.87699e-06	1.88872e-06	2.91345e-06	5.43953e-07	0	8.49028e-06
FLVCR1	1.18659e-05	7.12274e-06	1.21136e-05	1.23544e-05	1.03311e-05	2.06352e-05	1.42612e-05	0.000143814
VASH2	1.12495e-06	7.7754e-08	4.56911e-07	1.27008e-06	1.60676e-06	4.34578e-06	4.40108e-06	3.76937e-06
ANGEL2	3.18794e-05	1.45307e-05	9.05058e-06	2.24446e-05	3.544e-05	1.28131e-05	1.82753e-05	1.6715e-05
RPS6KC1	1.92981e-05	1.79934e-05	9.23649e-06	1.60404e-05	1.36718e-05	1.3762e-05	2.97438e-05	1.29055e-05
PROX1	2.58931e-07	8.09567e-08	6.9149e-06	3.46566e-05	0	1.5704e-06	4.41856e-08	8.09196e-05
SMYD2	1.22391e-05	3.8699e-06	1.16609e-05	1.13022e-05	1.29734e-05	8.63083e-06	2.18573e-06	1.19434e-05
PTPN14	3.81305e-06	1.95306e-06	1.9936e-05	5.23437e-05	2.40659e-06	2.42472e-05	7.62399e-07	2.22244e-06
CENPF	3.74607e-05	9.58389e-06	1.10042e-05	1.39911e-05	2.009e-05	3.558e-05	9.94321e-06	8.45715e-07
KCNK2	0	0	0	0	0	0	0	5.54217e-07
KCTD3	1.4096e-06	1.78377e-06	1.60973e-05	1.8763e-05	5.87256e-07	1.56738e-05	2.72222e-06	2.46093e-05
ESRRG	1.39626e-07	0	3.90855e-06	1.21483e-07	1.65155e-07	3.40617e-08	0	5.08696e-06
GPATCH2	5.23581e-05	2.87832e-05	2.50584e-05	5.33043e-05	4.35012e-05	4.57476e-05	2.42702e-05	6.00138e-05
SPATA17	1.14728e-08	0	5.92426e-07	2.33444e-08	0	2.14398e-07	0	1.12765e-06
RRP15	4.461e-05	1.10901e-05	3.53447e-05	8.56949e-05	6.44394e-05	0.000115424	1.33637e-05	2.4379e-05
TGFB2	7.69112e-08	3.17054e-07	2.80243e-09	1.93511e-05	1.031e-06	2.52627e-05	0	2.76534e-06
LYPLAL1	1.71687e-05	7.971e-06	8.37879e-06	1.12972e-05	3.11488e-05	5.80636e-06	1.52192e-05	1.3809e-05
AL513283.1	3.92915e-08	2.03531e-06	0	1.04079e-06	0	1.8899e-06	1.58991e-07	0
ZC3H11B	2.63849e-06	2.83261e-06	1.35395e-06	2.167e-06	1.65259e-06	3.86267e-06	4.60086e-07	3.04287e-06
SLC30A10	2.35634e-08	0	3.87979e-06	0	0	0	0	3.83503e-06
EPRS	8.89125e-05	3.34658e-05	7.19676e-05	9.73754e-05	6.95353e-05	7.26791e-05	4.62122e-05	0.000169266
BPNT1	1.21091e-05	3.12142e-06	1.42389e-05	8.68188e-06	1.09848e-05	5.87897e-06	2.04368e-06	1.58975e-05
IARS2	5.35029e-05	3.20636e-05	4.57746e-05	5.79714e-05	4.51432e-05	3.1925e-05	3.84745e-05	3.74052e-05
RAB3GAP2	4.23219e-05	3.34666e-05	2.79759e-05	4.11453e-05	3.85375e-05	2.98953e-05	3.73322e-05	6.05561e-05
MARK1	1.58287e-07	3.60019e-08	4.67491e-06	3.04199e-06	0	7.14623e-06	0	3.14742e-05
C1orf115	5.40739e-07	1.04616e-06	3.00109e-05	1.65529e-05	4.51149e-06	2.94412e-07	9.93611e-06	1.08982e-05
MARC2	2.23107e-07	0	6.91841e-06	5.04505e-06	2.26277e-06	3.26691e-06	0	1.12713e-06
MARC1	1.00886e-07	3.76412e-07	1.3936e-06	1.62568e-06	7.06953e-07	3.24378e-07	9.77962e-08	6.72409e-07
HLX	5.16041e-07	3.19888e-05	3.20854e-07	4.76961e-05	6.32615e-06	2.50711e-05	4.58085e-05	9.74237e-07
DUSP10	2.71056e-05	3.47369e-05	6.86285e-06	3.61431e-05	5.39743e-05	4.77171e-05	1.89634e-05	1.77754e-05
LINC01705	1.19729e-07	3.32031e-05	1.85859e-07	1.49268e-06	0	2.77397e-05	1.89329e-06	0
AL513314.2	1.41204e-06	1.7876e-06	1.16365e-06	1.73078e-06	1.49797e-06	2.54058e-07	6.01705e-07	6.01564e-07
TAF1A	7.17936e-06	3.33214e-06	5.01831e-06	6.25868e-06	1.0476e-05	1.49034e-05	1.612e-06	9.92866e-06
TAF1A-AS1	7.8865e-07	3.57429e-07	6.90687e-07	1.82746e-07	5.62279e-07	0	1.5743e-07	5.57059e-07
MIA3	7.73703e-05	3.92841e-05	2.08534e-05	5.71471e-05	5.5175e-05	6.31966e-05	1.7951e-05	0.000132044
AL592148.3	2.60494e-06	1.68851e-06	6.7944e-07	2.08304e-06	2.74076e-06	1.74124e-06	7.85879e-07	1.03462e-05
AIDA	4.47899e-05	3.54141e-05	3.247e-05	6.44789e-05	5.1677e-05	4.38824e-05	3.57606e-05	7.4217e-05
BROX	5.85888e-05	8.08746e-05	5.39202e-05	4.40989e-05	4.71859e-05	2.79089e-05	2.86726e-05	4.67316e-05
AL392172.1	9.06381e-06	1.89718e-05	9.68705e-06	5.56109e-06	1.6582e-05	9.05951e-06	1.12006e-06	1.75914e-05
DISP1	2.76839e-06	4.21147e-06	9.60407e-07	1.10049e-06	6.59124e-06	8.86471e-06	7.87763e-07	6.82868e-06
TLR5	2.5719e-06	2.03429e-06	2.2345e-07	1.56562e-06	2.58293e-07	1.38607e-06	1.55658e-06	2.58414e-07
SUSD4	2.86005e-06	3.96692e-08	1.77711e-07	1.64832e-07	7.75192e-08	1.21039e-06	9.47896e-08	7.99486e-07
CAPN8	3.71927e-07	2.39895e-07	1.91433e-05	7.76691e-08	5.26092e-07	9.46993e-07	4.41856e-08	6.32331e-05
CAPN2	3.05458e-05	9.60344e-05	0.000348526	0.000140792	2.25244e-05	0.000208143	3.85248e-05	0.000185594
TP53BP2	2.4471e-05	6.91721e-05	3.09751e-05	5.68547e-05	2.67076e-05	6.20661e-05	5.01975e-05	3.63903e-05
FBXO28	2.14464e-05	2.94348e-05	2.52488e-05	5.33561e-05	2.99693e-05	2.71183e-05	1.69718e-05	2.93028e-05
DEGS1	7.31591e-05	7.90442e-05	3.08283e-05	0.000147695	5.22798e-05	0.000161584	5.5949e-05	3.72003e-05
NVL	1.97836e-05	6.86632e-06	9.02604e-06	1.31851e-05	2.39896e-05	1.71044e-05	3.41739e-06	8.88688e-06
CNIH4	4.959e-05	0.000115945	0.000104211	0.0001591	3.22291e-05	0.000111414	3.03856e-05	5.79006e-05
WDR26	5.44541e-05	8.83204e-05	3.77647e-05	6.22154e-05	3.73003e-05	6.22824e-05	2.33545e-05	6.13066e-05
CNIH3	1.2633e-06	3.33503e-07	1.26167e-07	1.77961e-06	7.20913e-07	3.63295e-06	1.42055e-07	2.99949e-07
DNAH14	4.88694e-06	8.46406e-07	1.30178e-05	5.24465e-06	2.38922e-06	6.95948e-06	3.57138e-07	3.32611e-05
LBR	0.00011239	7.15637e-05	3.54284e-05	6.08625e-05	7.41373e-05	3.14223e-05	3.38505e-05	3.00489e-05
ENAH	1.24449e-06	5.72546e-07	3.28422e-05	2.11574e-05	4.7115e-07	7.14014e-05	4.85659e-07	4.03608e-05
SRP9	0.000166572	9.4055e-05	0.000114897	0.000130115	0.000152315	0.000143725	0.000101179	0.00020683
EPHX1	1.82049e-06	5.16858e-06	4.9725e-06	1.65518e-05	1.0392e-06	1.10452e-05	6.68158e-06	1.78694e-05
AL591895.1	4.51273e-06	1.94091e-06	2.1267e-06	1.27318e-06	5.5336e-06	2.35149e-06	1.9835e-07	8.72723e-07
TMEM63A	2.5877e-05	1.44373e-05	1.90294e-05	6.18046e-06	1.95347e-05	8.06622e-06	2.97266e-06	6.08292e-06
PYCR2	3.24475e-05	1.73377e-05	1.41502e-05	3.17907e-05	3.36279e-05	2.42339e-05	1.44925e-05	1.19523e-05
SDE2	2.99192e-05	2.36753e-05	2.02409e-05	5.43729e-05	1.78388e-05	4.14208e-05	1.42597e-05	2.71708e-05
H3F3A	0.00137397	0.00157191	0.000991366	0.000924539	0.00152402	0.000594871	0.00169723	0.000927309
ACBD3	4.82685e-05	9.00143e-05	5.81333e-05	7.39317e-05	6.06287e-05	9.01263e-05	4.67566e-05	0.000100858
MIXL1	1.47432e-07	0	3.64529e-08	2.20939e-07	3.67186e-08	0	0	1.04699e-07
LIN9	6.99975e-06	8.57477e-07	1.74713e-06	3.85053e-06	2.9869e-06	2.07834e-06	1.1729e-06	6.1582e-07
PARP1	8.17052e-05	1.51729e-05	2.29948e-05	4.64219e-05	0.000167482	4.14937e-05	5.42875e-05	3.58463e-05
ITPKB	3.09113e-05	2.6127e-06	1.99676e-06	4.53591e-05	2.92755e-05	6.15595e-06	6.05304e-06	1.67878e-06
ITPKB-AS1	1.69474e-06	1.5156e-08	0	1.03006e-06	3.59259e-06	0	6.70755e-07	0
PSEN2	6.57417e-06	3.35009e-06	8.08295e-06	1.02171e-05	2.03875e-06	3.13921e-06	2.94835e-05	1.24603e-05
COQ8A	2.01376e-05	4.86551e-06	4.30659e-06	1.03685e-05	1.38602e-05	2.28141e-06	1.55331e-05	1.45537e-05
CDC42BPA	1.12608e-06	3.48922e-06	4.53578e-05	5.2961e-05	7.28467e-07	2.66121e-05	5.59739e-06	7.43096e-05
LINC01641	6.9108e-08	0	3.15812e-08	2.16726e-07	0	0	0	0
ZNF678	1.02533e-05	3.44871e-06	2.04949e-06	5.91141e-06	8.29234e-06	6.98663e-06	6.33996e-06	4.87929e-06
SNAP47	2.204e-05	8.67889e-06	6.85088e-06	1.33569e-05	2.23552e-05	2.08687e-05	9.55025e-06	1.1246e-05
JMJD4	1.27957e-05	7.70586e-06	1.44382e-05	1.92397e-05	1.08288e-05	2.74331e-05	5.25924e-06	1.72506e-05
WNT9A	8.85205e-08	0	2.13717e-06	2.93595e-06	0	1.96124e-05	4.08051e-07	1.87054e-05
ARF1	0.00020166	0.000427229	0.000252481	0.000385719	0.000165594	0.000442052	0.000179512	0.000298735
C1orf35	5.17832e-05	1.69036e-05	1.89175e-05	2.31036e-05	3.18603e-05	1.90094e-05	3.14982e-05	2.07695e-05
MRPL55	5.02735e-05	2.50154e-05	3.54026e-05	4.35463e-05	3.7045e-05	3.70939e-05	3.74476e-05	4.36168e-05
GUK1	0.000294058	0.0001943	0.000372417	0.000318851	0.00013811	0.000237916	0.000195127	0.000242953
GJC2	1.57526e-06	4.07124e-08	3.02608e-08	1.47672e-06	2.99649e-07	1.51642e-06	1.21052e-07	3.06584e-07
IBA57	7.59809e-06	9.01244e-06	8.37017e-06	1.48553e-05	1.1968e-05	1.79071e-05	6.26296e-06	1.1485e-05
OBSCN-AS1	8.16697e-07	2.23847e-07	6.16897e-08	0	2.38075e-07	0	0	5.75498e-08
OBSCN	6.62154e-06	8.86607e-07	3.32371e-06	1.29811e-06	2.36292e-06	6.15215e-06	8.84042e-07	2.21059e-06
TRIM11	2.6571e-05	2.01382e-05	1.7659e-05	2.11774e-05	1.87318e-05	2.37615e-05	1.80796e-05	1.67559e-05
HIST3H2A	2.27952e-05	2.22158e-05	7.83365e-06	9.8124e-06	3.1714e-06	5.71124e-05	2.19368e-05	1.45112e-05
HIST3H2BB	4.85646e-07	3.69e-07	2.80247e-07	3.84994e-07	1.18406e-06	1.72182e-07	2.13185e-07	1.52788e-06
RNF187	6.03061e-05	2.56196e-05	2.94676e-05	3.90946e-05	3.94658e-05	3.7817e-05	3.00333e-05	2.21645e-05
RHOU	1.06925e-06	2.71059e-05	1.69695e-05	1.32542e-05	7.87068e-07	1.03854e-05	4.03129e-06	1.45118e-05
RAB4A	4.04844e-05	3.45428e-05	3.31133e-05	3.18218e-05	4.92357e-05	3.12171e-05	3.03013e-05	3.41904e-05
AL117350.1	9.71311e-07	3.46974e-07	8.67489e-08	1.2985e-07	1.44228e-06	2.55366e-07	1.88128e-07	5.65175e-07
CCSAP	1.05411e-05	7.62207e-06	2.48374e-06	2.03997e-06	5.83625e-06	4.10277e-06	1.29698e-06	3.25543e-06
NUP133	1.29098e-05	6.83926e-06	7.3593e-06	1.15129e-05	1.39303e-05	9.1141e-06	4.47939e-06	9.5341e-06
AL121990.1	0	0	6.38193e-09	0	0	0	0	1.17925e-07
ABCB10	1.09144e-05	3.83858e-06	8.97765e-06	9.19752e-06	5.4125e-06	7.93743e-06	4.83972e-05	2.35258e-05
TAF5L	1.12179e-05	9.75408e-06	7.26336e-06	1.31001e-05	1.35924e-05	1.07552e-05	3.33172e-05	1.27449e-05
URB2	8.146e-06	2.04754e-06	3.53668e-06	1.71692e-05	1.405e-05	2.164e-05	7.45099e-06	3.75505e-06
GALNT2	5.58691e-05	2.67457e-05	3.06457e-05	1.95507e-05	8.87504e-05	6.36711e-05	7.46686e-05	2.13181e-05
PGBD5	2.15866e-07	5.10872e-06	1.13111e-06	6.35417e-07	4.68985e-07	2.4221e-06	8.69152e-08	4.61424e-06
COG2	2.61955e-05	1.7487e-05	1.42727e-05	2.17266e-05	2.80913e-05	1.56969e-05	1.89972e-05	1.7296e-05
AGT	4.70292e-08	3.91822e-08	6.5158e-06	0	0	3.46016e-06	0	6.37676e-06
AL118511.2	0	0	1.80997e-07	0	0	0	0	0
C1orf198	2.88401e-06	4.44162e-06	2.04037e-05	2.87953e-05	2.13962e-06	2.42951e-05	3.90425e-06	1.00923e-05
TTC13	9.18122e-06	4.49995e-06	2.5161e-06	3.31761e-06	1.17028e-05	3.8382e-06	1.07224e-06	6.79236e-06
ARV1	1.31674e-05	7.15057e-06	1.07087e-05	6.03281e-06	8.24705e-06	6.29419e-06	4.59002e-06	8.25108e-06
FAM89A	5.98307e-06	2.18309e-05	4.3264e-06	4.65852e-05	6.37587e-06	3.20135e-05	4.45372e-07	1.38512e-05
C1orf131	4.92879e-05	2.26221e-05	2.455e-05	3.37243e-05	4.27481e-05	3.50192e-05	2.49178e-05	3.56771e-05
GNPAT	3.51976e-05	1.83033e-05	2.05039e-05	2.37523e-05	3.63548e-05	1.79233e-05	2.31581e-05	2.87176e-05
EXOC8	1.17023e-05	1.67496e-05	9.31774e-06	1.4951e-05	7.52885e-06	7.16425e-06	6.08688e-06	1.87961e-05
SPRTN	3.18407e-05	2.4933e-05	8.93284e-06	3.27452e-05	2.70235e-05	2.3471e-05	1.50072e-05	1.65488e-05
EGLN1	2.56729e-05	1.14816e-05	4.13526e-05	4.06718e-05	1.43195e-05	3.02744e-05	9.87309e-06	3.55537e-05
AL445524.1	1.78288e-06	1.01653e-05	4.22575e-06	1.14178e-05	5.31151e-06	1.18789e-05	3.22286e-06	7.59446e-06
TSNAX	5.60228e-05	2.1469e-05	2.09374e-05	2.98712e-05	4.55591e-05	3.593e-05	2.11436e-05	3.34332e-05
DISC1	3.15211e-06	3.12802e-06	5.99121e-09	7.68346e-06	1.30105e-06	4.39901e-06	1.07621e-06	4.50071e-07
SIPA1L2	1.38209e-06	7.14705e-05	3.64813e-06	8.97591e-05	0	1.77272e-05	9.27482e-06	1.18388e-05
MAP10	3.68718e-06	8.75735e-07	1.5399e-06	2.47415e-06	2.70003e-06	2.13814e-06	9.21771e-07	2.91068e-06
NTPCR	2.28829e-05	1.45023e-05	1.10578e-05	2.61706e-05	2.06826e-05	1.71374e-05	1.05191e-05	1.03603e-05
PCNX2	3.0229e-05	4.10449e-06	7.9316e-06	1.91865e-06	3.45401e-06	7.6103e-06	2.25174e-06	3.95502e-05
MAP3K21	1.50816e-07	2.01296e-06	5.0249e-06	3.33319e-07	1.44943e-07	4.5974e-07	1.71974e-06	1.14296e-05
KCNK1	1.33038e-06	1.03505e-06	0.000134975	2.02017e-05	0	0.000106586	1.45742e-07	0.000104819
SLC35F3	3.48278e-07	0	3.44446e-07	0	0	0	1.46634e-07	4.3236e-05
AL355472.1	9.5837e-06	5.27944e-06	4.43686e-06	4.58944e-06	5.65448e-06	3.82022e-06	3.30836e-06	8.37283e-06
COA6	4.0178e-05	6.61586e-05	6.56217e-05	4.26138e-05	4.74624e-05	5.41431e-05	2.87855e-05	4.74494e-05
TARBP1	1.85408e-05	3.8357e-06	6.96799e-06	7.3194e-06	1.55816e-05	6.6835e-06	3.50848e-06	3.21612e-06
IRF2BP2	6.25623e-05	8.74381e-05	7.60678e-05	4.49146e-05	8.19403e-05	4.95236e-05	2.0539e-05	7.71503e-05
LINC01132	5.0144e-08	4.15729e-07	4.94604e-08	0	0	0	0	8.0913e-07
AL391832.1	0	0	6.91332e-08	0	0	0	0	0
AL391832.2	1.65634e-07	1.76865e-06	3.10596e-06	9.94476e-08	5.52623e-07	3.96632e-08	2.5074e-07	8.63371e-07
LINC01348	7.59978e-08	6.0958e-08	2.30798e-06	0	0	1.96182e-07	0	6.73567e-08
TOMM20	0.000192006	0.000181418	0.000199205	0.000249645	0.000186955	0.000315815	0.000123413	0.000170176
RBM34	1.74191e-05	3.81376e-06	5.88462e-06	1.37435e-05	1.8035e-05	1.22951e-05	4.65762e-06	7.64625e-06
ARID4B	0.000193855	0.000149473	6.98966e-05	0.000169988	0.000170591	0.000125585	0.0001502	0.000120005
GGPS1	2.46704e-05	2.00037e-05	1.45039e-05	2.37515e-05	2.10718e-05	2.76405e-05	1.50507e-05	2.04461e-05
TBCE	1.36495e-05	8.17919e-06	6.46671e-06	1.47655e-05	1.37988e-05	1.3363e-05	6.18717e-06	7.90556e-06
TBCE.1	9.0805e-06	7.17305e-06	6.74885e-06	6.7624e-06	8.11756e-06	1.05057e-05	6.33051e-06	1.27216e-05
B3GALNT2	1.20347e-05	1.11519e-05	2.27784e-05	2.52232e-05	1.07044e-05	3.00501e-05	2.34429e-05	2.1292e-05
GNG4	7.6742e-06	1.26471e-06	2.82092e-05	2.3165e-06	4.81993e-06	8.15569e-06	3.9607e-05	0.000126497
LYST	0.000102192	5.41921e-05	8.15154e-05	2.47721e-05	6.06804e-05	5.16533e-05	0.000304245	5.34647e-05
NID1	2.66057e-07	5.6613e-06	5.73969e-06	3.04265e-05	0	5.6375e-05	2.21539e-05	8.64851e-07
GPR137B	9.90653e-06	5.39585e-05	6.58306e-06	1.81471e-05	1.00287e-05	1.38281e-05	0.000164584	1.88306e-05
ERO1B	3.11269e-05	2.77758e-05	6.42203e-06	2.24625e-05	2.75761e-05	1.82131e-05	1.26236e-05	8.65222e-05
LGALS8	6.20404e-05	6.08109e-05	3.78777e-05	6.12625e-05	2.63734e-05	3.82787e-05	1.05213e-05	6.85542e-05
LGALS8-AS1	6.87926e-07	5.60886e-07	5.22708e-07	8.73236e-07	1.50233e-07	2.64944e-07	0	1.54434e-07
AL359921.2	1.1377e-06	2.092e-07	5.2884e-07	8.07688e-07	1.67852e-06	2.99295e-06	1.31308e-06	5.05556e-07
HEATR1	2.6489e-05	9.7621e-06	1.69726e-05	3.87319e-05	4.11752e-05	5.71956e-05	9.59251e-06	1.1682e-05
ACTN2	2.20088e-08	1.87339e-06	9.81243e-07	5.09763e-06	3.42376e-07	1.55115e-05	7.93184e-07	2.30899e-06
MTR	4.12889e-05	9.30722e-06	5.59315e-06	3.2526e-05	2.46596e-05	3.46262e-05	2.53095e-05	1.42911e-05
MT1HL1	0	0	2.30995e-06	0	0	0	0	0
RYR2	0	0	9.28132e-08	5.55895e-08	0	1.36502e-07	0	1.19101e-06
ZP4	0	2.05894e-07	8.52998e-09	0	0	1.32366e-07	0	5.6183e-07
MTRNR2L11	4.52781e-07	1.76614e-06	2.30865e-06	9.32853e-07	4.55829e-07	1.92389e-07	1.73359e-06	1.54768e-07
AL359551.1	7.30855e-07	3.34983e-07	1.09883e-07	5.78577e-07	8.211e-07	1.43939e-07	2.74963e-07	1.50436e-07
CHRM3	3.29965e-07	1.58638e-07	8.47459e-06	2.12982e-06	5.91665e-08	1.75858e-06	4.41856e-08	1.79297e-05
RGS7	7.56289e-08	7.12865e-08	3.712e-06	0	0	0	0	1.20633e-05
FH	2.42563e-05	2.24363e-05	3.51454e-05	3.23248e-05	3.97498e-05	4.35313e-05	2.13795e-05	2.9425e-05
OPN3	7.47941e-06	2.13744e-05	4.10249e-06	4.50499e-06	2.44329e-05	3.84472e-06	0.000111629	1.1004e-05
CHML	2.7024e-05	5.22355e-05	1.51344e-05	1.95158e-05	4.02229e-05	2.07894e-05	7.38482e-05	2.70327e-05
CEP170	3.07317e-05	0.000177472	9.31146e-06	0.000170723	7.89859e-05	0.000148972	4.0099e-05	4.59873e-05
SDCCAG8	4.16183e-05	4.70702e-05	2.27869e-05	3.9103e-05	6.19131e-05	2.35259e-05	1.87856e-05	3.53428e-05
AKT3	3.23724e-05	3.29021e-05	8.6946e-07	5.48494e-05	3.56772e-05	3.23742e-05	2.69402e-05	1.84054e-05
ZBTB18	1.29027e-05	5.3529e-06	8.34423e-06	8.91124e-06	1.73746e-05	1.83626e-06	1.20591e-05	1.00634e-05
ADSS	9.48727e-05	0.000126523	4.03443e-05	0.000164477	5.51922e-05	6.79522e-05	2.52233e-05	4.89675e-05
DESI2	4.43696e-05	5.40783e-05	2.79011e-05	5.83193e-05	3.26366e-05	6.93662e-05	2.73332e-05	2.54492e-05
COX20	8.06204e-05	8.17173e-05	9.94737e-05	0.000107314	0.000104922	6.12549e-05	0.000102455	8.74513e-05
HNRNPU	0.000314015	0.000372701	0.000267747	0.000573366	0.000394967	0.000544802	0.000414492	0.000330866
AL356512.1	1.86067e-06	1.64934e-06	1.23452e-06	1.57571e-06	6.83324e-07	3.61396e-07	1.71592e-06	2.95272e-07
EFCAB2	1.0554e-05	6.62972e-06	2.51376e-06	1.33131e-05	1.27383e-05	1.13328e-05	4.80954e-06	1.03196e-05
KIF26B	4.70466e-06	3.38298e-07	1.98339e-07	3.88511e-06	1.42375e-06	1.69126e-06	5.19937e-06	4.67811e-06
SMYD3	1.77398e-05	1.85903e-06	4.1715e-06	6.22173e-06	9.45149e-06	5.87489e-06	4.27291e-06	4.30265e-06
TFB2M	1.88774e-05	1.15049e-05	1.43534e-05	4.7148e-05	2.62847e-05	4.53837e-05	1.08305e-05	1.64587e-05
CNST	3.33356e-05	2.66508e-05	2.9778e-05	6.27579e-05	2.10402e-05	3.55649e-05	7.65868e-06	5.47997e-05
AL591848.3	4.88908e-07	2.01111e-07	2.81216e-07	1.12598e-06	3.02035e-07	2.03289e-08	0	4.63807e-07
AL591848.2	7.23294e-08	0	3.59751e-07	0	0	0	0	5.81594e-07
SCCPDH	3.09025e-05	1.12202e-05	2.1212e-05	3.62129e-05	1.97701e-05	3.14887e-05	7.23188e-06	3.38063e-05
AHCTF1	3.46252e-05	3.73102e-05	2.25422e-05	5.01074e-05	3.02629e-05	6.31476e-05	5.01006e-05	4.24571e-05
ZNF670	1.67795e-06	2.42711e-06	2.14685e-06	1.70729e-05	4.70808e-06	1.10134e-05	9.39782e-07	1.2576e-06
ZNF669	1.52279e-05	1.14676e-05	9.79568e-06	1.74668e-05	2.11384e-05	1.13688e-05	8.98102e-06	1.21235e-05
ZNF124	1.31372e-05	1.0086e-05	7.28267e-06	1.24982e-05	2.13487e-05	1.56105e-05	7.77115e-06	1.34041e-05
AL390728.6	1.85906e-05	9.75477e-06	6.34577e-06	1.8795e-05	1.41162e-05	9.29801e-06	1.232e-05	8.91085e-06
AL390728.5	2.3977e-06	8.08244e-07	1.65306e-06	1.74689e-06	2.1384e-06	8.92498e-07	4.9973e-07	5.6291e-07
ZNF496	1.12485e-05	2.30603e-06	4.59786e-06	1.49941e-05	9.36062e-06	1.50187e-05	2.28145e-06	3.94212e-06
TRIM58	1.36703e-06	9.27606e-07	8.64473e-07	1.62912e-06	3.35463e-06	2.97717e-06	7.80252e-07	4.92714e-07
LYPD8	9.20745e-08	2.83234e-07	5.37582e-06	0	0	0	0	5.53061e-07
SH3BP5L	9.86238e-06	8.47608e-06	7.74729e-06	9.46888e-06	6.11284e-06	8.40336e-06	5.76275e-06	1.29278e-05
ZNF672	1.3501e-05	1.7409e-05	9.58385e-06	1.41841e-05	1.15148e-05	1.50979e-05	1.61716e-05	1.25115e-05
ZNF692	5.95366e-06	3.41116e-06	5.5958e-06	4.79061e-06	5.67546e-06	6.01439e-06	2.06024e-06	3.52789e-06
PGBD2	1.18225e-05	5.64792e-06	2.12824e-06	5.48494e-06	1.30886e-05	3.15412e-06	5.6575e-06	4.2776e-06
FAM110C	2.62517e-07	0	1.55361e-05	6.33861e-07	0	8.82983e-06	1.08442e-06	6.45125e-05
SH3YL1	2.81466e-05	7.01289e-06	5.1174e-05	1.13462e-05	1.78819e-05	1.3014e-05	1.08079e-05	5.05673e-05
ACP1	0.000104414	5.83307e-05	9.5404e-05	0.000110636	9.64973e-05	0.000106948	6.17451e-05	8.91137e-05
ALKAL2	3.55627e-07	1.83646e-07	2.6875e-06	1.0012e-05	1.3187e-06	0.000296174	2.47844e-07	6.60696e-06
TMEM18	2.63475e-05	2.5433e-05	2.29726e-05	4.13641e-05	2.48987e-05	3.90051e-05	1.81191e-05	1.78911e-05
SNTG2	4.46794e-08	0	3.67757e-09	1.55411e-06	0	1.37074e-07	0	0
AC144450.1	1.46169e-07	6.98724e-08	1.96247e-08	5.99224e-06	3.55659e-07	2.22587e-07	0	0
PXDN	7.10165e-07	6.51166e-07	8.78755e-07	0.000219034	9.16402e-07	0.000117183	1.13234e-06	1.00968e-06
EIPR1	1.8623e-05	6.53317e-06	1.51187e-05	9.31959e-06	1.72061e-05	9.01533e-06	1.07195e-05	2.13762e-05
TRAPPC12	2.42265e-05	1.55142e-05	1.7076e-05	1.46947e-05	2.73986e-05	2.15616e-05	1.60853e-05	4.2282e-05
ADI1	5.66477e-05	5.30956e-05	6.32829e-05	3.75097e-05	4.86275e-05	6.28944e-05	0.000106238	1.46239e-05
AC231981.1	4.43475e-06	1.68671e-06	2.71649e-07	2.43624e-06	1.6884e-06	7.14361e-07	8.34766e-07	3.04265e-07
AC108488.1	1.50576e-06	2.23371e-07	4.59449e-07	1.42259e-06	3.99026e-07	4.09286e-07	3.03391e-07	1.69808e-06
RNASEH1	3.10396e-05	3.27081e-05	3.55282e-05	4.30723e-05	3.32983e-05	5.08235e-05	3.50915e-05	2.9493e-05
RNASEH1-AS1	9.72086e-06	4.11043e-06	3.91817e-06	1.07898e-05	1.48738e-05	8.04245e-06	8.79698e-06	7.22404e-06
RPS7	0.00322183	0.00118479	0.00230625	0.00273438	0.00398114	0.00260122	0.00224206	0.00121706
DCDC2C	0	4.37528e-08	0	2.92379e-06	0	1.08449e-06	0	0
SOX11	1.5599e-07	1.65069e-07	6.81575e-07	2.28753e-05	1.74577e-07	0.000129615	0	7.91063e-06
NRIR	2.09806e-07	1.96032e-07	4.46814e-07	2.60107e-08	5.48299e-07	0	0	0
CMPK2	6.71961e-06	1.94498e-05	1.51997e-05	1.08044e-05	1.70854e-06	8.99139e-06	3.5004e-06	1.09211e-05
RSAD2	9.52551e-06	3.64477e-05	0.000200186	1.7593e-05	7.65614e-06	6.35426e-05	2.34306e-05	0.000191417
RNF144A	2.28874e-05	4.8432e-06	3.27892e-06	1.97582e-05	2.21698e-06	5.85993e-06	4.4701e-06	1.52382e-05
LINC01871	0.000119777	1.76657e-06	7.40569e-07	1.95344e-06	1.50921e-06	2.7538e-06	8.08268e-06	4.90141e-06
LINC01814	1.07194e-06	7.29033e-07	8.79792e-07	7.99632e-07	7.20322e-07	1.6472e-07	1.3846e-05	2.50424e-06
ID2	0.000102147	9.53224e-05	7.07982e-05	0.000255116	2.05981e-05	0.000176643	0.000945823	0.000155309
KIDINS220	5.17722e-05	6.05879e-05	4.07595e-05	4.93158e-05	2.80348e-05	5.81821e-05	3.92018e-05	0.00014631
MBOAT2	6.32453e-06	2.25782e-06	8.86457e-06	7.99135e-06	3.9148e-06	1.50163e-05	4.77694e-05	0.000169547
ASAP2	7.99308e-07	6.55406e-06	2.87624e-05	2.08485e-05	1.28095e-06	3.45595e-05	1.89504e-05	1.42413e-05
ITGB1BP1	6.21667e-05	7.07831e-05	4.93007e-05	7.76636e-05	6.40361e-05	7.39957e-05	7.28899e-05	6.00693e-05
CPSF3	2.23515e-05	1.79493e-05	1.68306e-05	1.69422e-05	2.9605e-05	1.92016e-05	1.88382e-05	1.59255e-05
IAH1	9.19136e-05	8.41274e-05	4.51948e-05	5.39977e-05	9.53206e-05	7.42373e-05	0.000134512	5.89943e-05
ADAM17	4.0572e-05	0.0001685	3.02738e-05	8.04755e-05	6.43792e-05	9.82567e-05	6.33765e-05	4.60165e-05
AC073195.1	1.30486e-06	1.32299e-06	1.20066e-06	1.18951e-06	1.56794e-07	1.951e-07	8.19286e-07	7.28922e-07
YWHAQ	0.00011807	0.000133029	0.000195702	0.000250283	0.000113538	0.000401482	0.000358927	0.000267042
TAF1B	1.96057e-05	1.17964e-05	8.81997e-06	2.81157e-05	1.65767e-05	1.8203e-05	6.21957e-06	1.5921e-05
AC010969.2	3.20899e-06	2.52916e-06	2.22553e-06	5.44377e-06	4.9213e-06	4.32192e-06	2.44206e-06	2.20163e-06
GRHL1	3.91354e-06	9.01954e-07	4.86832e-06	2.62581e-06	3.27834e-07	4.11118e-06	3.12321e-06	4.78242e-06
AC104794.2	3.05278e-06	1.97518e-06	7.73795e-07	3.25574e-06	2.22095e-06	2.61609e-06	3.87773e-06	2.27421e-06
KLF11	6.29243e-06	1.26476e-05	6.28003e-06	1.98391e-05	3.87813e-06	1.40113e-05	9.95916e-06	1.3906e-05
CYS1	2.60457e-08	0	8.91566e-07	0	0	0	0	0
RRM2	3.12911e-06	9.55494e-07	1.16369e-05	4.13236e-06	1.65324e-06	2.00225e-05	6.28468e-07	8.18339e-07
HPCAL1	6.18599e-05	5.934e-05	3.72107e-05	5.47514e-05	2.74673e-05	3.12169e-05	8.23458e-06	7.45146e-05
ODC1	5.81498e-05	5.01445e-05	0.000212413	0.000271181	0.000212268	0.000473178	4.03048e-05	0.000328129
AC007249.2	6.90728e-07	4.28205e-07	5.57836e-07	7.47695e-07	4.65335e-07	1.71875e-07	5.99553e-07	5.59841e-07
NOL10	2.31226e-05	1.63137e-05	1.58603e-05	4.51065e-05	1.92026e-05	6.41989e-05	7.24411e-06	1.5946e-05
RN7SL832P	1.30849e-06	3.12134e-07	1.30218e-06	2.98151e-06	1.91192e-07	1.26535e-06	1.88043e-06	1.28546e-06
AC092687.3	7.17114e-07	2.92178e-07	5.86736e-07	1.77662e-06	6.39358e-07	2.61631e-06	0	1.81827e-06
PDIA6	0.000125309	0.000127483	0.000169056	0.00022234	0.000125785	0.000263355	8.18197e-05	0.000163996
KCNF1	0	0	1.4116e-06	1.22809e-05	2.05964e-07	9.90842e-06	0	9.38648e-06
PQLC3	3.15293e-05	2.52131e-05	6.84066e-06	1.10546e-05	1.22377e-05	3.0634e-06	2.27446e-05	4.23051e-06
ROCK2	3.25834e-05	4.48e-05	0.000108466	0.000104368	3.3006e-05	6.90472e-05	3.01205e-05	0.00013923
LINC00570	8.11652e-08	0	1.44703e-08	0	0	0	0	0
E2F6	1.17113e-05	2.44574e-05	1.15349e-05	3.27694e-05	1.34865e-05	3.72319e-05	5.10802e-06	2.68829e-05
GREB1	4.82814e-07	0	3.35696e-08	7.91344e-07	3.54413e-08	9.50707e-07	8.96074e-08	0
LPIN1	6.41369e-05	2.22704e-05	4.69824e-05	4.18033e-05	0.000102292	3.07693e-05	1.96352e-05	9.44457e-05
TRIB2	2.55894e-05	3.43346e-06	1.61063e-06	1.5966e-05	2.8214e-06	1.76135e-05	1.72372e-06	2.18049e-06
FAM84A	3.39891e-07	3.75906e-07	5.08055e-05	7.4417e-07	0	5.0898e-06	0	5.51071e-06
NBAS	1.93104e-05	1.30855e-05	1.33135e-05	2.29197e-05	1.21686e-05	2.42173e-05	6.85833e-06	2.96548e-05
DDX1	4.07168e-05	2.94662e-05	5.85635e-05	9.28023e-05	4.24772e-05	8.12126e-05	2.18564e-05	6.96996e-05
MYCN	1.58058e-06	6.92855e-08	4.00998e-07	9.55449e-06	2.39039e-07	6.67165e-07	0	4.52559e-07
FAM49A	6.03508e-06	2.7891e-05	8.78592e-07	7.75807e-06	2.49477e-05	3.06663e-06	0.000212153	9.06781e-07
SMC6	3.01433e-05	1.29556e-05	1.67842e-05	3.12504e-05	9.78953e-05	2.6481e-05	3.1375e-05	1.36765e-05
GEN1	7.39852e-06	7.11808e-06	8.4088e-06	1.45603e-05	3.97384e-05	1.28182e-05	1.45164e-05	3.83933e-06
KCNS3	1.38248e-08	3.74825e-08	1.02537e-06	1.25947e-06	3.44165e-07	2.6791e-07	1.326e-07	4.20057e-06
AC079148.1	3.80041e-07	1.13939e-07	5.38841e-08	2.27406e-07	7.01894e-07	8.08124e-07	5.44134e-07	4.27253e-07
RDH14	4.23316e-05	1.37341e-05	1.51433e-05	3.15247e-05	4.85224e-05	3.37415e-05	2.93232e-05	2.1172e-05
LINC01376	3.15996e-07	0	7.64197e-08	1.51338e-07	0	3.72789e-08	9.25928e-08	1.28045e-07
LINC00954	1.414e-05	3.44652e-06	9.93021e-07	9.92743e-07	6.11717e-06	5.90097e-06	8.96177e-06	3.73934e-06
TTC32	1.80984e-05	3.34286e-05	1.16789e-05	1.41102e-05	2.0059e-05	1.07907e-05	1.3361e-05	1.05107e-05
AC013400.1	3.57142e-07	9.81517e-07	2.99412e-08	1.4498e-06	5.43319e-07	8.04212e-08	1.54999e-07	0
WDR35	6.02825e-06	3.32079e-06	1.72087e-06	7.7455e-06	6.65437e-06	1.84252e-05	1.57262e-06	1.20352e-05
MATN3	0	0	1.32238e-08	2.74382e-07	0	8.70757e-07	0	6.79951e-08
LAPTM4A	6.91675e-05	0.000190652	0.000129018	0.000222262	8.27081e-05	0.000264763	8.04447e-05	0.00018771
AC098828.2	0	9.84955e-08	1.71646e-07	3.4899e-08	0	0	1.66463e-07	2.64472e-07
SDC1	3.59278e-07	1.25722e-06	6.25848e-05	2.49669e-06	2.36486e-07	8.51568e-06	1.27869e-07	6.97031e-06
PUM2	6.34959e-05	5.09938e-05	3.49748e-05	4.85121e-05	4.48753e-05	4.15886e-05	3.43655e-05	5.7787e-05
RHOB	1.93953e-05	3.14819e-05	0.000215559	0.000596786	1.64987e-05	0.000197724	1.57338e-05	0.000179114
HS1BP3	5.7666e-06	2.08953e-05	9.17559e-06	8.63712e-06	6.58377e-06	5.17145e-06	7.82961e-06	5.46288e-06
LDAH	9.33152e-06	4.36636e-06	7.55153e-06	4.82415e-06	6.29958e-06	7.77398e-06	2.56751e-06	6.81036e-06
AC115619.1	1.51782e-08	0	9.32231e-07	0	0	0	0	0
APOB	9.95702e-07	6.30744e-07	0.00011656	7.43907e-07	1.19222e-07	0	1.93658e-07	5.68049e-06
AC018742.1	1.01452e-07	0	2.54815e-07	0	0	0	0	8.37586e-07
KLHL29	2.01705e-07	0	9.61701e-09	9.68371e-06	2.55723e-07	1.38202e-05	2.99288e-07	2.26022e-06
AC009242.1	6.82933e-07	4.26425e-07	1.9076e-07	7.17058e-07	8.54968e-07	4.53906e-07	1.6772e-06	1.34537e-06
ATAD2B	4.62947e-05	2.41813e-05	1.7758e-05	2.44175e-05	4.34873e-05	3.33485e-05	6.59247e-05	3.59095e-05
UBXN2A	4.42937e-05	2.50411e-05	4.56819e-05	4.43781e-05	3.56568e-05	3.84247e-05	5.50186e-05	5.32492e-05
MFSD2B	5.48515e-07	3.96235e-07	2.54474e-06	8.6231e-07	4.01457e-07	1.22533e-06	7.52553e-07	1.65915e-06
WDCP	6.69622e-06	1.89212e-06	6.37343e-07	3.9375e-06	7.07995e-06	7.39994e-06	1.43957e-06	4.91676e-06
FKBP1B	2.30302e-06	3.45108e-06	2.05545e-06	6.90478e-06	2.99407e-07	3.49622e-06	2.79899e-06	3.8792e-05
SF3B6	0.000174462	0.000152243	0.000227308	0.000331221	0.000163585	0.000241366	0.000134406	0.000162831
FAM228B	1.71771e-05	6.18784e-06	1.31295e-06	5.43579e-06	1.15603e-05	3.38347e-06	8.26953e-06	9.52566e-06
TP53I3	4.29135e-06	6.53164e-06	4.21296e-05	3.45716e-05	4.38179e-06	2.06932e-05	1.86078e-05	6.0099e-05
PFN4	2.70827e-07	8.05392e-08	1.44709e-07	7.43707e-07	0	1.12191e-06	2.1837e-07	4.93981e-07
ITSN2	8.37874e-05	7.54061e-05	4.97223e-05	7.18288e-05	9.58865e-05	3.60412e-05	8.69577e-05	5.86248e-05
NCOA1	4.82549e-05	4.50926e-05	1.88105e-05	2.18349e-05	2.01143e-05	2.63445e-05	3.06618e-05	3.21793e-05
PTRHD1	4.60575e-05	4.14279e-05	4.69218e-05	3.30934e-05	7.44837e-05	2.95198e-05	6.73077e-05	2.34184e-05
CENPO	3.39508e-06	1.69549e-06	1.84672e-06	3.05445e-06	1.2151e-06	6.02033e-06	1.32277e-06	1.28444e-06
ADCY3	1.16838e-05	1.09062e-05	3.30582e-06	1.0165e-05	1.09233e-05	1.87359e-05	9.17026e-06	2.29488e-06
DNAJC27	9.74596e-06	4.45105e-06	4.17841e-06	7.19403e-06	9.54303e-06	9.73369e-06	3.06881e-06	8.02738e-06
DNAJC27-AS1	1.97575e-06	6.89389e-07	1.35266e-06	6.37349e-07	1.48321e-06	8.58895e-08	9.15021e-07	2.47315e-06
EFR3B	3.68013e-07	3.40888e-08	8.67322e-07	1.73823e-06	8.76451e-07	4.10249e-06	2.87541e-07	2.70855e-06
POMC	1.97707e-05	1.05019e-05	8.51907e-06	1.02336e-05	1.02214e-05	2.99916e-06	9.06327e-06	1.00391e-05
DNMT3A	4.39686e-05	8.52633e-06	1.17684e-05	3.16608e-05	1.99276e-05	1.14134e-05	1.91272e-05	2.82784e-05
DTNB	8.72484e-06	3.68447e-06	5.76346e-06	2.13479e-06	3.07958e-06	9.58962e-07	4.81794e-06	5.00418e-06
ASXL2	2.82836e-05	4.77434e-05	2.07457e-05	3.03325e-05	2.45459e-05	2.53578e-05	2.07401e-05	3.85699e-05
KIF3C	5.3775e-06	4.93158e-07	5.34987e-07	6.04792e-06	5.7745e-07	1.03929e-06	1.38004e-06	9.19454e-06
RAB10	6.5266e-05	0.000210401	0.00018748	0.000102188	6.22276e-05	0.000132504	0.000174648	0.000151487
GAREM2	1.35089e-06	2.33808e-08	1.04845e-06	8.06424e-07	1.12321e-07	2.93943e-06	1.2384e-06	4.40602e-07
HADHA	0.000120133	0.000117816	0.000131853	9.79641e-05	0.000127077	7.47714e-05	9.69241e-05	9.56572e-05
HADHB	6.38904e-05	6.67061e-05	4.94586e-05	7.95799e-05	5.11826e-05	6.62182e-05	3.85359e-05	5.47724e-05
ADGRF3	5.75531e-07	1.16948e-07	5.84922e-07	9.25947e-07	1.14818e-06	0	2.68747e-07	1.93383e-07
SELENOI	1.48519e-05	1.12928e-05	4.50916e-05	1.87767e-05	1.44815e-05	3.48356e-05	1.38167e-05	3.94416e-05
DRC1	5.10085e-08	1.66651e-08	1.57632e-06	2.88294e-07	0	0	0	8.62465e-07
KCNK3	1.56305e-07	8.70716e-08	1.3804e-07	2.08651e-07	0	3.06298e-06	0	2.18492e-05
SLC35F6	1.55942e-05	2.98071e-05	3.37395e-05	3.07542e-05	9.46077e-06	3.0025e-05	6.06003e-06	2.40109e-05
CENPA	3.04921e-06	1.82894e-06	2.0907e-06	3.3048e-06	1.02369e-06	5.59565e-06	1.25205e-06	5.65481e-07
MAPRE3	2.16664e-06	5.96527e-06	6.65303e-06	3.64112e-06	8.86696e-07	1.68729e-05	1.08941e-06	3.17018e-05
TMEM214	1.96779e-05	3.11347e-05	2.61134e-05	2.9139e-05	1.41522e-05	3.85642e-05	1.348e-05	3.03418e-05
AGBL5	5.20763e-06	2.8586e-06	1.49114e-06	2.49416e-06	2.40854e-06	2.41717e-06	1.85229e-06	5.3265e-07
AC013472.3	1.59733e-07	9.51955e-08	4.04839e-08	8.93436e-07	3.02515e-07	6.11645e-08	3.8566e-07	1.54678e-07
AC013403.2	1.23941e-06	5.39665e-07	1.86801e-07	2.42938e-07	3.07192e-06	4.71221e-08	4.71686e-07	2.40742e-06
OST4	0.000441338	0.000389479	0.000314293	0.000388595	0.000325341	0.000284867	0.000473457	0.000268446
EMILIN1	6.91425e-07	1.48555e-05	3.1769e-07	5.85195e-06	6.97977e-07	5.76707e-05	3.31904e-07	3.28922e-07
KHK	4.94623e-06	1.46279e-06	5.19782e-05	2.25455e-06	2.89093e-06	2.53957e-06	9.26662e-07	1.74462e-05
CGREF1	2.4704e-08	0	3.36229e-07	5.95289e-08	3.11049e-07	1.55499e-06	0	1.01719e-06
ABHD1	1.33532e-06	9.0628e-07	3.69146e-07	1.02561e-06	3.62271e-07	1.88335e-06	1.45922e-07	2.10079e-06
PREB	2.08206e-05	2.3743e-05	1.64736e-05	1.39737e-05	1.3447e-05	2.29169e-05	9.5642e-06	2.7071e-05
SLC5A6	5.47938e-06	6.98089e-06	1.34592e-05	1.90498e-05	8.95755e-06	3.67673e-05	7.38e-05	7.71166e-06
ATRAID	8.76202e-05	5.82434e-05	4.11752e-05	7.42764e-05	6.42521e-05	7.93375e-05	6.03638e-05	6.58545e-05
CAD	8.92263e-06	3.44853e-06	5.1892e-06	1.48154e-05	1.34096e-05	1.15915e-05	6.67207e-06	2.12518e-06
SLC30A3	3.11361e-08	0	3.6864e-07	2.50788e-06	0	0	1.91838e-07	7.58694e-08
TRIM54	1.77553e-07	4.66768e-08	5.47042e-07	7.37923e-08	7.06574e-08	1.00751e-07	0	7.71732e-07
UCN	1.38995e-06	5.16247e-07	1.1751e-07	1.33114e-07	1.29675e-06	2.16376e-07	6.7846e-07	9.64258e-07
MPV17	3.24196e-05	2.51449e-05	1.68984e-05	1.91122e-05	3.39427e-05	1.65997e-05	1.89807e-05	2.02372e-05
GTF3C2	1.74343e-05	1.26064e-05	1.28112e-05	1.47747e-05	1.79957e-05	1.33718e-05	8.92919e-06	1.60686e-05
AC074117.1	3.50473e-05	1.08821e-05	1.75304e-05	1.803e-05	3.29057e-05	1.49365e-05	1.29886e-05	2.34602e-05
EIF2B4	3.51498e-05	2.38926e-05	1.90663e-05	4.50124e-05	2.76704e-05	3.7846e-05	2.08805e-05	2.82352e-05
SNX17	6.9517e-05	4.77258e-05	3.22206e-05	6.05868e-05	6.73308e-05	5.96404e-05	6.9127e-05	3.69897e-05
ZNF513	6.41393e-06	9.01945e-06	9.04038e-06	1.03702e-05	4.9229e-06	1.87113e-05	7.3825e-06	1.82693e-05
PPM1G	0.000140386	0.000102534	0.000109092	0.000169938	0.000126208	0.000163365	8.65593e-05	0.000135309
NRBP1	5.99034e-05	0.000123877	9.34254e-05	0.000111997	4.31758e-05	8.97284e-05	5.3432e-05	8.70777e-05
KRTCAP3	6.48499e-06	1.35226e-06	6.07857e-05	1.52468e-06	2.96131e-06	1.52493e-06	1.27407e-06	3.80973e-05
IFT172	3.17434e-06	4.71847e-07	2.50461e-05	1.94612e-06	3.59403e-06	2.50497e-06	9.72535e-07	1.25156e-05
FNDC4	6.95621e-07	3.88304e-07	3.82385e-06	2.3434e-05	0	7.69106e-06	1.44307e-06	6.85717e-06
GCKR	4.8479e-08	2.19063e-06	2.62539e-06	1.53611e-06	0	5.27728e-08	1.53163e-06	8.70277e-07
C2orf16	0	0	1.17335e-07	1.48695e-06	0	0	0	7.19279e-07
ZNF512	1.16117e-05	5.35547e-06	6.42712e-06	6.2946e-06	1.42987e-05	9.19984e-06	6.85354e-06	1.42244e-05
CCDC121	1.14072e-06	1.10408e-06	2.8483e-06	2.79388e-06	1.9773e-07	1.65176e-07	0	2.97968e-06
GPN1	3.33654e-05	1.72193e-05	2.14148e-05	3.27248e-05	2.85746e-05	4.09252e-05	1.49491e-05	2.20944e-05
SUPT7L	1.69662e-05	1.30923e-05	1.43753e-05	1.96701e-05	1.44564e-05	1.60313e-05	1.10816e-05	2.0638e-05
SLC4A1AP	2.98571e-05	3.37781e-05	2.32595e-05	3.34612e-05	2.93121e-05	3.59845e-05	2.27761e-05	2.25549e-05
LINC01460	1.00962e-07	1.83287e-07	9.99329e-08	1.92275e-07	1.12982e-07	0	2.22182e-07	2.3677e-07
MRPL33	0.000109672	8.24263e-05	8.38138e-05	0.000178887	8.12433e-05	7.85115e-05	5.74709e-05	0.000134775
RBKS	4.42534e-06	7.08701e-07	4.18045e-06	2.1606e-06	2.88064e-06	2.44824e-06	5.47758e-07	2.60146e-06
BABAM2	2.13733e-05	1.23721e-05	9.11101e-06	1.19447e-05	1.86665e-05	1.10274e-05	1.86998e-05	9.93077e-06
FOSL2	4.28983e-05	0.000246021	5.93052e-05	8.18407e-05	1.56832e-05	5.32844e-05	0.000102096	3.96322e-05
AC104695.3	9.75187e-07	5.39738e-06	1.16008e-06	9.53284e-07	0	1.26073e-06	4.3279e-07	5.68012e-07
PLB1	6.71678e-07	7.46574e-07	3.75995e-06	1.21536e-06	0	4.5023e-08	3.36334e-07	4.77581e-05
PPP1CB	0.000166908	0.000172442	0.000131474	0.000167202	0.000123248	0.000132643	0.000117387	0.000231149
SPDYA	1.39662e-06	2.00938e-06	5.55212e-07	2.52795e-06	4.32618e-07	1.21623e-06	5.72035e-07	1.99466e-06
TRMT61B	1.43634e-05	4.02336e-06	5.91805e-06	1.33478e-05	1.38624e-05	1.50933e-05	5.03026e-06	8.34893e-06
WDR43	6.23449e-05	2.46592e-05	5.91186e-05	0.000130157	0.000102258	0.000208292	2.61248e-05	4.61072e-05
CLIP4	3.03285e-05	3.81116e-05	2.32976e-06	6.9806e-07	1.05431e-06	1.83139e-05	6.08488e-06	7.14641e-06
YPEL5	0.000115302	0.000113817	6.57714e-05	0.000121208	7.80331e-05	8.38279e-05	0.000288095	9.78966e-05
LBH	0.000120133	5.93722e-06	4.08591e-05	9.71597e-05	3.52343e-05	4.93683e-05	8.72509e-06	6.24342e-05
LCLAT1	1.05855e-05	1.8156e-06	8.64448e-06	1.17724e-05	8.82617e-06	8.7468e-06	7.28001e-07	1.81315e-05
CAPN13	0	0	1.24219e-06	0	0	0	0	5.89099e-07
GALNT14	7.20976e-09	0	5.2469e-06	9.5027e-08	4.69843e-07	3.82197e-07	1.41436e-07	3.93441e-07
EHD3	4.40951e-07	2.85348e-07	6.20852e-08	2.0652e-06	2.9122e-06	1.02543e-06	0	1.26077e-06
XDH	3.79049e-07	2.65255e-07	3.27784e-05	0	3.69863e-07	0	0	5.82686e-06
AL121652.1	1.18833e-06	7.94281e-07	4.12744e-07	9.9458e-07	8.78609e-07	1.82019e-06	8.78739e-07	2.87821e-07
MEMO1	1.74291e-05	1.30977e-05	5.22415e-06	1.14861e-05	2.54085e-05	1.68745e-05	9.84199e-06	8.8367e-06
DPY30	7.2248e-05	2.50208e-05	5.14344e-05	3.78465e-05	5.59196e-05	2.84968e-05	3.31935e-05	5.08489e-05
AL121655.1	2.34205e-08	1.59466e-07	1.79491e-07	3.59471e-07	0	0	4.06642e-07	2.69648e-07
SPAST	2.7645e-05	3.54223e-05	1.3271e-05	2.50388e-05	1.31765e-05	1.51363e-05	1.52973e-05	3.25766e-05
AL121658.1	1.91539e-06	1.61414e-06	1.18942e-06	4.16139e-06	3.36736e-06	7.03673e-07	6.77521e-07	1.48618e-06
SLC30A6	1.21127e-05	9.07163e-06	8.50018e-06	1.05082e-05	1.03726e-05	9.8781e-06	5.79606e-06	7.2355e-06
YIPF4	0.000102547	0.000109283	4.1856e-05	7.59079e-05	0.000108413	6.36176e-05	6.5088e-05	0.000102133
AL133245.1	3.58341e-06	3.98314e-06	6.56221e-07	1.19529e-06	5.61862e-06	2.62379e-07	2.52105e-06	1.753e-06
BIRC6	0.00010236	8.47944e-05	4.9762e-05	7.37277e-05	8.23627e-05	8.50171e-05	7.9009e-05	0.000128745
TTC27	6.17792e-06	3.05905e-06	6.64628e-06	1.88178e-05	1.01183e-05	1.58129e-05	3.82727e-06	3.83271e-06
LTBP1	2.35996e-07	2.00659e-07	3.54611e-06	3.47714e-05	0	6.24794e-05	0	1.03136e-06
RASGRP3	3.08824e-06	3.26328e-05	8.27963e-06	0.000129157	2.80878e-05	2.01273e-05	5.94092e-05	1.8622e-05
FAM98A	1.8508e-05	1.56265e-05	1.51745e-05	4.28381e-05	2.47786e-05	5.02867e-05	1.17991e-05	2.56861e-05
AC009414.2	1.98094e-07	7.37063e-07	5.98226e-06	7.8355e-06	1.3354e-07	2.05647e-06	9.20741e-07	4.19708e-06
CRIM1	1.37608e-05	1.48078e-05	4.35125e-05	0.000189347	7.44895e-06	5.72185e-05	1.6699e-05	5.81209e-05
FEZ2	3.80715e-05	5.77386e-05	5.72193e-05	9.06962e-05	3.0435e-05	3.99103e-05	3.63496e-05	5.30181e-05
STRN	3.14544e-05	2.64496e-05	2.60495e-05	2.76285e-05	2.08092e-05	1.04622e-05	1.26876e-05	2.78903e-05
HEATR5B	2.40356e-05	6.64201e-06	1.25231e-05	1.26647e-05	1.60711e-05	5.33084e-06	6.05831e-06	1.51782e-05
GPATCH11	2.8426e-05	1.91033e-05	7.19485e-06	2.27757e-05	2.7523e-05	1.81947e-05	7.47608e-06	1.65747e-05
EIF2AK2	6.79793e-05	1.86127e-05	3.5026e-05	5.36809e-05	5.5024e-05	4.96803e-05	1.18712e-05	4.46473e-05
CEBPZOS	6.57553e-05	3.19934e-05	2.4474e-05	3.0841e-05	3.37097e-05	2.42016e-05	3.09549e-05	4.33626e-05
CEBPZ	9.48007e-05	5.73998e-05	5.11113e-05	0.000124416	0.000100851	0.000138698	3.50229e-05	8.27231e-05
NDUFAF7	2.20349e-05	1.21148e-05	9.60914e-06	1.41346e-05	1.92829e-05	1.04669e-05	1.09544e-05	2.03938e-05
PRKD3	8.73984e-05	2.00065e-05	1.04307e-05	5.34714e-05	7.48068e-05	4.20436e-05	1.94284e-05	2.65118e-05
QPCT	1.47713e-05	9.41374e-06	3.35091e-06	7.24468e-06	7.67063e-06	7.1931e-06	8.54265e-07	7.8177e-05
CDC42EP3	6.48329e-05	0.000101964	2.68312e-06	0.000180685	1.756e-05	4.81783e-05	6.39628e-06	4.75753e-05
RMDN2	3.84243e-06	3.01242e-06	3.4741e-06	4.3737e-06	5.04433e-06	5.08592e-06	9.31352e-07	2.43997e-06
CYP1B1	7.38424e-06	0.00149777	3.10499e-06	0.000187817	1.37363e-05	0.000395885	0.00020622	4.35941e-06
CYP1B1-AS1	3.29141e-07	3.63236e-06	0	1.40311e-06	2.9351e-07	2.57623e-06	2.80888e-06	2.84327e-07
ATL2	1.96367e-05	1.5941e-05	1.45231e-05	2.081e-05	2.20567e-05	2.62863e-05	2.67249e-05	1.46287e-05
HNRNPLL	1.75434e-05	2.05781e-05	1.46622e-05	2.06044e-05	4.74123e-06	2.26226e-05	1.71569e-05	2.2655e-05
GALM	2.56728e-05	1.60569e-05	9.59663e-06	5.46977e-06	4.35534e-06	5.84433e-06	5.75747e-06	3.66434e-06
SRSF7	0.000232438	0.000124853	0.000185839	0.000378471	0.000269896	0.00042311	0.000212118	0.000140931
GEMIN6	2.39695e-05	7.08442e-06	7.27688e-06	1.70048e-05	2.8176e-05	2.22095e-05	8.02662e-06	3.53555e-06
DHX57	1.45674e-05	4.35331e-06	4.46086e-06	1.34869e-05	1.24508e-05	2.19535e-05	2.06793e-06	1.9115e-05
MORN2	7.22915e-06	4.42654e-06	8.0698e-06	2.29579e-05	9.2889e-06	2.01137e-05	1.22582e-06	2.82056e-05
AC019171.1	1.96751e-07	0	1.82743e-07	3.32943e-06	1.49026e-07	1.58112e-06	0	5.08349e-07
SOS1	9.44084e-05	3.40513e-05	2.47025e-05	3.49346e-05	4.16067e-05	1.59997e-05	4.07107e-05	4.99969e-05
CDKL4	4.42667e-07	5.98099e-07	4.07381e-08	1.96888e-07	1.10037e-07	2.17556e-07	0	2.85763e-07
MAP4K3	7.14296e-06	2.92885e-05	3.47444e-05	1.93554e-05	7.0806e-06	2.55038e-05	7.15956e-06	6.47208e-05
AC007388.1	5.6004e-06	7.69277e-06	1.82441e-05	5.34624e-06	1.25094e-05	6.37835e-06	2.51543e-06	3.02153e-05
TMEM178A	1.53653e-06	3.01771e-08	2.04667e-07	2.10892e-06	3.55141e-07	2.00834e-06	0	1.53565e-05
THUMPD2	2.16374e-05	1.49607e-05	1.95609e-05	2.49817e-05	2.66998e-05	3.42871e-05	6.48988e-06	2.38669e-05
SLC8A1	1.39813e-06	2.91289e-05	6.96563e-07	2.6903e-06	1.22406e-07	7.41845e-06	4.97365e-06	4.07814e-05
PKDCC	1.50524e-07	1.92277e-07	1.78407e-05	2.09429e-06	5.967e-07	7.79394e-06	5.95204e-07	1.07243e-05
EML4	0.000153992	8.13215e-05	5.59004e-05	5.33771e-05	9.19577e-05	5.05868e-05	1.54445e-05	6.9047e-05
COX7A2L	0.000148378	0.000115986	0.000128752	0.000126542	0.000116512	0.000125369	8.76566e-05	0.00015451
KCNG3	2.23237e-07	0	7.66335e-08	5.50489e-07	0	1.2634e-06	1.68017e-06	2.89747e-06
MTA3	1.90635e-05	2.43014e-06	9.88141e-06	1.41389e-05	1.23073e-05	1.02204e-05	1.88442e-05	1.74473e-05
OXER1	2.92481e-08	0	1.07341e-06	0	2.88852e-07	2.62116e-07	4.75389e-07	0
HAAO	7.46533e-08	8.14998e-07	4.50343e-06	1.10515e-07	3.7264e-07	3.0056e-07	1.38698e-06	1.27564e-06
ZFP36L2	0.000409471	6.84398e-05	0.000103438	0.000200473	0.000251267	0.000110794	6.78438e-05	5.41648e-05
LINC01126	1.31209e-06	1.96952e-07	2.85112e-07	3.69958e-07	4.61964e-07	1.09899e-06	0	2.48856e-07
AC010883.1	2.24639e-06	2.18445e-07	1.75924e-07	0	1.00727e-06	2.0295e-07	1.38841e-07	2.20253e-07
THADA	1.90898e-05	8.55126e-06	7.2687e-06	1.79996e-05	1.68559e-05	2.03293e-05	9.47098e-06	1.709e-05
PLEKHH2	1.0398e-06	1.95391e-07	1.32872e-06	1.03547e-06	7.96717e-07	1.10345e-05	4.25911e-07	1.86065e-06
DYNC2LI1	6.35157e-06	1.17894e-06	7.75713e-06	6.73147e-06	4.99259e-06	7.17904e-06	2.1382e-06	1.36539e-05
ABCG5	2.3448e-07	0	2.31044e-06	0	0	0	0	2.40819e-08
ABCG8	1.19398e-06	5.83926e-07	1.87758e-06	1.17793e-07	1.37656e-06	1.71084e-07	3.01616e-07	4.36617e-07
LRPPRC	4.38416e-05	2.68087e-05	4.74785e-05	7.98656e-05	6.56221e-05	9.25394e-05	2.49754e-05	4.40615e-05
AC019129.2	2.13871e-07	0	2.73991e-07	1.54408e-07	0	0	0	3.98417e-07
PPM1B	5.49244e-05	4.1698e-05	2.84611e-05	2.09267e-05	3.38365e-05	1.91906e-05	0.000102172	2.79175e-05
SLC3A1	4.97242e-07	9.94782e-08	1.13324e-05	0	1.7671e-07	6.98625e-08	1.6802e-07	3.41699e-07
PREPL	2.7884e-05	6.88662e-06	9.34971e-06	1.12447e-05	1.83371e-05	1.41534e-05	7.14634e-06	3.63757e-05
CAMKMT	9.94343e-06	1.14099e-06	5.52297e-06	4.20679e-06	8.61756e-06	3.87296e-06	1.78908e-06	8.80849e-06
SRBD1	1.81091e-05	1.14392e-05	7.5871e-06	1.1941e-05	1.85731e-05	1.06961e-05	4.68232e-06	1.15559e-05
PRKCE	4.10454e-06	3.14099e-06	1.17996e-05	1.10023e-05	3.75337e-05	1.87794e-05	1.27549e-05	5.69973e-06
EPAS1	1.67807e-05	1.43653e-05	4.17167e-05	6.62652e-05	4.525e-07	9.86198e-05	2.74344e-06	4.65121e-05
[truncated: 20,095 more rows]

## Sheet: signature_mat_split_to_sub-type
Supplementary Table11 - Signature tables for deconvolution. Mean expression of cell types from single cell data. Data in sum-normalized. Tab2 is mean expression split into sub-groups of cell type.
	B.cells	Enteroendocrine	Activated.T.cells	Proliferating.T.cells	ILCs	Naive.T.cells	NK.cells	T.regs	Th1	Inflammatory.Macrophages	Dendritic.cells	Anti.Inflammatory.Macrophages	Inflammatory.Vascular.Endothelial	Lymphatic.endothelial	Non-inflammatory.Vascular.endothelial	Inflammatory.Lymphatic.endothelial	Villus.bottom.mid	crypt	Villus.top	Fibroblasts	Neurons
AL627309.1	0	1.38e-07	1.05e-06	0	1.03e-06	6.2e-07	6.2e-07	0	2.01e-06	4.37e-07	0	2.45e-07	0	5.39e-07	1.99e-06	0	9.47e-08	6.75e-08	0	1.56e-07	0
AL669831.5	9.49e-06	4.78e-06	1.32e-05	6.62e-06	6.99e-06	8.03e-06	1.5e-05	1.32e-05	2.01e-06	3.5e-06	2.67e-06	3.87e-06	3.17e-06	7.94e-06	1.97e-06	4.16e-06	3.1e-06	8e-07	2.27e-06	2.15e-06	0
LINC00115	4.58e-06	3.74e-06	6.56e-06	1.68e-06	5.33e-06	3.29e-06	4.98e-06	1.99e-06	6.68e-06	2.77e-06	1.03e-06	1.27e-06	7.31e-06	9.22e-06	1.09e-06	3.03e-06	2.79e-06	5.45e-07	2.14e-06	8.7e-06	1.21e-06
FAM41C	6.23e-06	7.7e-06	1.2e-05	2.96e-06	5.77e-06	3.11e-06	4.44e-06	4.55e-06	7.01e-06	3.3e-06	1.2e-06	4.85e-06	2.09e-06	2.91e-06	1.03e-06	1.77e-06	3.82e-06	7.64e-06	3.39e-06	2.64e-06	4.83e-07
SAMD11	1.82e-07	1.17e-05	1.42e-06	1.29e-07	2.6e-06	0	7.09e-07	0	0	1.71e-07	0	0	9.48e-07	2.77e-06	0	0	2.83e-07	1.49e-07	0	6.35e-06	4.1e-06
NOC2L	6.23e-05	4.73e-05	5.22e-05	4.32e-05	6.23e-05	5.12e-05	5.99e-05	5.37e-05	7.97e-05	3.09e-05	2.24e-05	3.72e-05	8.42e-05	9.45e-05	0.000100557	9.59e-05	5.65e-05	0.000117401	1.99e-05	0.000120594	0.000130139
KLHL17	2.29e-06	7.32e-06	3.73e-06	1.16e-06	6.28e-06	3.98e-06	4.18e-06	9.69e-06	5.53e-06	2.32e-06	2.71e-06	3.62e-06	8.04e-06	8.52e-07	2.55e-06	6.93e-07	3.01e-06	1.1e-06	1.51e-06	5.54e-06	8.89e-07
PLEKHN1	9.4e-07	2.16e-05	1.48e-05	4.86e-06	2.04e-05	1.71e-06	1.7e-05	3.32e-06	1.05e-05	7.13e-06	2.88e-06	4.47e-06	3.01e-06	2.63e-06	5.21e-06	1.53e-06	3.32e-05	4.93e-06	3.65e-05	3.5e-06	0
PERM1	0	4.96e-07	0	0	0	2.7e-08	0	0	0	1.71e-07	0	0	0	0	0	0	2.15e-07	0	5.73e-07	0	3.31e-06
AL645608.8	0	3.37e-06	4.25e-07	0	0	0	7.23e-08	0	0	6.9e-07	8.19e-07	1.66e-06	3.83e-06	9.42e-06	4.59e-06	1.15e-06	1.3e-06	3.33e-07	2.11e-06	1.9e-06	1.25e-06
HES4	7.79e-06	0.00010502	3.02e-05	1.36e-05	5.49e-06	6.02e-06	5.03e-06	1.81e-05	3.23e-05	1.66e-05	3.76e-05	4.22e-05	6.65e-05	0.000131484	0.000166411	5.49e-05	7.2e-05	5.78e-05	0.000153301	8.98e-05	9.66e-05
ISG15	6.86e-05	3.9e-05	0.000169422	0.000183437	0.000236358	0.000139106	0.000184912	0.00045476	0.00026534	4.68e-05	9.43e-05	8.28e-05	0.000185265	8.84e-05	0.000143449	0.000439811	8.18e-05	2.5e-05	0.000193984	0.000141793	8.81e-05
AGRN	8.13e-06	1.19e-05	3.57e-06	4.26e-06	4.3e-06	1.16e-06	6.21e-06	1.5e-06	0	5.32e-06	6.69e-05	1.79e-05	2.83e-05	1.2e-05	2.01e-05	3.57e-05	4.04e-05	3.92e-05	1.42e-05	1.21e-05	2.68e-05
RNF223	0	2.5e-05	8.36e-08	0	2.28e-07	0	0	0	0	2.09e-07	1.1e-06	4.74e-07	0	0	0	0	1.39e-05	9.75e-06	1.71e-05	1.94e-06	0
C1orf159	5.91e-06	3.67e-06	8.81e-06	5.24e-06	6.45e-06	6.34e-06	6.8e-06	3.24e-06	4.3e-06	3.56e-06	5.01e-06	5.93e-06	1e-05	1.4e-05	8.29e-06	9.76e-06	7.4e-06	1.01e-05	4.05e-07	9.82e-06	6.42e-06
AL390719.2	0	8.63e-06	2.94e-07	0	7.18e-07	1.26e-07	0	0	0	4.9e-07	1.61e-07	3.76e-07	1.26e-06	3.37e-07	1.22e-07	0	1.64e-05	6.82e-06	8.31e-06	0	0
TTLL10	1.06e-06	1.55e-06	2.69e-07	5.75e-07	2.23e-06	8.01e-07	5.79e-06	1.69e-06	0	0	1.19e-07	0	5.48e-07	0	0	0	1.7e-07	1.63e-07	0	0	0
TNFRSF18	0.000185525	7.21e-06	0.000226555	0.000277493	0.000197798	6.16e-06	0.000336742	0.000522978	0.000294278	2.06e-05	0.000249487	3.4e-05	1.26e-05	5.24e-06	1.15e-05	1.08e-05	2.81e-06	1.31e-06	6.74e-07	1.52e-05	4.38e-05
TNFRSF4	1.14e-05	6.82e-07	5.25e-05	8.07e-05	2.25e-05	4.7e-06	3.34e-05	0.000648262	0.000202545	8.86e-06	0.000210451	1.22e-05	0.000150026	1.39e-05	3.76e-05	0.000186671	1.11e-07	2.35e-05	0	5.24e-06	5.92e-06
SDF4	5.26e-05	6.37e-05	9.16e-05	6.9e-05	6.12e-05	3.48e-05	8.65e-05	8.82e-05	0.000113593	8.67e-05	7.34e-05	8.16e-05	0.000151514	9.28e-05	0.000113886	0.000135987	6.44e-05	7.19e-05	6.32e-05	0.000130912	0.000155931
B3GALT6	2.69e-05	2.24e-05	3.07e-05	2.67e-05	2.8e-05	2.15e-05	2.39e-05	3.85e-05	5.77e-05	2.53e-05	3.2e-05	2.21e-05	5.89e-05	3.34e-05	5.76e-05	3.57e-05	1.56e-05	2.97e-05	7.49e-06	6.79e-05	4.79e-05
C1QTNF12	2.76e-06	1.48e-06	2.06e-06	1.71e-06	7.47e-07	1.04e-06	2.03e-06	0	0	5.14e-07	3.96e-07	3.85e-07	1.33e-06	4.48e-07	5.09e-06	1.08e-06	8.66e-06	6.31e-07	3.89e-05	2.68e-06	0
AL162741.1	0	5.22e-07	0	5.28e-07	0	4.95e-08	5.95e-07	0	0	2.35e-07	2.02e-07	3.53e-07	8.34e-08	0	7.44e-07	0	3.14e-08	7.03e-08	1.3e-07	5.21e-08	0
UBE2J2	4.29e-05	4.97e-05	6.09e-05	5.95e-05	5.05e-05	3.96e-05	5.77e-05	5.3e-05	6.09e-05	6.34e-05	3.74e-05	4.02e-05	6.05e-05	6.02e-05	5.46e-05	5.4e-05	4.62e-05	5.7e-05	3.87e-05	7.8e-05	5.03e-05
SCNN1D	2.2e-07	9.54e-07	3.66e-07	1.11e-06	1.7e-07	4.12e-07	4.22e-07	0	0	1.51e-06	2.68e-07	5.1e-07	1.26e-07	2.37e-06	2.74e-06	0	1.64e-06	3.37e-08	4.3e-06	1.89e-06	0
ACAP3	7.4e-06	3.23e-05	1.41e-05	8.38e-06	1.68e-05	1.43e-05	1.3e-05	1.14e-05	7.24e-06	9.71e-06	3.59e-06	1.39e-05	8.94e-06	1.05e-05	1.07e-05	3.43e-06	1.1e-05	1.24e-05	2.18e-06	1.2e-05	4.21e-06
PUSL1	1.26e-05	1.72e-05	2.14e-05	2.22e-05	2.14e-05	1.08e-05	1.63e-05	2.74e-05	1.82e-05	1.2e-05	8.88e-06	1.3e-05	1.56e-05	8.91e-06	9.81e-06	3.36e-06	1.61e-05	3.22e-05	6.93e-06	1.26e-05	8.39e-06
INTS11	4.85e-05	4.63e-05	5.39e-05	4.79e-05	5.44e-05	3.93e-05	4.96e-05	4.44e-05	6.7e-05	3.56e-05	3.58e-05	2.95e-05	5.35e-05	4.46e-05	5.52e-05	5.13e-05	4.85e-05	7.18e-05	2.04e-05	4.86e-05	9.21e-05
CPTP	9.57e-06	7.01e-06	1.8e-05	1.59e-05	1.68e-05	1.45e-05	1.29e-05	2.27e-05	1.39e-05	1.27e-05	6.9e-06	7.52e-06	1.81e-05	9.25e-06	1.06e-05	4.56e-06	1.96e-05	2.79e-05	1.86e-05	1.18e-05	1.43e-05
TAS1R3	5.71e-07	4.49e-07	2.31e-07	0	3.72e-07	0	0	0	0	1.85e-07	0	0	0	1.59e-07	0	0	6.67e-07	5.47e-07	3.26e-08	3.58e-08	0
DVL1	9.6e-06	2.69e-05	7.74e-06	3.95e-06	1.14e-05	5.64e-06	5.48e-06	8.12e-06	5.43e-06	2.58e-05	5.28e-06	1.69e-05	1.43e-05	1.21e-05	1.9e-05	9.56e-06	4.57e-05	5.25e-05	1.62e-05	2.18e-05	2.55e-05
MXRA8	0	4.26e-07	0	0	2.62e-07	6.27e-08	0	0	0	0	0	0	0	1.14e-07	7e-07	7.85e-07	8.13e-07	2.97e-07	5.24e-06	3.36e-05	7.1e-05
AURKAIP1	0.00013883	0.000175152	0.00015442	0.000171294	0.000168934	0.000101798	0.000169272	0.000189241	0.000151791	0.000191316	0.000120245	0.000168889	0.000220207	0.000191011	0.000226872	0.000147811	0.000221465	0.000378306	0.000173181	0.000205633	0.000234116
CCNL2	6.67e-05	7.66e-05	5.61e-05	5.19e-05	7.58e-05	5.41e-05	6.73e-05	5.95e-05	5.46e-05	4.57e-05	3.83e-05	6.31e-05	9.35e-05	6.97e-05	7.79e-05	3.8e-05	6.51e-05	4.98e-05	2.8e-05	6.35e-05	6.48e-05
MRPL20	0.000161071	0.000163699	0.000179926	0.000125749	0.000170406	0.000108473	0.000190848	0.000167087	0.00018556	0.000136946	0.00015041	0.000184041	0.000160523	0.000173798	0.000208136	0.000205098	0.000179542	0.000483539	0.000110359	0.00021185	0.000237363
AL391244.3	8.19e-07	1.56e-06	9.18e-07	0	5.76e-07	8.22e-07	5.73e-07	3.52e-07	1.93e-06	4.8e-07	1.57e-06	0	6.7e-07	1.84e-06	0	0	7.23e-07	7.83e-08	8.5e-07	1.14e-06	6.12e-07
ANKRD65	9.99e-08	6.13e-07	0	0	1.72e-07	4.76e-08	0	0	0	0	1.55e-06	1.94e-07	4.68e-06	0	4.9e-06	1.51e-06	1.74e-08	0	0	1.94e-06	0
VWA1	1.96e-07	7.32e-06	0	0	2.57e-07	5.17e-08	0	0	0	4.66e-07	2.45e-07	0	0.000101021	2.29e-06	1.69e-05	5.75e-06	7.11e-06	2.3e-05	4.53e-07	7.67e-06	2.77e-05
ATAD3C	1.3e-06	4.44e-06	4.66e-06	9.94e-07	2.88e-06	1.77e-06	2.76e-06	5.35e-06	3.59e-06	6.57e-07	2.07e-07	1.77e-07	5.19e-07	3.25e-06	4.17e-07	9.51e-07	9.14e-07	1.69e-06	3.07e-07	5.4e-06	8.68e-07
ATAD3B	2.11e-05	1.42e-05	2.25e-05	1.78e-05	1.28e-05	9.42e-06	1.6e-05	1.06e-05	1.12e-05	1.05e-05	9.2e-06	1.73e-05	3.37e-05	2.89e-05	1.25e-05	4.22e-05	2.5e-05	9.3e-05	5.04e-06	5.1e-05	2.42e-05
ATAD3A	2.24e-05	1.26e-05	2.18e-05	3.02e-05	1.87e-05	1.08e-05	1.41e-05	2.23e-05	2.74e-05	8.59e-06	5.67e-06	1.47e-05	4.2e-05	3.76e-05	4.96e-05	5.25e-05	2.4e-05	0.000114467	4.37e-06	8.15e-05	4.29e-05
TMEM240	2.56e-07	0	4.7e-07	0	9.25e-07	3.89e-07	3.85e-07	0	2.4e-06	4.07e-07	0	0	1.68e-06	3.73e-07	1.29e-07	0	1.27e-07	2.17e-07	0	5.8e-07	0
SSU72	9.54e-05	0.000118435	0.000145575	0.000108449	0.000111643	0.000105848	0.000126799	0.000110349	0.000127038	0.000123884	9.75e-05	0.000103897	0.000111997	0.000126185	0.000108061	0.000150724	8.12e-05	0.000141447	4.43e-05	0.000120867	0.000152107
AL645728.1	3.14e-06	3.86e-06	5e-06	1.29e-06	3.17e-06	3.19e-06	4.5e-06	3.89e-06	0	8.7e-06	3.52e-06	4.67e-06	7.2e-06	1.1e-05	3.95e-06	3.06e-06	1.78e-06	1.18e-06	2.15e-06	5.45e-06	1.73e-06
FNDC10	1.65e-06	7.74e-07	1.28e-06	2.9e-06	1.84e-06	7.32e-06	2.81e-06	3.06e-06	1.59e-05	5.21e-07	1.28e-06	2.94e-06	7.03e-07	4.84e-07	0	1.2e-06	3.46e-08	4.49e-07	0	8.59e-06	1.59e-06
AL691432.2	4.49e-06	4.61e-06	6.13e-06	1.14e-06	4.58e-06	4.22e-06	5.19e-06	3.55e-06	5.4e-06	5.63e-06	3.66e-06	7.87e-06	5.68e-06	8.76e-06	3.47e-06	2.35e-06	3.01e-06	2.87e-06	2.69e-07	4.71e-06	7.65e-06
MIB2	1.87e-05	7.27e-06	3.47e-05	1.7e-05	3.41e-05	2.71e-05	4.67e-05	2.06e-05	3.84e-05	7.71e-06	3.39e-06	1.09e-05	1.37e-05	1.97e-05	3.7e-06	5.17e-06	5.51e-06	9.4e-06	2.77e-06	2.06e-05	2.32e-05
MMP23B	2.48e-07	1.5e-06	6.06e-06	6.55e-06	3.26e-06	2.01e-06	2.33e-05	1.46e-06	1.72e-06	5.41e-07	8.83e-08	4.86e-07	5.1e-07	2.06e-07	3.88e-07	1.85e-06	9.83e-07	8.7e-08	3.61e-07	3.93e-05	0
CDK11B	5.06e-05	2.63e-05	5.75e-05	5.35e-05	4.04e-05	4.07e-05	5.99e-05	4.32e-05	4.06e-05	4.46e-05	2.49e-05	3.56e-05	5.76e-05	3.24e-05	4.44e-05	2.55e-05	2.93e-05	3.23e-05	2.56e-05	2.72e-05	2.67e-05
FO704657.1	7.94e-07	4.05e-07	9.69e-07	1.89e-06	1.1e-06	1.49e-06	8.54e-07	1.39e-06	0	1.22e-06	1.87e-06	4.76e-07	8.14e-07	4.23e-07	1.97e-06	4.14e-07	7.27e-07	2.2e-06	1.1e-06	1.39e-06	0
SLC35E2B	2.08e-05	1.34e-05	2.47e-05	2.1e-05	2.25e-05	2.96e-05	3.15e-05	2.35e-05	1.37e-05	7.53e-06	1.61e-05	1.48e-05	1.8e-05	1.33e-05	8.46e-06	5.05e-06	7.02e-06	2.41e-06	1.73e-06	1.13e-05	1.05e-05
CDK11A	6.81e-05	1.99e-05	6.48e-05	4.71e-05	4.71e-05	4.61e-05	6.52e-05	4.41e-05	5.79e-05	3.98e-05	2.7e-05	3.27e-05	4.62e-05	3.03e-05	2.87e-05	2.32e-05	3.03e-05	1.48e-05	1.64e-05	2.79e-05	4.78e-05
SLC35E2A	1.25e-05	1.15e-05	1.52e-05	1.79e-05	2.05e-05	1.5e-05	2.13e-05	1.31e-05	1.33e-05	4.96e-06	8.88e-06	4.36e-06	4.8e-06	3.54e-06	6.87e-06	1.17e-06	4.38e-06	3.27e-06	3.01e-06	3.43e-06	0
NADK	3.33e-05	1.96e-05	2.06e-05	1.72e-05	1.86e-05	1.09e-05	2.34e-05	1.61e-05	3.54e-05	3.46e-05	3.68e-05	6.37e-05	2.53e-05	2.5e-05	2.63e-05	2.62e-05	2.09e-05	4.76e-05	9.14e-06	3.6e-05	1.42e-05
GNB1	0.000115293	0.000232674	0.000115202	0.000103947	0.000127719	7.16e-05	0.000125069	0.000102878	0.000139324	0.00021046	0.000167362	0.000164936	0.000242131	0.00017056	0.000246716	0.000194959	0.0001796	0.000117583	0.000157163	0.000171033	0.000244485
TMEM52	1.37e-06	2.41e-08	2.18e-07	0	2.55e-07	1.81e-07	2.84e-07	3.52e-07	0	2.57e-07	0	0	6.68e-07	2.22e-06	0	4.75e-07	1.17e-06	4.08e-06	1.97e-06	5.13e-07	2.11e-06
GABRD	4.89e-07	3.6e-07	1.29e-06	0	3.74e-07	8.9e-07	3.58e-08	2.88e-06	0	1.96e-07	1.7e-07	1.56e-07	3.32e-06	4.17e-07	4.78e-06	2.34e-07	1.25e-07	0	7.23e-08	9.47e-08	8.5e-07
PRKCZ	4.72e-06	2.64e-05	1.2e-05	4.99e-06	1.17e-05	4.84e-06	1.01e-05	1.35e-05	9.39e-06	5.96e-07	2.95e-06	1.55e-06	1.17e-05	2.32e-05	4.46e-06	8.12e-06	2.77e-05	1e-05	3.09e-05	4.35e-06	0
AL590822.2	9.22e-07	2.67e-06	2.01e-06	0	1.75e-06	2.02e-06	1.95e-06	1.08e-06	0	3.29e-07	4.6e-07	0	9.11e-07	1.54e-06	5.59e-07	4.09e-07	1.55e-06	4.77e-07	2.4e-06	5.51e-07	0
FAAP20	6.11e-05	3.64e-05	5.88e-05	8.33e-05	5.34e-05	7.88e-05	6.38e-05	7.64e-05	5.98e-05	4.07e-05	7.02e-05	4.97e-05	7.66e-05	6.63e-05	4.85e-05	4.45e-05	3.67e-05	5.03e-05	2.3e-05	5.49e-05	3.43e-05
SKI	1.77e-05	2.8e-05	4e-05	3.73e-05	6.97e-05	3.53e-05	7.75e-05	3.57e-05	3.69e-05	2.66e-05	5.98e-06	2.41e-05	3.72e-05	2.91e-05	3.94e-05	1.7e-05	1.53e-05	8.07e-06	1.25e-05	3.34e-05	4.1e-05
MORN1	5.87e-07	2.21e-06	2.45e-06	1.97e-06	1.83e-06	2.02e-06	2.94e-06	2.52e-06	0	1.02e-06	6.59e-07	7.6e-07	3.34e-06	1.06e-06	1.48e-06	5.41e-07	1.55e-06	8.73e-07	1.11e-06	6.76e-07	5.9e-06
RER1	8.36e-05	9.22e-05	0.000134141	0.000133761	0.000128758	6.58e-05	0.000122626	0.00010268	0.000114509	0.000150331	0.000100251	0.000174289	0.00015988	8.34e-05	0.000152124	0.000101338	0.000144856	0.000204324	0.000157832	0.000159443	0.000151295
PEX10	1.11e-05	7.41e-06	1.02e-05	7.94e-06	8.38e-06	5.21e-06	8.79e-06	8.45e-06	0	4.36e-06	7.14e-06	8.64e-06	1.58e-05	1.22e-05	1.5e-05	1.18e-05	7.63e-06	2.8e-05	6.48e-06	8.68e-06	4.42e-05
PANK4	8.49e-06	6.79e-06	1.21e-05	1.55e-05	1.01e-05	1.34e-05	1e-05	9.83e-06	1.07e-05	7.92e-06	6.1e-06	7.36e-06	1.41e-05	1.27e-05	7.5e-06	6.33e-06	6.82e-06	1.05e-05	1.42e-06	1.07e-05	5.65e-06
HES5	0	0	0	0	0	4.27e-07	0	0	0	1.24e-08	1.02e-06	0	1.54e-06	1.11e-05	1.17e-06	0	1.13e-08	1.23e-07	0	0	0
AL139246.5	1.48e-05	2.6e-06	1.08e-05	9.59e-06	1.2e-05	2.49e-05	1.7e-05	2.91e-05	4.35e-06	1.21e-05	4.11e-06	1.6e-05	1.38e-05	4.2e-05	2.77e-05	9.34e-06	1.48e-06	8.48e-07	0	1.32e-06	6.11e-07
TNFRSF14-AS1	5.76e-06	4.07e-06	6.61e-06	5.58e-06	5.71e-06	3.23e-06	9.99e-06	1.78e-05	5.12e-06	2.21e-06	2.87e-07	3.96e-06	3.35e-06	6.49e-06	2.16e-06	2.67e-07	1.78e-05	9.82e-06	1.09e-05	0	0
TNFRSF14	7e-05	2.46e-05	4.44e-05	5.75e-05	5.12e-05	8.86e-05	6.25e-05	0.000110953	8.75e-05	4.86e-05	2.77e-05	0.000128209	8.69e-05	8.3e-05	5.61e-05	0.000128755	5.9e-05	4.4e-05	4.18e-05	1.12e-05	2.05e-06
FAM213B	1.21e-05	6.03e-06	1.63e-05	1.09e-05	1.58e-05	1.9e-05	9.36e-06	2.79e-05	3.26e-06	4.95e-06	1.08e-06	7.82e-06	3.66e-05	3.47e-05	2.73e-05	1.65e-05	1.59e-05	3.88e-05	7.41e-06	4.77e-06	5.42e-06
MMEL1	0	1.82e-07	0	0	0	2.23e-06	2.74e-07	8.97e-07	0	1.24e-07	0	0	1.36e-06	2.14e-07	3.09e-06	7.72e-07	1.71e-06	6.58e-08	9.27e-06	1.68e-07	0
LINC00982	0	7.64e-06	0	3.66e-07	0	1.15e-07	2.19e-07	0	0	0	6.76e-07	9.68e-08	5.02e-07	1.57e-07	1.34e-06	0	2.94e-06	9.58e-07	1.25e-06	4.12e-07	5.81e-06
PRDM16	1.06e-06	3.74e-06	1.11e-07	3.58e-07	7.94e-08	7.78e-07	2.13e-07	0	0	7.9e-08	2.33e-07	8.75e-07	2.08e-06	1.57e-07	2.86e-06	5.28e-07	3.46e-06	1.92e-06	1.06e-06	4.51e-06	1.13e-05
ARHGEF16	0	1.61e-05	0	0	0	5.73e-08	1.15e-06	0	1.48e-06	3.13e-07	0	1.84e-07	2.4e-06	7.31e-07	3.73e-07	0	2.21e-05	1.31e-05	1.32e-05	9.25e-07	4.41e-06
MEGF6	2.51e-06	1.36e-07	4.66e-06	1.72e-06	7.81e-06	4.38e-06	2.45e-06	3.08e-06	3.69e-06	2.84e-07	8.81e-07	4.56e-07	4.16e-06	1e-05	4.04e-06	1.2e-05	1.34e-06	2.03e-07	4.52e-07	8.68e-07	2.43e-05
AL513320.1	7.67e-07	8.55e-08	1.24e-06	4.31e-06	2.08e-06	2.16e-06	2.33e-06	5.36e-06	0	1.3e-07	1.03e-06	0	0	6.54e-07	6.88e-08	0	4.89e-08	0	3.42e-07	9.78e-08	0
TPRG1L	1.76e-05	4.24e-05	3.61e-05	1.59e-05	3.17e-05	2e-05	3.09e-05	1.88e-05	2.74e-05	3.23e-05	1.39e-05	1.99e-05	3.66e-05	3.45e-05	2.74e-05	1.86e-05	2.23e-05	1.24e-05	2.93e-05	1.82e-05	1.85e-05
WRAP73	1.86e-05	1.14e-05	3.01e-05	2.79e-05	2.9e-05	1.95e-05	2.74e-05	2.91e-05	3.32e-05	1.04e-05	1.36e-05	9.07e-06	2.31e-05	1.24e-05	1.62e-05	1.05e-05	6.3e-06	2.28e-05	2.6e-06	1.54e-05	1.02e-05
SMIM1	3.15e-06	2.02e-06	5.77e-06	5.33e-06	1.22e-05	1.47e-06	2.06e-05	8.16e-06	1.79e-06	5.09e-07	0	3.06e-07	0	5.58e-07	0	0	1.05e-06	1.45e-07	5.04e-06	1.58e-06	0
LRRC47	1.95e-05	2.19e-05	3.13e-05	1.84e-05	2.36e-05	1.71e-05	3.27e-05	3.57e-05	2.13e-05	1.25e-05	1.09e-05	1.76e-05	2.8e-05	3.37e-05	3.05e-05	3.3e-05	1.2e-05	3.42e-05	1.23e-05	4.03e-05	3.64e-05
CEP104	2.22e-05	2.96e-05	2.41e-05	2.23e-05	3.19e-05	1.83e-05	4.41e-05	2.85e-05	4.86e-05	1.31e-05	1.52e-05	1.94e-05	2.24e-05	1.01e-05	2.2e-05	1.14e-05	1.39e-05	1.29e-05	7.81e-06	1.57e-05	3.18e-05
DFFB	5.58e-06	3.39e-06	6.09e-06	2.72e-06	5.94e-06	6.15e-06	1.3e-05	9.6e-06	8.53e-06	3.23e-06	1.71e-06	1.12e-06	8.67e-06	3.77e-06	3.83e-06	2.58e-06	1.81e-06	1.54e-06	2.09e-07	2.7e-06	0
C1orf174	3.52e-05	9.75e-06	4.02e-05	4.01e-05	3.18e-05	2.26e-05	5.45e-05	1.42e-05	3.43e-05	1.63e-05	1.2e-05	1.59e-05	2.39e-05	1.75e-05	1.96e-05	1.61e-05	1.18e-05	1.91e-05	9.38e-06	2.32e-05	1.24e-05
NPHP4	2.28e-06	6.37e-06	6.91e-06	1.58e-06	4.49e-06	1.14e-06	2.45e-06	4.53e-07	7.06e-06	4.37e-06	7.64e-08	2.01e-06	4.49e-06	2.16e-06	7.7e-06	1.02e-06	1.39e-06	3.33e-07	4.16e-07	2.9e-06	1.55e-06
KCNAB2	2.9e-05	3.91e-06	3.03e-05	4.18e-05	3.67e-05	4.1e-05	3.67e-05	4.95e-05	7.3e-05	4.83e-05	6.47e-06	6.82e-05	5.63e-06	1.55e-06	7.64e-06	5.72e-06	1.14e-06	3.4e-06	7.6e-07	3.83e-06	0
CHD5	1.6e-07	2.15e-06	3.72e-07	0	5.15e-07	7.2e-08	9.87e-08	0	0	0	0	0	1.81e-07	2.08e-07	0	0	5.15e-07	0	0	0	0
RPL22	0.00204725	0.00053047	0.00141999	0.00124698	0.00123687	0.00263207	0.001142	0.00174508	0.00132839	0.000501815	0.00108626	0.0006943	0.00107032	0.00145653	0.00123205	0.00129292	0.000879417	0.00171958	0.000398901	0.00113052	0.00106626
AL031847.1	0	0	0	0	0	0	0	0	0	0	0	0	0	0	0	0	4.38e-09	0	3.2e-07	0	0
RNF207	2.71e-06	6.66e-07	5.72e-06	2.76e-06	8e-06	3.88e-06	1.96e-06	1.54e-05	1.31e-05	1.8e-07	2e-05	2.84e-06	5.21e-06	6.87e-07	9.78e-07	2.22e-06	4.23e-06	3.59e-06	2.78e-06	7.67e-07	4.44e-07
ICMT	7.54e-06	1.6e-05	1.47e-05	2.92e-05	1.93e-05	5.15e-06	1.44e-05	4.75e-06	2.45e-05	6.37e-06	8.11e-06	1.27e-05	2.01e-05	1.21e-05	1.89e-05	7.91e-06	1.19e-05	3.36e-05	1.16e-05	1.86e-05	6.65e-06
LINC00337	3.12e-07	0	0	0	1.62e-07	3.34e-08	3.27e-08	3.8e-07	0	8.33e-08	5.05e-07	2.67e-07	4.66e-07	0	0	0	4.3e-08	0	7.67e-07	1.1e-08	0
GPR153	0	5.02e-06	3.52e-06	6.38e-07	2.39e-06	1.49e-07	2.08e-06	0	4.53e-06	3.91e-07	3.52e-05	6.9e-07	0	7.29e-08	0	0	2.28e-06	1.2e-06	1.16e-06	6.3e-07	1.49e-06
ACOT7	2.87e-06	2.91e-05	1.29e-05	2.95e-05	7.17e-06	5.65e-06	9.81e-06	1.07e-05	1.12e-05	1.47e-06	9.3e-06	4.99e-06	2.16e-05	8.98e-06	3.4e-05	1.65e-05	2.4e-05	8.53e-05	7.22e-06	1.32e-05	3.03e-05
AL031848.2	9.22e-07	1.08e-06	2.14e-06	1.8e-06	3.47e-06	2.19e-06	1.02e-06	6.77e-07	0	6.71e-07	1.95e-07	9.52e-07	1.73e-06	1.91e-06	4.41e-07	0	6.53e-07	4.21e-07	1.45e-06	1.24e-07	0
HES2	6.24e-07	1.68e-06	5.14e-07	2.49e-07	2.66e-07	5.59e-07	6.6e-07	2.11e-06	0	6.9e-07	9.4e-07	1.47e-06	6.6e-07	2.15e-06	1.65e-06	0	1.2e-06	3.2e-07	1.04e-06	9.27e-08	9.65e-06
ESPN	0	5.09e-06	5.72e-06	1.59e-06	7.85e-06	1.94e-06	6.27e-07	3.31e-06	7.48e-06	1.13e-07	8.47e-08	0	1.26e-06	7.89e-08	0	0	1.86e-05	4.07e-06	2.74e-05	6.16e-07	0
TNFRSF25	8.9e-06	1.65e-05	0.000175029	0.000110547	0.000230484	0.000168117	2.57e-05	0.000196847	0.000381092	5.83e-06	1.79e-05	6.18e-06	3.09e-05	6.89e-06	3.12e-05	1.73e-05	1.24e-05	1.18e-05	6.26e-06	4.66e-06	6.25e-06
PLEKHG5	5.07e-07	6.69e-06	9.35e-07	1.02e-06	1.62e-06	9.32e-07	0	0	0	3.61e-08	2.25e-07	0	6.01e-05	7.04e-06	7.3e-05	7.62e-06	7.4e-06	5.62e-06	9.05e-07	3.91e-07	9.65e-06
NOL9	3.56e-05	2.15e-05	2.91e-05	2.91e-05	3.08e-05	2.52e-05	2.92e-05	3.63e-05	3.17e-05	1.66e-05	1.36e-05	2.07e-05	2.95e-05	4.17e-05	4.93e-05	2.68e-05	1.41e-05	1.02e-05	5.59e-06	4.8e-05	3.49e-05
ZBTB48	1.03e-05	1.01e-05	1.43e-05	7.67e-06	1.44e-05	9.52e-06	1.42e-05	1.19e-05	1.1e-05	1.39e-05	8.02e-06	2.13e-05	8.91e-06	4.14e-06	4.06e-06	3.89e-06	9.27e-06	3.14e-06	8.94e-06	6.14e-06	2.34e-06
KLHL21	1.16e-05	3.42e-05	2.68e-05	1.41e-05	1.94e-05	8.74e-06	1.87e-05	1.44e-05	2.32e-05	0.000111615	3.64e-05	4.49e-05	4.27e-05	9.96e-05	3.36e-05	9.53e-05	5.98e-05	3.1e-05	7.31e-05	8.92e-05	6.77e-05
PHF13	7.68e-06	9.38e-06	1.22e-05	1.31e-05	1.65e-05	6.25e-06	1.22e-05	1.41e-05	7.41e-06	1.62e-05	1.33e-05	1.3e-05	1.59e-05	1.68e-05	1.31e-05	5.05e-06	1.24e-05	2.68e-06	1.08e-05	1.22e-05	2.54e-05
THAP3	9.67e-06	1.12e-05	1.86e-05	1.62e-05	2.05e-05	1.27e-05	2.52e-05	2.41e-05	1.82e-05	1.59e-05	2.68e-05	1.33e-05	1.08e-05	1.82e-05	1.94e-05	1.35e-05	1.19e-05	9.95e-06	9.82e-06	1.84e-05	1.31e-05
DNAJC11	1.07e-05	2.03e-05	1.1e-05	1.03e-05	1.4e-05	8.28e-06	1.14e-05	1.56e-05	6.41e-06	9.02e-06	1.02e-05	1.35e-05	2.36e-05	2.38e-05	2.41e-05	3.07e-05	1.7e-05	2.54e-05	6.63e-06	2.96e-05	2.37e-05
CAMTA1-DT	1.54e-07	7.53e-07	5.01e-07	3.78e-07	1.39e-07	2.86e-07	0	1.45e-06	1.81e-06	2.8e-07	1.63e-07	0	7.51e-07	4.44e-06	0	0	8.11e-07	1.55e-07	4.74e-06	7.2e-07	7.42e-07
CAMTA1	5.58e-05	9.23e-05	8.91e-05	6.9e-05	7.41e-05	3.55e-05	6.56e-05	4.79e-05	6.77e-05	0.00012494	0.00011538	0.000112182	0.000127014	0.000153074	0.000156764	0.000114362	8.4e-05	6.03e-05	0.000135271	0.000103289	0.000130231
VAMP3	1.43e-05	5.63e-05	3.49e-05	1.66e-05	2.74e-05	1.21e-05	2.89e-05	1.65e-05	2.46e-05	6.38e-05	2.18e-05	5.35e-05	9.6e-05	6.98e-05	7.25e-05	0.000100066	5.15e-05	5.6e-05	8.92e-05	4.36e-05	5.77e-05
PER3	4.41e-07	7.26e-06	1.82e-06	1.49e-06	7.37e-07	6.38e-07	1.1e-06	0	1.98e-06	1.98e-06	2.42e-07	5.5e-06	6.55e-06	1.09e-05	7.52e-06	2.51e-06	4.46e-06	7.29e-07	5.85e-06	8.35e-06	2.13e-05
TNFRSF9	2.85e-06	5.03e-07	1.6e-05	1.14e-05	2.37e-06	2.55e-07	9.08e-06	7.49e-05	2.7e-06	1.76e-05	8.96e-05	1.58e-05	2.03e-05	4.55e-06	1.29e-07	1.07e-05	5.54e-06	1.18e-06	7.3e-06	1.03e-05	4.76e-05
PARK7	0.000321533	0.000153994	0.000309432	0.000352388	0.00028568	0.000231112	0.00031911	0.000390148	0.000390314	0.000156115	0.000342026	0.000231681	0.000286421	0.00027701	0.000252315	0.000375347	0.000185508	0.000494122	8.77e-05	0.000311377	0.000403968
AL034417.4	7.63e-08	2.99e-07	1.12e-06	0	1.39e-06	7.26e-07	6.74e-07	1.44e-06	0	4.37e-07	6.6e-07	3.1e-07	2.94e-06	4.09e-06	5.18e-07	2.66e-07	2.6e-07	1.62e-07	5.11e-07	1.79e-06	0
AL034417.3	1.4e-06	1.72e-06	1.06e-06	0	2.25e-07	7.95e-07	1.01e-06	0	0	9.73e-07	1.07e-07	1.71e-06	1.84e-06	3.04e-06	0	2.7e-06	1.47e-06	1.62e-06	5.11e-07	5.35e-06	5.31e-06
ERRFI1	7.19e-07	0.000155914	3.14e-06	1.17e-06	3.2e-06	6.19e-07	3.3e-06	2.78e-06	1.87e-06	1.04e-05	2.3e-06	5.71e-06	2.18e-05	4.9e-05	2.61e-05	1.23e-05	0.000152384	0.000111591	0.000137455	8.9e-05	5.88e-05
AL034417.2	0	4.44e-07	0	0	1.58e-07	0	1.82e-07	0	0	0	0	0	3.18e-07	6.93e-07	4.08e-07	6.78e-07	5.24e-07	2.25e-06	5.63e-07	4.35e-07	0
SLC45A1	0	2.45e-06	0	0	0	0	0	0	0	0	1.77e-07	0	1.02e-07	2.81e-07	0	0	6.27e-09	0	3.26e-08	1.13e-06	1.73e-06
RERE	6.95e-05	5.19e-05	3.6e-05	2.94e-05	5e-05	2.87e-05	3.39e-05	5e-05	2.79e-05	1.32e-05	1.34e-05	4.01e-05	0.000175097	6.32e-05	0.00012605	5.75e-05	3.8e-05	2e-05	2.99e-05	3.4e-05	3.97e-05
ENO1	0.000689862	0.000512246	0.000717065	0.000932672	0.000573515	0.000436296	0.000522631	0.000911401	0.00115018	0.000617521	0.000831169	0.000785724	0.000693438	0.00112938	0.00086487	0.00183263	0.00103039	0.00195099	0.000539166	0.00128988	0.0012105
ENO1-AS1	1.04e-06	1.42e-06	2.31e-06	2.98e-06	2.24e-06	3.33e-06	1.24e-06	3.24e-06	6.22e-06	1.08e-06	1.69e-06	1.51e-07	1.19e-06	6.22e-06	6.43e-07	2.03e-06	5.58e-07	7.19e-07	1.35e-06	5.88e-07	0
SLC2A7	0	0	0	0	0	0	0	0	0	0	0	0	0	1.97e-07	0	0	5.54e-08	0	6.04e-07	0	0
SLC2A5	1.25e-05	6.01e-07	2.41e-07	2.02e-07	0	3.1e-08	3.87e-07	0	0	3.42e-07	7.85e-07	8.67e-07	0	6.91e-07	0	9.48e-07	1.6e-05	1.1e-06	2.9e-05	2.14e-08	0
GPR157	1.76e-05	1.1e-05	3.37e-06	3.23e-06	5.83e-06	2.12e-06	4.24e-06	6.72e-06	1.01e-05	5.78e-06	0.0004152	8.45e-06	4.17e-06	5.56e-06	6.29e-07	4.93e-06	3.04e-06	3.06e-06	3.54e-06	7.26e-06	5.28e-06
H6PD	1.8e-05	1.13e-05	1.21e-05	7.61e-06	1.7e-05	1.12e-05	1.74e-05	1.32e-05	1.38e-05	1.46e-05	6.94e-05	1.91e-05	1.69e-05	8e-06	1.18e-05	1.71e-05	4.97e-06	2.3e-06	7.26e-06	1.53e-05	1.5e-05
SPSB1	1.19e-05	3.66e-05	4.7e-06	6.36e-06	6.21e-06	9.03e-06	3.95e-06	1.81e-05	1.41e-05	1.62e-05	6.15e-06	1.55e-05	4.36e-05	5.53e-05	5.03e-05	3.69e-05	3.57e-05	1.32e-05	3.71e-05	4.84e-05	4.06e-05
SLC25A33	2.88e-05	3.31e-05	3.84e-05	1.56e-05	2.78e-05	1.65e-05	2.24e-05	1.88e-05	2e-05	2.89e-05	4.35e-05	3.62e-05	2.62e-05	3.73e-05	2.92e-05	4.17e-05	1.71e-05	5.7e-05	1.6e-05	5.96e-05	6.28e-05
TMEM201	2.63e-06	7.37e-06	4.63e-06	1.3e-05	3.35e-06	1.49e-06	3.25e-06	2.93e-06	1.81e-06	8.61e-07	5.12e-07	1.61e-06	6.68e-06	7.57e-06	5.82e-06	7.09e-06	1.42e-06	9.9e-06	3.16e-06	1.88e-05	1.2e-05
PIK3CD	3.48e-05	7.96e-06	4.59e-05	5.51e-05	6.9e-05	4.02e-05	7.64e-05	4.37e-05	4.48e-05	1.15e-05	1.1e-05	1.84e-05	4.61e-06	6.16e-06	3.67e-06	3.74e-06	1.25e-05	6.04e-06	1.13e-05	1.38e-05	8.93e-06
PIK3CD-AS2	1.89e-06	3.32e-06	1.29e-06	7.61e-07	5.36e-07	1.62e-06	3.8e-07	2.57e-06	1.48e-06	4.34e-07	1.24e-06	0	2.26e-07	1.29e-06	0	1.1e-06	5.23e-07	3.93e-07	6.83e-08	5.46e-07	0
CLSTN1	1.91e-05	3.54e-05	2.79e-05	2.72e-05	3.34e-05	1.66e-05	3.01e-05	3.75e-05	3.39e-05	1.51e-05	3.32e-05	2.5e-05	2.84e-05	1.51e-05	2.97e-05	2.15e-05	3.2e-05	3.48e-05	2.36e-05	2.38e-05	5.49e-05
CTNNBIP1	6.39e-06	3.86e-05	1.84e-05	2.17e-05	2.25e-05	7.66e-06	2.66e-05	1.99e-05	2.1e-05	6.62e-06	3.28e-05	1.14e-05	5.03e-05	7.38e-06	4.98e-05	5.01e-06	1.25e-05	1.36e-05	4.36e-06	1.43e-05	1.75e-05
LZIC	2.69e-05	2.71e-05	3.63e-05	4.45e-05	4.41e-05	3.16e-05	4.04e-05	4.42e-05	3.24e-05	3.39e-05	2.56e-05	1.71e-05	1.68e-05	1.64e-05	1.91e-05	1.08e-05	2.83e-05	2.79e-05	4.79e-05	2.03e-05	5.21e-05
NMNAT1	5.4e-06	5.95e-06	7.13e-06	8.23e-06	6.65e-06	6.02e-06	9.06e-06	5.41e-06	4.01e-06	9.47e-06	5.46e-06	1.05e-05	1.18e-05	1.11e-05	1.34e-05	2.22e-06	7.08e-06	9.08e-06	5.7e-06	6.65e-06	2.77e-06
RBP7	2.69e-07	7.58e-07	8.2e-08	5.48e-07	0	7.12e-08	2.32e-07	0	0	8.02e-06	0	4.26e-06	1.52e-05	1.11e-06	2.65e-05	1.45e-06	1.14e-06	2.47e-07	7.46e-06	4.52e-07	0
UBE4B	2.35e-05	2.16e-05	2.5e-05	2.09e-05	2.87e-05	1.55e-05	2.55e-05	3.43e-05	2.33e-05	3.61e-05	1.86e-05	3.14e-05	2.2e-05	2.16e-05	2.77e-05	1.23e-05	1.96e-05	1.11e-05	1.27e-05	1.23e-05	3.48e-05
KIF1B	7.23e-06	7.46e-05	5.97e-06	8.06e-06	1.27e-05	4.53e-06	1.34e-05	1.19e-05	7.22e-06	7.12e-05	3.71e-05	0.000112478	7e-05	7.25e-05	6.02e-05	4.34e-05	4.27e-05	1.16e-05	4.84e-05	7.43e-05	9.21e-05
AL139424.3	4.39e-07	2.04e-06	1.06e-06	4.99e-07	1.03e-07	5.08e-07	6.7e-07	0	0	1.4e-06	6.85e-07	3.68e-06	5.87e-07	1.9e-06	1.03e-06	4.14e-07	7.09e-07	0	5.26e-07	8.8e-07	0
AL139424.2	1.95e-07	1.99e-06	2.67e-07	0	1.95e-07	3.05e-08	0	6.77e-07	0	1.03e-06	7.64e-07	1.26e-06	1.68e-07	1.15e-06	0	6.66e-07	2.89e-07	1.18e-07	3.39e-07	2.02e-07	1.49e-06
PGD	2.8e-05	3.31e-05	2.62e-05	2.84e-05	2.11e-05	1.21e-05	1.99e-05	6.3e-06	2.25e-05	0.00029201	0.000154124	0.000359933	5.6e-05	3.68e-05	8.19e-05	4.5e-05	2.35e-05	3.07e-05	2.78e-05	0.000129814	0.000115046
CENPS-CORT	3.96e-07	3.05e-07	6.05e-07	3.2e-06	7.02e-08	3.01e-07	4.97e-07	2.51e-06	0	4.18e-08	1.62e-07	1.05e-07	9.43e-08	3.31e-07	5.25e-07	4.46e-07	2.01e-07	2.28e-07	1.78e-07	4.14e-07	4.44e-07
CENPS	5.14e-06	4.37e-06	6.13e-06	1.95e-05	5.13e-06	3.43e-06	5.41e-06	1.48e-06	2.31e-06	3.62e-06	9.3e-06	2.54e-06	6.95e-06	5.2e-06	3.16e-06	3.19e-06	1.83e-06	1.02e-05	9.45e-07	7.22e-06	2.22e-06
DFFA	4.29e-05	2.42e-05	5.03e-05	4.03e-05	3.78e-05	3.39e-05	4.32e-05	3.38e-05	3.96e-05	2.66e-05	2.32e-05	4.27e-05	6.26e-05	6.26e-05	4.56e-05	6.84e-05	2.64e-05	8.05e-05	9.33e-06	6.72e-05	4.49e-05
PEX14	7.36e-06	1.05e-05	1.17e-05	6.03e-06	7.96e-06	7.41e-06	1.11e-05	1.27e-05	4.22e-06	1.13e-05	1.23e-05	1.33e-05	1.99e-05	1.09e-05	1.95e-05	2.52e-05	1.3e-05	2.29e-05	1.89e-05	2.08e-05	2.05e-05
CASZ1	1.4e-05	4.03e-05	1.59e-05	8.33e-06	1.46e-05	4.47e-06	1.23e-05	4.83e-06	1.64e-05	2.44e-06	3.62e-05	3.08e-06	9.98e-06	6.22e-06	1.29e-06	1.02e-05	3.3e-05	1.22e-05	4.05e-05	3.93e-06	0
AL139423.1	0	6.8e-08	0	0	0	0	0	0	0	0	3.74e-07	0	0	8.48e-08	0	0	9.3e-08	0	1.57e-07	0	0
TARDBP	4.58e-05	6.81e-05	3.77e-05	3.32e-05	4.03e-05	3.01e-05	4.25e-05	3.71e-05	4.48e-05	4.09e-05	4.99e-05	6.08e-05	4.34e-05	6.94e-05	6.6e-05	3.52e-05	5.17e-05	4.2e-05	2.14e-05	7.38e-05	3.17e-05
AL109811.3	2.33e-06	7.44e-07	3.87e-06	9.81e-07	1.48e-06	1.43e-06	1.77e-06	7.51e-07	8.53e-06	6.13e-07	1.61e-06	2.04e-07	4.44e-07	1.35e-06	0	0	3.11e-07	6.68e-08	4.62e-07	1.71e-06	0
SRM	0.00013837	2.71e-05	0.000126525	0.000110103	9.78e-05	8.4e-05	0.000173239	0.000155894	0.000115903	2.41e-05	2.72e-05	6.22e-05	0.000175789	0.000233958	0.000251657	0.000365165	5.59e-05	0.000400064	3.77e-06	0.000467023	0.000319653
EXOSC10	2.73e-05	2.64e-05	2.82e-05	3.94e-05	3.6e-05	1.79e-05	3.48e-05	2.69e-05	2.34e-05	1.99e-05	2.5e-05	2.15e-05	3.95e-05	2.47e-05	4.96e-05	1.84e-05	2.37e-05	4.68e-05	1.44e-05	2.92e-05	2.1e-05
AL109811.2	0	2.03e-07	0	8.99e-07	7.48e-07	2.99e-07	4.44e-07	0	0	4.23e-07	3.69e-07	1.95e-07	4.81e-07	1.32e-06	0	0	3.08e-07	3.59e-06	1.2e-06	1.6e-07	0
MTOR	1.45e-05	1.32e-05	1.69e-05	2.43e-05	2.64e-05	1.27e-05	2.29e-05	1.12e-05	3.38e-06	1.66e-05	1.21e-05	2.14e-05	2.67e-05	1.71e-05	2.64e-05	7.66e-06	9.38e-06	8.79e-06	4.21e-06	1.45e-05	1.21e-05
UBIAD1	1.21e-05	6.28e-06	1.97e-05	1.35e-05	1.78e-05	1.99e-05	1.66e-05	1.71e-05	1.28e-05	1.14e-05	6.02e-06	1.53e-05	1.58e-05	4.69e-05	2.57e-05	3.5e-05	5.94e-06	1.82e-05	4.17e-06	3.44e-05	2.43e-05
DISP3	2.11e-07	3.04e-07	0	0	6.21e-07	3.02e-08	0	0	0	0	0	0	2.31e-07	2.8e-07	5.85e-06	0	0	0	0	1.36e-07	0
AL031731.1	0	0	5.19e-07	0	0	0	3.97e-08	0	0	1.2e-07	1.23e-07	4.45e-07	0	0	0	0	8.95e-08	1.91e-07	2.25e-07	0	0
FBXO2	1.1e-06	1.26e-06	3.65e-06	6.69e-07	3.2e-06	1.21e-06	3.07e-06	8.83e-06	1.68e-05	1.06e-06	1.87e-05	2.45e-06	2.71e-07	7.3e-08	0	0	1.28e-05	1.15e-05	6.67e-05	4.11e-06	8.68e-07
FBXO44	6.5e-06	1.46e-06	1.07e-05	7.58e-06	8.78e-06	7.41e-06	1.08e-05	1.44e-05	7.31e-06	5.47e-07	6.95e-06	2.58e-06	2.07e-06	3.61e-06	2.38e-06	2.17e-06	2.98e-06	4.64e-06	4.8e-06	2.86e-06	5.82e-06
FBXO6	1.78e-05	2.69e-06	1.65e-05	9.42e-06	1.07e-05	5.38e-06	2.27e-05	1.2e-05	1.47e-05	1.04e-05	5e-05	3.07e-05	5.25e-06	7.4e-06	1.41e-06	2.09e-05	5.7e-06	3.88e-06	1.45e-05	7.59e-06	3.2e-06
MAD2L2	2.64e-05	1.22e-05	4.28e-05	6.99e-05	2.87e-05	1.66e-05	4.02e-05	3.98e-05	2.32e-05	2.85e-05	6.6e-05	3.37e-05	2.8e-05	2.06e-05	2.8e-05	2.61e-05	4.76e-06	1.36e-05	8.6e-06	2.67e-05	2.49e-05
AGTRAP	8.46e-06	8.59e-06	5.82e-06	1.38e-05	5.38e-06	1.1e-05	1.43e-05	1.8e-05	1.73e-05	8.39e-05	4.18e-06	5.3e-05	6e-05	3.75e-05	4.7e-05	3.7e-05	1.06e-05	2.01e-05	1.24e-05	2.66e-05	2.06e-05
C1orf167	0	2.2e-07	0	0	0	1.35e-07	0	7.05e-07	5.48e-06	0	0	0	1.37e-06	0	0	0	7.79e-07	0	8.17e-07	0	0
MTHFR	3.94e-05	4.09e-05	1.67e-05	1.51e-05	1.98e-05	1.38e-05	2.23e-05	1.56e-05	1.67e-05	2.08e-05	0.000141314	3.98e-05	1.16e-05	7.28e-06	1.55e-05	6.68e-06	2.89e-05	1.13e-05	2.6e-05	4.93e-06	5.5e-05
CLCN6	1.87e-05	1.33e-05	6.23e-06	4.69e-06	7.93e-06	5.95e-06	7.94e-06	4.56e-06	1.43e-06	1.2e-05	1.79e-05	1.49e-05	1.01e-05	1.33e-05	1.25e-05	4.44e-06	1.04e-05	2.94e-06	1.22e-05	1.13e-05	1.46e-05
NPPA-AS1	3.22e-06	4.38e-06	6.02e-07	3.52e-07	1.58e-06	5.07e-07	2.12e-06	0	2.2e-06	1.54e-06	4.82e-06	4.77e-06	4.16e-07	7.91e-08	1.4e-06	2.66e-07	7.22e-07	5.61e-07	2.25e-06	7.8e-07	0
KIAA2013	2.39e-05	3.4e-05	2.81e-05	2.64e-05	3.3e-05	2.08e-05	3.51e-05	3.84e-05	4.79e-05	2.59e-05	1.93e-05	3.46e-05	4.48e-05	2.95e-05	3.17e-05	2.68e-05	2.78e-05	3.22e-05	2.5e-05	2.98e-05	4.97e-05
PLOD1	1.89e-06	9.63e-07	2.48e-06	1.1e-06	2.24e-06	2.86e-07	3.01e-06	0	0	6.79e-06	1.09e-06	8.29e-06	5.83e-05	6.04e-06	6.24e-05	9.58e-06	1.61e-06	7.76e-06	1.29e-06	3.01e-05	4.88e-05
MFN2	9.35e-06	2.75e-05	1.04e-05	1.3e-05	1.67e-05	6.07e-06	1.41e-05	1.08e-05	9.92e-06	1.67e-05	4.65e-06	2.01e-05	2.32e-05	2.08e-05	2.99e-05	1.73e-05	2.23e-05	1.98e-05	2.88e-05	2.62e-05	2.11e-05
MIIP	2.37e-05	7.86e-06	2.73e-05	2.62e-05	2.34e-05	1.56e-05	2.13e-05	3.39e-05	1.93e-05	1.06e-05	3.67e-05	2.3e-05	1.13e-05	1.57e-05	1.61e-05	1.02e-05	8.12e-06	1.14e-05	2.56e-05	1.45e-05	4.99e-05
TNFRSF8	2.9e-07	0	1.74e-07	1.65e-06	2.26e-07	0	2.37e-07	3.46e-06	0	1.46e-06	2.92e-07	1.58e-06	0	3.07e-07	3.74e-07	0	9.54e-09	2.17e-07	0	9.45e-06	2.45e-05
TNFRSF1B	2.24e-05	3.34e-06	5.93e-05	7.17e-05	4.15e-05	2.33e-05	5.71e-05	0.000430937	0.000127926	0.000304107	0.000166329	0.000276296	2.2e-05	1.08e-05	1.64e-05	3.55e-05	1.26e-05	1.06e-05	1.71e-05	3.09e-05	4.93e-05
VPS13D	1.99e-05	2.74e-05	2.22e-05	3.02e-05	3.86e-05	1.71e-05	3.19e-05	2.27e-05	4.21e-05	1.84e-05	9.24e-06	2.74e-05	2.83e-05	2.12e-05	3.35e-05	1.7e-05	2.77e-05	6.34e-06	2.64e-05	1.79e-05	5.68e-06
DHRS3	9.09e-06	1.17e-05	6.53e-05	5.71e-05	0.000110355	4.26e-05	0.000173085	1.68e-05	4.6e-05	6.33e-05	1.71e-05	0.000189928	2.34e-05	3.88e-05	1.74e-05	1.04e-05	3.75e-05	1.7e-05	6.03e-05	2.4e-05	6.12e-05
AC254633.1	0	0	1.1e-07	0	0	0	5.44e-07	0	0	1.21e-07	0	1.8e-07	0	0	0	0	3.54e-08	4.53e-08	1.13e-06	8.72e-08	0
LRRC38	0	7.55e-08	0	0	0	0	5.08e-08	0	0	0	0	0	1.47e-07	4.17e-05	1.22e-06	1.2e-05	1.5e-08	6.62e-08	4.62e-07	2.35e-05	0
PDPN	2.76e-07	5e-06	1.42e-07	1.66e-06	2.48e-07	8.73e-07	6.75e-07	5.13e-07	8.87e-07	7.98e-06	2.47e-07	1.34e-05	1.31e-06	0.000737354	4.97e-06	0.000678664	1.6e-06	2.54e-06	1.68e-07	0.000379604	0.00126849
PRDM2	0.000164372	5.37e-05	9.18e-05	6.51e-05	0.000100579	6.63e-05	0.000106079	0.000106443	5.84e-05	7.08e-05	0.000136692	6.7e-05	4.01e-05	9.84e-05	4.27e-05	4.6e-05	3.62e-05	2.33e-05	3.1e-05	5.92e-05	8.03e-05
KAZN	4.09e-07	6.72e-07	4.13e-07	0	3.46e-07	1.41e-07	1.72e-07	2.11e-06	1.93e-06	4.06e-07	1.47e-06	2.66e-06	8.19e-06	2.06e-06	4.29e-06	4.34e-06	2.55e-06	7.67e-06	1.38e-06	2e-05	1.86e-05
TMEM51-AS1	0	1.06e-06	0	0	0	0	3.4e-07	0	0	1.89e-07	0	3.01e-07	0	4.34e-07	0	1.5e-06	2.95e-06	5.14e-07	5e-06	0	0
TMEM51	3.97e-07	3.74e-05	1.67e-07	1.82e-07	3.46e-07	1.83e-07	6.29e-07	0	0	3.09e-05	2.63e-06	4.81e-05	2.62e-05	4.17e-05	2.71e-05	3.17e-05	2.4e-05	1.3e-05	4.05e-05	3.7e-05	3.12e-05
AL031283.1	0	1.24e-06	2.12e-07	9.87e-07	2.23e-07	0	1.13e-06	0	0	1.2e-07	0	5.77e-07	0	1.45e-06	0	2.66e-07	3.03e-07	6.51e-08	1.12e-06	1.21e-06	0
EFHD2	3.05e-05	0.000125836	0.000122465	0.000146904	0.000158202	2.18e-05	0.000251919	0.000106662	0.000127526	0.000332416	0.000154901	0.000289471	0.000138664	9.98e-05	0.000130793	0.000157444	0.000313506	0.000229303	0.000351509	0.00014987	9.44e-05
CTRC	0	6.75e-07	7.02e-07	0	7.84e-08	1.54e-07	1e-06	1.37e-06	0	2.9e-07	3.88e-07	0	5.51e-07	2.77e-07	0	7.7e-07	3.17e-08	3.31e-08	1.18e-07	2.12e-07	0
CASP9	8.8e-06	4.63e-06	1.13e-05	1.21e-05	1.12e-05	3.49e-06	1.56e-05	8.27e-06	1.19e-05	7.06e-06	5.23e-06	1.12e-05	5.38e-06	2.91e-06	6.45e-06	5.85e-07	3.99e-06	6.73e-06	3.67e-06	6.28e-06	1.36e-05
DNAJC16	2.12e-05	7.97e-06	2.04e-05	7.4e-06	1.78e-05	1.51e-05	2.02e-05	2.52e-05	1.62e-05	9.62e-06	8.45e-06	1.83e-05	1.64e-05	1.15e-05	1.84e-05	1.25e-05	6.2e-06	3.06e-06	6.31e-06	1.18e-05	1.12e-05
AGMAT	6.16e-06	4.79e-06	2.67e-06	4.14e-06	2.12e-06	1.6e-05	2.84e-06	9.71e-06	2.85e-06	6.42e-07	2.76e-06	3.8e-07	1.99e-06	4.99e-07	0	2.48e-07	1.65e-05	2.74e-05	2.67e-05	3.7e-07	0
DDI2	5.31e-05	7.88e-05	8.05e-05	6.85e-05	0.000133018	4.63e-05	8.91e-05	5.76e-05	0.000106115	2.89e-05	1.1e-05	7.8e-05	5.51e-05	5.34e-05	1.59e-05	4.41e-05	2.47e-05	9.56e-06	2.62e-05	4.26e-05	2.02e-05
PLEKHM2	4.82e-05	2.89e-05	2.76e-05	2.85e-05	3.46e-05	2.33e-05	3.22e-05	3.38e-05	3.09e-05	0.000199287	4.98e-05	0.000137833	6.39e-05	6.41e-05	5.53e-05	4.48e-05	3.22e-05	1.63e-05	3.2e-05	6.49e-05	0.000107272
SLC25A34	8.66e-07	3.03e-06	1.26e-06	0	8.14e-07	4.34e-07	5.6e-07	1.83e-06	0	5.46e-06	8.38e-07	9.13e-06	1.22e-06	8.83e-07	4.26e-07	6.38e-07	2.71e-06	1.65e-07	2.3e-06	7.52e-07	4.57e-06
TMEM82	0	8.97e-07	0	0	2.74e-07	0	0	0	0	1.24e-08	1.08e-06	0	0	0	0	0	7.6e-06	1.94e-06	2.11e-05	0	0
FBLIM1	6.33e-06	0.000120266	9.17e-06	3.24e-06	5.98e-06	4.13e-06	8.43e-06	2.69e-06	5.77e-06	2.34e-06	2.35e-06	6.34e-06	6.27e-05	3.62e-05	9.3e-05	1.15e-05	0.000165694	5.19e-05	0.000216177	4.67e-05	3.53e-05
UQCRHL	2.5e-06	1.85e-06	1.22e-06	2.38e-06	3.65e-06	1.76e-06	2.02e-06	2.06e-06	0	1.82e-06	1.32e-06	1.2e-06	8.57e-07	1.23e-06	5.96e-07	4.14e-07	1.9e-06	2.71e-06	9.54e-07	3.35e-06	1.21e-06
AL450998.2	1.37e-05	1.26e-05	1.16e-05	1.28e-05	1.84e-05	1.94e-05	1.83e-05	2.12e-05	9.75e-06	1.57e-05	7.21e-06	1.39e-05	2.09e-05	1.95e-05	1.12e-05	9.05e-06	5.56e-06	2.74e-06	3.33e-06	1.04e-05	7.41e-06
SPEN	8.34e-05	9.01e-05	7.37e-05	0.000105293	0.000120541	4.79e-05	9.23e-05	6.49e-05	7.26e-05	0.000107415	9.54e-05	0.000130122	9.31e-05	7.8e-05	0.000119269	6.68e-05	9.63e-05	4.79e-05	5.94e-05	9.44e-05	6.35e-05
ZBTB17	1.45e-05	8.64e-06	1.33e-05	2.12e-05	1.15e-05	9.97e-06	1.07e-05	1.38e-05	1.88e-05	2.63e-05	3.77e-05	1.65e-05	2.19e-05	2.05e-05	1.67e-05	1.75e-05	1.29e-05	1.56e-05	3.58e-06	1.49e-05	2.08e-05
FAM131C	1.48e-07	4.24e-06	0	0	0	0	0	0	0	0	5.29e-06	0	0	0	0	0	4.24e-08	6.62e-08	0	7.7e-08	0
EPHA2	4.53e-07	7.46e-05	6.98e-07	0	2.4e-06	4.4e-07	3.28e-06	1.68e-06	0	7.61e-07	5.94e-07	2.08e-07	3.34e-05	3.64e-05	2.96e-05	2.35e-05	0.000142644	0.000188948	9.99e-05	9.33e-06	4.49e-06
AL451042.2	0	1.28e-06	0	0	0	0	0	0	0	0	0	0	6.67e-08	1.07e-06	0	0	3.95e-06	2.15e-07	1.66e-06	9.46e-08	0
AL451042.1	0	1.03e-06	0	0	0	0	0	0	0	0	0	0	0	3.12e-07	0	0	1.69e-06	1.6e-06	2.43e-06	5.21e-08	0
ARHGEF19	1.13e-06	4.31e-07	4.2e-06	3.72e-07	4.37e-06	3.33e-06	6.34e-06	5.13e-06	1.74e-06	7.02e-07	6.19e-07	1.97e-06	5.01e-06	4.52e-06	4.29e-06	6.13e-06	8.47e-07	3.63e-06	0	4.81e-06	2.59e-06
CPLANE2	5.42e-07	3.39e-07	1.2e-06	6.01e-07	2.4e-06	9.75e-07	1.91e-06	0	0	1.57e-07	1.39e-07	3.21e-07	2.91e-06	7.34e-08	6.88e-08	4.74e-07	3.43e-07	5.5e-07	3.39e-07	1.94e-07	1.73e-06
FBXO42	2.22e-05	1.63e-05	2.57e-05	2.72e-05	2.42e-05	1.74e-05	2.66e-05	1.79e-05	1.49e-05	1.7e-05	2.22e-05	2.55e-05	1.22e-05	1.28e-05	9.56e-06	7.03e-06	1.02e-05	1.48e-05	3.61e-06	1.15e-05	5.87e-06
SZRD1	5.3e-05	4.05e-05	5.8e-05	6.62e-05	4.85e-05	3.24e-05	5.18e-05	4.67e-05	5.43e-05	7.53e-05	6.66e-05	5.45e-05	5.69e-05	9.88e-05	7.35e-05	0.000100025	5.09e-05	5.25e-05	3.1e-05	9.14e-05	5.91e-05
NECAP2	5.56e-05	3.07e-05	0.000104495	6.64e-05	9.27e-05	9.77e-05	7.57e-05	0.000142524	0.00011489	6.72e-05	0.000125366	5.16e-05	0.00012566	0.000101444	4.91e-05	0.00010945	5.72e-05	3.06e-05	6.21e-05	5.81e-05	4.85e-05
LINC01772	3.75e-06	1.59e-06	5.68e-06	5.78e-06	4.86e-06	6.85e-06	5.37e-06	4.75e-06	1.06e-05	2.4e-06	4.67e-06	3.1e-06	4.24e-06	1.05e-06	5.48e-07	1.02e-06	6.36e-07	2.12e-07	1.27e-06	1.07e-06	4.44e-07
AL137802.2	1.15e-06	2.19e-06	4.31e-07	0	8.58e-07	9.79e-07	1.11e-06	6.83e-07	2.46e-06	8.69e-08	2.78e-07	0	1.97e-07	9.16e-07	2.39e-06	0	6.74e-07	2.91e-08	2.25e-06	0	0
LINC01783	0	2.35e-07	0	0	0	0	0	0	0	0	0	0	1.61e-06	3.71e-07	0	0	3.2e-09	0	0	0	0
NBPF1	5.04e-06	1.16e-05	3.31e-06	2.67e-06	9.73e-06	2.49e-06	6.51e-06	1.44e-06	4.62e-06	2.19e-06	4.41e-07	9.65e-06	1.21e-05	3.35e-06	1.06e-05	1.21e-06	8.43e-06	2.62e-06	9.95e-06	8.55e-06	1.33e-06
CROCC	3.47e-06	4.17e-06	6.78e-06	8.53e-06	9.67e-06	4.9e-06	9.37e-06	7.34e-06	1.15e-05	7.87e-07	5.44e-07	1.19e-06	6.17e-06	5.85e-06	5.72e-06	1.39e-06	8.31e-07	1.37e-07	2.71e-07	2.24e-06	2.68e-06
BX284668.5	5.61e-06	2.59e-06	5.13e-07	3.11e-07	3.66e-07	4.3e-06	2.33e-06	1.59e-06	0	5.88e-06	4.93e-07	8.64e-06	8.89e-06	8.07e-06	9.38e-06	1.08e-05	1.88e-06	3.01e-06	2.72e-06	2.92e-06	1.49e-06
BX284668.6	7.32e-07	1.13e-07	2.15e-06	5.35e-07	8.62e-07	6.75e-07	1.86e-06	2.08e-06	5.1e-06	3.99e-07	3.78e-07	1.07e-07	3.34e-06	1.33e-06	0	0	3.01e-07	1.35e-07	0	3.72e-06	0
MFAP2	3.92e-07	9.6e-06	2.86e-07	0	3.2e-07	6.03e-07	3.98e-08	1.08e-06	0	1e-07	0	0	5.03e-05	2.08e-05	2.15e-05	5.55e-06	1.49e-06	3.73e-06	7.33e-07	3.95e-05	1.63e-05
ATP13A2	8.14e-06	2.23e-05	1.85e-05	2.47e-05	2.32e-05	9.89e-06	1.58e-05	1.51e-05	6.75e-06	7.88e-06	1.08e-06	8.28e-06	4.3e-05	2.15e-05	6.99e-05	1.94e-05	4.24e-05	3.03e-05	1.58e-05	9.99e-06	1.34e-05
SDHB	6.46e-05	4.73e-05	6.56e-05	4.95e-05	4.9e-05	4.37e-05	5.56e-05	4.54e-05	7.06e-05	6.46e-05	3.64e-05	6.82e-05	5.89e-05	5.85e-05	6.85e-05	9.82e-05	6.19e-05	0.000163643	5.31e-05	7.99e-05	8.91e-05
PADI2	1.02e-06	1.04e-06	0	5.35e-07	0	0	0	0	0	4.53e-08	1.64e-05	0	0	0	0	0	1.87e-06	7.31e-08	1.67e-06	0	2.68e-06
RCC2	4.75e-05	1.53e-05	3.6e-05	6.52e-05	3.59e-05	3.21e-05	3.61e-05	3.98e-05	3.55e-05	1.83e-05	2.41e-05	5.32e-05	5.93e-05	6.3e-05	6.2e-05	5.05e-05	2.56e-05	4.39e-05	6.53e-06	6.07e-05	7.31e-05
ARHGEF10L	1.37e-07	2e-05	2.22e-07	0	1.21e-07	4.52e-08	1.22e-07	0	0	4.48e-06	0	4.62e-06	2.95e-06	2.09e-06	3.98e-06	2.87e-06	1.15e-05	1.19e-05	1.34e-06	1.08e-05	9.16e-06
ALDH4A1	3.08e-06	5.94e-07	1.03e-06	2.64e-06	4.86e-07	1.32e-06	1.2e-06	0	0	1.65e-06	6.76e-06	5.16e-06	2.12e-06	2.62e-06	7.35e-07	0	1.07e-07	8.68e-07	2.06e-07	3.4e-06	3.48e-06
IFFO2	4.49e-06	1.93e-06	8.76e-06	4.69e-06	1.27e-05	3.49e-06	9.75e-06	1.17e-05	4.78e-06	3.95e-06	1.55e-05	3.38e-06	1.72e-05	8.92e-06	2.87e-05	8.41e-06	3.26e-06	6.11e-06	3.35e-06	4.28e-06	1.2e-05
UBR4	6.02e-05	0.000111204	5.27e-05	4.93e-05	6.24e-05	3.1e-05	5.24e-05	4.78e-05	4.81e-05	0.00010455	8.78e-05	8.7e-05	8.83e-05	7.18e-05	7.37e-05	4.83e-05	9.16e-05	5.35e-05	6.14e-05	6.76e-05	4.47e-05
AL035413.1	2.27e-06	1.74e-06	1.01e-07	4.94e-06	1.37e-06	9.88e-07	2.3e-06	2.25e-06	0	2.46e-06	1.4e-06	7.69e-07	1.08e-06	1.58e-06	1.87e-06	0	1.44e-07	5.95e-08	3.91e-07	1.49e-06	8.67e-07
EMC1	1.35e-05	1.35e-05	1.53e-05	1.69e-05	1.24e-05	1.04e-05	1.56e-05	1.36e-05	4.53e-06	1.08e-05	5.16e-06	2.6e-05	1.98e-05	2.78e-05	2.83e-05	3.17e-05	1.25e-05	2.7e-05	1.87e-06	4.81e-05	5.85e-05
MRTO4	7.67e-05	2.84e-05	6.42e-05	4.64e-05	4.24e-05	4.02e-05	3.6e-05	3.85e-05	4.28e-05	2.06e-05	2.06e-05	3.32e-05	8.69e-05	0.000151931	0.000120625	0.000198935	4.73e-05	0.000148254	1.41e-05	0.000208012	0.000136204
AKR7A3	0	2.86e-06	3.35e-07	0	0	2.5e-07	2.93e-07	1.06e-06	0	7.93e-08	2.6e-07	0	7.8e-07	3.8e-08	0	6.35e-07	9.88e-06	1.1e-06	3.08e-05	6.58e-08	0
AKR7A2	2.78e-05	3.07e-05	3.83e-05	5.86e-05	4.72e-05	3.93e-05	6.66e-05	3.86e-05	1.54e-05	1.45e-05	2.45e-05	3.2e-05	3.33e-05	1.09e-05	1.96e-05	1.32e-05	1.74e-05	2.76e-05	4.1e-05	2.06e-05	2.58e-05
PQLC2	4.39e-06	2.7e-05	5.05e-06	6.86e-06	5.58e-06	1.44e-06	6.61e-06	2.16e-06	1.92e-05	2.02e-05	6.37e-06	3.26e-05	1.53e-05	1.45e-05	1.65e-05	7.06e-06	1.15e-05	7.4e-06	3.06e-05	2.7e-05	1.32e-05
CAPZB	0.000151458	0.000153191	0.000190077	0.000193074	0.00018511	0.000169608	0.000188155	0.000205768	0.000406129	0.000191597	0.000304073	0.000233633	0.000141711	0.00013426	0.000115374	0.000156073	0.000184109	0.00012235	0.000244701	0.000172298	9.63e-05
MINOS1	0.000159574	0.000148156	0.000132841	0.000167462	0.000178911	0.000117207	0.000158269	0.000154422	0.000157108	0.000151228	0.000101558	0.0001985	0.000172176	0.000165959	0.000223867	0.000184313	0.000163154	0.000322461	0.000160761	0.000245554	0.000189572
NBL1	2.53e-06	1.4e-05	6.6e-05	2.87e-05	3.98e-05	1.14e-05	4.55e-05	6.29e-06	7.63e-05	2.3e-06	1.56e-05	6.9e-06	5.55e-05	5.35e-05	5.92e-05	8.8e-05	7.12e-05	8.8e-05	0.000100898	0.000123313	1.58e-05
TMCO4	3.7e-06	7.45e-06	6.15e-06	7.15e-06	4.6e-06	3.98e-06	7.8e-06	6.33e-06	6.19e-06	2.04e-06	5.02e-06	9.7e-06	6.82e-06	3.63e-06	6.08e-06	7.77e-06	9.68e-06	3.2e-06	4.87e-06	4.68e-06	1.69e-06
RNF186	4.6e-07	1.27e-05	3.42e-07	0	1.32e-06	4.34e-08	1.17e-06	0	0	5.94e-08	0	5.62e-06	0	0	0	1.35e-07	7.38e-05	1.36e-05	3.24e-05	2.14e-08	7.4e-07
AL391883.1	0	1.26e-07	0	0	0	0	0	0	0	0	0	0	0	0	0	0	9.48e-08	0	1.29e-06	0	0
OTUD3	1.21e-05	1.34e-05	1e-05	7.9e-06	9.94e-06	5.39e-06	9.17e-06	5.85e-06	6.79e-06	4.82e-06	4.09e-06	7.64e-06	7.16e-06	8.98e-06	4.43e-06	6.91e-06	1.72e-05	1.47e-05	1.21e-05	1.01e-05	2.24e-05
PLA2G2A	1.25e-06	6.3e-07	2.85e-07	2.78e-07	3.73e-06	4.95e-06	1.8e-06	8.55e-07	0	6.64e-07	3.36e-07	3.86e-06	1.45e-07	8.13e-07	0	0	0.000116877	0.000722557	1.08e-06	0.000244294	0
PLA2G2F	0	2.52e-07	0	0	0	4.9e-08	0	0	0	0	0	0	0	0	0	0	8.56e-07	3.38e-07	9.08e-07	0	0
UBXN10-AS1	2.38e-07	1.96e-07	7.62e-07	2.29e-07	4.01e-07	3.04e-06	5.88e-07	6.9e-07	2.25e-06	3.88e-07	0	2.05e-07	0	0	0	0	2.9e-09	2.5e-08	6.14e-07	2.25e-08	0
UBXN10	0	2.58e-06	1.24e-07	0	2.13e-07	0	1.85e-07	0	0	0	0	0	0	0	0	0	4.34e-07	1.35e-07	4.67e-07	6.45e-08	0
CAMK2N1	3.15e-06	0.000617664	1.48e-05	3.84e-06	2.33e-05	2.52e-06	1.02e-05	1.5e-05	2.29e-05	5.4e-06	4.95e-06	6.93e-06	1.69e-05	1.88e-05	2.98e-05	2.41e-05	0.000611137	0.000245911	0.00125527	6.58e-05	0.000191498
MUL1	9.88e-06	2.88e-05	2.44e-05	1.35e-05	1.74e-05	8.55e-06	1.89e-05	1.46e-05	1.57e-05	1.68e-05	9.18e-06	2e-05	3.6e-05	2.59e-05	4.13e-05	3.42e-05	2.23e-05	2.19e-05	2.72e-05	3.36e-05	2.49e-05
CDA	2.7e-07	1.6e-05	7.6e-08	1.28e-06	1.38e-06	2.4e-07	9.06e-06	8.63e-07	0	1.95e-05	0	1.85e-06	4.57e-06	6.02e-06	3.63e-06	2.61e-06	0.000101359	4.38e-05	7.76e-05	9.31e-06	0
PINK1	1.47e-05	4.8e-05	4.38e-05	3.35e-05	4.5e-05	1.75e-05	4.59e-05	2.41e-05	5.23e-05	2.65e-05	1.16e-05	1.95e-05	2.57e-05	1.99e-05	1.43e-05	8.48e-06	4.63e-05	8.23e-06	6.67e-05	1.97e-05	2.56e-05
PINK1-AS	6.73e-07	2.93e-07	1.79e-06	6.39e-07	1.51e-06	1.18e-06	2.62e-06	0	1.92e-06	1.14e-06	9.07e-08	3.32e-07	1.53e-06	2.21e-06	1e-06	6.38e-07	4.08e-07	2.07e-07	4.23e-07	2.94e-07	4.83e-07
DDOST	7.19e-05	7.19e-05	0.000111561	9.57e-05	8.65e-05	5.76e-05	0.000109026	9.65e-05	8.45e-05	3.7e-05	5.65e-05	6.91e-05	8.97e-05	4.7e-05	7.64e-05	6.99e-05	6.17e-05	0.000110494	3.75e-05	9.44e-05	0.000127346
KIF17	0	1e-06	1.14e-07	0	0	3.97e-08	3.67e-07	0	0	0	0	1.56e-07	1.9e-05	1.11e-05	8.88e-06	3.46e-05	3.5e-08	0	1.61e-07	8.73e-07	4.44e-07
SH2D5	1.89e-07	7.98e-06	4.5e-07	0	2.64e-07	1.1e-07	1.14e-07	0	2.12e-06	8.2e-07	0	0	8.67e-07	4.32e-06	0	6.46e-06	1.02e-05	2.92e-06	1.26e-05	9.09e-06	3.77e-06
HP1BP3	0.000140363	0.000123919	0.000175849	0.0003828	0.00024558	0.00012862	0.000217708	0.000154829	0.000150084	0.000124187	0.000117264	0.000134492	0.000152335	0.00011766	0.000158029	6.56e-05	8.33e-05	5.2e-05	7.56e-05	0.000116788	0.000210578
EIF4G3	4.67e-05	5.48e-05	2.27e-05	2.8e-05	4.12e-05	1.28e-05	3.37e-05	4.39e-05	4.17e-05	3.26e-05	5.67e-06	9.47e-05	6.61e-05	7.06e-05	7.54e-05	5.95e-05	3.03e-05	3.39e-05	5.57e-06	5.85e-05	4.24e-05
ECE1	5.29e-05	6.41e-05	9.38e-06	1.62e-05	1.24e-05	1.3e-05	1.65e-05	1.84e-05	1.05e-05	1.17e-05	6.04e-05	9.75e-06	0.000418311	7.88e-05	0.000424716	7.61e-05	4.06e-05	2.92e-05	3.22e-05	3.42e-05	8.02e-05
NBPF3	2.53e-06	4.63e-07	2.96e-06	2.96e-06	8.32e-06	2.33e-06	3.51e-06	5.92e-07	3.53e-06	1.73e-06	5.26e-07	9.21e-07	3.26e-06	5.17e-07	2.51e-06	7.86e-07	5.16e-07	2.66e-07	4.15e-07	2.56e-06	0
ALPL	3.24e-06	6.8e-08	0	0	0	4.93e-08	1.82e-07	0	0	2.18e-07	0	0	8.31e-06	0	1.2e-06	0	2.96e-07	5.95e-08	0	3.3e-06	4.44e-07
RAP1GAP	0	3.89e-05	0	0	3.41e-08	0	0	0	0	4.1e-08	1.34e-06	0	0	2.72e-08	0	0	7.1e-06	3.12e-07	1.47e-06	5.77e-08	9.05e-06
USP48	5.23e-05	3.03e-05	5.41e-05	7.35e-05	6.03e-05	3e-05	6.95e-05	7.16e-05	4.73e-05	2.08e-05	4.64e-05	3.34e-05	5.75e-05	2.29e-05	4.7e-05	2.07e-05	1.98e-05	2.89e-05	1.22e-05	2.65e-05	3.53e-05
LDLRAD2	0	5.05e-08	0	0	0	3.4e-08	2.7e-07	0	0	0	2.39e-07	0	1.63e-06	1.25e-07	3.96e-07	0	0	2.42e-07	8.93e-08	9.67e-08	0
HSPG2	1.08e-06	6.04e-06	4.45e-07	1.77e-06	1.56e-06	2.1e-06	1.28e-06	0	2.28e-06	1.9e-06	3.06e-06	3.88e-06	0.000955658	5.63e-05	0.000538975	7.93e-05	5.69e-05	2.34e-05	2.67e-05	4.06e-05	4.64e-05
CELA3B	0	4.46e-05	0	0	0	4.55e-08	5e-07	0	0	2.32e-07	0	0	0	0	1.98e-06	4.74e-07	8.83e-07	2.79e-06	3.1e-06	0	0
CELA3A	0	2.3e-05	0	0	0	0	0	0	0	0	0	0	0	0	0	0	7.7e-07	1.05e-06	1.85e-06	4.83e-08	0
LINC01635	1.82e-07	2.86e-07	4.72e-07	1.29e-07	7.3e-07	6.05e-07	7.04e-07	0	0	1.47e-07	1.53e-06	2.79e-07	6.32e-07	6.09e-07	0	0	6.54e-07	1.86e-07	2.53e-06	0	0
CDC42	0.000377723	0.000419924	0.000527658	0.000342296	0.000424508	0.000380998	0.000430555	0.0004586	0.000435034	0.000536732	0.00068433	0.000401544	0.000483852	0.000384344	0.000555294	0.000483941	0.000507309	0.00030299	0.000604791	0.000318855	0.000349708
AL031281.2	4.57e-07	1.48e-06	8.87e-08	0	6.1e-07	8.27e-08	2.76e-07	0	0	2.55e-07	0	1.73e-07	0	4.11e-07	1.6e-06	3.69e-07	2.6e-07	1.6e-07	4.59e-08	9.11e-08	0
WNT4	1.15e-06	1.48e-05	0	0	0	2.91e-08	0	0	0	0	5.09e-06	0	2.58e-07	8.3e-07	1.31e-05	4.67e-06	1.68e-07	9.99e-08	2.36e-07	8.55e-07	0
ZBTB40	2.9e-05	2.03e-05	1.53e-05	1.75e-05	3.67e-05	1.56e-05	2.74e-05	2.41e-05	1.05e-05	1.58e-05	1.22e-05	2.5e-05	1.99e-05	2.43e-05	2.42e-05	9.05e-06	9.35e-06	1.92e-06	2.98e-06	1.88e-05	1.47e-05
EPHB2	5.71e-08	6.74e-06	0	0	8.91e-07	5.77e-08	0	1.77e-06	0	2.9e-06	2.23e-07	1.61e-05	1.88e-06	2.87e-05	2.88e-07	3.01e-05	3.48e-05	6.37e-05	9.72e-06	2.46e-05	3.92e-06
KDM1A	3.13e-05	4.5e-05	3.55e-05	4.28e-05	4.14e-05	2.87e-05	3.66e-05	2.05e-05	3.2e-05	1.77e-05	5.98e-05	2.54e-05	4.52e-05	2.96e-05	5.06e-05	2.82e-05	3.15e-05	4.68e-05	1.11e-05	5.92e-05	4.38e-05
LUZP1	2.06e-05	3.78e-05	0.000110593	8.25e-05	0.000168838	3.2e-05	0.000146029	7.37e-05	7e-05	3.39e-05	5.76e-05	3.12e-05	0.000229933	0.000127375	0.000194497	9.36e-05	7.22e-05	5.5e-05	7.24e-05	8.05e-05	3.52e-05
HTR1D	0	1.72e-07	0	0	0	0	0	0	0	0	3.27e-07	0	0	0	0	0	1.73e-06	1.89e-06	1.85e-06	0	0
LINC01355	9e-06	7.55e-06	8.99e-06	1.21e-05	1.53e-05	9.29e-06	1.52e-05	3.45e-06	1.61e-05	2.82e-06	1.31e-05	8.65e-06	5.56e-06	2.75e-06	1.7e-06	2.16e-06	1.76e-06	4.73e-07	1.03e-06	5.05e-06	0
AL109936.6	4.04e-07	5.62e-07	1.98e-07	5.91e-07	5.19e-07	7.69e-07	1.33e-06	3.36e-07	0	1.78e-07	0	0	4.36e-08	3.46e-07	5.7e-07	0	8.45e-07	8.16e-08	4.95e-07	0	0
HNRNPR	0.000208132	0.000148295	0.000190747	0.000331976	0.000189427	0.000126762	0.000177147	0.000186674	0.000171444	0.000111725	0.000241225	0.000142039	0.000210987	0.000207009	0.00027959	0.000260324	0.000111135	0.000196191	5.67e-05	0.000200224	0.000235519
ZNF436	2.11e-06	1.62e-06	3.68e-06	1.79e-06	3.39e-06	3.01e-06	4.11e-06	5.43e-06	2.04e-06	2.6e-06	2.68e-06	3.65e-06	9.69e-06	7.94e-06	1.1e-06	2.93e-06	1.66e-06	4.55e-06	2.4e-06	5.34e-06	3.08e-06
ZNF436-AS1	1.77e-06	1.23e-06	1.4e-06	1.02e-06	1.24e-06	2.75e-06	1.65e-06	0	1.48e-06	3.78e-07	1.46e-06	1.24e-06	2.89e-06	3.75e-06	1.29e-07	0	1.25e-06	5.14e-07	1.07e-06	2e-07	4.68e-06
TCEA3	4.4e-07	6.45e-07	6.75e-06	1.26e-05	1.6e-05	1.41e-05	2.66e-06	1.1e-05	1.72e-06	7.38e-07	2.21e-07	4.66e-07	4.31e-07	1.69e-07	4.28e-07	0	9.68e-07	1.1e-06	0	9.41e-07	0
ASAP3	0	1.29e-07	0	0	0	5.49e-08	0	0	0	2.27e-08	0	0	3e-06	1.42e-06	0	7.86e-07	3.14e-08	6.58e-08	3.58e-07	1.21e-06	4.44e-07
E2F2	0	1.27e-07	4.24e-08	3.2e-05	4.85e-07	0	4.45e-07	0	0	3.25e-07	0	9.86e-07	7.68e-07	6.87e-07	0	0	1.23e-06	4.67e-06	0	1.6e-07	0
ID3	0.000305314	6.51e-05	0.000201064	0.000160892	0.000271154	0.000110677	0.000214191	0.000208328	4.99e-05	3.52e-05	4.04e-05	0.000124912	0.00103914	0.000774721	0.000576954	0.000216254	5.28e-05	9.25e-05	4e-05	0.00034109	4.73e-05
RPL11	0.00569268	0.00154057	0.00343617	0.00345143	0.00383875	0.0067282	0.00338373	0.00442665	0.00326032	0.00137304	0.00313923	0.00177251	0.00226552	0.00316517	0.00271415	0.00341479	0.00267895	0.00449626	0.00135798	0.00301294	0.00274627
ELOA	2.69e-05	3.51e-05	4.35e-05	2.65e-05	3.4e-05	2.2e-05	2.86e-05	3.18e-05	3.9e-05	5.5e-05	8.11e-05	3.63e-05	5.56e-05	7.73e-05	5.9e-05	5.97e-05	2.57e-05	4.32e-05	1.83e-05	8.25e-05	1.8e-05
ELOA-AS1	4.87e-06	7.38e-07	5.28e-06	2.45e-06	5.04e-06	5.98e-06	5.18e-06	5.54e-06	5.83e-06	8.29e-07	1.61e-06	1.38e-06	1.38e-06	6.8e-07	7.59e-07	2.24e-06	2.41e-07	9.92e-07	2.32e-07	1.1e-06	0
PITHD1	7.94e-05	8.98e-05	0.00010528	0.00010416	0.000101127	4.68e-05	7.41e-05	6.95e-05	0.000107912	6.11e-05	3.73e-05	6.58e-05	4.18e-05	4.5e-05	5.74e-05	3.83e-05	3.74e-05	7.21e-05	4.03e-05	5.95e-05	0.000111099
LYPLA2	3.5e-05	5.27e-05	5.88e-05	4.96e-05	5.06e-05	2.7e-05	5.01e-05	5.54e-05	8.23e-05	4.16e-05	3.1e-05	3.31e-05	7.07e-05	6.76e-05	7.26e-05	6.11e-05	7.42e-05	9.1e-05	2.8e-05	4.14e-05	3.97e-05
GALE	1.26e-05	4.15e-05	3.69e-05	2.6e-05	2.66e-05	4.88e-06	2.6e-05	1.04e-05	1.86e-05	1.18e-05	7.89e-06	2.11e-05	3.1e-05	1.89e-05	3.02e-05	3.1e-05	7.17e-05	8.73e-05	0.000106021	1.47e-05	1.35e-05
HMGCL	2.02e-05	1.66e-05	1.88e-05	1.26e-05	2.18e-05	1.78e-05	2.6e-05	1.78e-05	2.58e-05	1.97e-05	1.42e-05	1.61e-05	2.59e-05	1.68e-05	1.22e-05	1.91e-05	2.06e-05	1.12e-05	2.92e-05	1.12e-05	1.46e-05
FUCA1	9.9e-06	1.22e-05	3.11e-05	1.64e-05	3.1e-05	6.85e-06	5.39e-05	9.52e-06	1.47e-05	0.000175469	4.65e-06	0.000706111	9.66e-06	3.73e-06	3.51e-06	8.21e-07	1.06e-05	4.22e-06	2.95e-05	4.23e-06	2.65e-06
CNR2	1.8e-05	8.17e-07	5.54e-07	1.16e-05	8.63e-07	1.05e-06	7.83e-06	8.89e-07	0	7.55e-07	6.97e-07	1.26e-07	5.03e-07	1.35e-06	7.44e-07	0	2.41e-07	0	1.53e-07	0	0
PNRC2	0.000114423	8.55e-05	0.000111305	0.000153911	0.000114962	9.43e-05	0.000113631	0.000115951	8.08e-05	0.000169713	8.54e-05	0.000106177	0.000120302	0.000173438	9.47e-05	0.000145743	0.000113077	7.88e-05	8.92e-05	0.000133542	0.000108317
SRSF10	0.000200165	0.000121286	0.000190591	0.000298897	0.000180474	0.000133852	0.000177496	0.000151502	0.000120647	0.00013147	0.000121408	0.00012187	0.000196223	0.000228453	0.000177108	0.000178403	0.000110172	0.000148855	4.65e-05	0.00020902	0.000194008
MYOM3	3.01e-07	2.49e-05	0	0	5.43e-07	3.27e-08	4.86e-07	0	0	2e-07	0	1.49e-06	1.4e-06	2.77e-07	0	0	1.11e-05	4.09e-06	3.89e-06	4.28e-08	0
IL22RA1	0	1.88e-05	4.7e-07	0	4.29e-07	1.97e-07	1.22e-06	0	0	1.29e-07	3.95e-07	4.67e-07	0	6.56e-08	4.51e-07	4.09e-07	5.1e-05	1.78e-05	6.76e-05	1.02e-07	0
IFNLR1	9.87e-06	6.94e-06	1.17e-06	2.28e-06	6.88e-07	6.58e-07	9.19e-07	5.25e-07	4.45e-06	3.41e-06	8.41e-07	3.05e-06	1.96e-06	3.03e-07	1.75e-06	0	2.23e-05	5.49e-06	2.51e-05	1.16e-07	0
GRHL3	0	2.6e-07	0	0	1.5e-07	0	0	0	0	0	0	0	0	0	0	0	2.06e-06	2.46e-07	8.34e-07	2.14e-08	0
STPG1	4.21e-06	7.47e-06	4.53e-06	4.88e-06	3.67e-06	2.71e-06	2.66e-06	0	0	2.07e-06	7e-06	4.23e-06	6.37e-06	7.31e-06	2.35e-06	1.11e-05	8.16e-06	7.02e-06	1.36e-05	2.58e-06	6.16e-06
NIPAL3	1.83e-05	8.06e-06	3.06e-05	3e-05	3.96e-05	4.09e-05	3.36e-05	2.81e-05	3.22e-05	3.36e-06	1.28e-05	7.66e-06	5.58e-06	4.42e-06	3.65e-06	4.55e-06	1.18e-05	1.15e-05	1.67e-05	3.54e-06	6.91e-06
RCAN3	3.94e-05	0.000137349	9.57e-05	9.43e-05	0.000141789	0.000160182	4.64e-05	0.000153271	0.000126866	1.96e-05	5.58e-05	1.91e-05	1.56e-05	2.82e-05	5.37e-06	1.79e-05	3.68e-05	1.49e-05	5.25e-05	6.8e-06	2.67e-05
AL445686.2	8.62e-06	1.39e-05	2.2e-05	9.11e-06	1.06e-05	2.01e-05	6.51e-06	2.47e-05	2.31e-05	1.4e-06	4.35e-06	9.31e-07	3.34e-07	3.64e-06	0	2.23e-06	1.5e-06	9.28e-07	4.35e-07	4.59e-07	0
NCMAP	5.41e-07	1.4e-06	3.24e-07	0	1.21e-07	2.7e-07	2.84e-07	0	0	1.38e-07	0	8.63e-07	0	0	0	0	3.48e-06	2.33e-07	4.88e-06	2.35e-07	0
SRRM1	0.00025434	0.000125842	0.000288412	0.000287181	0.000242253	0.000182032	0.000258398	0.00023395	0.000234877	0.000168406	0.000160134	0.000195166	0.000180277	0.000208508	0.000206126	0.000209851	0.00012923	0.000174296	8.73e-05	0.000236604	0.000174535
CLIC4	1.77e-05	1.44e-05	1.99e-06	8.33e-06	3.62e-06	1.8e-06	2.27e-06	1.02e-05	0	7.95e-05	4.49e-05	2.57e-05	0.000341728	8.81e-05	0.000491186	9.92e-05	1.93e-05	1.19e-05	2.24e-05	9.23e-05	0.000189565
RUNX3	0.000190655	1.18e-05	0.000297531	0.000408614	0.000484448	0.000110163	0.000454817	0.000126725	0.000219496	6.8e-05	0.000125261	0.000303905	8.83e-06	3.48e-06	1.4e-05	1.12e-05	4.5e-06	4.06e-06	6.67e-07	1.29e-05	0
SYF2	0.000191629	0.000103097	0.00023539	0.000192817	0.00019166	0.000170438	0.000212546	0.000219174	0.000190536	0.000177806	0.00011793	0.000105476	0.000137744	0.000158375	0.000149912	0.000133311	9.92e-05	5.84e-05	0.000119926	0.000114286	0.000121874
RSRP1	0.000161363	9.6e-05	0.000231942	0.000177975	0.000293814	0.000147415	0.000233802	0.000119649	0.00027117	0.00019078	0.000155586	0.000252122	0.000200383	0.000175129	0.000165273	6.74e-05	8.89e-05	2.74e-05	5.28e-05	0.000134065	8.81e-05
AL031432.3	4.55e-07	2.11e-07	4.24e-08	5.91e-07	1.83e-07	4.06e-07	3.42e-07	2.43e-06	0	6.81e-07	1.08e-07	0	5.68e-07	9.9e-07	9.78e-07	0	1.52e-07	0	9.97e-07	4.33e-07	0
RHD	9.92e-07	7.72e-08	2.84e-06	1.73e-07	2.16e-06	1.61e-06	4.4e-07	2.56e-06	0	1.56e-06	3.79e-07	1.26e-07	6.54e-08	5.62e-07	3.96e-07	3.3e-07	5.36e-08	0	2.14e-07	1.16e-07	1e-06
TMEM50A	0.000145234	0.000125125	0.000390897	0.000250201	0.000395845	0.000138386	0.000270547	0.000250319	0.000488983	0.000406369	0.000300896	0.00026739	0.00028806	0.000216219	0.000243475	0.000246644	0.000140125	8.04e-05	0.000226668	0.000149033	0.000153242
RHCE	2.27e-07	1.74e-07	2.9e-07	0	4.39e-07	2.83e-07	1.2e-07	0	0	1.05e-06	0	0	8.34e-07	3.47e-07	1.79e-06	7.72e-07	4.8e-07	3.85e-08	2.37e-07	1.4e-06	0
MACO1	3.6e-05	8.66e-05	5.95e-05	4.9e-05	5.69e-05	3.27e-05	5.08e-05	3.24e-05	4.3e-05	3.19e-05	2.8e-05	3.25e-05	7.7e-05	6.33e-05	6.93e-05	5.64e-05	3.89e-05	1.58e-05	3.95e-05	6.42e-05	3.14e-05
LDLRAP1	4.01e-06	1.03e-05	6.46e-06	1.11e-05	1.44e-05	5.4e-05	1.43e-05	1.67e-05	7.03e-06	6.55e-06	2.44e-06	7.72e-06	1.43e-05	3.01e-06	8.12e-06	1.27e-06	1.31e-05	8.19e-06	9.5e-06	5.85e-06	6.88e-06
AL606491.1	2.56e-07	3.4e-07	3.12e-06	0	1.66e-06	5.93e-06	1.7e-06	3.31e-06	0	1.34e-07	0	3.71e-07	2.03e-06	2.68e-07	4.16e-06	0	4.55e-07	1.93e-07	0	6.9e-07	1e-06
MAN1C1	2.26e-06	1.22e-06	1.53e-05	1.6e-05	3e-05	4.33e-05	1.77e-05	2.93e-05	9.84e-06	1.99e-06	1.8e-06	1.97e-06	4.39e-06	4.18e-06	2.24e-06	2.38e-06	4.64e-07	1.7e-07	1.21e-06	3.44e-06	2.21e-05
AL031280.1	3.55e-07	1.31e-06	9.86e-06	2.23e-05	2.2e-05	3.78e-05	1.23e-05	2.86e-05	3.48e-06	1.03e-06	2.27e-06	1.22e-06	8.32e-07	1.26e-06	8.15e-07	1.48e-06	6.57e-08	5.95e-08	1.45e-07	2.28e-06	0
SELENON	4.12e-06	9.35e-06	4.68e-06	6.64e-06	1.07e-05	1.04e-05	4.65e-06	7.27e-06	9.67e-06	1.11e-05	3.34e-06	2.33e-05	5.42e-05	3.63e-05	6.25e-05	1.64e-05	6.83e-06	1.82e-05	8.11e-06	1.38e-05	3.77e-05
AL020996.1	1.74e-06	3.98e-07	3.43e-07	1.28e-07	1.21e-06	1.49e-06	1.59e-06	4.99e-06	0	3.02e-07	2.92e-07	3.17e-07	4.36e-08	2.32e-07	6.14e-07	0	1.29e-07	0	7.41e-07	1.53e-07	0
MTFR1L	1.04e-05	2.18e-05	1.91e-05	1.86e-05	1.92e-05	1.25e-05	1.93e-05	2e-05	1.84e-05	2.34e-05	1.41e-05	2.25e-05	1.92e-05	1.73e-05	7.58e-06	1.36e-05	1.27e-05	2.15e-05	9.57e-06	1.93e-05	3.03e-05
AUNIP	2.3e-07	0	8.48e-08	9.83e-06	3.73e-07	1.96e-07	2.16e-07	0	0	1.14e-07	6.36e-07	9.02e-07	1.74e-07	3.12e-07	0	0	4.77e-07	2.84e-06	0	2.23e-06	0
PAQR7	3.42e-06	3.25e-06	4.38e-06	2.39e-06	1.87e-06	1.42e-06	4.53e-06	6.88e-07	5.61e-06	5.52e-07	3.57e-06	1.27e-06	1.42e-05	8.64e-06	6.3e-06	5.75e-06	5.41e-06	4e-06	1.01e-05	1.67e-05	1.53e-05
STMN1	0.000122157	0.000196207	0.000206473	0.00191195	0.000159506	0.000174429	0.000159255	0.000136857	6.59e-05	1.78e-05	0.000155569	5.98e-05	0.000209285	0.000152548	0.000140148	4.32e-05	3.72e-05	0.000111859	1e-05	0.000117199	0.000119715
PAFAH2	3.59e-06	5.49e-06	5.91e-06	1.52e-05	1.3e-05	1.2e-05	1.35e-05	1.32e-05	3.28e-06	3.71e-06	3.18e-06	6.81e-06	2.36e-06	1.04e-06	1.31e-06	1.67e-06	5.95e-06	5.25e-06	5.75e-06	3.38e-06	1.76e-06
SLC30A2	9.4e-07	1.41e-07	6.73e-07	0	4.86e-07	3.49e-07	1.29e-06	0	0	3.89e-07	3.14e-07	6.38e-07	2.18e-07	0	3.11e-07	0	2.75e-05	2.27e-06	0.000124428	0	0
PDIK1L	3.95e-06	3.16e-06	1.2e-05	1.61e-05	1.9e-05	7.83e-06	1.29e-05	1.1e-05	1.34e-05	1.27e-06	1.49e-06	1.47e-06	2.91e-06	7.52e-06	4.99e-06	6.74e-06	1.79e-06	3.69e-06	3.62e-06	4.9e-06	1.07e-05
FAM110D	3.3e-07	0	0	0	1.05e-07	3.71e-08	1.18e-07	0	0	5.49e-08	0	0	1.88e-05	2.39e-06	1.59e-07	4.74e-07	4.6e-08	0	1.67e-07	1.83e-06	0
ZNF593	5.62e-05	5.54e-05	5.01e-05	3.54e-05	3.79e-05	2.57e-05	3.19e-05	4.18e-05	2.41e-05	2.32e-05	2.24e-05	4.45e-05	8.21e-05	7.91e-05	0.000124883	9.4e-05	9.26e-05	0.000157742	0.000107441	0.000159289	9.28e-05
CNKSR1	6.04e-07	2.46e-05	6.92e-07	0	1.71e-06	1.17e-06	8.66e-07	6.46e-07	0	2.26e-07	8.75e-08	0	1.69e-07	1.35e-06	2.69e-07	6.65e-07	3.87e-05	1.63e-05	5.01e-05	2.37e-06	0
CEP85	4.7e-06	3.64e-05	5.06e-06	1.16e-05	6.89e-06	2.79e-06	4.29e-06	6.36e-06	3.75e-06	4.33e-06	6.01e-06	5.51e-06	3.31e-06	9.15e-07	2.78e-06	8.74e-07	7.93e-06	7.96e-06	1.75e-05	2.08e-06	7.42e-07
SH3BGRL3	0.000667905	0.00148553	0.00105417	0.000946703	0.00118106	0.000995396	0.000879259	0.00138373	0.00146787	0.00220209	0.000426552	0.00120951	0.00115882	0.00109981	0.000832478	0.00127612	0.00241393	0.00139112	0.00277308	0.000633217	0.000310255
UBXN11	8.07e-06	1.73e-05	1.06e-05	1.47e-05	1.09e-05	1.17e-05	8.58e-06	1.13e-05	7.05e-06	1.25e-05	1.21e-06	1.08e-05	4.94e-06	4.52e-06	2.28e-06	4.89e-06	8.59e-06	1.11e-05	3.99e-06	2.17e-06	7.45e-06
CD52	0.000438315	3.29e-05	0.000423354	0.000543683	0.000932474	0.000804477	0.000296628	0.000721144	0.000493317	0.000138293	4.52e-05	0.00013509	6.12e-06	5.41e-06	1.32e-05	1.38e-05	5.7e-06	1.39e-05	7.39e-07	8.03e-06	2.6e-06
CRYBG2	7.87e-07	3.6e-06	1.05e-06	3.8e-06	3.01e-06	3e-07	1.15e-06	0	0	2.8e-07	2.57e-07	0	0	4.42e-07	3.73e-07	6.78e-07	2.06e-05	6.37e-06	2.99e-05	8.93e-07	0
DHDDS	2.23e-05	6.81e-05	2.5e-05	1.97e-05	3.32e-05	1.59e-05	2.87e-05	1.69e-05	1.63e-05	2.71e-05	2.61e-05	2.89e-05	3.39e-05	1.7e-05	3.48e-05	2.29e-05	2.46e-05	2.59e-05	2.31e-05	2.36e-05	1.56e-05
HMGN2	0.00030502	0.000187758	0.000252193	0.00159147	0.000196822	0.000211132	0.000274877	0.000274897	0.000227982	0.000159877	0.000163357	0.000262915	0.000185885	0.0001116	0.000183537	7.58e-05	9.65e-05	0.000296319	0.000129748	0.000148461	0.000146432
RPS6KA1	2.95e-05	2.69e-05	2.6e-05	2.5e-05	2.6e-05	2.61e-05	4.4e-05	3.92e-05	3.08e-05	6.84e-05	5.35e-05	0.000101576	2.96e-06	3.07e-06	6.99e-06	2.45e-06	3.98e-05	3.26e-05	2.49e-05	4.32e-06	2.72e-06
ARID1A	7.11e-05	6.93e-05	7.38e-05	9.13e-05	0.000110618	6.08e-05	9.51e-05	7.51e-05	6.88e-05	7.28e-05	8.17e-05	9.9e-05	7.25e-05	6.13e-05	7.68e-05	3.41e-05	4.9e-05	3.4e-05	2.73e-05	5.33e-05	5.48e-05
PIGV	5.93e-06	2.77e-06	1.47e-05	6.27e-06	1.25e-05	4.28e-06	8.22e-06	7.08e-06	5.92e-06	6.65e-06	2.69e-06	5.6e-06	2.61e-06	2.88e-06	4.08e-07	2.86e-06	2e-06	1.09e-06	2.44e-06	5.22e-06	2.94e-06
ZDHHC18	1.02e-05	2.52e-05	2.5e-05	1.68e-05	2.67e-05	1.56e-05	2.55e-05	1.84e-05	2.86e-05	1.36e-05	7.51e-05	2.1e-05	1.42e-05	1.61e-05	1.57e-05	1.67e-05	1.41e-05	8.24e-06	2.53e-05	1.7e-05	1.58e-05
SFN	8.54e-06	0.000323076	4.19e-06	1.1e-05	1.87e-05	1.53e-06	1.36e-05	3.3e-06	0	5.69e-06	3.83e-06	1.15e-05	3.32e-06	4.94e-06	1.05e-05	1.5e-06	0.00114123	0.000493139	0.00119906	6.72e-06	4.23e-06
GPN2	1.69e-05	2.91e-05	2.33e-05	1.22e-05	1.67e-05	1.31e-05	1.68e-05	1.8e-05	2.43e-05	2.28e-05	1.21e-05	1.83e-05	2.33e-05	3.29e-05	2.11e-05	3.6e-05	2.4e-05	1.25e-05	2.67e-05	2.96e-05	1.65e-05
GPATCH3	1.04e-05	1.5e-05	1.36e-05	9.7e-06	8.06e-06	6.87e-06	1.45e-05	1.17e-05	1.1e-05	1.61e-05	8.35e-06	1.83e-05	9.88e-06	1.62e-05	1.37e-05	1.65e-05	9.78e-06	1.86e-05	5.9e-06	1.61e-05	9.6e-06
NUDC	0.0001596	0.000322368	0.000155076	0.000178079	0.000130139	8.72e-05	0.000135967	0.000139276	0.0001386	8.16e-05	9.04e-05	8.55e-05	0.000188597	0.000289858	0.000164729	0.000442825	0.000101704	0.000309308	4.62e-05	0.000299966	0.000248252
NR0B2	0	0.000194498	0	0	3.28e-07	4.26e-08	0	0	0	3.92e-07	1.52e-07	0	2.11e-06	6.13e-07	0	0	1.39e-05	1.74e-06	1.55e-05	0	0
KDF1	7.63e-08	1.45e-05	3.81e-07	5.27e-07	4.23e-07	5.1e-07	1.66e-07	0	0	8.33e-08	0	0	0	3.97e-08	0	0	1.02e-05	1.35e-05	1e-05	0	0
TRNP1	0	0.000199737	9.98e-08	1.29e-06	7.26e-07	3.89e-08	1.45e-06	0	0	1.85e-06	2.36e-07	4.98e-07	6.49e-06	5.33e-06	1.09e-06	2.77e-06	1.5e-05	2.31e-05	1.69e-06	1.2e-05	7.59e-06
TENT5B	0	1.18e-06	0	0	0	0	1.1e-07	0	0	0	1.63e-07	0	9.3e-08	2.89e-07	0	0	3.35e-06	2.94e-06	2.51e-06	1.31e-06	0
SLC9A1	2.04e-06	1.96e-05	7.66e-06	5.68e-06	5.25e-06	4.35e-06	6.75e-06	1.22e-05	8.53e-06	1.07e-05	3.49e-06	4.64e-06	2.66e-05	1.71e-05	1.03e-05	2.12e-05	1.99e-05	1.3e-05	7.5e-06	2.02e-05	1.64e-05
WDTC1	2.03e-05	9.08e-06	2.43e-05	1.79e-05	3e-05	1.36e-05	2.93e-05	3.02e-05	2.16e-05	1.13e-05	2.28e-05	1.64e-05	1.06e-05	1.17e-05	1.68e-05	5.36e-06	1.01e-05	2.74e-06	9.34e-06	3.82e-06	1.17e-05
TMEM222	2.04e-05	4.03e-05	3.54e-05	2.88e-05	2.43e-05	1.41e-05	3.14e-05	2.16e-05	3.16e-05	2.32e-05	1.12e-05	2.74e-05	4.68e-05	6.39e-05	3.92e-05	8.16e-05	2.29e-05	5.35e-05	1.87e-05	6.25e-05	4.49e-05
SYTL1	4.01e-05	2.98e-06	1.72e-05	3.82e-05	2.22e-05	5.48e-05	4.14e-05	4.54e-05	3.26e-05	1.2e-06	3.06e-06	5.56e-07	2.15e-07	1.77e-07	0	3.36e-06	2.47e-06	3.79e-06	4.77e-07	1.31e-06	0
MAP3K6	5.91e-07	6.52e-07	9.37e-07	1.14e-06	2.27e-06	1.61e-06	5.93e-06	4.17e-06	0	5.57e-07	1.17e-05	2.97e-06	6.43e-06	5.68e-07	3.02e-07	1.52e-06	1.93e-06	9.3e-07	9.87e-07	2.2e-06	0
FCN3	0	0	0	0	0	0	0	0	0	0	0	0	4.85e-06	0	2.8e-06	0	0	0	0	6.79e-07	0
GPR3	0	7.92e-07	0	0	0	6.04e-08	0	0	0	0	0	0	2.8e-06	9.03e-07	0	2.45e-07	0	3.52e-07	3.98e-07	1.46e-06	0
WASF2	0.000150848	0.000138295	0.000174206	0.000184457	0.000205071	0.000147883	0.000189148	0.000181164	0.000187202	0.000206792	0.000163454	0.000153251	0.000300864	0.00017936	0.000243189	0.000171361	0.000194429	0.000123106	0.000236454	0.000139461	0.000187531
AHDC1	1.43e-05	1.69e-05	1.1e-05	7.42e-06	1.11e-05	1.08e-05	2.14e-05	1.48e-05	9.31e-06	3.85e-06	3.15e-06	8.08e-06	1.86e-05	1.41e-05	1.06e-05	3.01e-06	5.25e-06	3.01e-06	2.87e-06	1.13e-05	2.46e-05
FGR	8.91e-06	1.07e-06	2.73e-06	4.68e-06	9.68e-07	3.5e-07	2.32e-05	1.02e-06	0	0.000107262	3.21e-06	4.55e-05	3.57e-06	2.3e-06	1.77e-06	0	1.37e-07	0	5.68e-07	1.83e-06	0
IFI6	2.03e-05	6.85e-05	4.82e-05	6.49e-05	4.19e-05	3.82e-05	6.1e-05	0.000167951	0.000166185	2.75e-05	1.53e-05	5.48e-05	6.57e-05	1.34e-05	8.17e-05	0.000132962	1.56e-05	9.53e-06	7.73e-06	7.38e-05	0.000116376
FAM76A	3.05e-05	1.08e-05	4.02e-05	3.26e-05	3.09e-05	2.21e-05	3.09e-05	1.43e-05	2.52e-05	8.28e-06	1.01e-05	1.35e-05	1.13e-05	9.76e-06	6.76e-06	7.09e-06	8.35e-06	4.29e-06	8.02e-06	8.72e-06	9.1e-06
STX12	4.53e-05	7.03e-05	4.55e-05	2.9e-05	3.99e-05	2.71e-05	4.21e-05	2.71e-05	4.5e-05	7.06e-05	1.55e-05	7.6e-05	7.7e-05	7.17e-05	0.000118468	0.000101869	5.03e-05	2.41e-05	5.68e-05	5.61e-05	7.14e-05
PPP1R8	1.86e-05	1.3e-05	2.58e-05	2.61e-05	2.57e-05	1.96e-05	2.67e-05	1.65e-05	2.53e-05	2.23e-05	1.67e-05	1.83e-05	2.98e-05	3.47e-05	3.56e-05	3.29e-05	1.55e-05	3.23e-05	1.13e-05	3.75e-05	2.61e-05
THEMIS2	8.5e-06	1.67e-06	3.72e-06	9.01e-06	3.7e-06	9.9e-06	1.45e-05	8.79e-06	5.32e-06	6.6e-05	2.63e-05	8.63e-05	7.39e-06	9.88e-06	3e-06	1.34e-06	5.13e-07	6.09e-07	1.53e-06	1.13e-06	0
RPA2	6.16e-05	1.68e-05	7.07e-05	8e-05	6.44e-05	5.6e-05	8.45e-05	7.77e-05	9.24e-05	5.54e-05	5.25e-05	5.66e-05	2.83e-05	3.36e-05	3.18e-05	4.05e-05	1.16e-05	5.94e-05	9.53e-06	2.92e-05	4.16e-05
SMPDL3B	9.59e-08	9.24e-06	1.49e-07	8.42e-07	0	1.69e-07	9.43e-07	0	0	8.35e-08	0	0	1.83e-06	0	0	0	5.28e-06	1.75e-06	4.36e-06	4.28e-08	0
XKR8	7.27e-06	5.34e-06	1.12e-05	5.86e-06	1.03e-05	7.89e-06	1.73e-05	1.19e-05	2e-05	5.2e-06	1.14e-05	9.2e-06	9.29e-06	3.43e-06	5.73e-06	7.49e-06	3.4e-06	3.55e-06	5.05e-06	1.03e-05	3.8e-06
EYA3	1.64e-05	2.31e-05	1.67e-05	2.22e-05	2.03e-05	9.16e-06	2.08e-05	9.63e-06	2.69e-05	2.05e-05	9.13e-06	4.05e-05	2.32e-05	2.01e-05	1.74e-05	2.74e-05	2.36e-05	1.9e-05	1.17e-05	1.83e-05	1.02e-05
PTAFR	3.03e-06	1.33e-06	6.07e-07	0	1.3e-06	5.98e-07	3.43e-06	2.06e-06	0	0.000126049	1.49e-06	0.000112745	3.22e-06	8.57e-07	8.52e-07	4.45e-07	2.09e-05	4.55e-06	3.33e-06	1.04e-06	0
DNAJC8	0.000190528	9.45e-05	0.0001858	0.000185548	0.000153242	0.000127914	0.000178129	0.000213911	0.00017168	0.000246443	0.000112389	0.000155958	0.00016666	0.000213455	0.00017115	0.000218729	9.08e-05	0.000161201	7.72e-05	0.000159123	0.000181198
ATP5IF1	0.000189725	0.000245434	0.000233363	0.000368449	0.00023005	0.000193145	0.00027611	0.000301861	0.000295363	7.23e-05	6.06e-05	0.000120142	0.000155602	0.00012541	9.86e-05	6.94e-05	0.000250814	0.000349047	0.000305298	8.26e-05	8.14e-05
AL353622.1	3.84e-06	1.27e-06	2.4e-06	2.9e-06	1.13e-06	5.56e-06	3.9e-06	6.52e-06	0	8.26e-07	5.02e-07	4.88e-07	5.89e-07	0	0	0	1.41e-06	1.62e-07	5.82e-07	3.79e-07	0
SESN2	6.51e-06	5.8e-05	1.42e-05	1.2e-05	7.33e-06	2.52e-06	8.45e-06	1.81e-05	3.2e-06	7.01e-05	5.51e-06	3.04e-05	2.18e-05	2.76e-05	5.01e-05	3.62e-05	4.22e-05	1.17e-05	5.9e-05	6.15e-05	4.92e-05
MED18	9.48e-06	4.63e-06	8.44e-06	1.11e-05	1.12e-05	1.05e-05	1.3e-05	1.13e-05	2.3e-05	8.18e-06	3.36e-06	6.45e-06	6.53e-06	1.11e-05	5.67e-06	6.64e-06	6.52e-06	5.77e-06	6.21e-06	5.38e-06	3.85e-06
PHACTR4	5.24e-05	5.09e-05	5.83e-05	7.32e-05	5.58e-05	4.19e-05	6.89e-05	3.76e-05	5.17e-05	3.76e-05	2.17e-05	5.24e-05	7.31e-05	3.76e-05	5.51e-05	3.36e-05	5.8e-05	2.26e-05	7.08e-05	3.36e-05	6.21e-05
RCC1	2.2e-05	6.13e-06	1.67e-05	3.38e-05	9.62e-06	1.42e-05	1.19e-05	9.06e-06	1.61e-05	7.47e-06	7.89e-06	8.62e-06	1.62e-05	3.22e-05	2.23e-05	2.3e-05	1.94e-05	3.72e-05	1.16e-05	3.73e-05	2.06e-05
TRNAU1AP	5.61e-05	3.75e-05	5.41e-05	9.19e-05	6.08e-05	3.71e-05	4.98e-05	6.07e-05	4.49e-05	4.33e-05	7.42e-05	5.34e-05	5.1e-05	2.85e-05	3.57e-05	2.83e-05	2.88e-05	2.87e-05	4.09e-05	1.63e-05	2.25e-05
SNHG12	7.64e-05	4.25e-05	0.000124287	4.85e-05	7.77e-05	4.15e-05	5.39e-05	5.92e-05	5.51e-05	4.67e-05	4.77e-05	8.25e-05	6.13e-05	0.000196156	3.45e-05	5.82e-05	8.08e-05	5.91e-05	7.49e-05	9.09e-05	5.78e-05
TAF12	4.14e-05	1.99e-05	5.26e-05	7.56e-05	5.22e-05	3.63e-05	6.11e-05	4.43e-05	3.71e-05	4.15e-05	3.07e-05	4.33e-05	2.71e-05	3.07e-05	3.33e-05	2.13e-05	2.19e-05	4.75e-05	3.43e-05	3.1e-05	2.32e-05
RAB42	1.89e-07	5.67e-07	3.58e-07	0	5.93e-07	1.5e-07	2.78e-07	5.21e-07	2.35e-06	5.41e-06	1.46e-06	2.45e-05	1.32e-07	2.23e-06	4.18e-07	6.4e-07	2.26e-06	2.37e-07	9.61e-06	1.08e-06	4.61e-06
AL360012.1	1.48e-06	2.58e-06	1.07e-05	2.3e-06	2.25e-06	4.78e-07	3.34e-06	0	2.35e-06	2.59e-06	3.38e-06	1.11e-06	6.05e-06	2.71e-06	4.17e-07	0	5.49e-06	1.58e-06	2.38e-06	5.55e-06	0
GMEB1	3.12e-05	2.31e-05	3.43e-05	4.43e-05	3.17e-05	2.14e-05	2.7e-05	2.82e-05	2.97e-05	4.51e-05	3.28e-05	3.09e-05	2.47e-05	2.01e-05	2.16e-05	3.89e-05	2.38e-05	1.35e-05	2e-05	2.01e-05	4.62e-05
YTHDF2	8.01e-05	9.61e-05	9.87e-05	8.06e-05	7.39e-05	7.08e-05	7.83e-05	0.000103425	9.56e-05	6.63e-05	4.61e-05	7e-05	0.000127494	0.00016275	9.05e-05	0.000172757	8.03e-05	0.000102991	5.41e-05	0.00015141	0.000118832
OPRD1	4.13e-08	2.6e-06	0	0	2.75e-07	1.36e-07	0	0	0	2.7e-07	0	7.16e-07	6.92e-07	3.12e-07	0	0	0	0	4.39e-07	7.48e-08	0
EPB41	0.000108359	4.82e-05	0.00017337	0.000179055	0.000248052	0.000253088	0.000229045	0.000248473	0.000215701	1.66e-05	4.38e-05	3.72e-05	1.65e-05	1.78e-05	9.76e-06	1.03e-05	2.56e-05	1.15e-05	1.87e-05	7.83e-06	7.59e-06
TMEM200B	4.69e-07	0	5.07e-07	0	2.23e-07	3.76e-07	4.73e-07	0	1.48e-06	0	9.01e-08	3.53e-07	0	1.27e-06	0	0	4.85e-08	3.05e-07	8.16e-07	7.5e-07	0
SRSF4	0.000125219	8.86e-05	0.000127881	0.000183278	0.00013932	9.36e-05	0.000132836	0.000141074	0.000143236	0.000115744	0.000108331	0.000125384	0.000145422	0.000145436	0.000149732	0.000144712	9.07e-05	7.53e-05	4.46e-05	0.000134121	0.000104028
MECR	5.31e-06	4.45e-06	8.36e-06	1.11e-05	9.52e-06	7.14e-06	1.06e-05	5.58e-06	4.14e-06	1.74e-06	4.09e-06	3.56e-06	9.08e-06	1.08e-05	1.58e-05	1.46e-05	5.54e-06	1.91e-05	2.25e-06	1.7e-05	2.24e-05
PTPRU	0	2.91e-06	0	0	0	0	0	0	0	3.61e-08	0	0	1.39e-06	7.2e-07	7.98e-07	2.66e-07	2.73e-07	1.64e-07	2.69e-07	6.53e-06	6.12e-07
MATN1-AS1	2.43e-06	7.28e-07	3.54e-06	2.1e-07	2.01e-06	2.57e-06	2.76e-06	3.35e-07	0	1.78e-07	2.9e-07	8.96e-07	2.17e-06	2.72e-06	2.29e-07	2.67e-07	1.58e-06	1.26e-07	1.59e-06	2.53e-06	0
LAPTM5	0.000340905	1.98e-05	0.000345475	0.000196439	0.000366418	0.000291598	0.000226138	0.000341616	0.000704268	0.000999503	5.13e-05	0.000897367	4.5e-05	0.000124135	7.51e-05	0.000152596	7.29e-06	1.22e-05	1.6e-06	1.32e-05	3.29e-06
SDC3	0	7.58e-06	0	0	1.76e-07	1.09e-07	1.79e-07	0	0	5.74e-07	2.6e-07	1.16e-05	1.47e-05	3.42e-05	3.93e-05	2.05e-05	3.52e-06	3.26e-06	1.46e-06	5.9e-06	7.93e-05
PUM1	6.06e-05	0.000113144	6.87e-05	6.08e-05	7.48e-05	5.3e-05	6.87e-05	6.6e-05	5.37e-05	8.29e-05	7.49e-05	0.000104854	0.000111869	0.000128736	0.000117429	9.28e-05	7.32e-05	5.26e-05	4.31e-05	0.000123722	4.7e-05
NKAIN1	0	1.21e-05	0	0	0	0	0	0	0	6.85e-08	0	0	0	3.05e-07	0	0	1.83e-08	2.02e-06	9.71e-06	3.92e-06	0
SNRNP40	7.35e-05	3.37e-05	6.4e-05	8.32e-05	6.07e-05	5.08e-05	6.02e-05	5.58e-05	5.96e-05	2.84e-05	2.41e-05	3.36e-05	5.38e-05	7.25e-05	5.79e-05	7.67e-05	2.65e-05	9.81e-05	1.23e-05	7.77e-05	4e-05
ZCCHC17	3.74e-05	6.48e-05	6.48e-05	4e-05	4.62e-05	2.95e-05	5.74e-05	3.76e-05	4.57e-05	3.35e-05	2.3e-05	3.66e-05	6.55e-05	4.29e-05	4.21e-05	3.35e-05	2.62e-05	6.49e-05	2.29e-05	5.23e-05	5.53e-05
FABP3	1.67e-07	1.06e-05	0	0	2.83e-07	4.01e-07	4.78e-07	0	0	9.99e-07	3.24e-07	4.09e-06	0	5.44e-08	0	0	1.74e-05	4.15e-06	1.59e-05	3.8e-05	2.68e-06
SERINC2	1.9e-06	0.000368512	1.63e-06	1.94e-06	4.98e-06	8.38e-07	4.77e-06	5.88e-07	2.3e-06	2.32e-05	4.38e-05	3.22e-05	4.23e-05	3.77e-05	2.09e-05	3.79e-05	0.000301635	0.000166722	0.000377073	1.52e-05	1.78e-05
AC114488.1	0	1.08e-07	0	0	0	0	0	0	0	0	0	0	0	0	0	0	2.53e-07	1.48e-07	1.07e-06	0	0
TINAGL1	5.26e-07	9.07e-05	1.56e-06	0	4.28e-06	8e-07	5.58e-06	3.17e-06	0	4.1e-06	1.75e-06	6.16e-06	8.48e-05	9.25e-05	0.000101918	8.2e-05	0.000342334	0.000331804	0.000274306	9.58e-06	4.46e-06
PEF1	3.96e-05	4.3e-05	5.78e-05	4.43e-05	4.41e-05	3.44e-05	5.22e-05	5.75e-05	6.91e-05	5.93e-05	4.28e-05	3.99e-05	6.34e-05	9.33e-05	6.74e-05	0.000115608	3.93e-05	6.15e-05	4.09e-05	5.12e-05	6.1e-05
COL16A1	0	5.13e-06	2.96e-07	3.8e-07	7.51e-07	1.49e-07	3.37e-07	0	0	4.76e-07	3.18e-07	1.09e-06	9.29e-08	3.32e-06	0	0	1.09e-05	3.09e-06	1.5e-05	5.94e-05	5.27e-05
ADGRB2	1.61e-06	2.14e-06	0	0	0	0	0	0	0	2.68e-08	3.33e-07	0	0	1.48e-06	0	0	5.99e-07	0	1.16e-06	6.02e-07	9.28e-07
SPOCD1	9.53e-07	6.18e-06	6.9e-07	0	4.6e-07	2.33e-07	2.3e-06	2.48e-06	0	4.27e-06	2.81e-07	5.57e-06	1.22e-05	8.19e-06	7.29e-06	2.73e-06	7.03e-05	1.9e-05	7.98e-05	2.06e-05	8.66e-05
AL136115.2	1.21e-06	6.63e-07	3.96e-07	1.34e-06	1.64e-06	1.48e-06	1.15e-06	1.11e-06	0	1.16e-06	4.85e-06	2.23e-06	2.35e-06	4.91e-07	5.78e-07	4.67e-07	1.24e-06	3.73e-07	3.12e-07	9.89e-07	0
PTP4A2	0.000148966	0.000278955	0.000218126	0.000241023	0.000267625	0.000170148	0.000202468	0.000307526	0.000390515	0.000270666	0.000510789	0.000281085	0.000192404	0.000205683	0.000176062	0.000219673	0.000377251	0.00024469	0.000424428	0.000255056	0.000277385
AL136115.1	2.15e-07	1.86e-06	1.82e-07	0	2.44e-07	3.71e-07	1.53e-07	0	0	1.72e-07	3.42e-07	0	0	0	0	0	2.92e-07	0	1.58e-07	0	0
KHDRBS1	0.000165961	0.000219888	0.000168623	0.000265327	0.000184443	0.000156161	0.000164588	0.000167047	0.00019901	0.000150864	0.000265551	0.000173224	0.000202016	0.000162502	0.00027721	0.000168408	0.000140832	0.000166777	9.18e-05	0.000181929	0.00015209
AL445248.1	3.01e-06	6.74e-07	3.39e-06	7.26e-07	1.81e-06	1.39e-06	2.46e-06	4.94e-07	4.21e-06	1.16e-06	1.36e-06	1.35e-06	1.68e-06	2.15e-06	3.04e-06	2.88e-06	2.55e-07	4.46e-07	1.12e-07	2.83e-06	0
TMEM39B	1.59e-05	5.81e-06	1.36e-05	1.54e-05	1.18e-05	1.2e-05	1.01e-05	1.46e-05	1.98e-05	6.67e-06	6.33e-06	1.33e-05	4.02e-05	1.92e-05	4.53e-05	3.22e-05	4.36e-06	1.09e-05	1.96e-06	1.65e-05	1.11e-05
KPNA6	3.96e-05	6.16e-05	4.98e-05	6.12e-05	4.73e-05	3.17e-05	4.95e-05	4.8e-05	7.78e-05	4.52e-05	2.65e-05	5.71e-05	5.43e-05	4.97e-05	6.01e-05	5.68e-05	2.85e-05	2.65e-05	2.03e-05	6.51e-05	3.7e-05
TXLNA	3.58e-05	5.67e-05	3.85e-05	3.41e-05	3.42e-05	1.89e-05	3.76e-05	3.73e-05	2.13e-05	3.57e-05	3.07e-05	4.61e-05	5.43e-05	4.26e-05	6.42e-05	3.71e-05	2.13e-05	2.52e-05	1.66e-05	6.46e-05	3.73e-05
CCDC28B	1.47e-05	1.66e-05	1.78e-05	3.15e-05	1.98e-05	2.42e-05	3.01e-05	2.46e-05	7.88e-06	1.48e-06	8.57e-05	2.71e-06	1.38e-05	1.54e-05	9.43e-06	1.26e-05	1.64e-06	1.31e-05	6.72e-07	1.03e-05	2.74e-05
AL049795.1	0	1.6e-07	0	4.48e-07	1.85e-07	1.17e-07	3.93e-07	0	0	9.48e-08	3.48e-07	4.54e-07	0	0	0	2.87e-07	4.74e-07	2.33e-08	1.24e-07	0	0
IQCC	1.26e-06	7.59e-07	9.43e-07	5.96e-06	3.21e-07	1.15e-06	1.67e-06	0	2.04e-06	1.39e-07	1.97e-07	0	5.98e-07	6.29e-07	5.7e-07	1.97e-07	1.39e-06	1.16e-06	0	8.28e-07	0
DCDC2B	2.18e-07	1.35e-07	0	0	0	1.46e-07	1.44e-07	0	0	1.34e-07	0	0	2.1e-06	2.52e-07	0	0	7.04e-09	0	0	0	0
TMEM234	8.15e-06	7.68e-06	9.66e-06	1.29e-05	1.12e-05	5.84e-06	1.41e-05	5.34e-06	8.82e-06	1.23e-05	4.4e-06	7.25e-06	8.05e-06	3.74e-06	5.29e-06	6.18e-06	6.84e-06	4.94e-06	8.58e-06	3.36e-06	1.32e-05
EIF3I	0.000167163	0.000154432	0.000208986	0.000150362	0.000176754	0.000138637	0.000160506	0.00016647	0.000202781	0.000166387	9.76e-05	0.000116747	0.000228862	0.000244481	0.000238139	0.00031321	0.000188969	0.000296683	0.000106087	0.000269525	0.000318355
FAM167B	4.96e-07	1.6e-06	9.2e-07	0	1.23e-06	1.18e-06	1.94e-06	1.49e-06	3.67e-06	4.7e-07	1.61e-07	6.63e-07	3.29e-05	6.62e-07	8.1e-06	6.98e-06	1.91e-07	1.67e-07	0	5e-07	6.12e-07
LCK	2.54e-05	1.61e-05	0.000247902	0.000243695	0.000255869	0.000309996	0.000189149	0.000468734	0.000491579	6.95e-06	1.11e-05	8.21e-06	3.47e-06	3.6e-06	2.15e-06	1.1e-05	4.96e-06	1.03e-05	7.08e-07	8.56e-06	3.28e-06
HDAC1	8.56e-05	7.29e-05	8.28e-05	9.32e-05	7.93e-05	8.03e-05	9.04e-05	8.47e-05	5.24e-05	4.21e-05	3.28e-05	3.41e-05	7.08e-05	3.95e-05	7.29e-05	4.18e-05	0.000115079	9.32e-05	5.34e-05	2.22e-05	3.06e-05
MARCKSL1	0.000157397	0.000364373	4.48e-05	5.27e-05	3.21e-05	9.09e-05	4.18e-05	6.07e-05	6.06e-05	0.000216587	0.00159959	0.000140874	0.00045962	0.000380686	0.000360585	0.000299546	0.000230923	0.000221312	5.82e-05	0.00024833	0.00030117
TSSK3	1.36e-06	4.14e-07	1.26e-06	0	5.44e-07	8.14e-07	7.22e-07	5.17e-07	1.76e-06	1.7e-07	9.3e-07	7.9e-07	2e-06	3.12e-07	1.22e-07	0	6.79e-08	1.23e-07	8.67e-07	0	0
FAM229A	4.3e-06	5.79e-06	4.79e-06	4.4e-06	5.12e-06	2.47e-06	2.39e-06	2.82e-06	1.9e-06	2.99e-06	2.81e-06	6.37e-06	6.2e-06	6.21e-06	1.33e-06	1.1e-06	3.64e-06	8.27e-06	9.84e-06	2.8e-06	6.41e-06
BSDC1	4.84e-05	6.1e-05	4.44e-05	4.52e-05	5.73e-05	3.75e-05	5e-05	3.83e-05	6.51e-05	4.58e-05	3.75e-05	3.95e-05	5.92e-05	4.81e-05	4.91e-05	4e-05	3.82e-05	2.06e-05	3.29e-05	5.28e-05	4.33e-05
ZBTB8B	7.12e-07	3.47e-07	1.4e-06	0	2.73e-07	9.62e-07	2.71e-07	5.5e-07	0	4.24e-07	1.42e-06	3.6e-07	6.98e-07	6.46e-07	0	1.86e-06	3.86e-07	1.47e-07	0	1.43e-06	0
ZBTB8A	5.86e-06	1.44e-05	5.06e-06	1.91e-06	3.11e-06	3.12e-06	3.55e-06	3.03e-06	4.87e-06	4.84e-06	4.11e-06	5.82e-06	1.01e-05	2.65e-05	1.57e-05	1.65e-05	5.64e-06	4.74e-06	3.79e-06	1.75e-05	1.91e-05
ZBTB8OS	5.17e-05	6.06e-05	7.62e-05	7.04e-05	8.27e-05	4.83e-05	7.79e-05	7.92e-05	9.93e-05	7.9e-05	6.69e-05	6.91e-05	4.33e-05	5.91e-05	4.63e-05	5.45e-05	6.01e-05	4.64e-05	5.47e-05	5.2e-05	4.74e-05
RBBP4	0.000107632	0.000104887	0.000121371	0.000147003	0.000120686	8.6e-05	0.000129937	0.000117823	0.000131299	6.4e-05	7.84e-05	8.1e-05	0.000101117	7.94e-05	7.47e-05	7.45e-05	3.71e-05	4.29e-05	1.9e-05	8.63e-05	0.000104512
SYNC	2.35e-05	1.71e-05	3.63e-05	2.4e-05	1.92e-05	2.12e-05	2.98e-05	2.88e-05	2.1e-05	7.22e-06	8.49e-06	1.2e-05	1.32e-05	1.73e-05	1.38e-05	1.15e-05	3.78e-06	4.6e-06	3.46e-06	3.56e-05	5.25e-05
AC114489.1	0	8.55e-07	0	0	0	0	0	0	0	0	0	0	2.5e-07	2.97e-07	0	0	2.13e-07	3.01e-08	1.06e-06	1.06e-07	0
KIAA1522	5.47e-07	4.75e-05	2.79e-07	1.01e-06	1.51e-06	1.46e-06	2.52e-06	0	0	4.96e-06	2.39e-06	5.24e-06	2.25e-05	4.34e-05	1.67e-05	2.25e-05	7.44e-05	4.39e-05	5.35e-05	1.24e-05	8.13e-06
YARS	8.49e-05	6.24e-05	0.00011506	0.000119501	7.24e-05	7.34e-05	0.000109338	0.000114496	0.000182244	3.55e-05	3.2e-05	3.89e-05	6.93e-05	9.56e-05	0.000107642	0.000138879	3.61e-05	8.99e-05	1.39e-05	9.54e-05	8.77e-05
S100PBP	5.12e-05	1.37e-05	3.32e-05	3.74e-05	3.91e-05	3.6e-05	5.71e-05	3.09e-05	4.3e-05	1.12e-05	9.4e-06	1.9e-05	1.46e-05	1.37e-05	2.17e-05	9.35e-06	7.41e-06	7.72e-06	5.71e-06	1.29e-05	1.21e-05
FNDC5	1.19e-06	3.79e-07	0	9.61e-07	4.2e-07	1.92e-07	1.55e-07	0	0	1.2e-07	4.06e-07	0	0	1.1e-06	4.28e-07	7.2e-07	3.59e-08	3.31e-08	5.66e-07	1.22e-06	0
TMEM54	0	2.82e-05	0	3.81e-07	7.91e-07	1.48e-07	9.59e-07	0	0	5.99e-07	0	2.09e-07	9.43e-06	1.75e-05	3.06e-06	1.65e-05	3.36e-05	4.57e-05	2.22e-05	6.46e-06	7.2e-06
RNF19B	1.03e-05	1.62e-05	2.69e-05	1.25e-05	3.05e-05	5.41e-06	1.34e-05	1.32e-05	5.76e-05	5.56e-05	0.000118906	4.12e-05	7.14e-05	7.74e-05	3.65e-05	0.000156195	8.13e-05	2.18e-05	0.000122116	1.87e-05	5.01e-05
AK2	4.96e-05	3.42e-05	4.23e-05	4.53e-05	3.56e-05	2.35e-05	4.31e-05	3.6e-05	2.33e-05	1.45e-05	2.27e-05	2.96e-05	6.26e-05	0.000105031	8.01e-05	0.000155778	5.67e-05	0.000151592	2.21e-05	8.16e-05	0.000100869
TRIM62	1.7e-06	1.52e-06	8.44e-06	5.3e-06	5.57e-06	1.67e-06	5.64e-06	2.12e-06	8.28e-06	2.97e-06	8.89e-07	2.09e-06	3.11e-07	1.34e-06	4.29e-06	2.89e-07	8.86e-07	8.29e-07	5.38e-07	2.11e-06	3.26e-06
ZNF362	9.2e-06	4.86e-06	1.94e-05	1.3e-05	1.81e-05	8.94e-06	1.47e-05	9.24e-06	1.03e-05	1.67e-06	7.58e-06	5.85e-06	1.09e-05	8.03e-06	8e-06	9.07e-06	6.99e-07	5.43e-07	7.22e-07	3.4e-06	7.28e-06
AL513327.1	1.47e-07	2.84e-07	0	2.43e-07	0	6.12e-08	0	9.45e-07	0	8.82e-08	1.7e-07	0	7.56e-07	0	0	0	2.9e-09	0	4.01e-07	5.09e-08	0
PHC2	1.89e-05	7.06e-05	3.94e-05	2.44e-05	4.31e-05	1.83e-05	2.73e-05	3.49e-05	4.94e-05	9.33e-05	1.55e-05	0.000116093	7.99e-05	8.99e-05	7.88e-05	8.5e-05	7.25e-05	0.000110104	4.71e-05	0.000154622	0.000131381
ZSCAN20	5.82e-07	3.19e-06	7.04e-07	1.39e-06	1.75e-06	4.22e-07	1.77e-07	0	2.23e-06	1.25e-06	3.01e-06	2.19e-06	2.08e-06	7.98e-07	0	7.89e-07	1.25e-06	4.99e-06	5.53e-07	2.9e-06	8.89e-07
CSMD2	1.23e-07	1.27e-06	3.79e-07	0	6.44e-07	1.88e-07	3.19e-07	0	0	7.22e-08	1.12e-07	0	5e-08	0	1.22e-06	3.64e-07	1e-07	0	1.44e-07	8.27e-06	1.23e-05
SMIM12	4.88e-05	4.92e-05	7.54e-05	5.74e-05	5.83e-05	4.02e-05	6.23e-05	7.05e-05	7.13e-05	7.59e-05	8.97e-05	6.69e-05	7.29e-05	7.55e-05	7.22e-05	6.7e-05	5.37e-05	6.04e-05	5.18e-05	5.17e-05	5.81e-05
GJB5	0	0	0	0	0	0	0	0	0	0	0	0	0	0	0	0	1.26e-06	4.25e-07	0	0	0
GJB4	0	2.11e-06	0	3.69e-06	2.8e-07	0	7.41e-08	0	0	1.24e-08	0	4.07e-07	0	0	0	0	2.85e-05	6.23e-06	1.7e-05	2.14e-08	0
GJB3	3.57e-07	1.66e-05	4.41e-07	2.9e-06	7.39e-07	4.53e-07	6.71e-07	2.4e-06	1.9e-06	6.13e-07	1.43e-06	0	2.91e-07	1.1e-07	2.69e-06	3.78e-07	0.000118323	0.00015489	6.95e-05	7.3e-07	0
GJA4	9.99e-07	8.72e-07	2.44e-07	1.73e-07	0	3.91e-08	0	0	0	5e-07	2.51e-06	4.88e-07	1.99e-05	8.14e-06	3.51e-05	3.98e-05	4.93e-09	0	1.22e-07	3.41e-06	0
DLGAP3	2.9e-07	1.35e-07	5.38e-07	4.29e-06	3.98e-07	3.95e-07	5.11e-07	0	0	7.96e-08	2.22e-07	0	0	5.1e-07	0	5.44e-07	1.46e-07	4.06e-07	1.53e-06	6.4e-07	0
AC114490.3	2.6e-06	8.6e-07	5.56e-06	1.36e-06	3.73e-06	3.47e-06	4.98e-06	2.54e-06	0	7.66e-07	2.14e-06	4.4e-06	7.29e-07	4.84e-06	3.34e-07	6.35e-07	3.64e-07	2.34e-07	7.6e-07	8.04e-07	1.73e-06
AC114490.2	1.87e-07	9.24e-08	3.3e-06	8.11e-07	9.7e-07	1e-06	2.42e-06	2.25e-06	2.35e-06	4.77e-07	7.69e-07	3.92e-07	2.79e-07	1.17e-06	1.45e-06	8.94e-07	5.55e-07	2.26e-07	4.23e-07	3.6e-07	0
ZMYM6	1.85e-05	1.89e-05	1.71e-05	2.01e-05	2.42e-05	1.22e-05	1.93e-05	1.09e-05	1.28e-05	1.21e-05	1.54e-05	2.7e-05	8.29e-06	6.57e-06	2.01e-05	9.77e-06	1.06e-05	1.05e-05	1.47e-05	7.81e-06	2.88e-05
ZMYM1	6.2e-06	4.76e-06	8.7e-06	1.8e-05	1.56e-05	9.76e-06	1.19e-05	4.41e-06	2.34e-06	3.63e-06	3.36e-06	9.7e-06	1.36e-05	1.01e-05	1.02e-05	8.45e-06	5.76e-06	5.2e-06	3.75e-06	6.24e-06	9.35e-06
SFPQ	0.000344874	0.000323856	0.000285106	0.000476892	0.000259847	0.000194849	0.000234262	0.000291874	0.000270248	0.000367882	0.000339147	0.000327893	0.000423533	0.000522392	0.000478633	0.000396221	0.000262936	0.000230841	0.00013481	0.000500759	0.000355067
ZMYM4	2.62e-05	4.06e-05	2.18e-05	2.66e-05	6.08e-05	2.54e-05	4.49e-05	2.95e-05	1.5e-05	2.87e-05	4.55e-05	4.65e-05	4.72e-05	2.64e-05	5.02e-05	2.6e-05	1.79e-05	1.89e-05	7.95e-06	3.15e-05	3.07e-05
KIAA0319L	1.96e-05	1.61e-05	3.53e-05	2.28e-05	3.64e-05	2.08e-05	5.34e-05	2.32e-05	0.000113575	2.18e-05	8.02e-06	4.13e-05	1.86e-05	2.19e-05	3.25e-05	1.6e-05	1.56e-05	1.01e-05	6.21e-06	1.85e-05	1.83e-05
NCDN	4.34e-06	4.33e-06	1.05e-05	6.19e-06	6.07e-06	5.14e-06	9.95e-06	8.87e-06	5.94e-05	2.45e-06	2.02e-06	2.13e-06	7.75e-06	1.06e-05	1.73e-05	1.28e-05	2.95e-06	7.82e-06	1.33e-06	1.5e-05	2.11e-05
AC004865.2	1.6e-06	7.24e-07	8e-07	0	1.84e-07	4.02e-07	4.04e-06	9.08e-07	0	1.35e-06	0	1.07e-06	0	0	7.06e-07	0	4.6e-08	3.31e-08	1.43e-07	4.93e-07	0
PSMB2	0.000129766	0.000178124	0.000150888	0.00016863	0.000117554	7.05e-05	0.000127604	0.00012967	0.000174491	0.000186244	0.000141002	0.000160194	0.000197027	0.000257568	0.000166846	0.000300849	0.000211953	0.000362348	0.000155592	0.000197784	0.000243159
C1orf216	3.65e-06	2.36e-06	7.75e-06	5.78e-06	4.64e-06	3.69e-06	6.29e-06	1.07e-05	1.94e-05	7.93e-06	5.78e-06	1.61e-05	9.22e-06	1.35e-05	1.28e-05	1.85e-05	6.36e-07	1.22e-06	3.24e-07	1.44e-05	7.13e-06
CLSPN	2.86e-06	6.73e-07	9.06e-06	0.000177092	8.38e-06	1.72e-06	9.31e-06	4.93e-06	7.34e-06	2.37e-06	4.59e-06	8.19e-06	1.12e-05	1.06e-05	1.4e-06	0	3.3e-06	1.95e-05	2.12e-06	1.11e-05	1.11e-06
AGO4	1.38e-05	1.21e-05	2.08e-05	2.41e-05	4.02e-05	9.26e-06	3.65e-05	1.17e-05	2.22e-05	2.91e-05	1.75e-05	3.03e-05	2.13e-05	1.19e-05	2.7e-05	8.91e-06	7.49e-06	1.09e-06	1.31e-05	4.63e-06	7.37e-06
AGO1	4.13e-05	2.63e-05	2.57e-05	1.94e-05	3.44e-05	1.71e-05	3.34e-05	1e-05	1.41e-05	1.88e-05	1.29e-05	2.98e-05	1.66e-05	1.32e-05	1.78e-05	1.01e-05	6.51e-06	7.08e-06	1.2e-06	1.76e-05	1.63e-05
AGO3	8.11e-05	8.23e-05	4.7e-05	3.45e-05	6.9e-05	4.18e-05	7.05e-05	5.2e-05	7.19e-05	5.35e-05	3.05e-05	8.3e-05	4.17e-05	6.24e-05	5.8e-05	5.03e-05	2.54e-05	9.92e-06	1.42e-05	8.2e-05	7.25e-05
ADPRHL2	3.31e-05	2.46e-05	4.59e-05	4e-05	4.05e-05	2.35e-05	3.3e-05	3.65e-05	4.14e-05	2.3e-05	2.31e-05	1.89e-05	3.22e-05	4.94e-05	3.8e-05	6.47e-05	2.61e-05	3.69e-05	2.54e-05	4.44e-05	4.84e-05
COL8A2	3.79e-06	0	6.47e-07	0	0	3.08e-07	0	6.39e-07	0	9.95e-07	1.87e-07	8.02e-06	5.95e-07	2.39e-06	0	1.04e-05	0	1.28e-07	0	5.35e-06	3.32e-06
TRAPPC3	5.05e-05	6.44e-05	6.44e-05	5.66e-05	5.98e-05	4.92e-05	5.96e-05	6.47e-05	0.000103121	0.000100031	6.47e-05	6.83e-05	6.75e-05	8.89e-05	7.37e-05	9.89e-05	7.67e-05	8.39e-05	8.09e-05	8.04e-05	8.54e-05
MAP7D1	3.25e-05	6.41e-05	8.78e-05	8.92e-05	8.12e-05	6.57e-05	9.09e-05	7.01e-05	0.000124788	0.00013212	6.93e-05	0.000144675	0.000102892	9.11e-05	8.68e-05	0.00011645	8.77e-05	8.92e-05	8.68e-05	0.000126701	0.000131686
THRAP3	0.000214541	0.000157559	0.000235608	0.000245484	0.000179805	0.000144233	0.000219802	0.00017151	0.000255105	0.000132234	0.000175185	0.000129355	0.000169538	0.000181001	0.000176135	0.000226707	9.15e-05	0.000105461	7.33e-05	0.000153898	0.000103012
SH3D21	1.33e-06	1.7e-05	1.96e-06	1.21e-06	4.09e-07	4.45e-07	1.41e-06	0	0	2.12e-05	4.47e-06	1.85e-05	4.91e-07	8.02e-06	1.72e-06	2e-06	3.31e-05	2.05e-06	5.68e-05	1.48e-06	0
EVA1B	3.1e-06	9.83e-06	3.11e-05	1.52e-05	3.73e-05	3.42e-06	4.51e-05	5.19e-05	5.32e-05	5.11e-05	2.22e-05	6.71e-05	0.000130547	7.06e-05	8.46e-05	5.11e-05	7.96e-06	3.05e-06	1e-05	0.000105058	7.77e-05
AL591845.1	0	7.96e-06	6.81e-07	0	3.76e-07	1.03e-07	8.62e-07	0	1.88e-06	6.1e-06	1.64e-06	1.1e-05	4.09e-07	1.48e-06	0	1.2e-06	9.87e-06	7.84e-07	2.87e-05	7.11e-07	4.83e-07
STK40	2.2e-05	7.55e-05	3.09e-05	2.62e-05	3.12e-05	1.5e-05	3.02e-05	2.55e-05	3.16e-05	7.79e-05	1.5e-05	3.65e-05	2.39e-05	3.94e-05	4.11e-05	3.61e-05	4.65e-05	2.08e-05	5.02e-05	4.81e-05	7.27e-05
LSM10	7.66e-05	3.72e-05	6.35e-05	6.25e-05	7.9e-05	4.54e-05	8.93e-05	0.000116378	7.56e-05	4.81e-05	1.89e-05	5.98e-05	2.53e-05	2.75e-05	2.04e-05	2.44e-05	2.66e-05	3.52e-05	1.76e-05	4.59e-05	8.65e-05
OSCP1	5.99e-07	7.4e-06	5.47e-07	7.1e-07	1.81e-07	5.64e-07	1.51e-06	0	0	5.75e-07	0	1.4e-06	2.95e-06	4.52e-06	2.37e-07	1.44e-06	4.16e-07	9.77e-07	1.93e-06	2.22e-06	2.04e-06
MRPS15	7.63e-05	4.76e-05	7.71e-05	0.000100585	6.64e-05	5.75e-05	7.81e-05	8.41e-05	7.37e-05	4.22e-05	4.99e-05	5.87e-05	6.9e-05	0.000107395	8.72e-05	0.000111044	6.62e-05	0.000183128	3.46e-05	9.48e-05	9.36e-05
LINC01137	1.62e-06	2.25e-06	3.77e-06	5.03e-06	2.74e-06	7.93e-06	7.2e-06	5.57e-06	0	2.15e-06	1.02e-06	7.06e-07	1.76e-06	4.5e-07	6.88e-08	0	3.93e-06	8.05e-06	4.61e-06	2.8e-06	4.03e-06
ZC3H12A	2.21e-05	2.14e-05	4.34e-05	1.96e-05	1.69e-05	1.39e-05	2.34e-05	2.23e-05	5e-05	6.6e-05	4.65e-05	2.28e-05	1.99e-05	5.37e-05	3.15e-06	4.83e-05	3.06e-05	2.75e-05	2.08e-05	5.17e-05	1.17e-05
MEAF6	7.4e-05	0.000116746	0.000139694	0.000115423	0.000128575	7.02e-05	0.000128741	0.000103995	8.12e-05	4.25e-05	3.25e-05	3.31e-05	6.74e-05	5.12e-05	7.25e-05	5.4e-05	3.11e-05	3.89e-05	4.4e-05	4.99e-05	4.55e-05
SNIP1	2.37e-05	1.99e-05	2.81e-05	2.11e-05	2.13e-05	1.75e-05	2.05e-05	2.73e-05	1.5e-05	2.56e-05	8.65e-06	2e-05	2e-05	2.83e-05	2.73e-05	1.86e-05	1.92e-05	9.59e-06	2.07e-05	2.25e-05	1.36e-05
DNALI1	7.83e-08	3.42e-05	0	0	2.28e-07	0	0	0	0	0	0	0	1.94e-06	1.17e-06	0	3.64e-07	1.38e-06	1.4e-06	3.71e-07	5.62e-06	2.04e-05
GNL2	4.74e-05	4.07e-05	4.52e-05	3.57e-05	2.86e-05	2.91e-05	3.31e-05	2.86e-05	2.36e-05	3.69e-05	2.67e-05	2.78e-05	5.35e-05	6.29e-05	7.54e-05	9.05e-05	3e-05	8.31e-05	2.05e-05	0.000113246	5e-05
C1orf109	2.13e-05	1.37e-05	2.66e-05	2.13e-05	2.3e-05	1.64e-05	2.35e-05	1.97e-05	2.78e-05	7.22e-06	4.07e-06	1.29e-05	2.27e-05	3.33e-05	3.22e-05	4.16e-05	6.56e-06	1.59e-05	5.38e-06	3.57e-05	2.94e-05
CDCA8	2.18e-06	9.04e-07	3e-06	0.000121077	2.34e-06	8.1e-07	1.78e-06	3.02e-07	1.45e-06	8.44e-07	1.58e-06	5.57e-06	6.03e-06	1.15e-06	7.79e-07	0	3.13e-06	2.77e-05	4.08e-06	7.62e-06	0
EPHA10	0	8.37e-06	0	0	0	0	0	0	0	0	0	0	0	0	0	0	2.71e-06	4.71e-06	7.81e-07	0	0
MANEAL	1.68e-07	2.55e-05	3.49e-07	7.38e-07	0	6.6e-08	0	0	0	5.21e-07	0	7.92e-07	1.08e-06	5.57e-07	5.08e-07	5.49e-07	6.41e-07	5.8e-06	0	9.86e-08	3e-06
YRDC	2.48e-05	4.68e-05	3.66e-05	2.4e-05	2.86e-05	1.86e-05	2.04e-05	3.36e-05	3.23e-05	6.33e-05	2.21e-05	2.62e-05	6.11e-05	0.000113147	8.03e-05	0.000176286	4.85e-05	0.00010319	2.37e-05	0.000111084	9.42e-05
C1orf122	4.35e-05	0.000100091	5.68e-05	6.6e-05	7.64e-05	3.91e-05	5.64e-05	5.63e-05	5.55e-05	0.000380126	5.88e-05	0.00012053	9.67e-05	0.000104767	8.62e-05	0.0001012	8.68e-05	0.000153796	9.32e-05	0.000133013	0.000108353
MTF1	1.86e-05	2.34e-05	1.35e-05	1.35e-05	1.95e-05	9.71e-06	1.84e-05	1.6e-05	1.97e-05	9.23e-05	1.3e-05	3.39e-05	1.56e-05	2.46e-05	1.96e-05	2.07e-05	1.52e-05	1.45e-05	1.56e-05	2.32e-05	2.51e-05
AL929472.2	5.4e-07	3.39e-07	6.81e-07	0	1.76e-07	1.38e-07	4.08e-07	0	0	3.45e-07	0	1.35e-06	0	0	0	0	7.18e-08	7.04e-08	0	2.79e-07	0
INPP5B	1.49e-05	6.33e-06	3.24e-05	2.17e-05	2.35e-05	1.14e-05	2.53e-05	1.39e-05	2.22e-05	6.97e-06	9.55e-06	1.62e-05	8.41e-06	4.6e-06	1.07e-05	6.72e-06	6.05e-06	1.59e-06	2.27e-06	7.3e-06	1.87e-06
SF3A3	5.55e-05	3.21e-05	6.03e-05	5.9e-05	4.72e-05	4.65e-05	5.47e-05	6.19e-05	6.88e-05	2.83e-05	3.67e-05	3.68e-05	6.44e-05	8.01e-05	6.95e-05	8.65e-05	3.55e-05	7.66e-05	9.71e-06	9.88e-05	3.14e-05
FHL3	1.42e-05	4.02e-06	5.63e-05	3.34e-05	6.38e-05	1.2e-05	8.52e-05	2.49e-05	7.11e-06	2.29e-05	4.72e-06	2.77e-05	5.5e-05	3.3e-05	2.25e-05	2.05e-05	9.12e-06	3.34e-05	6.02e-06	3.39e-05	3.27e-05
UTP11	3.72e-05	3.97e-05	6.48e-05	5.54e-05	4.62e-05	3.03e-05	6.18e-05	3.44e-05	3.11e-05	5.41e-05	2.13e-05	4.39e-05	9.99e-05	0.000119341	9.34e-05	0.00010329	4.29e-05	9.28e-05	2.54e-05	0.000121515	9.01e-05
POU3F1	0	1.56e-06	7.69e-07	0	8.04e-07	4.17e-08	3.41e-06	0	0	3.83e-07	8.75e-07	0	1.24e-06	1.18e-05	0	1.01e-06	3.92e-07	2.39e-07	0	1.21e-05	0
RRAGC	6.19e-05	7.29e-05	4.41e-05	3.55e-05	3.83e-05	2.87e-05	3.08e-05	3.44e-05	7.35e-05	0.000129246	0.000126309	7.49e-05	6.48e-05	7.97e-05	4.76e-05	0.0001064	7.2e-05	2.37e-05	7.87e-05	5.34e-05	7.91e-05
AL139260.1	2.31e-06	3.12e-06	1.29e-06	6.05e-07	6.58e-07	1.37e-06	1.35e-06	1.39e-06	1.01e-05	5.23e-06	5.4e-06	4.15e-06	1.07e-06	8.86e-07	1.19e-06	8.9e-07	1.95e-06	1.73e-07	2.57e-06	1.06e-06	0
MYCBP	1.24e-05	5.28e-06	3.58e-05	3.35e-05	2.07e-05	1.43e-05	2.53e-05	1.67e-05	2.19e-05	5.58e-06	4.26e-06	6.03e-06	9.55e-06	1.02e-05	1.02e-05	6.73e-06	8.91e-06	3.49e-05	2.35e-06	7.78e-06	5.33e-06
RHBDL2	3.65e-07	7.33e-08	0	0	4.75e-07	1.63e-07	0	0	0	4.93e-07	4.52e-07	0	1.46e-06	6.17e-07	3.96e-07	1.15e-06	8.24e-08	3.85e-08	7.24e-08	1.17e-06	6.12e-07
AKIRIN1	7.64e-05	0.000139137	9.66e-05	5.33e-05	7.81e-05	5.92e-05	6.83e-05	5.9e-05	8.22e-05	0.000101828	7.97e-05	7.55e-05	5.59e-05	7.03e-05	5.33e-05	6.59e-05	6.31e-05	5.88e-05	4.02e-05	8.78e-05	7.47e-05
NDUFS5	0.000174816	0.000277813	0.000344598	0.000326347	0.000355626	0.000234374	0.000293447	0.000301727	0.000358498	0.000189888	0.000115316	0.000203172	0.000320872	0.000302464	0.000443427	0.000192224	0.000261016	0.000465508	0.000214869	0.00041976	0.000449111
MACF1	9.78e-05	0.000132403	0.000136982	0.000240672	0.000303643	7.81e-05	0.000234438	0.000112621	0.000174263	9.97e-05	0.000269743	0.000216255	0.00052847	0.000187007	0.000594311	0.000246689	0.000108426	4.44e-05	7.46e-05	0.000145245	4.52e-05
PABPC4	8.75e-05	4.47e-05	8.17e-05	7.19e-05	6.03e-05	7.3e-05	5.3e-05	5.38e-05	5.62e-05	0.000107728	5.97e-05	0.000175271	9.41e-05	0.000174549	0.000115905	0.00015776	7.08e-05	8.21e-05	4e-05	0.000223636	0.000100432
PPIE	3.57e-05	2.43e-05	4.23e-05	4.59e-05	3.77e-05	3.15e-05	5.51e-05	3.54e-05	3.71e-05	1.24e-05	1.35e-05	1.4e-05	2.41e-05	2.58e-05	2.15e-05	2.36e-05	1.81e-05	3.62e-05	1.29e-05	2.6e-05	2.92e-05
BMP8B	7.07e-08	1.13e-05	5.31e-07	0	2.89e-07	1.12e-07	6.76e-07	0	0	9.64e-08	1.66e-07	3.16e-07	1.46e-07	2.52e-07	0	0	2.45e-06	2.22e-06	8.12e-06	3.2e-06	1.99e-06
OXCT2	1.65e-07	1.59e-06	3.06e-07	3.52e-07	9.83e-08	1.7e-08	8.91e-07	0	1.36e-06	4.97e-07	1.23e-06	8.97e-07	1.81e-07	1.99e-06	3.97e-06	9.49e-07	5.52e-07	6.08e-07	5.36e-07	1.33e-06	0
AL033527.5	0	9.12e-07	0	4.98e-07	0	7.8e-08	4.84e-07	0	0	1.97e-07	0	3.14e-06	4.17e-07	9.43e-08	0	0	5.58e-07	1.24e-07	3.31e-07	0	0
TRIT1	1.2e-05	1.36e-05	1.21e-05	3.5e-06	1.34e-05	9.34e-06	1.39e-05	3.9e-06	6.77e-06	3.11e-06	2.77e-06	1.18e-05	1.59e-05	1.9e-05	2.2e-05	1.45e-05	4.71e-06	5.41e-06	1.24e-06	1.39e-05	2.2e-05
MYCL	9.62e-07	1.57e-05	2.98e-07	2.7e-07	0	6.69e-08	4.33e-07	0	0	9.08e-07	5.63e-07	9.91e-06	1.15e-06	0	3.04e-06	7.92e-07	1.12e-05	8.7e-07	1.35e-05	7.35e-08	0
MFSD2A	2.43e-06	3.22e-05	6.34e-06	2.53e-06	5.78e-07	2.39e-07	1.03e-06	3.19e-07	1.35e-06	2.26e-05	4.05e-06	6.66e-06	3.49e-06	8.29e-06	6.87e-06	3.08e-06	3.96e-05	1.77e-05	1.15e-05	6.69e-05	0.000184185
CAP1	0.000150733	0.00019956	0.000182282	0.00018245	0.000190746	0.000114876	0.000195544	0.000175578	0.00023232	0.000328434	0.000232193	0.000295416	0.000214698	0.000153813	0.000170993	0.000208896	0.000392577	0.000213954	0.000369446	0.000152464	0.000187631
PPT1	2.44e-05	3.2e-05	1.85e-05	3.34e-05	1.77e-05	3.93e-05	2.7e-05	5.2e-05	4.6e-05	2.92e-05	1.68e-05	8.37e-05	2.93e-05	2.79e-05	4.02e-05	3.75e-05	1.02e-05	4.05e-05	1.07e-05	2.29e-05	7.31e-05
RLF	2.57e-05	3.76e-05	3.82e-05	2.88e-05	4.15e-05	2.31e-05	3.26e-05	3.9e-05	3.63e-05	3.74e-05	1.79e-05	3.44e-05	3.59e-05	4.73e-05	3.45e-05	3.13e-05	2.44e-05	1.16e-05	2.59e-05	4.38e-05	6.7e-05
AL050341.2	2.75e-06	7.74e-06	4.53e-06	8.92e-06	6.1e-06	6.43e-06	5.99e-06	6.19e-06	3.1e-06	2.76e-06	2.88e-06	2.73e-06	4.1e-06	7.79e-06	1.8e-06	3.36e-06	4.78e-06	4.9e-06	5.62e-06	4.27e-06	5.18e-06
ZMPSTE24	2.13e-05	3.2e-05	2.5e-05	3.98e-05	3.02e-05	1.55e-05	2.67e-05	3.11e-05	2.56e-05	3.2e-05	1.72e-05	4.89e-05	4.99e-05	5.04e-05	6.06e-05	7.18e-05	4.51e-05	5.9e-05	5.14e-05	4.35e-05	5.42e-05
COL9A2	1.89e-06	2.8e-06	1.42e-06	7.53e-06	4.34e-06	2.46e-07	2.69e-06	2.37e-06	1.23e-06	2e-07	6.47e-06	1.39e-07	0	9.63e-08	0	0	1.13e-06	8.81e-07	3.56e-06	4.04e-07	4.83e-07
SMAP2	0.000118154	5.34e-05	0.000227746	0.000142908	0.000108766	0.000158629	0.000126735	0.000181628	0.000123026	0.000101221	0.000226838	0.000114262	3.1e-05	1.71e-05	1.91e-05	1.41e-05	9.36e-06	1.66e-05	5.25e-06	7.28e-05	3.25e-05
ZFP69B	5.63e-06	3.87e-06	3.74e-06	9e-06	6.2e-06	9.9e-06	5.25e-06	4.8e-06	0	2.38e-07	4.85e-06	2.03e-06	8.46e-06	3.62e-07	3.39e-06	1.41e-06	2.71e-07	2.9e-07	1.13e-06	4.51e-06	6.31e-06
ZFP69	1.54e-06	2.37e-07	8.22e-07	7.63e-07	1.03e-06	1.45e-06	2.6e-06	5.24e-06	4.3e-06	2.77e-07	8.57e-07	1e-06	8.59e-07	2.39e-06	1.38e-06	2.09e-06	4.01e-07	2.13e-07	0	7.03e-07	0
EXO5	7.26e-06	1.7e-06	6.85e-06	1.11e-05	6.8e-06	4.9e-06	9.43e-06	1.09e-05	8.94e-07	2.94e-06	4.8e-06	3.16e-06	8.55e-06	4.33e-06	3.68e-06	3e-06	1.55e-06	6.45e-06	7.96e-07	2.01e-06	1.45e-06
ZNF684	8.08e-06	2.04e-06	6.51e-06	1.42e-05	2.82e-06	5.47e-06	9.28e-06	7e-06	1.16e-05	2.94e-06	4.91e-06	2.49e-06	4.82e-06	2.36e-06	3.17e-06	3.04e-06	5.25e-07	1.62e-06	9.3e-07	2.2e-06	1.31e-06
RIMS3	6.84e-07	4.76e-07	9.08e-07	0	3.44e-07	1.98e-07	6.55e-08	0	0	4.31e-07	7.18e-07	0	0	5.45e-07	0	2.87e-07	3.54e-06	1.09e-06	3.96e-06	0	0
NFYC-AS1	7.01e-06	2.21e-06	3.62e-06	4.95e-06	5.26e-06	4.26e-06	3.93e-06	5.71e-06	3.37e-06	2.72e-06	4.15e-06	2.98e-06	9.44e-07	3.41e-06	4.5e-06	3.12e-06	1.75e-06	3.22e-06	8.42e-07	1.95e-06	3.31e-06
NFYC	2.49e-05	1.33e-05	2.24e-05	3.54e-05	2.63e-05	1.66e-05	2.8e-05	2.02e-05	1.86e-05	4.12e-05	2.28e-05	2.82e-05	2.21e-05	2.35e-05	1.71e-05	3.35e-05	2.14e-05	2.92e-05	1.57e-05	2.63e-05	3.42e-05
CITED4	2e-06	5.78e-05	8.08e-06	3.13e-06	1.15e-05	7.53e-06	4.74e-06	1.82e-05	9.81e-06	4.71e-06	1.26e-05	1.26e-06	7.11e-05	0.000133132	1.85e-05	0.000186475	2.28e-05	3.29e-05	1.13e-05	1.72e-05	8.32e-06
CTPS1	2.16e-05	1e-05	1.86e-05	3.82e-05	1.67e-05	1.53e-05	1.4e-05	1.65e-05	1.83e-05	4.56e-06	6.91e-06	1.14e-05	3.24e-05	3.87e-05	3.4e-05	6.6e-05	1.73e-05	8.78e-05	6.37e-06	5.65e-05	2.8e-05
SLFNL1-AS1	9.03e-07	1.3e-06	5.04e-07	3.11e-07	1.15e-06	1.25e-06	4.57e-07	8.44e-07	0	0	6.34e-07	8.97e-07	2.63e-07	1.25e-06	0	1.06e-06	6.42e-08	1.72e-07	6.43e-07	3.28e-06	8.68e-07
SCMH1	1.1e-05	1.97e-05	1.12e-05	2.41e-05	1.14e-05	3.21e-06	1.1e-05	3.97e-06	1.18e-05	1.8e-06	3.65e-06	4.21e-06	1.52e-05	1.2e-05	1.57e-05	8.62e-06	8.21e-06	5.78e-06	5.1e-06	1.46e-05	2.88e-05
AC093151.3	0	1.36e-06	8.37e-08	9.51e-07	0	0	0	0	0	0	0	0	1.9e-07	2.73e-08	0	3.19e-07	2.04e-07	0	1.77e-07	5.28e-08	0
FOXO6	0	1.57e-06	1.14e-06	7.71e-07	1.04e-06	3.78e-08	1.53e-07	0	0	0	0	0	9.77e-07	0	4.44e-07	0	3.14e-07	1.79e-07	4.81e-07	2.93e-07	2.19e-06
HIVEP3	1.42e-05	5.42e-06	5.55e-06	4.22e-06	6.83e-06	8.48e-06	9.77e-06	1.43e-05	3.1e-06	1.49e-06	4.22e-06	3.06e-06	4.34e-06	1.08e-05	3.03e-06	1.05e-05	5.77e-07	8.92e-07	2.48e-07	1.85e-05	6e-05
GUCA2B	0	3.35e-06	5.45e-07	0	7.62e-07	9.19e-08	8.54e-07	0	0	1.46e-07	9.53e-07	3.65e-07	2.64e-07	0	0	0	5.13e-05	3.81e-06	4.24e-06	0	0
GUCA2A	0	1.87e-05	4.14e-07	0	1.82e-06	1.63e-06	5.73e-07	0	0	3.33e-07	0	1.27e-06	4.34e-08	0	0	2.33e-07	0.000263981	1.72e-05	4.3e-05	7.59e-07	0
FOXJ3	2.63e-05	4.03e-05	4.49e-05	2.55e-05	6.41e-05	3.23e-05	5.67e-05	2.65e-05	3.15e-05	3.17e-05	1.92e-05	3.07e-05	3.94e-05	3.3e-05	5.43e-05	1.75e-05	2.95e-05	2.04e-05	2.6e-05	3.42e-05	3.99e-05
RIMKLA	9.84e-08	7.37e-06	3.43e-07	0	2.57e-07	3.01e-07	3.15e-07	0	0	4.93e-08	1.63e-07	2.04e-06	0	6.45e-07	1.2e-06	0	6.67e-06	5.71e-06	4.6e-06	3.11e-08	0
PPCS	6.02e-05	4.35e-05	7.14e-05	3.76e-05	7.74e-05	5.61e-05	8.2e-05	6.61e-05	4.59e-05	4.55e-05	4.66e-05	4.77e-05	3.5e-05	2.03e-05	3.87e-05	2.54e-05	4.72e-05	5.45e-05	4.72e-05	2.53e-05	3.72e-05
CCDC30	3.13e-06	1.21e-05	3.14e-06	9.96e-07	3.19e-06	3.68e-06	4.15e-06	3.68e-06	8.21e-06	3.82e-06	1.45e-06	3.19e-06	2.61e-06	2.6e-06	4.96e-07	3.18e-06	1.2e-06	1.98e-06	2.03e-06	3.37e-06	6.26e-06
PPIH	4.63e-05	5.2e-06	3.47e-05	5.8e-05	3.44e-05	2.99e-05	5.07e-05	4.72e-05	2.91e-05	1.16e-05	8.14e-06	2e-05	2.51e-05	2.21e-05	2.61e-05	2.44e-05	1.45e-05	8.74e-05	5.57e-06	2.59e-05	3.35e-05
AC098484.2	0	2.35e-07	0	0	3.72e-08	3.98e-08	5.27e-07	0	0	1.16e-07	0	0	0	1.84e-07	0	0	5.29e-09	1.38e-07	0	8.58e-08	1.11e-06
YBX1	0.00110242	0.000582676	0.000954584	0.00101765	0.000705483	0.000733051	0.000576186	0.000843738	0.000839332	0.000866314	0.000624962	0.000807313	0.000937195	0.00130587	0.00106208	0.001636	0.000671334	0.00154432	0.0004335	0.00143668	0.00164557
P3H1	1.19e-05	1.6e-05	2.47e-05	2.5e-05	1.75e-05	1.07e-05	1.96e-05	6.5e-06	2.51e-05	1.06e-05	6.84e-06	1.4e-05	5.15e-05	2.27e-05	3.21e-05	1.51e-05	1.76e-06	2.09e-06	9.78e-07	4.25e-05	3.06e-05
C1orf50	1.21e-05	8e-06	1.87e-05	8.76e-06	9.12e-06	1.33e-05	1.46e-05	1.39e-05	1.72e-05	4.4e-06	5.4e-06	1.68e-06	7.68e-06	6.74e-06	3.96e-06	1.81e-06	4.22e-06	7.38e-06	3.16e-06	4.17e-06	1.93e-05
SVBP	3.03e-05	2.52e-05	2.64e-05	3.5e-05	3.34e-05	3.31e-05	3.05e-05	3.85e-05	3.07e-05	4.95e-05	2.94e-05	3.41e-05	3.12e-05	3.35e-05	3.47e-05	1.88e-05	1.98e-05	2.28e-05	2.66e-05	1.43e-05	3.22e-05
ERMAP	4.06e-06	5.3e-06	3.23e-06	3.61e-06	3.17e-06	4.05e-06	5.45e-06	1.26e-06	9.27e-07	9.44e-06	4.95e-06	1.15e-05	5.05e-06	1.48e-06	3.63e-06	5.55e-07	2.91e-06	5.33e-06	1.69e-06	4.7e-06	1.11e-05
AL512353.1	7.15e-07	0	3.46e-08	9.81e-07	1.99e-07	5.81e-07	6.71e-07	7.23e-07	0	1.54e-06	0	6.31e-07	9.26e-07	1.04e-06	5.3e-07	0	0	6.01e-08	0	9.54e-07	0
ZNF691	5.38e-06	2.07e-06	4.34e-06	3.7e-06	3.76e-06	4.53e-06	3.8e-06	1.69e-06	3.24e-06	3.26e-06	3.2e-06	4.71e-06	5.23e-06	2.89e-06	2.57e-06	3.47e-06	5.75e-07	3.95e-07	3.22e-07	3.94e-06	0
SLC2A1	1.88e-05	7.22e-05	1.32e-05	1.7e-05	1.28e-05	9.49e-06	1.79e-05	1.66e-05	2.18e-05	7.27e-06	3e-05	1.04e-05	1.87e-05	4.52e-05	3.61e-05	1.63e-05	0.00017936	0.000170545	0.000146302	3.71e-05	5.23e-05
SLC2A1-AS1	4.34e-06	4.12e-06	4.44e-07	2.97e-07	1.12e-06	1.56e-06	5.95e-07	0	0	0	3.38e-07	0	0	1.11e-07	0	0	9.36e-07	2.41e-07	6.21e-06	5e-08	1.11e-06
EBNA1BP2	7.55e-05	6.06e-05	7.08e-05	6.97e-05	5.31e-05	2.93e-05	5.01e-05	4.54e-05	3.93e-05	2.98e-05	1.42e-05	3.05e-05	0.00010354	0.000181508	0.000167439	0.000260789	0.000120457	0.000547461	3.45e-05	0.000176128	0.00019544
TMEM125	5.92e-08	2.54e-05	9.51e-08	6.69e-07	4.01e-07	9.43e-08	8.59e-08	2.16e-06	0	1.85e-07	4.79e-07	0	0	2.53e-07	8.97e-07	0	1.07e-05	7.05e-06	5.91e-06	0	0
C1orf210	0	2.7e-05	0	3.25e-07	2.24e-07	1.72e-07	9.71e-07	0	0	6.38e-08	0	0	0	0	1.21e-07	0	1.36e-05	1.04e-05	3.12e-05	2.14e-08	0
TIE1	1.21e-06	4.23e-07	2.65e-06	8.58e-06	1.2e-06	7.61e-07	9.88e-06	5.09e-07	0	7.27e-07	3.37e-07	3.09e-06	0.000161263	6.47e-05	0.000182252	8.27e-05	3.31e-07	0	4.75e-07	4.41e-06	1.45e-06
AL139289.2	1.16e-06	8.68e-07	1.14e-07	1.53e-06	8.13e-07	1.48e-06	1.74e-06	1.06e-06	0	3.02e-07	6.27e-07	3.75e-07	0	1.14e-06	1.79e-06	5.71e-07	9.47e-07	1.2e-07	2.36e-06	1.4e-06	0
CDC20	4.79e-06	5.55e-07	1.22e-06	0.000159287	7.14e-07	2.57e-07	1.69e-06	2.05e-06	1.74e-06	1.1e-06	1.03e-06	9.32e-06	8.55e-06	5.4e-06	0	0	9.24e-06	0.000128642	1.19e-06	1.85e-05	4.44e-07
ELOVL1	3.83e-05	8.06e-05	4.93e-05	4.91e-05	5.05e-05	1.59e-05	4.43e-05	3.68e-05	3.56e-05	8.14e-05	6.15e-05	8.35e-05	0.000111617	0.000110945	8.95e-05	0.000130952	0.000142376	0.000186433	0.00010334	8.17e-05	6.04e-05
MED8	2.93e-05	7.36e-05	4.56e-05	4.83e-05	4.01e-05	2.25e-05	4.31e-05	4.03e-05	3.36e-05	6.63e-05	2.89e-05	6.07e-05	4.79e-05	4.4e-05	4.61e-05	4.04e-05	5.69e-05	5.55e-05	7.09e-05	5.75e-05	4.09e-05
SZT2	2.9e-05	3.38e-05	2.35e-05	2.45e-05	2.7e-05	1.84e-05	2.88e-05	1.44e-05	2.61e-05	1.68e-05	1.24e-05	3.17e-05	1.5e-05	1.13e-05	1.04e-05	1.29e-05	1.38e-05	1.13e-05	7.83e-06	1.02e-05	7.63e-06
HYI	3.9e-06	5.79e-05	1.38e-05	2.7e-05	2.42e-05	6.67e-06	1.22e-05	8.72e-06	2.08e-05	3.18e-06	1.72e-05	1.03e-05	1.53e-05	1.79e-05	1.13e-05	8.19e-06	6.78e-05	3.78e-05	8.37e-05	9.42e-06	1.56e-05
PTPRF	1.58e-06	8.66e-05	4.69e-06	9.95e-06	3.46e-06	1.16e-06	5.21e-06	3.63e-06	4.93e-06	1.41e-06	1.48e-05	2.45e-06	9.09e-06	5.53e-06	6.82e-06	8.56e-06	0.000176901	0.000116142	0.000131258	8.79e-06	3.06e-05
KDM4A	1.23e-05	1.21e-05	1.12e-05	1.5e-05	1.75e-05	7.64e-06	1.8e-05	6.78e-06	1.95e-05	9.33e-06	1.13e-05	1.19e-05	1.37e-05	1.07e-05	1.52e-05	6.1e-06	9.58e-06	3.85e-06	5.17e-06	9.28e-06	6.63e-06
KDM4A-AS1	2.17e-06	1.47e-07	1.77e-06	2.5e-06	2.47e-06	1.82e-06	1.66e-06	3.11e-06	1.1e-05	7.16e-07	1.31e-06	2.73e-07	0	1.33e-06	7.09e-07	1.97e-07	1.43e-07	4.9e-07	7.72e-07	1.3e-06	0
ST3GAL3	9.7e-06	5.67e-06	1.02e-05	2.1e-05	9.94e-06	7.4e-06	9.31e-06	4.56e-06	6.27e-06	5.03e-06	9.68e-06	9.3e-06	1.49e-05	1.01e-05	1.09e-05	6.4e-06	1.04e-06	6.54e-07	0	1.8e-05	7.57e-06
ARTN	0	3.97e-07	0	0	2.26e-07	0	0	0	0	0	0	0	2.41e-07	0	0	0	1.92e-07	1.79e-08	8.7e-07	2.25e-08	1.22e-06
AL357079.1	4.69e-07	5.05e-08	0	0	4.43e-07	4.83e-07	9.37e-08	1.21e-06	0	0	0	0	3.69e-08	0	1.22e-07	0	1.09e-07	0	6.34e-07	0	0
IPO13	4.66e-06	9.92e-06	5.89e-06	6.63e-06	5.91e-06	3.23e-06	6.94e-06	7.81e-06	5.39e-06	4.97e-06	2.62e-06	1.55e-05	8.16e-06	6.2e-06	4.23e-06	1.32e-06	3.83e-06	9.76e-06	2.76e-06	6.75e-06	1.4e-05
DPH2	2.15e-05	6.82e-06	2.27e-05	1.13e-05	9.97e-06	1.07e-05	1.27e-05	2.43e-05	2.56e-05	4.36e-06	7.32e-06	7.83e-06	2.38e-05	3.66e-05	1.85e-05	5.43e-05	8.66e-06	4.39e-05	1.55e-06	4.75e-05	4.96e-05
ATP6V0B	0.000158636	0.000367023	0.000185243	0.000187714	0.000163616	7.28e-05	0.000178919	0.00015812	0.000146662	0.00123937	0.000334672	0.000997817	0.000264987	0.000280729	0.000289866	0.000223942	0.000317055	0.000391858	0.000357003	0.000299614	0.000366668
B4GALT2	3.93e-06	1.35e-05	2.89e-06	4.72e-06	5.14e-06	4.41e-07	3.03e-06	2.07e-06	7.65e-06	1.48e-06	3.08e-06	1.25e-06	1.99e-05	2.23e-05	2.91e-05	3.08e-05	1.81e-05	3.59e-05	6.12e-06	4.51e-05	2.52e-05
CCDC24	1.9e-07	5.96e-06	1.27e-06	0	1.71e-06	3.98e-07	2.25e-06	1.18e-06	5.14e-06	9.64e-07	9.94e-07	0	4.38e-06	1.96e-07	1.12e-06	3.35e-06	2.06e-06	9.11e-07	1.76e-06	1.15e-06	6.12e-07
SLC6A9	1.1e-06	2.24e-06	1.57e-07	6.36e-07	3.77e-07	7.03e-07	0	0	0	0	1.33e-06	0	7.52e-07	8.87e-08	3.4e-06	3.79e-06	7.12e-06	9.88e-07	1.19e-06	3.66e-06	0
AL139220.2	5.73e-07	1.53e-06	6.5e-07	3.21e-06	7.23e-07	7.42e-07	3.22e-07	0	0	2.08e-07	3.33e-07	0	1.07e-07	1.99e-07	0	2.62e-07	1.21e-06	1.83e-07	4.73e-07	6.68e-06	0
DMAP1	2.8e-05	3.64e-05	3.09e-05	3.81e-05	3.47e-05	2.69e-05	3.87e-05	4.45e-05	4.8e-05	1.37e-05	1.28e-05	1.63e-05	3e-05	1.78e-05	2.29e-05	2.97e-05	1.3e-05	1.99e-05	9.81e-06	1.4e-05	1.99e-05
ERI3	2.88e-05	1.34e-05	3.24e-05	3.03e-05	2.23e-05	1.93e-05	2.49e-05	2.01e-05	2.74e-05	7.42e-06	1.16e-05	1.6e-05	3.75e-05	2.28e-05	3.43e-05	2.62e-05	1.09e-05	5.76e-05	2.89e-06	4.5e-05	3.89e-05
RNF220	2.59e-05	1.98e-05	2.46e-05	1.95e-05	2.51e-05	2.05e-05	2.93e-05	2.11e-05	2.74e-05	2.61e-05	2.74e-05	3.29e-05	2.44e-05	2.9e-05	3.19e-05	2.5e-05	1.91e-05	2.94e-05	1.57e-05	2.83e-05	1.24e-05
TMEM53	4.92e-06	9.35e-06	2.64e-06	2.44e-06	4.4e-06	2.48e-06	3.79e-06	6.2e-06	4.83e-06	5.42e-06	5.48e-07	1.71e-05	2.35e-06	1.31e-06	6.75e-06	6.09e-07	1.01e-05	6.94e-06	1.38e-05	2.78e-06	2.94e-06
KIF2C	1.16e-06	0	1.44e-06	0.000106758	1.67e-06	2.31e-07	5.93e-07	3.66e-07	2.22e-06	6.67e-07	3.64e-06	7.04e-06	1.03e-05	1.2e-06	0	0	9.18e-07	1.55e-05	0	1.04e-05	3.31e-06
RPS8	0.00724336	0.00129911	0.00345481	0.00420162	0.0037532	0.00953401	0.00283646	0.00504757	0.00296992	0.00136422	0.00316944	0.00178581	0.00275841	0.00318666	0.0029449	0.00274444	0.00248176	0.00347334	0.00111484	0.00307589	0.00266751
BEST4	5.85e-07	1.34e-06	1.15e-06	1.69e-06	3.07e-07	9.03e-07	1.77e-07	0	0	2.03e-07	0	0	6.59e-07	6.33e-07	1.29e-07	0	3.22e-06	1.13e-07	2.43e-07	5.62e-08	0
PLK3	2.66e-05	3.58e-05	6.12e-05	2.42e-05	4.97e-05	4.96e-05	8.89e-06	6.53e-05	9.74e-05	0.000114388	2.01e-05	8.79e-05	8.98e-05	8.74e-05	7.38e-05	0.000102196	4.39e-05	6.06e-05	1.65e-05	7.88e-05	7.82e-05
TCTEX1D4	0	1.97e-07	7.66e-07	0	1.53e-06	3.45e-07	0	0	1.48e-06	1.54e-06	1.11e-07	0	9.05e-07	0	0	0	7.63e-07	3.6e-07	1.44e-06	1.52e-07	0
BTBD19	6.81e-07	1.12e-06	1.17e-06	8.16e-07	1.15e-06	1.01e-06	2.21e-07	2.66e-06	3.86e-06	9.11e-06	1.67e-07	1.73e-05	5.82e-06	6.83e-06	3.67e-06	4.24e-06	1.77e-06	3.07e-06	6.04e-07	2.61e-06	3.23e-06
PTCH2	2.24e-06	2.43e-06	7.31e-06	9.55e-07	2.25e-06	9.78e-07	2.48e-06	9.72e-07	1.22e-06	7.28e-07	2.94e-06	2.54e-06	2.31e-06	8.37e-07	2.36e-06	3.46e-07	6.07e-06	2.29e-06	4.27e-06	3.28e-06	0
EIF2B3	2.04e-05	9.73e-06	2.13e-05	2.4e-05	2.44e-05	1.55e-05	2.2e-05	5.5e-06	1.22e-05	5.95e-06	8.16e-06	2e-05	1.49e-05	1.6e-05	3.84e-05	3.18e-05	1.01e-05	4.16e-05	2.48e-06	2.82e-05	2.53e-05
HECTD3	1.22e-05	8.56e-06	1.01e-05	5.49e-06	1.59e-05	6.67e-06	1.39e-05	6.17e-06	1.16e-05	1.29e-05	1.23e-05	1.42e-05	1.2e-05	1.22e-05	1.14e-05	6.73e-06	1.75e-05	5.42e-06	1.32e-05	7.4e-06	7.11e-06
UROD	2.97e-05	1.38e-05	3.82e-05	2.76e-05	3.77e-05	2.58e-05	3.3e-05	2.69e-05	5.4e-05	2.65e-05	4.48e-05	2.64e-05	4.36e-05	5.95e-05	3.23e-05	5.59e-05	2.18e-05	2.1e-05	1.26e-05	2.96e-05	2.46e-05
ZSWIM5	4.42e-07	2.89e-06	1.09e-06	0	6.96e-06	1.3e-07	1.29e-06	0	6.32e-06	3.15e-07	4.12e-07	0	8.48e-07	6.53e-07	6e-07	0	6.8e-07	2.96e-07	1.44e-07	5e-07	0
LINC01144	0	1.73e-07	0	4.31e-07	2.2e-07	4.16e-08	0	0	0	3.61e-08	0	0	0	0	0	0	1.9e-08	0	0	2.48e-08	0
HPDL	1.44e-06	4.13e-07	1.58e-06	1.49e-06	9.97e-07	1.64e-06	1.26e-06	3.02e-07	1.82e-06	2.25e-07	6.86e-08	0	4.65e-07	7.54e-06	1.52e-06	6.26e-06	7.31e-06	4.77e-05	2.47e-06	9.7e-06	6.07e-06
MUTYH	1.12e-05	6.44e-06	1.49e-05	2.08e-05	1.35e-05	1.25e-05	1.1e-05	1.21e-05	2.17e-05	3.08e-06	6.63e-06	5.05e-06	4.11e-06	8.4e-06	6.55e-06	7.97e-06	7.32e-06	5.75e-06	8.98e-06	5.48e-06	1.74e-05
TOE1	1.8e-05	8.21e-06	2.12e-05	2.46e-05	1.52e-05	1.03e-05	1.56e-05	1.62e-05	1.3e-05	1.01e-05	1.09e-05	8.54e-06	2.26e-05	1.94e-05	2.27e-05	1.82e-05	1.52e-05	1.92e-05	1.14e-05	2.01e-05	5.2e-06
TESK2	1.43e-05	1.77e-06	8.82e-06	1.14e-05	1.33e-05	3.6e-06	7.32e-06	1.1e-05	2.43e-06	1.03e-05	2.31e-06	1.44e-05	5.15e-06	4.18e-06	5.26e-06	5.41e-06	5.45e-06	6.46e-07	5.86e-06	1.17e-06	0
CCDC163	4.64e-07	1.6e-06	4.79e-06	3.36e-06	1.55e-06	1.08e-06	4.46e-06	2.03e-06	0	5.15e-07	4.06e-07	2.35e-07	1.41e-06	5.88e-07	0	0	4.98e-07	1.63e-06	1.81e-07	9.75e-07	8.68e-07
MMACHC	2.4e-06	1.27e-06	7.05e-07	6.67e-06	1.84e-06	1.7e-06	2.24e-06	3.33e-06	3.35e-06	8.71e-07	4.62e-07	2.36e-06	1.7e-06	5.1e-07	4.11e-06	1.29e-06	1.9e-06	9.24e-07	1.13e-06	1.32e-06	6.32e-06
PRDX1	0.000523072	0.00048151	0.000243254	0.000263641	0.000221182	0.000177456	0.000114098	0.000404397	0.0002867	0.00102594	0.000394425	0.000954394	0.000652515	0.000897459	0.000647226	0.000819268	0.000864624	0.000902876	0.000670678	0.00118062	0.000808151
AKR1A1	9.41e-05	6.91e-05	5.68e-05	6.86e-05	5.01e-05	5.38e-05	5.09e-05	8.51e-05	7.7e-05	7.98e-05	4.77e-05	9.62e-05	9.05e-05	6.63e-05	6.69e-05	0.000103492	8.18e-05	8.53e-05	8.91e-05	6.02e-05	8.49e-05
NASP	0.000187848	5.12e-05	0.000225169	0.000333088	0.000205416	0.000115355	0.000170973	0.00015348	0.00014755	6.97e-05	4.55e-05	7.57e-05	0.000183603	0.000190354	0.000139547	0.00015074	2.8e-05	0.000205728	1.15e-05	0.00017554	0.000159725
CCDC17	8.84e-08	0	1.75e-06	1.24e-06	2.15e-06	7.67e-07	1.05e-06	1.52e-06	0	2.16e-06	2.77e-06	5.66e-07	1.04e-06	1.49e-06	6.26e-07	9.48e-07	1.38e-06	1.02e-07	1.4e-06	6.81e-07	0
GPBP1L1	4.58e-05	4.79e-05	6.1e-05	4.84e-05	7.78e-05	4.78e-05	6.98e-05	6.8e-05	6e-05	6.35e-05	3.79e-05	6.05e-05	5.34e-05	5.32e-05	7.24e-05	3.12e-05	6.43e-05	3.21e-05	5.13e-05	4.12e-05	3.41e-05
TMEM69	1.82e-05	5.54e-06	1.72e-05	1.52e-05	1.29e-05	1.36e-05	1.21e-05	1.61e-05	2.07e-05	8.39e-06	8.1e-06	8.43e-06	1.53e-05	2.45e-05	1.62e-05	2.03e-05	1.06e-05	2.1e-05	4.78e-06	1.45e-05	1.52e-05
IPP	4.76e-06	6.18e-06	7.95e-06	1.77e-05	1.51e-05	8.54e-06	1.26e-05	1.66e-05	1.8e-05	2.59e-06	4.86e-06	1.59e-06	8.47e-06	3.44e-06	9.7e-06	2.59e-06	6.69e-06	2.52e-06	7.35e-06	4.03e-06	1.21e-06
MAST2	5.91e-06	3.39e-05	6.56e-06	1.09e-05	8.17e-06	8.69e-07	6.09e-06	2.34e-06	2.34e-06	6.93e-06	2.04e-06	1.4e-05	1.44e-05	1.66e-05	9.88e-06	8.91e-06	2.56e-05	1.2e-05	2.57e-05	2.32e-05	6.24e-06
PIK3R3	1.21e-06	8.96e-06	5.53e-06	4.94e-06	7.16e-06	1.91e-06	3.23e-06	2.25e-06	4.68e-06	5.29e-07	3.72e-06	3.3e-06	3.76e-05	2.32e-05	1.63e-05	2.23e-06	1.81e-06	4.2e-07	3.15e-06	1.09e-05	7.81e-06
TSPAN1	2.98e-07	0.000162917	6.36e-07	0	2.42e-06	3.29e-07	1.52e-06	0	0	4.55e-07	4.53e-07	0	3.36e-06	3.04e-07	1.94e-06	6.37e-07	0.000176916	5.99e-05	0.000236572	1.47e-07	0
POMGNT1	1.63e-05	2.64e-05	2.09e-05	1.37e-05	1.8e-05	1.4e-05	1.92e-05	2.25e-05	3.05e-05	6.34e-06	1.92e-05	1.28e-05	3.02e-05	2.12e-05	2.1e-05	2.05e-05	1.84e-05	2.53e-05	1.84e-05	2.71e-05	3.8e-05
LURAP1	0	5.42e-08	0	0	1.63e-07	4.76e-08	0	0	0	0	0	3.6e-07	4.68e-07	1.74e-06	7.43e-07	1.35e-07	3e-07	0	0	1.29e-06	1e-06
LRRC41	2.47e-05	3.99e-05	3.88e-05	2.9e-05	3.05e-05	1.87e-05	3.14e-05	2.8e-05	2.77e-05	2.63e-05	1.85e-05	3.32e-05	6.27e-05	5.91e-05	6.81e-05	6.76e-05	3.55e-05	5.82e-05	3.05e-05	0.000117161	6.52e-05
UQCRH	0.000325521	0.000307621	0.000319154	0.000401414	0.000332983	0.00032767	0.000339176	0.000331932	0.00025723	0.000213502	0.000174265	0.000232333	0.000231492	0.000284234	0.000257192	0.000286702	0.000415139	0.000780959	0.000291902	0.0003482	0.000377575
NSUN4	1.71e-05	1.19e-05	1.12e-05	9.23e-06	1.29e-05	8.95e-06	9.06e-06	1.06e-05	1.69e-05	1.15e-05	3.47e-06	1.3e-05	1.99e-05	2.36e-05	1.96e-05	2.23e-05	6.13e-06	7.27e-06	3.38e-06	1.65e-05	2.05e-05
FAAH	7.02e-07	7.19e-06	1.25e-06	5.35e-07	1.48e-06	1.2e-06	1.33e-06	9.81e-07	0	3.57e-07	5.28e-07	1.04e-06	2.29e-07	3.82e-07	4.5e-07	0	8.91e-06	1.21e-05	7.03e-06	1.05e-06	0
DMBX1	0	0	2.51e-07	0	3.45e-07	0	0	0	0	3.79e-07	0	0	0	0	0	0	6.28e-07	0	4.65e-06	1.1e-07	0
MKNK1	1.85e-05	3.01e-05	2.93e-05	1.81e-05	4.42e-05	1.37e-05	3e-05	2.82e-05	4.54e-05	5.58e-05	5.95e-06	9.96e-05	1.85e-05	1.7e-05	1.98e-05	1.19e-05	1.7e-05	2.12e-05	2.52e-05	1.36e-05	1.31e-05
MOB3C	2.66e-06	7.57e-06	7.92e-06	3.08e-06	1.39e-05	4.51e-06	1.11e-05	4.37e-06	8.65e-06	1.06e-05	7.91e-07	1.1e-05	7.8e-06	9.38e-06	6.67e-06	1.64e-05	3.36e-06	1.63e-06	3.58e-06	6.4e-06	6.51e-06
ATPAF1	7.87e-06	1.49e-05	1.24e-05	2.6e-05	1.46e-05	9.23e-06	1.02e-05	1.35e-05	1.22e-05	5.09e-06	3.33e-06	9.56e-06	8.87e-06	3.79e-06	1.12e-05	6.06e-06	7.51e-06	2.33e-05	7.03e-06	1.04e-05	1.02e-05
EFCAB14	4.55e-05	5.19e-05	5.13e-05	4.59e-05	6.63e-05	3.02e-05	6.75e-05	4.64e-05	4.94e-05	6.44e-05	3.11e-05	6.95e-05	5.84e-05	3.61e-05	9.27e-05	2.8e-05	3.25e-05	2.14e-05	2.64e-05	3.49e-05	2.65e-05
CYP4A22-AS1	0	0	0	0	0	4.29e-08	7.53e-08	0	0	5.17e-08	0	1.99e-07	2.06e-07	0	0	0	6.81e-08	0	0	0	0
LINC00853	0	0	0	0	0	0	0	0	0	5.28e-08	2.08e-07	0	5.28e-07	2.47e-07	0	0	2.14e-07	1.54e-07	1.44e-07	0	0
PDZK1IP1	0	1.06e-07	0	0	0	1.66e-07	0	0	0	5.99e-07	1.61e-07	0	1.05e-06	4.11e-08	0	0	4.06e-05	3.68e-05	4.46e-06	4.2e-06	0
TAL1	1.59e-07	7.59e-08	2.02e-07	6.91e-07	0	5.17e-08	0	0	0	1.17e-07	0	3.22e-07	1.65e-05	1.91e-05	1.58e-05	1.6e-05	2.5e-08	3.01e-08	0	4.13e-07	0
AL135960.1	0	0	0	0	0	0	0	0	0	0	0	0	6.34e-07	1.32e-06	4.41e-06	0	0	0	0	0	0
STIL	1.9e-06	1.02e-06	1.44e-06	4.32e-05	1.66e-06	4.22e-07	1.97e-06	0	2.18e-06	8.51e-07	4.29e-06	2.45e-06	3.6e-06	1.31e-06	1.08e-06	2.22e-07	2.84e-06	1.01e-05	1.32e-06	3.89e-06	9.93e-06
CMPK1	9.24e-05	0.000119056	9.98e-05	0.000104138	0.000118888	9.55e-05	9.28e-05	9.84e-05	0.000151343	7.11e-05	0.00012626	8.1e-05	8.7e-05	6.68e-05	8.04e-05	8e-05	0.000132256	8.86e-05	0.000218053	7.55e-05	6.62e-05
FOXD2-AS1	1.68e-07	2.96e-08	7.39e-07	5.28e-07	1e-06	2.83e-07	6.56e-07	0	0	1.01e-06	7.73e-07	1.17e-07	0	3.21e-07	0	0	6.1e-07	6.24e-06	8.41e-07	0	0
FOXD2	5.8e-07	0	0	0	2.73e-07	9e-08	4.01e-07	0	0	2.78e-07	0	0	7.99e-08	1.15e-06	0	0	3.38e-07	2.22e-07	1.44e-06	2.92e-08	0
TRABD2B	0	5.9e-07	4.38e-07	0	0	0	0	0	0	0	0	8.08e-07	1.86e-06	3.02e-06	2.11e-07	1.32e-06	1.6e-06	2.15e-07	1.44e-06	1.4e-06	0
SLC5A9	0	8.01e-07	0	0	8.61e-08	0	1.76e-07	0	0	6.17e-08	0	0	0	0	0	0	2.44e-06	0	6.99e-06	0	0
SPATA6	3.8e-06	3.82e-06	8.07e-07	3e-06	1.97e-06	1.77e-06	5.27e-06	7.82e-07	0	1.37e-06	3.2e-06	2.08e-06	7.77e-06	1.99e-06	6.69e-06	0	8.38e-07	1.52e-07	6.82e-08	4.31e-06	1.06e-06
BEND5	7.34e-06	3.42e-06	4.39e-06	3.51e-06	2.09e-06	5.99e-06	2.56e-06	2.54e-06	0	1.05e-07	1.96e-06	0	4.17e-06	4.04e-06	4.7e-06	6.05e-06	1.71e-07	2.42e-07	0	1.04e-06	1.14e-05
FAF1	2.08e-05	3.2e-05	2.81e-05	5.14e-05	2.52e-05	1.75e-05	2.76e-05	2.73e-05	2.25e-05	8.48e-06	8.14e-06	9.63e-06	1.19e-05	1.59e-05	1.71e-05	2.22e-05	1.62e-05	3.78e-05	5.95e-06	1.42e-05	1.41e-05
CDKN2C	2.73e-06	3.93e-06	2.28e-05	8.65e-05	2.45e-05	6.16e-06	1.77e-05	1.43e-05	1.89e-05	1.28e-06	7.55e-06	3.61e-06	1.1e-06	8.07e-06	1.08e-06	3.19e-07	9.97e-07	1.69e-06	6.13e-07	3.26e-06	7.41e-07
RNF11	1.33e-05	9.53e-05	4.98e-05	1.63e-05	4.06e-05	1.48e-05	2.87e-05	1.8e-05	2.7e-05	5.58e-05	2.53e-05	2.23e-05	5.58e-05	7.44e-05	5.72e-05	3.92e-05	3.32e-05	1.19e-05	3.04e-05	6.05e-05	6.73e-05
AL162430.2	0	5.3e-07	2.53e-07	0	6.52e-07	1.48e-07	3.02e-07	0	0	1.14e-07	0	1.02e-07	3.82e-07	2.91e-07	0	0	3.24e-07	1.62e-07	1.73e-07	6.4e-07	0
TTC39A	8.61e-07	3.81e-05	8.08e-07	0	1.05e-06	1.67e-07	4.97e-07	6.77e-07	0	9.13e-07	2.5e-06	0	1.16e-06	5.63e-06	6.67e-07	4.21e-06	3.88e-05	3.28e-05	1.38e-05	9.8e-08	0
TTC39A-AS1	0	5.03e-06	0	0	2.27e-07	0	2.02e-07	0	0	0	0	0	0	0	0	2.04e-06	8.71e-07	2.47e-07	1.37e-06	0	0
EPS15	7.46e-05	6.99e-05	5.36e-05	4.82e-05	6.35e-05	3.15e-05	6.87e-05	5.07e-05	7.81e-05	3.25e-05	0.000134473	4.14e-05	4.42e-05	3.68e-05	3.78e-05	4.64e-05	5.13e-05	2.38e-05	4.23e-05	3.15e-05	1.92e-05
AC104170.2	0	5.75e-08	2.72e-07	0	4.77e-07	8.35e-08	3.66e-07	0	0	0	0	1.3e-07	0	0	0	6.74e-07	6.16e-08	0	1.69e-07	0	0
AC104170.1	2.63e-07	4.32e-07	1.2e-06	0	6.59e-07	1.59e-07	1.02e-06	0	0	8.53e-08	5.78e-07	0	0	2.47e-07	0	0	1.26e-06	1.55e-07	2.37e-06	1.6e-07	0
OSBPL9	2.81e-05	6.08e-05	4.59e-05	4.26e-05	4.71e-05	2.95e-05	4.2e-05	3.39e-05	4.22e-05	2.08e-05	3.87e-05	1.93e-05	3.56e-05	3.19e-05	3.34e-05	3.07e-05	5.72e-05	3.94e-05	7.59e-05	2.77e-05	4.29e-05
NRDC	9.08e-05	7.52e-05	7.22e-05	0.00011029	0.000111289	7.2e-05	0.000118392	0.000104167	8.47e-05	7.13e-05	6.95e-05	0.000103499	6.69e-05	5e-05	5.8e-05	3.64e-05	4.1e-05	5.2e-05	2.3e-05	5.57e-05	7.77e-05
AL050343.1	1.19e-06	3.67e-06	2.78e-06	2.89e-06	1.51e-06	8.83e-07	1.6e-06	4.15e-07	3.67e-06	2.3e-07	1.26e-06	2.65e-07	2.59e-07	8.96e-07	1.86e-06	9.52e-07	1.15e-06	3.12e-07	1.16e-06	2.49e-06	5.83e-06
AL050343.2	1.47e-07	1.51e-06	0	0	1.04e-06	3.8e-07	2.93e-07	0	0	0	1.65e-07	2.45e-07	0	8.49e-07	0	3.64e-07	2.9e-07	1.73e-07	0	0	0
RAB3B	1.13e-06	0.000345798	2.1e-06	6.19e-07	2.06e-06	7.03e-07	2.56e-06	0	0	9.76e-07	9.59e-07	8.91e-07	1.36e-06	6.61e-07	3.91e-07	0	3.74e-05	9.05e-06	2.43e-05	1.1e-05	1.25e-06
TXNDC12	4.68e-05	5.57e-05	9.51e-05	7.54e-05	7.79e-05	3.75e-05	6.82e-05	7.62e-05	5.98e-05	6.08e-05	2.24e-05	9.21e-05	5.9e-05	6.11e-05	9.2e-05	6.74e-05	2.84e-05	5.03e-05	1.95e-05	6.82e-05	6.77e-05
KTI12	1.67e-05	1.49e-05	2.01e-05	1.97e-05	1.42e-05	1.21e-05	1.78e-05	2.38e-05	1.73e-05	1.24e-05	7.51e-06	7.4e-06	2.21e-05	3.39e-05	1.52e-05	2.49e-05	9.81e-06	1.73e-05	7.82e-06	2.39e-05	1.37e-05
BTF3L4	7.67e-05	6.05e-05	9.46e-05	7.09e-05	9.14e-05	6.51e-05	7.06e-05	7.36e-05	8.52e-05	7.68e-05	4.38e-05	7.16e-05	7.49e-05	8.91e-05	0.000116274	9.89e-05	2.65e-05	5.39e-05	1.79e-05	0.000100447	0.000124778
ZFYVE9	1.62e-06	1.07e-05	5.2e-06	1.47e-06	1.26e-05	3.83e-07	4.41e-07	0	0	2.8e-06	2.98e-07	4.61e-07	1.31e-05	1.17e-05	2.01e-05	5.87e-06	3.87e-06	2.69e-06	4.04e-06	1.15e-05	1.41e-05
CC2D1B	1.15e-05	2.3e-05	1.89e-05	1.58e-05	1.9e-05	1.39e-05	1.56e-05	1.26e-05	1.22e-05	2.05e-05	1.18e-05	1.95e-05	1.18e-05	1e-05	1.41e-05	9.71e-06	1.75e-05	1.07e-05	1.57e-05	8.53e-06	1.53e-05
ORC1	7.42e-07	0	2.79e-06	2.63e-05	1.87e-06	3.75e-07	1.76e-06	2.75e-06	0	8.26e-07	4.94e-07	1.63e-06	9.65e-07	3.45e-06	0	0	2.22e-07	5.85e-06	0	2e-06	0
PRPF38A	5.16e-05	4.47e-05	6.73e-05	7.52e-05	6.15e-05	5.52e-05	7.81e-05	5.96e-05	6.66e-05	3.1e-05	2.58e-05	3.94e-05	5.51e-05	4.17e-05	5.87e-05	5.88e-05	4.38e-05	5.45e-05	3.57e-05	4.62e-05	5.61e-05
TUT4	0.000245034	6.1e-05	0.000163403	0.000147536	0.000248711	0.000158105	0.00019255	0.000122101	0.000121282	3.97e-05	3.23e-05	7.19e-05	6.16e-05	3.89e-05	7.89e-05	2.79e-05	2.68e-05	8.47e-06	1.5e-05	4.79e-05	7.03e-05
GPX7	3.92e-05	6.42e-06	7.62e-06	1.94e-05	8.54e-06	3.69e-05	1.36e-05	2.58e-05	1.14e-05	3.47e-06	5.28e-06	5.79e-06	2.27e-05	5.12e-06	2.1e-05	1.27e-05	3.66e-07	1.29e-05	2.09e-06	2.8e-05	8.9e-06
COA7	1.44e-05	9.84e-06	7.5e-06	4.97e-06	7.4e-06	7.35e-06	5.05e-06	8.94e-06	1.26e-05	9.31e-06	4.1e-06	1.62e-05	1.45e-05	2.82e-05	2.26e-05	1.79e-05	1.2e-05	8.06e-06	1.13e-05	2.76e-05	1.53e-05
ZYG11B	1.38e-05	2.07e-05	7.06e-06	1.17e-05	1.2e-05	1.57e-05	5.57e-06	1.49e-05	1.48e-05	1.48e-05	7.32e-06	1.95e-05	2.63e-05	1.88e-05	2.21e-05	1.55e-05	1.54e-05	9.59e-06	1.41e-05	1.53e-05	1.67e-05
ECHDC2	9.27e-06	2.46e-05	1.13e-05	1.27e-05	1.86e-05	2.26e-05	2.12e-05	2.55e-05	3.56e-05	1.49e-06	1.49e-05	6.42e-06	3.18e-06	8.3e-06	2.42e-06	9.29e-07	1.97e-05	1.11e-05	2.59e-05	4.65e-06	1.05e-05
SCP2	6.23e-05	0.000103252	9.15e-05	9.2e-05	0.000102555	6.55e-05	0.000125273	9.25e-05	0.000107118	3.03e-05	3.41e-05	5.92e-05	7.85e-05	3.61e-05	8.07e-05	3.38e-05	8.24e-05	4.77e-05	0.000101782	3.14e-05	5.52e-05
PODN	0	0	0	0	0	0	2.81e-07	0	0	0	0	0	3.52e-07	0	0	0	0	0	0	1.09e-05	1.14e-06
CPT2	8.84e-06	1.18e-05	8.26e-06	1.32e-05	9.67e-06	9.26e-06	1.37e-05	9.57e-06	1.5e-05	1e-05	9.93e-06	1.53e-05	1.29e-05	8.09e-06	8.58e-06	7.51e-06	1.17e-05	1.53e-05	1.64e-05	3.9e-06	1.3e-05
AL606760.2	1.6e-07	7.46e-08	2.22e-06	1.07e-06	6.54e-07	8.39e-07	1.02e-06	0	0	5.03e-07	0	0	6.44e-07	9.94e-08	0	3.69e-07	1.96e-08	2.69e-07	1.59e-07	9.78e-08	0
C1orf123	2.37e-05	1.11e-05	3.08e-05	4.03e-05	3.64e-05	3.1e-05	3.72e-05	3.64e-05	1.36e-05	1.22e-05	2.67e-05	1.89e-05	3.41e-05	2.02e-05	2.09e-05	2.56e-05	1.01e-05	2.83e-05	7.5e-06	2.35e-05	3.03e-05
MAGOH	0.000129846	7.99e-05	0.000166676	0.000181527	0.000131813	9.32e-05	0.000144401	0.000130551	0.000157091	0.000101563	7.14e-05	7.57e-05	0.000135386	0.000193913	0.000170208	0.000172537	8.14e-05	0.000213328	5.48e-05	0.000156099	0.000119703
AL606760.1	7.07e-07	6.8e-08	7.31e-07	6.84e-07	3.1e-07	4.55e-07	8.59e-08	4.61e-07	0	3.6e-07	9.07e-08	0	3.47e-07	7.14e-07	5.96e-07	6.77e-07	5.02e-08	1.51e-07	6.49e-07	2.25e-08	0
LRP8	1.05e-05	1.94e-05	1.45e-05	4.11e-05	2.42e-05	6.17e-06	2.08e-05	7.86e-06	9.32e-06	7.84e-06	4.42e-05	1.4e-05	5.03e-06	5.83e-06	8.32e-06	9.75e-06	8.19e-06	2.29e-05	2.19e-07	1.17e-05	3.76e-06
NDC1	8.84e-06	1.38e-06	5.43e-06	2.15e-05	9.58e-06	3.52e-06	8.01e-06	4.39e-06	1.93e-06	1.99e-06	1.22e-06	1.1e-05	7.23e-06	7.56e-06	6.07e-06	8.31e-06	5.34e-06	4.74e-05	5.94e-07	7.61e-06	4.92e-06
YIPF1	1.18e-05	2.36e-05	1.61e-05	1.08e-05	1.54e-05	8.36e-06	1.88e-05	1.34e-05	1.88e-05	1.43e-05	5.22e-06	1.41e-05	1.32e-05	7.68e-06	1.33e-05	1.73e-05	1.78e-05	9.63e-06	3.46e-05	6.29e-06	2.43e-05
HSPB11	7.11e-05	4.53e-05	8.25e-05	0.00013694	8.17e-05	4.59e-05	0.000117317	9.28e-05	6.71e-05	3.37e-05	4.34e-05	4.67e-05	3.12e-05	4.16e-05	2.24e-05	2.3e-05	2.4e-05	7.69e-05	3.23e-05	2.83e-05	3.02e-05
LRRC42	1.69e-05	3.9e-05	2.03e-05	1.36e-05	1.34e-05	8.79e-06	1.29e-05	1.11e-05	1.49e-05	1.28e-05	1.81e-05	8.12e-06	1.82e-05	1.92e-05	1.71e-05	1.46e-05	2.61e-05	5.5e-05	2.39e-05	1.99e-05	1.19e-05
TMEM59	0.00011441	0.000378481	0.000243418	0.000193098	0.000218274	0.000121028	0.000254967	0.000238889	0.000244302	0.000185541	5.99e-05	0.000201862	0.000191081	0.000134529	0.000142978	0.000136372	0.000157538	0.000105326	0.000272671	0.000124358	0.00024291
TCEANC2	1.48e-05	4.81e-06	8.51e-06	1.93e-05	1.72e-05	1.2e-05	1.61e-05	1.13e-05	1.18e-05	3.33e-06	1.89e-06	3.26e-06	7.59e-06	5.31e-06	5.88e-06	5.78e-07	2.84e-06	1.69e-06	4.88e-07	2.07e-06	3.76e-06
CYB5RL	4.97e-06	2.52e-06	1.55e-06	1.09e-06	2.64e-06	1.99e-06	3.69e-06	1.64e-06	2.14e-06	9.4e-07	2.34e-07	9.12e-07	2.47e-06	8.9e-06	8.01e-07	1.02e-06	8.32e-07	2.17e-06	1.86e-06	8.94e-07	0
MRPL37	3.31e-05	2.1e-05	3.92e-05	6.13e-05	2.21e-05	2.42e-05	2.78e-05	4.48e-05	3.85e-05	1.64e-05	2.03e-05	2.34e-05	3.84e-05	5.78e-05	4.32e-05	6.45e-05	3.44e-05	0.000127837	1.98e-05	4.6e-05	6.15e-05
SSBP3	1.18e-05	4.96e-05	3.96e-05	6.49e-05	6.36e-05	4.68e-05	3.95e-05	6.69e-05	3.01e-05	5.3e-05	1.7e-05	3.74e-05	4.15e-05	2.05e-05	3.72e-05	1.94e-05	2.94e-05	1.49e-05	1.6e-05	2.48e-05	6.76e-05
ACOT11	5.24e-07	3.52e-05	9.73e-07	1.6e-06	3.58e-06	1.97e-06	4.93e-06	0	1.87e-06	1.94e-06	6.33e-07	2.53e-06	4.62e-07	1.92e-06	3.16e-06	0	3.54e-05	1.2e-05	2.1e-05	9.98e-07	1e-06
MROH7	3.01e-07	4.05e-06	4.28e-07	1.29e-07	5.17e-07	1.21e-07	3.93e-07	0	0	3.85e-08	0	0	0	1.56e-07	4.47e-07	0	2.59e-07	6.58e-08	6.98e-07	8.56e-08	0
TTC4	7.41e-06	7.4e-06	1.22e-05	4.09e-06	1.1e-05	5.85e-06	7.22e-06	5.88e-06	4.88e-06	9.79e-06	5.95e-06	7.25e-06	6.51e-06	1.38e-05	8.31e-06	4.09e-06	6.4e-06	2.82e-06	3.24e-06	1.06e-05	8.66e-06
PARS2	1.78e-06	1.03e-06	2.07e-06	1.88e-06	2.71e-06	1.47e-06	2.78e-06	1.9e-06	1.98e-06	4.89e-07	1.49e-06	1.79e-06	1.16e-06	1.57e-06	0	1.88e-06	1.25e-06	1.93e-06	1.17e-06	2.46e-06	0
TTC22	3.76e-07	8.06e-06	4.3e-06	1.24e-06	6.02e-06	2.06e-06	5.73e-06	1.1e-05	6.85e-06	7.53e-08	0	0	0	0	0	0	1.12e-05	5.33e-06	1.96e-05	1.59e-07	0
LEXM	0	0	0	0	0	0	3.18e-07	0	0	0	2.54e-07	0	0	0	0	0	0	7.31e-08	2.54e-06	0	0
DHCR24	2.9e-06	1.65e-05	2.78e-06	1.83e-05	6.35e-06	1.38e-06	5.21e-06	6.56e-06	1.72e-06	1.26e-06	2.29e-05	1.13e-06	4.88e-06	7.52e-06	3.17e-06	6.58e-06	2.03e-05	3.53e-05	8.09e-06	2.61e-06	1.11e-06
AC096536.1	1.34e-07	1.29e-07	0	0	0	0	0	2.08e-06	0	0	3.22e-07	0	0	0	0	0	7.17e-08	1.33e-07	1.75e-07	0	0
TMEM61	0	2.47e-05	0	0	2.19e-07	0	1.02e-07	0	0	0	0	0	0	0	0	0	2.04e-06	1.3e-07	2.28e-06	0	0
PCSK9	0	5.75e-08	0	0	0	5.97e-08	0	0	0	0	0	0	0	0	0	0	7.84e-07	1.1e-05	2.48e-07	1.81e-06	0
USP24	4.66e-05	2.78e-05	2.09e-05	2.65e-05	3.74e-05	2.11e-05	3.7e-05	1.8e-05	1.27e-05	2.37e-05	1.94e-05	2.24e-05	2.12e-05	3.74e-05	3.88e-05	2.45e-05	2.24e-05	1.29e-05	1.18e-05	2.18e-05	3.07e-05
AC119674.1	3.29e-07	0	0	0	0	0	0	0	0	1.02e-06	0	0	6.43e-07	4.04e-06	1.78e-06	1.29e-06	1.5e-08	0	0	5.17e-06	1e-06
AC119674.2	1.49e-07	9.7e-07	0	0	3.75e-08	0	0	0	0	3.09e-06	0	1.04e-06	5.17e-06	7.15e-06	5.14e-06	9.96e-06	7.16e-07	1.14e-07	9.85e-07	2e-06	0
LINC01767	0	1.47e-06	0	0	0	0	0	0	0	0	0	0	2.82e-06	3.34e-06	0	1.57e-06	0	0	0	0	0
PLPP3	2.76e-06	1.14e-05	9.66e-07	2e-06	1.04e-06	3.79e-07	1.16e-06	0	0	4.52e-05	1.24e-06	2.58e-05	0.000195266	0.000290434	0.000207294	0.000368939	1.94e-05	1.76e-05	3.28e-05	0.0002164	5.59e-05
PRKAA2	0	1.93e-05	4.28e-08	0	1.42e-07	0	0	0	0	1.24e-08	0	0	1.63e-06	1.35e-05	6.94e-06	5.76e-06	7.3e-06	7.61e-06	3e-06	1.58e-06	0
FYB2	0	2.95e-07	0	0	0	0	0	0	0	0	0	0	0	1.1e-07	0	3.19e-07	1.13e-08	0	0	0	0
DAB1	0	3.16e-06	3.12e-07	3.91e-07	1.55e-06	7.79e-08	5.32e-07	0	0	3.79e-08	1.2e-07	0	1.95e-07	1.55e-06	3.26e-06	9.39e-07	7.01e-06	8.16e-08	1.5e-05	6.53e-06	4.44e-07
OMA1	1.51e-05	2.4e-06	9.5e-06	1.09e-05	1.58e-05	1.42e-05	2.1e-05	1.74e-05	1.58e-05	3.06e-06	3.45e-06	2.89e-06	3.36e-06	1.24e-06	1.28e-06	3.88e-07	4.83e-06	6.51e-06	4.23e-06	1.2e-06	1.74e-06
TACSTD2	7.8e-07	8.31e-06	2.61e-07	3.3e-06	5.1e-07	8.87e-07	9.21e-07	8.32e-07	0	5.91e-07	8.32e-07	1.73e-06	1.7e-06	6.43e-06	4.26e-06	2.66e-06	0.000135909	4.5e-05	0.000180829	1.31e-06	0
MYSM1	4.29e-05	3.93e-05	4.12e-05	3.81e-05	4.94e-05	2.21e-05	5.26e-05	2.74e-05	1.75e-05	3.39e-05	1.67e-05	3.82e-05	4.84e-05	5.17e-05	6.6e-05	3.52e-05	3.73e-05	1.84e-05	2.33e-05	3.77e-05	6.8e-05
JUN	0.000143893	0.000521395	0.000375172	0.000238469	0.000270236	0.000144272	0.000122324	0.000139454	0.000632676	0.000520376	0.000232486	0.000431262	0.000908275	0.00157067	0.000562657	0.00124532	0.000763975	0.00088385	0.000355354	0.000849425	0.0017752
AC105277.1	0	5.59e-07	0	5.85e-07	4.5e-07	5.7e-08	3.08e-07	0	0	1.27e-06	3e-07	1.69e-06	2.2e-06	1.23e-06	0	0	5.67e-07	1.83e-07	2.09e-07	2.67e-07	0
LINC01358	9.77e-07	2.24e-07	1.97e-06	2.19e-06	1.83e-06	6.78e-08	2.76e-06	0	4.84e-06	1.92e-07	1.81e-06	1.88e-07	4.36e-08	1.4e-07	8.16e-07	4.09e-07	1.16e-07	2.78e-07	3.44e-06	1.22e-06	0
FGGY	3.77e-06	3.17e-06	1.99e-06	2.29e-06	1.62e-06	1.9e-06	1.23e-06	4.29e-07	9.28e-07	4.87e-06	6.53e-06	2.01e-06	3.98e-06	1.96e-06	1.58e-06	6.87e-06	3.69e-06	4.86e-06	5.3e-06	5.6e-07	4.83e-07
HOOK1	4.82e-06	5.67e-05	5.91e-06	1.06e-05	1.21e-05	1.49e-05	7.91e-06	1.33e-05	0	7.21e-07	1.55e-06	6.19e-06	3.16e-07	9.91e-08	5.68e-07	3.69e-07	1.78e-05	1.45e-05	1.29e-05	0	0
CYP2J2	9.58e-08	1.1e-06	0	0	0	3.58e-07	2.82e-07	0	0	0	0	0	0	5.71e-08	0	3.94e-06	3.87e-06	4.33e-06	3.46e-06	1.06e-07	0
NFIA	7.21e-07	3.82e-06	1.99e-06	1.81e-06	2.24e-06	3.35e-06	3.12e-06	0	0	2.6e-07	2.22e-07	1.22e-06	2.37e-05	3.71e-05	3.11e-05	1.48e-05	8.35e-06	1.42e-05	2.5e-06	2.73e-05	9.11e-05
NFIA-AS2	0	0	3.52e-07	0	0	0	3.07e-07	0	0	0	0	0	1.97e-06	3.72e-06	2.52e-06	6.93e-07	0	0	0	0	5.79e-06
TM2D1	5.38e-05	6.35e-05	5.13e-05	4.85e-05	5.44e-05	4.18e-05	6.21e-05	5.54e-05	3.76e-05	5.13e-05	3.4e-05	3.89e-05	5.2e-05	6.45e-05	5.27e-05	6.24e-05	4.75e-05	4.89e-05	4.4e-05	5.21e-05	5.15e-05
AC099791.2	1.22e-06	3.26e-06	1.61e-06	2.69e-06	3.62e-06	1.57e-06	4.55e-06	6.46e-07	0	7.15e-08	3.55e-07	0	2.33e-06	1.42e-05	3.61e-06	1.67e-06	1.44e-06	3.34e-06	1.03e-06	4.01e-07	1.42e-05
PATJ	1.3e-05	0.000101366	1.62e-05	8.58e-06	2.52e-05	1.1e-05	1.85e-05	9.52e-06	0	1.14e-06	9.16e-06	4.58e-06	3.06e-06	3.42e-06	4.83e-06	1.61e-06	9.25e-05	2.37e-05	8.37e-05	4.73e-07	1.61e-05
L1TD1	2.05e-06	1.73e-05	5.1e-06	2.12e-06	2.48e-06	3.68e-06	4.29e-06	5.39e-06	6.86e-06	2.46e-06	3.44e-06	4.46e-06	4.25e-06	2.76e-06	2.37e-07	3.21e-06	5.74e-06	6.45e-06	5.09e-07	4.23e-06	1.25e-06
KANK4	0	3.34e-08	1.46e-07	1.05e-06	0	0	0	0	0	2.22e-07	1.19e-07	2.37e-06	0	0	0	0	4.7e-07	0	3.34e-07	3.1e-06	0
USP1	4.95e-05	2.52e-05	6.12e-05	0.000206141	8.38e-05	3.55e-05	6.41e-05	4.69e-05	5.44e-05	3.98e-05	2.95e-05	2.76e-05	3.78e-05	4.96e-05	3.66e-05	3.51e-05	2.16e-05	3.65e-05	1.89e-05	3.95e-05	3.11e-05
DOCK7	1.12e-05	3.83e-05	1.24e-05	1.03e-05	1.59e-05	5.08e-06	1.51e-05	1.61e-06	0	3.01e-05	2.17e-05	2.66e-05	1.78e-05	2.09e-05	1.28e-05	1.28e-05	2.42e-05	1.43e-05	1.78e-05	3.41e-05	9.09e-05
AC103923.1	1.33e-07	1.97e-07	0	3.58e-07	0	4.42e-07	0	0	0	0	0	0	4.58e-07	1.33e-06	0	0	1.46e-07	4.53e-08	4.27e-07	2.14e-08	0
ATG4C	1.81e-05	1.69e-06	6.12e-06	1.32e-05	5.69e-06	9.52e-06	5.85e-06	1.04e-05	0	2.66e-06	5.33e-06	1.37e-05	3.97e-06	1.59e-06	4.46e-06	3.93e-06	1.11e-06	4.01e-06	5.55e-07	2.44e-06	1.79e-06
ALG6	7.45e-06	1.72e-06	1.3e-05	2.59e-05	1.47e-05	1.17e-05	1.88e-05	1.12e-05	1.47e-05	3.51e-06	4.53e-06	6.17e-06	6.72e-06	3.34e-06	6.42e-06	4.3e-06	4.52e-06	1.49e-05	2.83e-06	4.36e-06	1.81e-05
ITGB3BP	2.1e-05	3.54e-06	2.65e-05	9.33e-05	2.67e-05	1.67e-05	3.79e-05	1.28e-05	1.82e-05	5.55e-06	2.77e-06	1.06e-05	1.61e-05	1.46e-05	2.35e-05	1.4e-05	6.5e-06	5e-05	1.48e-06	1.43e-05	4.38e-06
EFCAB7	6.95e-06	3.28e-06	8.11e-06	8.77e-06	1.02e-05	6.11e-06	8.24e-06	6.27e-06	6.46e-06	6.16e-07	4.1e-07	5.5e-07	2.89e-06	2.98e-06	2.87e-06	2.47e-06	9.62e-07	1.57e-07	1.24e-07	2.4e-06	4.16e-06
PGM1	1.34e-05	6.51e-06	3.17e-05	1.95e-05	2.98e-05	1.71e-05	2.92e-05	2.25e-05	1.46e-05	2.49e-06	6.93e-06	5.27e-06	8.24e-06	1.95e-05	1.72e-05	1.26e-05	1.19e-05	1.47e-05	5.52e-06	1.52e-05	2.3e-05
ROR1	1.3e-05	7.31e-06	0	0	0	3.5e-07	8.06e-07	0	0	3.95e-08	7.54e-06	1.07e-06	6.32e-06	1.4e-06	3.77e-05	2.67e-06	4e-06	8.12e-06	3.52e-07	6.49e-06	2.64e-05
ROR1-AS1	1.24e-06	8.41e-08	3.13e-07	9.68e-07	0	4.2e-08	0	0	0	6.05e-07	1.22e-05	2.96e-06	2.15e-07	6.95e-07	2.77e-06	1.17e-06	1.37e-07	0	1.6e-07	8.69e-06	2.4e-05
CACHD1	0	4.92e-07	1.61e-07	3.31e-06	6.43e-07	7.25e-06	3.55e-07	3.35e-06	0	2.9e-07	8.47e-08	0	9.78e-06	2.04e-06	6.76e-06	9.27e-06	5.36e-08	5.01e-07	2.48e-07	1.03e-05	2.72e-06
RAVER2	4.65e-07	4.01e-06	8.94e-08	5.39e-07	7.7e-07	6.35e-07	1.43e-06	6.77e-07	0	1.03e-07	1.12e-07	0	4.87e-06	2.6e-06	3.15e-06	1.54e-06	8.49e-06	1.42e-05	8.84e-06	1.11e-06	0
JAK1	0.000178768	0.000176602	0.000371134	0.000311472	0.000496723	0.000281088	0.000437192	0.000382027	0.000305356	0.000238524	0.000381083	0.000222649	0.000546443	0.000341919	0.00031196	0.00035452	0.0001095	3.36e-05	0.000126742	0.000199059	0.000107914
AK4	3.18e-06	3.47e-06	5.22e-06	8.54e-07	2.85e-06	4.33e-07	2.06e-06	4.52e-07	2.12e-06	5.05e-05	4.35e-06	4.87e-06	1.87e-05	5.72e-05	1.74e-05	4.95e-05	1.38e-05	3.73e-05	8.88e-06	2.47e-05	7.03e-06
DNAJC6	5.92e-08	9.7e-06	0	0	1.63e-07	2.11e-07	6.38e-07	0	0	3.4e-06	1.76e-06	9.82e-07	7.85e-07	5.24e-07	0	1.25e-06	7.98e-07	7.5e-08	5.25e-07	1.83e-06	1.16e-05
LEPROT	2.55e-05	7.86e-05	5.16e-05	3.9e-05	4.87e-05	2.56e-05	5.4e-05	4.22e-05	4.46e-05	0.000204712	4.75e-05	0.000129565	0.000138906	9.3e-05	0.000112033	0.000102798	7.11e-05	2.71e-05	0.000109341	6.53e-05	0.000115565
LEPR	5.7e-07	4.02e-06	4.1e-07	7.66e-07	1.48e-06	6.45e-07	1.15e-06	3.13e-06	5.14e-06	2.19e-06	7.62e-07	2.4e-06	1.79e-05	5.86e-06	1.34e-05	7.38e-06	1.02e-06	1.77e-06	3.37e-07	4.02e-06	5.06e-06
PDE4B	0.000150589	4.83e-06	7.43e-05	3.18e-05	3.08e-05	2.26e-05	8.39e-05	8.24e-05	5.87e-05	8.61e-05	0.000101796	3.72e-05	0.000190325	0.000120826	0.00026108	9.89e-05	1.81e-06	3.28e-06	1.17e-07	3.64e-05	0.00013647
SGIP1	0	7.8e-07	8.35e-07	0	7.54e-07	1.69e-07	0	0	0	4.13e-07	0	7.41e-07	3.88e-06	2.83e-05	5.4e-06	9.95e-06	3.5e-08	5.95e-08	0	1.59e-05	7.15e-05
AL139147.1	3.54e-08	0	0	0	3.19e-07	0	3.32e-07	0	0	0	1.62e-07	0	7.63e-08	5.01e-07	0	0	0	0	0	9.21e-07	0
TCTEX1D1	5.91e-08	0	0	2.57e-07	2.31e-07	0	0	0	0	1.62e-06	0	6.82e-07	7.35e-06	1.02e-06	0	0	5e-09	0	0	1.59e-07	0
WDR78	8.01e-08	8.35e-07	1.66e-06	9.66e-07	2.18e-06	1.34e-06	3.92e-07	5.09e-07	0	5.62e-07	1.19e-07	0	2.04e-06	3.74e-07	2.94e-07	0	4.16e-07	5.69e-08	0	1.59e-07	0
MIER1	9.13e-05	0.000100634	0.000133573	9.79e-05	0.000136049	8.33e-05	0.000130682	0.000107421	0.000123297	9.42e-05	5.1e-05	8.69e-05	7.45e-05	8.63e-05	7.82e-05	7.7e-05	5.87e-05	2.59e-05	6.37e-05	5.66e-05	5.66e-05
SLC35D1	1.2e-05	1.27e-05	1.36e-05	1.46e-05	1.87e-05	1.15e-05	1.65e-05	2.03e-05	1.52e-05	5.82e-06	2.99e-06	8.32e-06	3.25e-06	5.12e-06	6.91e-06	4.66e-06	1.43e-05	4.82e-06	1.87e-05	1.41e-05	9.4e-06
IL12RB2	5.66e-08	2.22e-07	7.1e-06	3.69e-06	3.26e-06	6.69e-07	9.43e-06	9.37e-06	6.64e-06	4.87e-08	4.77e-07	8.81e-08	2.54e-07	0	1.87e-06	1.24e-06	4.37e-08	9.47e-08	1.69e-07	1.46e-06	0
SERBP1	0.000437523	0.000246232	0.000378183	0.000459048	0.000318737	0.000347326	0.000338852	0.000468487	0.000340129	0.000209948	0.000247223	0.000193636	0.000415009	0.000605747	0.000506114	0.000708123	0.000267016	0.000654983	0.000113707	0.000697232	0.000486426
GADD45A	1.7e-05	0.000303782	8.84e-05	2.67e-05	5.22e-05	1.08e-05	3.35e-05	8.58e-05	3.63e-05	0.000114793	0.000382612	5.68e-05	0.000127926	0.000520584	0.00012337	0.000127628	0.000360665	0.000191248	0.000452503	0.000424511	0.000110481
GNG12	7.38e-07	5.51e-05	3.06e-06	1.44e-06	5.09e-06	4.44e-07	3.19e-06	0	0	2.67e-06	3.1e-06	2.47e-06	7.89e-05	0.000128005	9.09e-05	9.19e-05	8.14e-05	4.3e-05	0.000151513	0.000137325	7.37e-05
GNG12-AS1	0	4.18e-07	0	0	1.81e-07	0	0	0	0	3.61e-08	0	0	2.02e-06	7.34e-06	1.23e-06	3.6e-06	9.53e-07	1.86e-07	1.81e-06	1.38e-06	0
DIRAS3	0	1.94e-05	3.25e-07	0	1.72e-07	0	2.24e-07	0	0	0	0	0	2.99e-07	7.03e-06	0	1.11e-06	1.11e-07	6.28e-08	5.07e-07	6.82e-06	4.44e-07
WLS	2.35e-07	2.92e-05	2.3e-07	0	2.15e-07	7.68e-08	9.12e-07	0	0	3.33e-06	1.1e-06	4.72e-06	9.81e-05	3.54e-05	7.23e-05	2.48e-05	5.41e-05	2.8e-05	3.27e-05	6.46e-05	6.35e-05
DEPDC1	1.84e-07	0	3.13e-07	6.6e-05	2.77e-07	9.57e-08	6.5e-07	0	2.01e-06	5.45e-07	7.3e-07	4.41e-06	6.04e-06	1.43e-06	0	0	1.47e-06	9.21e-06	0	9.44e-06	1.21e-06
LRRC7	2.91e-06	1.73e-06	6.53e-06	3.37e-06	1.88e-06	4.31e-06	6.54e-06	8.42e-07	2.35e-06	3.83e-07	3.36e-06	2.61e-06	9.15e-07	2.98e-06	3.01e-06	4.53e-06	7e-07	1.4e-07	1.17e-06	1.92e-06	1.25e-06
LRRC40	1.37e-05	1.93e-05	2.43e-05	2.72e-05	2.58e-05	1.43e-05	2.11e-05	2.34e-05	1.36e-05	7.5e-06	1.69e-05	7.84e-06	1.64e-05	1.61e-05	2.49e-05	1.8e-05	1.16e-05	1.16e-05	9.2e-06	1.51e-05	2.98e-05
SRSF11	0.000235078	0.000254166	0.00025668	0.000229718	0.000271472	0.000182153	0.000256566	0.000215352	0.000208568	0.000172301	0.000220181	0.000202869	0.000257187	0.000250609	0.000232505	0.00027467	0.000158021	0.000129785	9.88e-05	0.000263249	0.000225653
ANKRD13C	1.43e-05	1.56e-05	2.38e-05	1.74e-05	2.86e-05	1.48e-05	2.43e-05	2.35e-05	1.73e-05	1.1e-05	1.36e-05	1.29e-05	1.52e-05	1.8e-05	2.3e-05	1.91e-05	1.41e-05	6.61e-06	1.18e-05	2.33e-05	2.46e-05
HHLA3	6.03e-06	2.54e-06	4.59e-06	5.57e-06	3.55e-06	5.12e-06	3.28e-06	5.38e-06	7.63e-06	8.4e-07	3.34e-06	1.06e-06	1.41e-06	1.34e-06	0	3.46e-06	3.06e-06	6.34e-06	3.48e-06	1.38e-06	1.97e-06
CTH	1.44e-07	8.72e-06	1.85e-06	1.93e-06	1.11e-06	4.87e-07	8.29e-07	9.38e-07	0	1.51e-06	1.51e-06	2.06e-06	1.61e-06	2.67e-06	9.78e-07	2.76e-06	8.25e-06	5.53e-06	4.91e-06	9.94e-06	3.19e-06
AL354872.2	0	7.55e-08	0	0	0	0	0	0	0	0	0	0	0	0	0	0	5.88e-08	0	0	0	0
PTGER3	2.88e-07	7e-06	1.18e-06	1.2e-05	5.1e-06	7.23e-08	3.16e-07	0	0	1.26e-06	1.15e-06	3.01e-07	3.22e-06	2.82e-06	1.91e-05	1.03e-06	1.8e-06	0	7.49e-07	1.75e-05	0
ZRANB2	0.000180286	0.000136831	0.000137354	0.000146919	0.000143225	0.000168561	0.000180229	0.000166371	0.000120386	8.24e-05	8.09e-05	9.04e-05	0.000121798	0.000110227	8.87e-05	0.000102942	8.56e-05	6.16e-05	4.84e-05	0.00010914	0.000122417
FPGT	5.89e-06	4.82e-06	4.37e-06	1.92e-06	5.16e-06	3.08e-06	4.7e-06	4.47e-06	4.46e-06	4.29e-06	2.16e-06	2.59e-06	4.03e-06	1.77e-06	5.02e-06	1.15e-06	4.59e-06	5.67e-06	3.9e-06	2.61e-06	1.19e-05
CRYZ	6.36e-06	5.61e-06	8.69e-06	6.87e-06	1.52e-05	5.7e-06	1.08e-05	8.96e-06	5.54e-06	1.5e-06	1.71e-06	5.37e-06	4.76e-06	5.35e-06	2.19e-06	5.2e-07	5.71e-06	6.94e-06	7.87e-06	2.28e-06	1.65e-05
TYW3	5.31e-05	1.58e-05	2.95e-05	4.05e-05	4.28e-05	3.77e-05	4.29e-05	4.06e-05	3.62e-05	1.85e-05	1.79e-05	2.71e-05	3.33e-05	4.36e-05	4.05e-05	3.7e-05	1.91e-05	3.09e-05	9.85e-06	5.62e-05	5.43e-05
SLC44A5	0	1.5e-07	5.94e-08	0	0	0	0	0	0	0	0	0	9.08e-07	1.48e-07	1.65e-06	0	2.63e-08	0	0	1.19e-06	4.46e-06
ACADM	7.45e-05	2.72e-05	6.39e-05	6.44e-05	6.59e-05	4.31e-05	6.05e-05	4.23e-05	5.07e-05	1.17e-05	1.96e-05	2.41e-05	3.28e-05	2.85e-05	4.12e-05	2.77e-05	9.2e-06	2.92e-05	1.2e-05	2.64e-05	5.4e-05
RABGGTB	8.72e-05	7.23e-05	6.85e-05	4.28e-05	4.65e-05	3.92e-05	5.47e-05	5.09e-05	4.35e-05	4.65e-05	4.7e-05	8.78e-05	6.43e-05	9.73e-05	8.71e-05	9.99e-05	6.27e-05	7.85e-05	3.99e-05	0.000139459	0.00012204
ST6GALNAC3	3.87e-06	6.57e-07	6.74e-07	2.05e-06	1.01e-06	8.81e-07	7.98e-07	9.37e-07	0	1.25e-06	0	7.36e-07	6.02e-06	8.28e-06	1.47e-05	7.52e-06	1.87e-06	1.84e-07	9.57e-07	4.08e-06	4.67e-06
ST6GALNAC5	0	1.54e-06	0	0	0	0	0	0	0	0	0	0	0	0	0	0	9.88e-08	0	0	2.24e-07	1.21e-06
PIGK	6.16e-06	6.98e-06	1.2e-05	2.83e-05	1.63e-05	1.34e-05	1.54e-05	2.19e-05	1.15e-05	1.3e-06	2.5e-06	4.38e-06	1.01e-05	3.03e-06	8.86e-06	6.22e-06	5.7e-06	9.28e-06	9.96e-06	1.03e-05	1.31e-05
AK5	3.38e-07	4.45e-06	3.02e-07	1.08e-06	4.3e-08	1.02e-05	3.43e-07	3.19e-07	0	6.46e-08	5.99e-07	2.73e-07	1.08e-07	7.9e-08	0	0	0	8.91e-07	0	1.33e-06	2.68e-06
AC118549.1	3.32e-05	2.47e-05	2.37e-05	2.16e-05	4.81e-05	3.15e-05	3.81e-05	4.3e-05	3.05e-05	1.67e-05	2.07e-05	2.56e-05	3.28e-05	4.39e-05	4.36e-05	3.54e-05	1.43e-05	1.44e-05	1.08e-05	4.07e-05	3.33e-05
USP33	3.81e-05	5.02e-05	5.92e-05	5.67e-05	7.31e-05	4.06e-05	8.17e-05	5.34e-05	7.49e-05	2.45e-05	2.79e-05	4.24e-05	4.27e-05	3.02e-05	3.33e-05	3.92e-05	3.38e-05	1.81e-05	2.64e-05	2.2e-05	4.49e-05
MIGA1	2.31e-05	4.62e-05	3.4e-05	4.06e-05	3.42e-05	2.61e-05	4.09e-05	5.28e-05	2.85e-05	1.42e-05	1.83e-05	2.33e-05	3.11e-05	2.41e-05	4.09e-05	1.66e-05	1.8e-05	1.58e-05	1.63e-05	2.58e-05	1.04e-05
NEXN	5.22e-06	2.54e-07	1.3e-06	5.08e-06	2.23e-06	2.09e-06	2.07e-06	2.48e-06	9.27e-07	3.81e-07	1.38e-06	0	1.71e-06	2.31e-06	0	0	2.89e-06	2.7e-06	4.09e-06	2.68e-05	0
FUBP1	8.98e-05	8.65e-05	7.56e-05	0.000132324	7.39e-05	5.46e-05	7.34e-05	6.88e-05	4.16e-05	6.92e-05	4.79e-05	5.81e-05	8.75e-05	8.13e-05	0.000113573	0.000117891	6.07e-05	6.52e-05	4.79e-05	9.37e-05	7.06e-05
DNAJB4	6.96e-06	1.69e-05	1.77e-05	1.45e-05	1.81e-05	8.11e-06	1.49e-05	5.03e-06	8.51e-06	1.93e-05	3.88e-05	2.41e-05	5.85e-05	8.23e-05	6e-05	1.39e-05	2.07e-05	5.83e-06	7.4e-06	3.4e-05	8.56e-06
GIPC2	7.88e-07	9.82e-06	9.22e-07	6.18e-07	6.63e-07	1.58e-07	6.02e-07	0	0	9.74e-08	6.34e-07	0	7.92e-06	1.72e-06	7.86e-06	3.37e-06	2.78e-05	9.9e-06	2.41e-05	6.26e-08	8.68e-07
AC103591.3	1.53e-05	1.24e-05	4.39e-05	1.33e-05	8.83e-06	3.01e-06	2e-05	6.02e-06	2.11e-05	6.97e-06	9.08e-06	8.39e-06	4.42e-06	8.84e-06	1.57e-05	2.66e-06	1.91e-05	1.51e-05	6.18e-06	1.08e-05	4.21e-06
PTGFR	0	0	0	0	0	0	0	0	0	0	0	0	0	0	0	0	0	0	0	7.27e-06	4.44e-07
IFI44L	1.36e-05	2.26e-07	6.21e-06	1.97e-06	1.18e-05	1.91e-05	2.04e-06	1e-05	1.27e-05	5.31e-07	1.68e-06	1.59e-06	2.21e-05	1.4e-06	1.07e-05	6.73e-05	1.29e-06	1.23e-06	1.7e-07	6.15e-06	1.11e-06
IFI44	1.71e-06	9.68e-06	1.74e-05	8.52e-06	3.17e-05	1.15e-05	1.93e-06	5.05e-06	4.48e-05	9.72e-07	9.84e-07	2.6e-07	3.07e-05	1.1e-05	1.66e-05	3.15e-05	5.35e-06	3.03e-06	5.34e-06	1.42e-05	1.18e-05
ADGRL4	4.26e-07	2.96e-07	0	2.76e-06	3.26e-07	1.89e-07	6.72e-07	0	0	8.84e-07	1.43e-07	1.8e-06	0.00037593	7.52e-05	0.000520897	0.000219487	2.64e-07	6.62e-08	0	1.68e-05	1.13e-05
ADGRL2	1.13e-07	6.78e-06	1.15e-07	0	4.29e-07	0	2.84e-07	0	0	1.85e-07	0	0	9.5e-05	1.03e-06	3.02e-05	1.05e-05	1.3e-05	1.2e-05	5.58e-06	1.03e-05	1.13e-05
LINC01725	1.51e-06	1.77e-07	3.51e-07	0	1.28e-06	7.72e-06	2.24e-07	0	0	5.27e-07	2.84e-07	0	1.08e-07	0	0	0	9.23e-08	2.79e-07	6.24e-08	0	0
TTLL7	6.29e-07	4e-05	1.45e-06	3.62e-06	2.08e-06	6.49e-07	1.91e-06	2.72e-06	0	1.81e-06	1.15e-06	2.74e-06	3.46e-06	2.7e-07	5.04e-06	0	2.08e-06	4.12e-07	4.51e-07	9.58e-06	3.14e-05
AL359504.2	8.8e-07	3.7e-07	1.14e-06	3.32e-07	1.74e-06	2.01e-06	8.78e-07	0	1.22e-06	7.08e-08	0	0	8.37e-07	2.3e-06	8.06e-07	0	7.79e-08	2.88e-07	6.95e-07	4.43e-06	0
PRKACB	3.52e-05	2.91e-05	7.94e-05	8.09e-05	0.000112905	8.22e-05	0.000131193	6.28e-05	4.73e-05	4.4e-06	8.33e-06	1.19e-05	1.38e-05	6.53e-06	3.33e-05	7.86e-06	1.15e-05	1.33e-05	4.83e-06	1.38e-05	3.01e-05
SAMD13	1.48e-06	1.39e-06	1.13e-07	0	0	8.92e-07	0	3.02e-07	0	1.24e-08	0	0	4.96e-07	8.32e-08	1.24e-06	0	4.49e-07	8.8e-07	0	1.36e-07	0
RPF1	3.72e-05	4.36e-05	5.62e-05	4.33e-05	3.36e-05	3.36e-05	4.31e-05	4.29e-05	4.44e-05	2.66e-05	1.91e-05	3.08e-05	3.76e-05	5.65e-05	5.98e-05	5.79e-05	3.68e-05	5.62e-05	3.33e-05	5.41e-05	5.6e-05
GNG5	0.000277546	0.00084577	0.00028381	0.00038525	0.000285212	0.000168814	0.000287107	0.000287922	0.000208134	0.000707414	0.00101187	0.000505977	0.000488967	0.000449882	0.00037928	0.00056088	0.000891199	0.000649241	0.00120696	0.000396346	0.00042338
SPATA1	3.87e-06	7.32e-06	3.42e-06	2.14e-06	2.99e-06	3.08e-06	3.34e-06	3.19e-06	3.3e-06	4.57e-06	2.4e-06	2.46e-06	5.24e-06	1.16e-05	2.75e-06	1.87e-06	4.36e-06	1.28e-06	5.45e-06	2.38e-06	0
CTBS	2.48e-05	3.97e-05	2.9e-05	2.07e-05	4.27e-05	3.22e-05	3.44e-05	4e-05	3.32e-05	6.38e-05	1.9e-05	5.14e-05	2.31e-05	1.59e-05	1.77e-05	1.07e-05	2.1e-05	4.56e-06	4.77e-05	2.07e-05	4.84e-06
SSX2IP	9.89e-06	6.03e-05	7.06e-06	1.31e-05	1.51e-05	8.49e-06	1.13e-05	8.66e-06	6.39e-06	1.62e-06	2.25e-06	4.69e-06	4.99e-06	2.22e-06	5.22e-06	6.38e-07	3.27e-05	1.33e-05	7.26e-05	1.88e-06	4.84e-06
LPAR3	0	5.9e-06	1.98e-07	2.49e-07	0	3.64e-07	1.9e-07	0	0	1.7e-06	2.86e-07	0	0	0	0	0	2.66e-06	2.71e-07	2.16e-06	0	0
MCOLN2	5.94e-06	0	2.58e-06	5.9e-07	9.76e-07	1.93e-07	8.45e-07	1.01e-06	1.47e-05	2.95e-06	0.000115856	5.46e-06	1.66e-06	0	4.26e-07	4.74e-07	3.9e-08	1.26e-06	8.09e-07	9.24e-07	1.25e-06
MCOLN3	0	5.17e-05	1.32e-06	5.78e-07	2.85e-06	1.42e-07	6.92e-07	2.56e-06	2.58e-06	3.79e-07	2.6e-06	1.75e-06	0	0	0	0	1.75e-05	3.29e-06	2.52e-05	4.63e-07	7.42e-07
SYDE2	7.17e-07	5.85e-06	4.34e-06	2.41e-07	6.98e-06	1.02e-06	8.55e-07	8.32e-07	0	1.24e-08	5.33e-07	3e-07	1.39e-06	1.01e-06	8.16e-07	0	3.99e-06	2.58e-06	5.17e-06	3.35e-06	1.69e-06
C1orf52	4.43e-05	4.2e-05	5.85e-05	4e-05	5.7e-05	3.76e-05	6.71e-05	4.66e-05	4.63e-05	4.78e-05	2.13e-05	4.86e-05	5.99e-05	9.98e-05	6.76e-05	7.34e-05	4.89e-05	3.91e-05	4.11e-05	7.81e-05	6.34e-05
BCL10	4.91e-05	9.85e-05	4.77e-05	4.24e-05	4.13e-05	2.27e-05	3.87e-05	3.22e-05	3.26e-05	6.7e-05	2.74e-05	4.57e-05	9.14e-05	6.23e-05	7.97e-05	7.18e-05	0.000219679	8.79e-05	0.000351192	4.12e-05	3.28e-05
AL078459.1	2.74e-06	2.24e-06	1.59e-06	3.18e-07	1.03e-06	1.84e-07	8.89e-07	0	2.13e-06	2.64e-06	2.22e-07	3.38e-06	1.95e-06	5.42e-06	6.08e-07	2.27e-06	3.38e-06	6.47e-07	3.53e-06	7.51e-07	1.25e-06
DDAH1	8.01e-08	1.42e-05	1.42e-07	6.88e-07	2e-06	2.54e-07	1.06e-06	0	0	8.79e-07	1.3e-06	3.51e-07	2.05e-05	1.97e-05	1.84e-05	2.81e-05	5.2e-05	4.71e-05	2.3e-05	1.61e-05	2.26e-05
AL360219.1	0	1.82e-07	0	0	0	0	1.14e-07	0	0	3.61e-08	0	0	3.12e-06	3.63e-07	3.34e-07	0	3.08e-07	7.57e-07	3.03e-07	6.98e-07	0
AC092807.3	0	0	0	0	0	0	0	0	0	0	0	0	6.89e-07	1.19e-06	6.26e-07	0	6.02e-08	0	0	9.74e-06	0
CYR61	9.2e-07	8.38e-06	5.21e-07	7.39e-07	1.32e-06	1.3e-06	2.11e-06	2.44e-06	0	2.12e-06	1.8e-06	7.89e-07	0.000462108	0.000218733	0.000193215	0.000396414	7.33e-05	0.000123526	7.41e-05	0.000394747	0.000759335
ZNHIT6	6.43e-05	1.73e-05	4.36e-05	4.51e-05	5.55e-05	4.46e-05	4.5e-05	4.3e-05	2.79e-05	8.03e-06	1.94e-05	1.54e-05	4.38e-05	3.53e-05	4.75e-05	3.13e-05	2.66e-05	2.29e-05	1.29e-05	3.35e-05	4.84e-05
ODF2L	7.38e-05	7.15e-05	0.000226177	0.000125856	0.000291758	8.27e-05	0.000163394	0.000123862	0.000208641	1.34e-05	1.9e-05	1.47e-05	0.000119635	7.41e-05	7.86e-05	0.000105919	2.43e-05	1.27e-05	1.41e-05	3.11e-05	2.72e-05
CLCA1	0	4.93e-06	0	0	7.26e-07	0	0	0	0	0	0	0	5.45e-07	0	0	0	3.5e-05	1.64e-05	0	0	0
CLCA4	0	1.51e-06	3.76e-07	0	4.7e-07	2.91e-08	3.41e-08	2.24e-06	0	2.72e-07	0	0	0	6.54e-07	0	0	5.77e-05	6.4e-07	9.91e-05	0	0
AL356270.1	0	0	0	0	0	0	0	0	0	0	0	0	0	0	0	0	7.53e-07	3.37e-08	1.95e-06	0	0
AL049597.2	1.44e-06	1.61e-06	4.38e-07	3.61e-07	3.16e-06	1.23e-06	1.86e-06	0	0	7.23e-07	8.14e-07	3.45e-07	6.78e-07	5.53e-06	9.36e-07	1.35e-07	9.87e-07	1.96e-07	5.04e-06	4.09e-07	0
SH3GLB1	8.43e-05	0.000181169	0.000165242	0.00012693	0.00019093	6.93e-05	0.00016647	0.00013758	0.000124882	0.000165134	0.000110489	0.000107492	0.000221291	0.000167132	0.00015876	0.00016747	0.000195433	6.5e-05	0.000325528	0.000103078	9.8e-05
SELENOF	0.000130009	0.000168592	0.000206035	0.000118569	0.000165319	0.000108188	0.000167843	0.000171258	0.000164875	0.000157787	7.73e-05	0.000160746	0.000144508	0.000145117	0.000196735	0.000210298	0.000108342	0.000143548	8.37e-05	0.000161851	0.00015741
HS2ST1	1.24e-05	1.34e-05	1.59e-05	1.48e-05	2.06e-05	7.59e-06	1.44e-05	3.98e-06	1.09e-05	1.69e-05	1.8e-06	1.26e-05	1.83e-05	1.2e-05	3.32e-05	1.04e-05	9.6e-06	1.37e-05	3.18e-06	1.85e-05	1.88e-05
LMO4	3.79e-05	4.26e-05	0.00020038	0.000134757	0.000257781	4.31e-05	0.000135531	2.52e-05	0.000232523	4.63e-05	3.69e-05	0.000104258	3.19e-05	4.08e-05	4.21e-05	5.14e-05	6.14e-05	7.01e-05	2.38e-05	0.000233331	0.000261686
PKN2-AS1	0	1.92e-05	3.77e-07	0	0	7.26e-08	1.5e-07	0	0	4.61e-08	1.6e-07	0	2.57e-07	8.18e-07	5.79e-07	1.17e-06	1.06e-06	2.72e-07	4.37e-08	7.48e-08	3.37e-06
PKN2	6.74e-05	0.000178609	5.49e-05	8.78e-05	0.000103685	4.37e-05	9.95e-05	4.07e-05	4.24e-05	4.4e-05	6.02e-05	5.42e-05	0.000103747	5.21e-05	0.000103409	6.06e-05	0.000170501	5.81e-05	0.00011501	4.39e-05	0.000101698
GTF2B	5.96e-05	7.25e-05	0.000116542	5.87e-05	9.18e-05	5.68e-05	8.89e-05	9.72e-05	0.000102547	8.69e-05	3.94e-05	6.44e-05	4.48e-05	6.4e-05	3.42e-05	5.77e-05	6.77e-05	7e-05	6.21e-05	6.87e-05	6.56e-05
KYAT3	2.46e-05	1.47e-05	3.57e-05	2.67e-05	2.9e-05	2.52e-05	2.45e-05	1.4e-05	5.58e-05	9.18e-06	3.21e-05	2.33e-05	1.32e-05	1.61e-05	1.37e-05	1.44e-05	1.14e-05	2.26e-05	4.83e-06	1.22e-05	1.97e-05
RBMXL1	1.97e-05	1.24e-05	1.7e-05	1.66e-05	1.96e-05	1.2e-05	1.84e-05	1.91e-05	1.75e-05	1.56e-05	2.97e-05	1.86e-05	1.5e-05	1.61e-05	2.4e-05	1.49e-05	1.39e-05	1.17e-05	1.85e-05	1.11e-05	8.66e-06
GBP3	1.35e-05	2.52e-05	1.96e-05	3.18e-05	3.18e-05	2.51e-05	4.29e-05	2.67e-05	1.98e-05	4.04e-06	1.32e-05	1.42e-05	2.41e-05	8.87e-06	1.61e-06	1.04e-05	7.87e-05	2.16e-05	9.79e-05	1.58e-05	1.81e-06
GBP1	2.97e-05	1.76e-05	2.18e-05	4.54e-05	2.3e-05	3.81e-05	4.88e-06	7.87e-05	9.86e-05	1.99e-05	9.1e-05	1.69e-05	3.86e-05	6.36e-05	2.57e-05	0.00128632	8.21e-05	3.46e-05	0.000139938	8.17e-05	1.94e-05
GBP2	0.00017762	3.21e-05	0.000202776	0.000123136	0.000188876	0.000143144	0.000126375	0.000310657	0.000305258	3.48e-05	5.5e-05	3.12e-05	3.89e-05	3.96e-05	1.6e-05	0.000805311	8.82e-05	2.69e-05	0.000147722	2.69e-05	4.35e-05
GBP4	0.000167251	8.3e-06	7.22e-05	8.71e-05	5.71e-05	4.59e-05	5.88e-05	0.000108786	0.000271712	1.08e-05	5.24e-05	1.98e-05	6.97e-05	4.1e-05	4.54e-05	0.00118336	3.59e-05	2.97e-05	1.7e-05	4.45e-05	1.71e-06
AC099063.4	2.43e-06	0	1.63e-06	1.14e-06	1.98e-06	1.29e-06	3.78e-06	1.06e-05	0	1.25e-07	2.19e-07	6.19e-07	0	2.51e-07	0	2.45e-07	4.32e-07	3.01e-08	8.72e-07	2.66e-08	0
GBP5	4.46e-05	1.79e-06	6.92e-05	6.04e-05	2.19e-05	1.05e-05	2.28e-05	7.58e-05	0.000198425	5.72e-06	4.65e-06	6.89e-06	2.67e-06	2.05e-06	2.74e-06	6.08e-05	3.92e-06	1.63e-06	9.07e-07	3.09e-06	1.2e-06
GBP6	0	0	0	0	0	0	0	0	0	0	0	0	0	0	0	0	2.7e-07	0	1.28e-06	0	0
LRRC8B	1.18e-05	3.83e-05	2.86e-06	9.7e-06	2.59e-06	9.43e-06	3.73e-06	1.58e-05	3.64e-06	5.42e-06	5.73e-06	1.72e-05	1.44e-05	8.05e-06	1.03e-05	1.07e-05	1.65e-05	9.76e-06	1.1e-05	1.51e-05	4.69e-06
LRRC8C-DT	4.09e-06	1.02e-06	2.13e-07	9.27e-07	5.36e-07	2.85e-06	9.54e-07	1.76e-06	1.32e-06	1.23e-06	1.18e-06	9.7e-07	2.53e-06	7.11e-06	7.85e-07	5.36e-07	1.02e-08	9.46e-08	0	1.05e-06	1.86e-06
LRRC8C	1.64e-05	3.66e-05	5.53e-06	1.09e-05	5.36e-06	2.7e-05	1.11e-05	1.46e-05	1.69e-05	1.87e-05	1.7e-05	4.7e-05	8.11e-05	5.95e-05	6.54e-05	4.4e-05	3.18e-06	1.21e-05	1.62e-06	9.58e-05	8.25e-06
AC099568.2	2.62e-06	3.45e-06	2.88e-06	3.06e-06	4.98e-06	5.75e-06	2.67e-06	5.21e-07	2.23e-06	4.02e-07	1.91e-06	9.94e-07	1.7e-07	1.41e-06	8.49e-07	2.14e-06	2.03e-06	4.19e-06	7.38e-06	7.36e-08	0
LRRC8D	1.22e-05	1.65e-05	4.18e-05	2.11e-05	5.04e-05	2.49e-05	3.05e-05	1.71e-05	9.75e-05	8.31e-06	2.09e-05	1.85e-05	7.45e-06	5.96e-06	1.2e-05	7.53e-06	9.03e-06	6.65e-06	1.31e-05	8.07e-06	4.48e-06
ZNF326	8.66e-05	0.000130463	8.57e-05	8.59e-05	0.000103154	5.71e-05	8.32e-05	5.92e-05	6.85e-05	6.85e-05	9.78e-05	6.36e-05	9.93e-05	9.76e-05	9.21e-05	6.27e-05	7.74e-05	4.63e-05	6.63e-05	7.81e-05	7.18e-05
ZNF644	8.14e-05	8.17e-05	7.05e-05	7.5e-05	9.64e-05	5.66e-05	9.43e-05	7.02e-05	8.05e-05	6.23e-05	6.14e-05	5.37e-05	6.56e-05	7.4e-05	7e-05	5.3e-05	3.59e-05	2.41e-05	2.13e-05	6.7e-05	8.97e-05
CDC7	3.19e-06	1.57e-06	4.78e-06	1.42e-05	5.75e-06	2.57e-06	5.55e-06	2.04e-06	1.04e-05	1.15e-06	2.04e-07	6.63e-07	4.22e-06	3.55e-06	8.16e-07	2.12e-06	1.35e-06	1.04e-05	2.14e-07	1.58e-06	8.67e-07
TGFBR3	0	8.77e-06	1.06e-05	1.66e-05	7.96e-06	5.8e-07	3.99e-05	8.82e-06	5.73e-06	4.14e-07	5.24e-07	1.84e-07	1.57e-05	9.61e-06	6.28e-06	5e-06	3.92e-06	5.69e-07	6.75e-06	5.22e-05	1.16e-05
EPHX4	0	9.9e-06	3.91e-07	2.55e-06	2.14e-06	6.66e-07	4.48e-07	4.94e-07	3.6e-06	3.32e-07	0	0	2.34e-05	8.04e-06	2.04e-05	3.88e-06	7.99e-06	1.69e-05	6.93e-06	3.07e-07	4.44e-07
BTBD8	2.46e-06	2.71e-06	2.65e-06	3.2e-06	1.27e-05	4.91e-06	9.39e-06	3.03e-06	0	1.77e-06	1.84e-06	1.42e-06	3.87e-06	7.49e-07	4.91e-06	7.33e-07	2.66e-06	1.92e-06	6.72e-06	1.59e-06	3.47e-06
GLMN	2.9e-05	5.81e-06	5.26e-05	4.34e-05	4.34e-05	2.99e-05	4.95e-05	2.99e-05	3.57e-05	5.15e-06	9.17e-06	5.07e-06	2.12e-05	9.44e-06	1.25e-05	7.18e-06	5.56e-06	1.71e-05	4.02e-06	1.91e-05	2.14e-05
RPAP2	4.98e-05	3.34e-05	8.25e-05	7.22e-05	0.000101483	6.39e-05	0.000103031	7.42e-05	9.01e-05	8.45e-06	2.13e-05	2.65e-05	4.21e-05	3.26e-05	2.23e-05	2.55e-05	1.36e-05	1.85e-05	6.87e-06	3.4e-05	3.88e-05
GFI1	2.36e-06	7.12e-07	3.17e-05	2.23e-05	2.95e-05	9.15e-06	3.63e-05	2.23e-05	6.27e-05	5.86e-07	4.26e-06	2.17e-06	7.32e-07	1.25e-06	2.11e-07	2.07e-06	1.07e-06	6.34e-07	0	7.55e-07	0
EVI5	1.87e-05	3.13e-05	9.96e-07	2.28e-07	1.68e-06	1.74e-06	2.6e-06	6.45e-06	0	4.56e-05	1.22e-05	4.55e-05	4.05e-05	2.92e-05	4.69e-05	2.09e-05	4.46e-05	1.76e-05	2.35e-05	4.39e-05	5.35e-05
RPL5	0.00339242	0.000837996	0.00220643	0.00189709	0.00216485	0.00349368	0.00193566	0.00238489	0.00205253	0.000553673	0.00136631	0.000797518	0.00138667	0.00190672	0.00159558	0.00230427	0.00141275	0.00272246	0.000510771	0.00205893	0.00178223
FAM69A	1.06e-05	8.89e-07	3.68e-06	4.74e-06	3.38e-06	9.62e-06	4.01e-06	9.83e-06	8.61e-06	5.36e-07	2.26e-05	5.47e-06	9.18e-07	1.4e-06	2.91e-06	0	4.83e-07	6.84e-07	1.12e-06	1.9e-06	0
MTF2	6.5e-05	4.1e-05	7.71e-05	8.86e-05	7.98e-05	5.63e-05	8.85e-05	7.68e-05	7.41e-05	2.98e-05	3.39e-05	5.77e-05	6.08e-05	4.6e-05	6.47e-05	4.33e-05	3.78e-05	3.66e-05	2.26e-05	4.15e-05	2.2e-05
TMED5	4.03e-05	7.98e-05	7.74e-05	3.76e-05	6.67e-05	2.62e-05	6.18e-05	4.18e-05	5.9e-05	0.000216802	4.6e-05	0.000132516	5.68e-05	6.53e-05	7.99e-05	6.08e-05	3.44e-05	3.56e-05	2.37e-05	0.000102989	9.3e-05
CCDC18	1.86e-05	3.98e-06	1.74e-05	7.22e-05	9.29e-06	1.14e-05	1.63e-05	1.06e-05	1.25e-05	1.66e-05	4.78e-06	1.18e-05	7.63e-06	9.48e-06	5.09e-06	3.24e-06	3.07e-06	4.85e-06	1.3e-06	1.12e-05	7.91e-06
DR1	7.13e-05	8.07e-05	8.74e-05	7.86e-05	9.14e-05	5.6e-05	9.78e-05	7.66e-05	8.11e-05	5.49e-05	3.26e-05	4.9e-05	5.41e-05	6.12e-05	5.46e-05	7.92e-05	3.43e-05	4.67e-05	3.95e-05	6.44e-05	3.8e-05
FNBP1L	9.22e-06	0.000170974	1.38e-06	2.58e-06	1.67e-06	3.91e-06	4.01e-06	1.37e-06	1.93e-06	1.54e-06	2.35e-05	2.1e-06	4.69e-05	4.21e-05	2.71e-05	1.25e-05	6.28e-05	2.6e-05	6.63e-05	2.07e-05	3.38e-05
BCAR3	1.76e-05	3.73e-05	5.92e-06	1.32e-05	3.04e-06	4.42e-07	1.69e-05	0	5.02e-06	8.58e-06	9.2e-06	6.36e-06	3.04e-05	3.1e-05	3.8e-05	2.75e-05	4.79e-05	5.01e-06	3.48e-05	1.88e-05	3.11e-05
AL109613.1	0	1.54e-07	0	0	0	0	0	0	0	0	0	0	0	1.87e-07	0	4.9e-07	9.07e-07	8.81e-07	1.93e-07	0	0
DNTTIP2	0.000105589	0.000113305	0.000120012	8.39e-05	0.000103978	6.17e-05	0.000111163	6.84e-05	7.69e-05	0.000178835	6.46e-05	0.000110242	0.000148971	0.000179747	0.000182003	0.000178226	7.43e-05	0.000100416	5.07e-05	0.00018148	9.26e-05
GCLM	4.13e-05	0.000574515	8.89e-05	5.98e-05	7.35e-05	2.51e-05	6.34e-05	4.24e-05	4.22e-05	0.00035482	0.000151256	0.000145723	9.16e-05	0.000163228	5.75e-05	0.000173086	0.000191742	6.48e-05	0.000300925	0.000215662	0.00014098
ARHGAP29	3.21e-07	3.9e-06	3.31e-07	1.28e-07	7.59e-07	5.84e-07	9.64e-07	1.37e-06	0	1.05e-06	3.25e-07	3.88e-07	0.000303824	0.000124736	0.00024879	7.31e-05	1.92e-05	2.11e-05	1.07e-05	6.03e-06	1.16e-05
ABCD3	1.27e-05	3.83e-05	1.94e-05	1.88e-05	2.59e-05	1.75e-05	2.1e-05	1.82e-05	1.26e-05	1.01e-05	3.61e-06	1.72e-05	1.24e-05	1.61e-05	1.55e-05	1.06e-05	2.83e-05	4.5e-05	3.15e-05	1.93e-05	1.95e-05
F3	1.02e-06	0.000119696	2.58e-07	3.09e-07	1.76e-06	5.61e-07	7.56e-07	2.21e-06	0	0.000155298	6.88e-06	2.32e-06	0.000119876	0.000139333	9.01e-06	0.000151628	8.6e-05	7.95e-05	4.56e-05	7.77e-05	0.000204707
SLC44A3	7.75e-08	1.03e-05	3.91e-06	2.9e-06	2.46e-06	2.11e-07	1.25e-06	0	6.26e-06	2.9e-07	0	0	2.72e-07	1.77e-07	0	1.4e-06	9.61e-06	7.39e-06	4.82e-06	2.37e-07	1.14e-05
CNN3	9.43e-06	2.73e-05	1.02e-05	5.93e-06	7.09e-06	1.88e-06	5.63e-06	4.21e-06	0	7.95e-07	1.83e-05	3.64e-06	0.000103126	0.000117339	3.77e-05	9.21e-05	1.7e-05	2.99e-05	1.09e-05	9.67e-05	0.000373184
AC105942.1	3.22e-07	9.94e-07	1.86e-07	0	8.69e-08	1.57e-07	3.73e-07	0	0	0	4.31e-07	0	1.2e-06	1.76e-06	0	9.42e-07	6.53e-07	3.04e-06	0	5.31e-07	7.56e-06
ALG14	9.56e-06	1.36e-05	3.1e-06	6.85e-06	4.23e-06	4.26e-06	2.93e-06	5.92e-06	2.28e-06	4.24e-06	2.43e-06	1.12e-05	1.33e-05	1.23e-05	1.4e-05	1.26e-05	1.94e-05	3.36e-05	2.31e-05	1.32e-05	4.76e-06
TMEM56	3.72e-07	2.35e-05	9.14e-07	0	9.57e-07	3.24e-08	6.23e-07	0	0	7.87e-08	0	0	2.7e-07	2.36e-07	1.45e-06	0	1.55e-05	6.08e-06	1.73e-05	8.33e-07	1.11e-05
TMEM56-RWDD3	9.18e-07	0	3.35e-07	0	2.1e-07	2.38e-07	3.63e-08	1.29e-06	0	2.74e-07	8.99e-07	4.15e-07	6.27e-07	2.41e-07	0	2.66e-07	4.98e-07	4.04e-08	1.06e-06	3.61e-07	0
AC092802.1	0	2.41e-08	0	0	0	0	0	0	0	0	0	0	0	0	0	3.64e-07	2.88e-08	1.49e-07	4.73e-07	0	0
RWDD3	3.05e-06	1.17e-06	8.2e-06	7.43e-06	3.17e-06	3.57e-06	4.49e-06	4.53e-06	0	6.56e-07	1.73e-06	4.96e-07	1.69e-06	2.61e-06	1.6e-06	2.48e-07	2.9e-06	8.17e-07	2.71e-06	4.2e-07	0
PTBP2	1.65e-05	5.29e-05	2.96e-05	2.61e-05	2.82e-05	1.62e-05	3.04e-05	2.22e-05	1.03e-05	1.68e-05	1.39e-05	1.49e-05	2.61e-05	2.68e-05	2.68e-05	1.53e-05	1.55e-05	6.25e-06	8.94e-06	1.95e-05	6.36e-05
DPYD	9.57e-06	9.23e-06	2.02e-05	1.49e-05	3.55e-05	1.67e-05	3.62e-05	2.89e-05	1.45e-05	2.98e-05	4.77e-06	4.03e-05	2.33e-06	4.09e-07	3.88e-06	2.26e-06	9.96e-06	2.8e-06	3.32e-06	8.04e-06	1.95e-05
MIR137HG	0	8.76e-06	0	0	0	0	0	0	0	4.67e-07	0	0	0	0	0	0	6.08e-08	0	9.9e-08	6.79e-07	0
BX005019.1	0	5.72e-06	0	0	0	0	0	0	0	0	0	0	0	0	0	0	5.15e-07	0	1.98e-07	0	0
SNX7	1.09e-07	1.82e-05	3.34e-08	0	4.37e-07	1.04e-07	7.79e-08	0	0	2.27e-07	5.21e-06	8.48e-07	2.34e-05	1.46e-05	1.82e-05	2.23e-05	2.85e-05	3.33e-05	2.47e-05	1.04e-05	4.94e-05
PALMD	2.85e-07	2.27e-07	0	0	2.39e-07	6.15e-08	2.75e-07	0	0	1.18e-07	0	1.16e-06	0.000122635	1.66e-05	0.000243672	7.59e-06	1.55e-07	0	0	1.57e-06	0
FRRS1	0	4.5e-07	5.02e-07	8.28e-07	8.92e-07	2.32e-07	8.45e-07	0	0	9.56e-07	2.74e-06	1.99e-06	3.53e-07	0	0	0	1.87e-06	6.37e-08	7.92e-07	8.65e-07	1.69e-06
AGL	2.78e-05	1.62e-05	1.49e-05	3e-05	2.75e-05	1.9e-05	3.42e-05	3.77e-05	1.19e-05	6.68e-06	2.02e-05	7.31e-06	1.67e-05	6.47e-06	1.65e-05	9.8e-06	1.22e-05	7.65e-06	6.65e-06	9.38e-06	1.54e-05
AC118553.1	8.39e-07	8e-08	0	3.92e-07	3.63e-07	3.81e-07	1.14e-06	1.19e-06	1.32e-06	6.84e-08	9.28e-08	1.07e-07	6.12e-08	0	0	0	5.77e-07	2.21e-07	5.42e-07	3.82e-08	0
SLC35A3	3.89e-05	2.93e-05	4.2e-05	3.98e-05	4.29e-05	2.6e-05	4.52e-05	2.66e-05	3.78e-05	1.47e-05	1.28e-05	1.94e-05	3.07e-05	2.26e-05	3.13e-05	1.88e-05	5.69e-05	3.51e-05	3.46e-05	2.22e-05	1.99e-05
AC118553.2	6.92e-07	2.42e-06	1.28e-06	5.62e-06	1.49e-06	8.71e-07	2.76e-06	2.53e-06	0	1.51e-06	1.73e-06	1.04e-06	6.26e-07	8.86e-07	2.75e-07	1.51e-06	1.09e-06	5.84e-07	1.75e-07	1.49e-06	0
MFSD14A	3.78e-06	4.75e-06	6.35e-06	1.79e-06	3.79e-06	4.71e-06	3.28e-06	1.64e-06	6.47e-06	2.7e-06	3.87e-06	4.04e-06	3.69e-06	6.65e-06	6.95e-06	4.24e-06	2.07e-06	1.37e-06	1.42e-06	4.97e-06	1.31e-06
SASS6	1.26e-05	3.62e-06	1.28e-05	5.35e-05	1.44e-05	9.97e-06	1.97e-05	1.69e-05	5.69e-06	3.59e-06	2.72e-06	2.8e-06	6.36e-06	3.27e-06	4.32e-06	1.44e-06	1.91e-06	1.69e-05	5.78e-07	5.52e-06	6.92e-06
TRMT13	3.87e-05	1.41e-05	2.81e-05	2.77e-05	3.44e-05	3.16e-05	2.9e-05	3.09e-05	2.01e-05	6.93e-06	8.59e-06	1.61e-05	2.41e-05	2.17e-05	2.6e-05	2.39e-05	1.09e-05	1.13e-05	5.3e-06	1.72e-05	1.99e-05
LRRC39	2.18e-06	1.73e-07	1.49e-07	0	7.68e-07	3.01e-07	1.41e-07	0	1.36e-06	3.51e-08	0	2.07e-06	0	0	1.47e-06	0	9.65e-09	0	0	2.51e-06	0
DBT	1.44e-05	7.68e-06	1.48e-05	2.3e-05	1.6e-05	1.97e-05	1.7e-05	1.56e-05	1e-05	6.36e-06	1.22e-05	1.7e-05	1.12e-05	4.37e-06	9.82e-06	1.78e-06	5.73e-06	3.63e-06	6.6e-06	1.25e-05	1.07e-05
RTCA	2.21e-05	5.18e-05	4.5e-05	4.66e-05	4.57e-05	2.71e-05	3.97e-05	4.17e-05	4.22e-05	2.84e-05	3.25e-05	2.53e-05	3.64e-05	1.59e-05	3.6e-05	2.84e-05	4.33e-05	2.64e-05	4.45e-05	3.13e-05	2.49e-05
CDC14A	1.43e-05	6.23e-06	7.93e-05	4.42e-05	9.89e-05	5.51e-05	3.71e-05	3.55e-05	8.98e-05	6.16e-06	2.37e-05	1.08e-05	4.92e-05	1.36e-05	7.27e-05	1.57e-05	9.92e-06	2.31e-06	9.79e-06	6.74e-06	3.8e-06
EXTL2	6.49e-06	1.06e-05	6.38e-06	9.96e-06	7.41e-06	5.66e-06	5.95e-06	4.39e-06	0	1.19e-06	3.25e-06	3.38e-07	1.26e-05	1.87e-05	1.04e-05	8.84e-06	3.62e-06	3e-06	2.4e-06	1.37e-05	5.35e-05
AC104506.1	4.22e-07	2.13e-06	1.1e-06	1.13e-06	1.1e-06	5.63e-07	1.39e-06	0	2.18e-06	1.69e-06	4.05e-07	2.29e-07	1.24e-05	3.4e-05	1.38e-05	1.93e-05	3.82e-06	4.74e-07	1.55e-06	1.66e-06	2.48e-06
SLC30A7	2.87e-05	7.49e-05	4.3e-05	4.3e-05	4.24e-05	3.8e-05	3.55e-05	4.29e-05	3.6e-05	3.49e-05	3.85e-05	3.3e-05	5.26e-05	6e-05	5.38e-05	9.92e-05	3.45e-05	1.51e-05	2.73e-05	5.53e-05	3.02e-05
DPH5	1.96e-05	2.07e-06	8.99e-06	1.56e-05	1.56e-05	3.57e-05	1.18e-05	1.59e-05	1.54e-05	1.49e-06	7.14e-06	5.2e-06	6.43e-06	1.03e-05	4.2e-06	1.96e-06	2.75e-06	1.05e-05	1.86e-06	8.5e-06	7.66e-06
AC093157.2	9.16e-07	8.06e-07	1.2e-06	8.83e-07	7.65e-07	1.3e-06	8.84e-07	7.71e-06	0	6.06e-07	4.61e-07	3.75e-07	8.39e-07	1.22e-06	2.6e-06	3.69e-07	3.67e-07	4.12e-07	9.97e-08	3.23e-07	0
AC093157.1	7.64e-06	5.63e-07	3.65e-06	6.24e-06	6.21e-06	2.9e-05	4.32e-06	1.1e-05	0	6.51e-07	6.04e-06	1.68e-06	3.5e-06	6.48e-06	2.22e-06	1.63e-06	4.73e-07	1.35e-06	1.43e-07	3.34e-06	3.06e-06
AL109741.1	9.57e-06	7.58e-08	2.73e-07	3.83e-06	5.09e-07	1.32e-05	1.17e-06	9.6e-06	0	5.06e-07	4.61e-06	0	8.08e-06	7.14e-06	8.72e-06	1.62e-06	8.18e-09	6.83e-08	4.54e-07	8.81e-07	7.42e-07
S1PR1	4.41e-05	1.87e-06	4.83e-06	1.86e-05	7.32e-06	5.68e-05	9.38e-06	3.47e-05	3.56e-06	1.15e-06	5.6e-05	3.11e-06	0.00010867	6.41e-05	0.000186635	9.31e-05	1.44e-06	8.55e-07	7.51e-06	2.62e-06	0
OLFM3	0	2.04e-07	0	0	0	0	2.88e-07	0	0	0	0	0	0	0	0	0	5.99e-07	0	4.13e-06	0	0
RNPC3	3.4e-05	1.86e-05	3.48e-05	2.23e-05	3.71e-05	3.36e-05	3.82e-05	3.91e-05	1.64e-05	2.16e-05	1.39e-05	2.51e-05	2.35e-05	2e-05	1.56e-05	7.61e-06	1.84e-05	1.49e-05	9.74e-06	9.58e-06	4.59e-05
AMY2B	2.06e-06	3.14e-06	2.4e-06	1.48e-06	3.15e-06	2.49e-06	2.71e-06	0	2.11e-06	5.29e-07	1.64e-06	1.76e-07	3.45e-06	4.69e-07	0	3.64e-07	1.58e-07	4.03e-08	8.96e-07	1.93e-06	4.68e-06
PRMT6	3.55e-06	1.16e-05	8.12e-06	8.3e-06	8.51e-06	4.88e-06	7.75e-06	7.81e-06	1.1e-05	1.54e-06	2.7e-06	5.49e-06	9.88e-06	7.61e-06	8.95e-06	7.12e-06	4.28e-06	7.31e-06	1.71e-06	1e-05	1.6e-05
NTNG1	9.92e-07	7.79e-06	0	0	0	7.13e-08	0	0	0	1.46e-07	4.8e-07	0	1.15e-06	0	8.14e-07	0	0	0	4.01e-07	2.21e-06	2.11e-06
VAV3	3.61e-05	1.15e-05	5.41e-06	3.11e-05	8.4e-06	5.06e-06	4.7e-05	3.8e-05	3e-06	4.07e-05	9.19e-07	5.03e-05	7.87e-06	2.57e-05	7.26e-06	5.8e-06	6.78e-06	2.14e-06	2.63e-06	5.28e-07	0
SLC25A24	2.38e-05	6.69e-05	8.46e-06	1.85e-05	1.68e-05	3.92e-06	1.58e-05	1.65e-05	2.7e-05	7.1e-05	3.78e-05	5.32e-05	5.57e-05	3.36e-05	5.16e-05	3.92e-05	9e-05	6.51e-05	6.59e-05	2.5e-05	2.94e-05
AL359258.2	9.58e-08	3.34e-06	3.68e-07	5.4e-07	7.61e-07	1.25e-07	3.91e-07	0	0	8.83e-07	3.68e-07	8.75e-07	0	1.71e-06	1.67e-07	0	1.08e-06	1.16e-06	1.26e-06	9.94e-07	0
FAM102B	1.73e-05	4.32e-05	2.45e-05	4.53e-05	3.53e-05	1.42e-05	4.41e-05	1.89e-05	2.04e-05	1.68e-05	8.22e-06	3.34e-05	8.41e-06	7.38e-06	2.81e-06	2.88e-06	8.14e-06	5.62e-06	9.64e-06	1.49e-05	6.61e-06
HENMT1	1.07e-05	5.65e-06	2.8e-05	3.04e-05	2.9e-05	2e-05	5.42e-05	1.48e-05	3.13e-05	5.15e-06	7.88e-06	6.79e-06	2.74e-06	1.69e-06	2.96e-06	5.61e-06	2.3e-06	3.38e-06	2.71e-06	3.71e-06	0
PRPF38B	0.000159611	9.69e-05	0.000173078	0.000194458	0.0001773	0.000152089	0.00022892	0.000182756	0.000189538	0.000111466	8.03e-05	0.000114497	0.00014922	0.000182234	0.000175428	0.000172077	8.79e-05	7.72e-05	4.51e-05	0.00020124	0.000150445
STXBP3	4.03e-05	3.72e-05	5.2e-05	4.89e-05	6.34e-05	3.64e-05	5.83e-05	5.45e-05	5.77e-05	5.4e-05	6.07e-05	6.22e-05	4.63e-05	3.26e-05	6.2e-05	4.03e-05	3.12e-05	1.13e-05	4.51e-05	2.37e-05	3.32e-05
AKNAD1	0	0	0	0	0	0	0	0	0	1.31e-07	0	1.41e-06	2.52e-06	6.8e-06	2.48e-06	4.79e-07	9.49e-08	5.13e-08	1.72e-07	1.68e-06	1.84e-06
AL449266.1	4.43e-07	1.4e-07	0	0	0	7.67e-08	0	0	0	1.13e-07	0	0	4.23e-07	1.05e-06	6.21e-07	0	2e-07	0	0	6.59e-08	0
GPSM2	1.15e-05	1.05e-05	9.1e-06	9.3e-05	8.05e-06	6.68e-06	1e-05	1.63e-05	1.1e-05	6.32e-06	1.06e-05	1.25e-05	1.37e-05	2.57e-05	2.37e-05	7.37e-06	1.01e-05	4.74e-06	1.05e-05	2.36e-05	3.71e-05
CLCC1	1.09e-05	3.18e-05	4.04e-06	3.4e-06	5.53e-06	6.1e-06	8.54e-06	7.57e-06	3.74e-06	9.94e-06	1.69e-05	2.1e-05	1.55e-05	1.22e-05	1.98e-05	8.04e-06	1.31e-05	2.65e-05	1.14e-05	2.22e-05	1.64e-05
WDR47	7e-06	1.19e-05	1.09e-05	8.1e-06	1.15e-05	3.22e-06	9.89e-06	5.9e-06	9.28e-06	1.18e-05	1.38e-05	1.13e-05	1.26e-05	1.46e-05	1.84e-05	5.79e-06	2.76e-06	9.18e-06	4.52e-06	9.47e-06	2.91e-05
TAF13	1.21e-05	3.71e-05	2.38e-05	5.25e-06	1.74e-05	8.01e-06	1.46e-05	1.97e-05	9.18e-06	4.76e-05	1.22e-05	2.86e-05	4.89e-05	7.27e-05	6.47e-05	7.87e-05	3.6e-05	2.18e-05	2.83e-05	7.58e-05	6.04e-05
AL356488.3	2.5e-06	1.7e-06	2.7e-06	3.78e-06	1.57e-06	2.68e-06	3.09e-06	1.77e-06	1.36e-06	3.79e-06	2.8e-06	9.13e-06	5.84e-06	8.77e-06	2.11e-07	4.92e-06	2e-06	3.14e-06	2.19e-06	6.26e-06	4.1e-06
TMEM167B	3.28e-05	3.19e-05	4.11e-05	1.21e-05	4e-05	1.71e-05	4.05e-05	2.57e-05	1.82e-05	9.46e-05	3.08e-05	7.03e-05	4.49e-05	6.02e-05	5.59e-05	4.23e-05	2.36e-05	1.51e-05	3.51e-05	5.02e-05	5.42e-05
AL356488.2	7.58e-07	3.63e-07	8.66e-07	9.85e-07	1.5e-06	7.14e-07	1.33e-06	2.17e-06	1.98e-06	0	6.6e-07	1.66e-06	1.4e-07	1.43e-07	3.95e-07	0	9.44e-07	4.98e-08	0	0	0
KIAA1324	1.69e-06	4.12e-05	6.53e-06	4.71e-06	1.32e-05	1.96e-06	1.84e-06	5.52e-07	3.6e-06	1.12e-06	5.22e-07	9.63e-07	1.69e-06	5.28e-06	0	2.44e-06	1.64e-05	1.82e-05	2.38e-06	4.26e-06	1.69e-06
SARS	6.85e-05	0.00022582	0.000110585	7.87e-05	7.7e-05	5.77e-05	7.59e-05	8.76e-05	8.16e-05	3.71e-05	6.56e-05	5.14e-05	0.000116435	0.000142641	0.000180794	0.000201036	7.73e-05	8.79e-05	4.96e-05	0.000125974	0.000141825
CELSR2	1.9e-07	4.58e-06	9.61e-07	1.93e-06	3.49e-06	2.37e-06	1.74e-06	2.12e-06	0	2.49e-08	0	3.79e-07	1.04e-06	0	0	0	2.04e-07	3.98e-07	0	1.16e-06	1.3e-05
PSRC1	3.62e-07	3.56e-07	1.9e-07	2.78e-05	2.11e-07	1.7e-07	5.31e-07	8.63e-07	0	8.76e-08	4.53e-07	7.29e-07	1.91e-06	4.09e-07	0	7.91e-07	9.49e-07	1.07e-05	1.77e-07	1.07e-06	0
SORT1	5.49e-07	2.36e-05	5.13e-06	6.29e-06	8e-06	9.31e-07	3.56e-06	0	0	9.75e-06	7.4e-06	1.54e-05	5.28e-06	1.62e-06	1.44e-05	5.25e-07	1.52e-05	4.91e-06	1.6e-05	3.8e-06	6.59e-06
PSMA5	0.000154351	0.000170883	0.000187587	0.000236408	0.000229216	0.000115002	0.000208287	0.000240474	0.000170099	0.000189026	0.000188132	0.000188443	0.000169518	0.000198581	0.000156634	0.000266079	0.000181068	0.000316443	0.000196653	0.000250767	0.00019729
ATXN7L2	1.56e-06	8.76e-07	1.33e-06	2.26e-06	1.13e-06	1.7e-06	1.46e-06	1.7e-06	0	2.63e-06	6.57e-07	1.87e-06	1.93e-06	4.67e-06	1.69e-06	4.37e-06	3.9e-07	8.16e-07	3.09e-07	3.45e-06	7.01e-06
CYB561D1	9.36e-06	7.42e-06	1.09e-05	7.82e-06	1.26e-05	9.94e-06	1.44e-05	7.68e-06	7.01e-06	7.46e-06	2.79e-06	6.18e-06	1e-05	3.94e-06	7.89e-06	2.8e-06	2.99e-06	7.68e-07	6.19e-06	5.85e-06	1.46e-05
AMIGO1	0	5.57e-07	5.47e-07	2.8e-07	9.45e-07	3.35e-06	1.04e-06	1.38e-06	0	1.46e-07	4.17e-07	3.38e-07	1.81e-07	9.92e-08	6.26e-07	9.39e-07	1.46e-07	2.32e-07	7.29e-07	1.59e-06	0
GNAI3	9.69e-05	0.00016533	0.000136786	0.000125265	0.000131147	6.47e-05	9.78e-05	8.41e-05	0.000145479	0.000151352	6.21e-05	0.000123537	0.00014549	0.000127245	0.000148734	0.000144581	0.00012618	9.41e-05	0.000151186	0.000148888	0.000127528
AMPD2	7.78e-06	1.29e-05	2.42e-05	1.12e-05	2.81e-05	1e-05	1.96e-05	3.36e-06	4.33e-06	9.25e-06	2.39e-06	1.72e-05	1.19e-05	1.23e-05	1.74e-05	1.5e-05	7.6e-06	7.71e-06	1.41e-06	2.82e-05	3.63e-05
GSTM4	2.21e-06	3.73e-06	7.16e-06	5.26e-06	6.59e-06	1.43e-06	1.49e-05	0	1.92e-06	1.23e-06	6.05e-06	9.72e-06	1.05e-06	7.89e-07	1.14e-06	0	1.9e-05	3.02e-05	1.49e-05	9.92e-07	4.67e-06
GSTM2	1.14e-06	1.54e-06	9.44e-06	4.65e-06	8.38e-06	4.55e-06	2.18e-05	2.16e-06	0	9.66e-08	1.96e-07	1.26e-06	8.71e-07	6.61e-07	0	3.69e-07	9.14e-07	1.63e-07	2.75e-07	3.91e-07	0
GSTM3	1.19e-06	5.35e-05	6.82e-06	1.06e-06	7.85e-06	1.75e-06	2.95e-06	5.15e-06	1.21e-05	1.14e-05	6.67e-06	2.18e-05	1.18e-05	2.87e-05	2.07e-05	1.74e-05	5.83e-05	0.000125007	5.4e-05	5.65e-05	3.05e-05
EPS8L3	0	8.75e-05	0	0	1.44e-06	8.61e-08	1.68e-06	0	0	5.03e-07	0	1.15e-06	0	2.46e-07	0	0	9.47e-05	8.81e-06	0.000135079	9.56e-08	0
CSF1	2.62e-06	4e-06	1.06e-05	1.98e-06	6.32e-06	3.98e-07	2.1e-06	1.31e-05	4.97e-06	1.57e-05	4.48e-06	3.92e-06	3.56e-05	0.00010358	9.18e-06	9.8e-05	1.87e-06	1.47e-06	5.83e-06	4.38e-05	3.26e-05
AHCYL1	4.78e-05	7.08e-05	4.72e-05	4.84e-05	5.19e-05	2.94e-05	4.69e-05	4.37e-05	4.7e-05	7.81e-05	3.53e-05	8.79e-05	7.12e-05	6.74e-05	6.07e-05	6.86e-05	4.82e-05	4.62e-05	2.35e-05	0.00011395	5.54e-05
STRIP1	1.29e-05	2.05e-05	2.64e-05	1.11e-05	2.08e-05	1.1e-05	2.44e-05	1.48e-05	2.19e-05	1.95e-05	1.53e-05	1.72e-05	3.4e-05	2.43e-05	2.53e-05	2.26e-05	1.33e-05	7.1e-06	1.16e-05	2.82e-05	3.61e-05
AL160006.1	1.73e-06	2.89e-06	1.33e-06	1.95e-06	3.3e-06	1.24e-06	9.87e-07	0	9.28e-07	9.14e-07	5.01e-07	7.9e-07	5.92e-06	3.83e-06	6.18e-06	4.75e-06	1.35e-06	3.52e-07	1.04e-06	2.49e-06	5e-06
ALX3	1.9e-07	3.11e-07	0	7.25e-07	4.05e-07	1.48e-07	0	6.64e-07	0	1.82e-07	8.62e-07	5.98e-07	4.52e-07	0	0	5.25e-07	2.13e-07	0	0	2.6e-07	0
SLC6A17	0	8.69e-06	0	0	0	0	0	0	0	0	0	0	5e-08	3.36e-07	0	9.22e-07	7e-09	0	3.27e-07	3.62e-06	2.35e-06
KCNC4	4.99e-06	5.37e-06	5.3e-06	1.94e-06	7.31e-06	2.6e-06	2.38e-06	2.08e-06	5.31e-06	7.15e-07	0	5.22e-06	7.44e-06	3.79e-06	1.28e-05	4.18e-06	2.18e-06	9.64e-07	4.54e-07	6.23e-06	4.51e-06
RBM15	1.35e-05	1.52e-05	1.6e-05	3.9e-05	1.68e-05	9.36e-06	1.77e-05	1.48e-05	1.8e-05	1.24e-05	4.9e-06	1.98e-05	1.17e-05	2.86e-05	1.94e-05	6.07e-06	1.05e-05	9.25e-06	4.72e-06	1.29e-05	1e-05
SLC16A4	9.1e-06	3.76e-06	8.9e-06	4.64e-05	1.12e-05	8.29e-06	1.26e-05	6.77e-06	4.9e-06	2e-06	2.34e-06	2.15e-06	3.43e-06	2.78e-06	1.71e-06	4.88e-06	1.15e-05	2.25e-06	2.23e-05	6.38e-06	1.39e-05
AL355488.1	2.07e-06	2.56e-06	3e-06	8.39e-06	4.57e-06	2.06e-06	5.13e-06	6.77e-07	2.18e-06	2.09e-06	1.55e-06	2.38e-06	8.25e-07	3.79e-06	5.28e-07	2.67e-07	1.6e-06	1.72e-07	3.26e-08	1.6e-06	0
LAMTOR5	0.000245357	0.000190384	0.00017741	0.000140472	0.000156503	0.000112407	0.000166214	0.000192391	0.000177956	0.000226695	0.000167503	0.00019926	0.000207269	0.000238006	0.000237662	0.000255646	0.00022584	0.000211792	0.000245424	0.000174923	0.000214659
CD53	0.000222249	1.28e-05	0.000380164	0.000193657	0.000298801	0.000133866	0.000257536	0.000276628	0.000349295	0.000311666	4.79e-05	0.000370328	5.7e-06	5.02e-06	8.06e-06	1.95e-05	2.62e-06	6.74e-06	6.08e-07	8.63e-06	0
LRIF1	3.86e-05	2.43e-05	2.68e-05	3.39e-05	3.24e-05	2.24e-05	4.69e-05	2.33e-05	1.71e-05	4.02e-05	2.96e-05	3.84e-05	1.6e-05	2.41e-05	3.02e-05	1.75e-05	2.17e-05	1.37e-05	3.61e-05	1.44e-05	9.45e-06
AL360270.3	2.44e-07	7.12e-07	8.88e-07	5.52e-06	1.7e-07	4.38e-07	7.61e-07	0	0	1.52e-06	1.99e-06	1.33e-06	1.55e-06	1.5e-06	7.47e-07	2.38e-06	4.7e-07	6.58e-08	4.24e-06	6.87e-08	0
DRAM2	6.24e-05	1.67e-05	3.68e-05	3.35e-05	3.7e-05	3.03e-05	3.62e-05	2.34e-05	4.41e-05	2.23e-05	1.55e-05	4.16e-05	2.26e-05	1.07e-05	1.12e-05	1.47e-05	2.18e-05	7.61e-06	2.61e-05	7.97e-06	2.21e-05
CEPT1	4.19e-05	2.53e-05	2.5e-05	2.41e-05	2.62e-05	2.74e-05	3.12e-05	1.96e-05	1.89e-05	1.9e-05	1.2e-05	3.17e-05	2.2e-05	1.16e-05	1.53e-05	5.33e-06	1.57e-05	1.05e-05	1.29e-05	9.64e-06	2.07e-05
AL355816.2	8.05e-06	3.81e-06	6.53e-06	3.45e-06	7.81e-06	2.02e-05	1.02e-05	1.26e-05	2.34e-05	1.42e-06	1.78e-06	3.31e-06	8.12e-07	2.14e-07	8.16e-07	3.78e-07	1.43e-06	3.37e-06	2.37e-07	1.96e-06	0
DENND2D	1.55e-05	1.06e-05	2.4e-05	2.69e-05	4.01e-05	9.58e-05	5.02e-05	4.59e-05	2.24e-05	8.91e-06	6.97e-06	1.19e-05	1.74e-06	9.96e-07	3.43e-06	3.7e-06	6.81e-06	6.25e-06	3.51e-06	1.38e-06	0
PIFO	0	4.45e-06	2.35e-06	0	4.23e-07	6.17e-07	0	0	1.94e-06	1.78e-07	0	0	0	7.34e-08	0	0	9.72e-08	1.03e-07	0	4.58e-08	2.77e-06
OVGP1	3.57e-07	2.68e-07	2.19e-07	0	1.24e-06	1.91e-07	1.42e-06	0	0	6.09e-08	0	4.45e-07	4.1e-07	5.74e-07	0	2.22e-07	7.84e-07	2.47e-07	3.84e-07	1.2e-07	4.44e-07
WDR77	3.5e-05	1.21e-05	2.21e-05	2.4e-05	1.61e-05	1.97e-05	1.57e-05	1.51e-05	1.03e-05	8.38e-06	4.99e-06	1.17e-05	3.09e-05	2.83e-05	2.63e-05	3.33e-05	1.63e-05	5.74e-05	4.92e-06	3.37e-05	2.3e-05
ATP5PB	0.000143212	7.76e-05	0.000139229	0.00014335	9.18e-05	0.000131721	9.46e-05	0.000133203	0.000154899	7.95e-05	5.75e-05	8.25e-05	0.000118847	0.000152293	0.000100162	0.000185597	0.000101914	0.000186895	6.34e-05	0.000133245	0.000145791
C1orf162	2.51e-05	1.69e-06	1.05e-05	1.32e-05	1.17e-05	2.58e-05	1.29e-05	6.26e-06	3.43e-06	2.64e-05	9.61e-07	1.89e-05	1.28e-06	3.07e-06	1.09e-06	6.91e-07	3.42e-07	5.9e-08	0	9.15e-07	0
TMIGD3	0	0	0	0	8.38e-08	1.51e-07	2.85e-07	0	0	2.19e-06	0	7.99e-06	1.97e-06	7.9e-08	3.07e-06	0	0	0	0	0	0
RAP1A	9.72e-05	5.44e-05	0.000120209	0.000108376	0.000113043	0.000123153	0.000120274	0.00019818	0.000190592	0.000128252	6.69e-05	0.000139091	7.62e-05	5.8e-05	6.81e-05	7.28e-05	4.98e-05	5.22e-05	6.34e-05	5.07e-05	7.21e-05
INKA2	0	5.21e-07	1.69e-07	0	5.73e-07	1.05e-07	0	0	0	4.59e-07	0	0	0	4.95e-07	9.34e-07	0	5.07e-07	0	2.98e-07	0	0
DDX20	1.69e-05	1.06e-05	2.27e-05	2.33e-05	1.97e-05	1.62e-05	2.26e-05	1.71e-05	3.53e-05	1.17e-05	5.06e-06	1.84e-05	2.03e-05	2.7e-05	3.2e-05	3.13e-05	7.33e-06	2.68e-05	2.83e-06	1.77e-05	1.28e-05
KCND3	2.27e-07	7.25e-07	7.45e-07	9.7e-07	3.67e-07	6.49e-07	6e-07	0	0	0	0	0	8.16e-07	1.44e-06	6.26e-07	8.21e-07	0	1.81e-07	0	3.52e-06	6.21e-05
CTTNBP2NL	1.22e-05	4.21e-05	1.39e-06	3.24e-06	1.95e-06	3.43e-07	1.16e-06	8.58e-06	0	2.89e-05	9.41e-05	4.48e-05	0.000123865	6.92e-05	0.000185979	6.41e-05	4.7e-05	1.75e-05	4.26e-05	3.89e-05	6.82e-05
WNT2B	5.41e-07	7.91e-06	1.51e-06	1.91e-06	1.75e-06	1.67e-06	1.38e-06	1.75e-06	0	2.9e-06	6.07e-06	3.01e-06	5.08e-06	3.14e-06	4.63e-06	1.04e-06	1.96e-06	0	2.72e-06	6.11e-06	4.44e-07
ST7L	5.15e-06	1.49e-05	8.92e-06	6.42e-06	1.08e-05	6.19e-06	9.2e-06	9.25e-06	7.44e-06	7.86e-06	5.01e-06	1.42e-05	2.05e-05	2.21e-05	7.42e-06	1.33e-05	9.58e-06	1.05e-05	5.73e-06	1.14e-05	1.41e-05
CAPZA1	0.000153622	9.43e-05	0.000208784	0.000152747	0.000140548	9.21e-05	0.00015964	0.000183701	0.00015782	0.000228466	0.000121696	0.000188157	0.000126209	0.000125411	0.000121186	0.000178959	0.000142029	0.00013247	0.000141107	0.000147225	6.91e-05
MOV10	5.9e-06	1.47e-05	7.77e-06	1.8e-05	9.15e-06	6.91e-06	1.38e-05	4.76e-06	7.03e-06	4.16e-06	1.35e-05	6.61e-06	2.03e-05	1.45e-05	9.46e-06	2.04e-05	2.59e-05	2.45e-05	2.72e-05	1.19e-05	1.33e-05
AL603832.1	6.64e-08	1.22e-06	1.01e-06	0	2.78e-07	7.95e-07	6.48e-07	2.71e-06	0	1.75e-07	4.86e-07	1.72e-07	1.14e-06	1.23e-06	5.27e-07	5.37e-07	4.33e-07	5.48e-07	2.79e-06	8.19e-07	8.68e-07
RHOC	2.41e-05	0.00041163	0.000104696	5.46e-05	0.000105928	4.67e-06	0.000150569	4.23e-05	6.34e-05	0.000106765	0.000166244	4.93e-05	0.000735726	0.000497633	0.000755554	0.000626994	0.000770921	0.000311648	0.00106891	0.000363971	0.000573827
PPM1J	1.94e-07	5.21e-07	0	0	8.68e-08	0	0	0	0	4.07e-08	9.12e-07	7.11e-07	1.93e-06	1.67e-06	1.55e-06	1.03e-06	3.78e-07	4.43e-07	8.84e-07	2.26e-07	1.59e-06
AL390729.1	0	0	0	0	1.9e-07	0	3.21e-07	0	0	0	0	0	0	0	0	0	6.75e-07	6.61e-07	0	1.62e-07	0
SLC16A1	1.5e-05	7.67e-06	1.55e-05	3.94e-05	1.11e-05	8.05e-06	8.79e-06	5.05e-05	1.51e-05	6.67e-06	6.2e-06	1.57e-05	4.8e-05	4.79e-05	6.07e-05	5.05e-05	3.39e-05	5.55e-05	1.81e-05	0.000135963	5.62e-05
SLC16A1-AS1	5.67e-05	1.14e-05	1.2e-05	2.55e-05	1.97e-05	2.65e-05	1.26e-05	5.11e-05	3.96e-05	5.51e-06	1.73e-05	1.71e-05	2.49e-05	2.61e-05	5.23e-06	3.25e-05	5.89e-06	1.22e-05	1.07e-06	3.78e-05	2.77e-05
AL357055.3	2.01e-06	2.74e-07	5.92e-07	0	4.73e-07	1.48e-06	7.28e-08	0	1.22e-06	1.07e-07	6.17e-07	1.37e-07	2.02e-07	4.98e-07	0	4.19e-06	6.92e-08	9.03e-08	0	8.08e-07	0
LRIG2	1.87e-05	1.86e-05	1.83e-05	1.87e-05	2.48e-05	1.49e-05	1.85e-05	1.02e-05	8.9e-06	4.86e-06	7.04e-06	8.19e-06	1.02e-05	5.57e-06	1.04e-05	6.41e-06	9.3e-06	4.64e-06	6.69e-06	9.68e-06	5.03e-06
MAGI3	2.27e-06	1.65e-05	1.56e-05	1.61e-05	3.89e-05	1.8e-05	6.21e-06	4.15e-06	1.63e-05	2.49e-06	9.26e-06	7.27e-07	7.47e-06	6.99e-06	1.21e-05	4.78e-06	3.08e-05	1.15e-05	2.9e-05	6.09e-06	6.53e-06
PHTF1	2.53e-05	2.13e-05	3.63e-05	2.55e-05	2.77e-05	6.17e-06	3.41e-05	2.04e-05	3.15e-05	2.63e-05	1.17e-05	2.32e-05	3.21e-05	3.04e-05	2.22e-05	3.18e-05	9.8e-06	8.93e-06	5.12e-06	2.08e-05	1.71e-05
RSBN1	5.02e-05	5.85e-05	6.04e-05	4.6e-05	7.08e-05	5.71e-05	7.09e-05	8.2e-05	4.21e-05	2.89e-05	2.78e-05	3.73e-05	3.99e-05	4.43e-05	4.79e-05	2.53e-05	2.97e-05	1.6e-05	1.69e-05	3.65e-05	4.91e-05
PTPN22	2.45e-05	6.51e-06	0.000302714	0.00017189	0.000385988	2.71e-05	0.000341955	6.82e-05	0.000171645	6.73e-06	9.64e-06	2.76e-05	1.98e-06	1.39e-06	5.07e-06	3.22e-06	1.97e-06	1.46e-06	8.26e-07	7.34e-06	0
BCL2L15	1.08e-06	2.36e-06	1.57e-06	2.9e-06	4.2e-06	8.25e-07	1.6e-06	6.52e-07	2.31e-06	1.39e-06	9.25e-08	2.4e-06	1.47e-07	1.86e-06	2.19e-07	0	4e-05	1.22e-05	7.96e-05	1.89e-06	1.11e-06
AP4B1	8.01e-06	7.64e-06	1.81e-05	1.35e-05	1.78e-05	6.72e-06	2.01e-05	6.99e-06	4.61e-06	5.92e-06	2.55e-06	7.27e-06	1.34e-05	8.55e-06	1.63e-05	6.15e-06	6.58e-06	1.46e-05	3.93e-06	7.47e-06	6.4e-06
DCLRE1B	3.56e-06	1.2e-06	4.85e-06	6.74e-06	3.84e-06	2.84e-06	2.8e-06	5.09e-06	0	5.67e-06	2.42e-06	4.26e-06	4.79e-06	6.51e-06	2.53e-06	7.96e-06	3.05e-07	3.96e-06	1.08e-07	6.73e-06	2.35e-06
HIPK1-AS1	8.12e-07	5.78e-07	2.4e-06	5.07e-06	5.77e-07	1.58e-06	2.2e-06	4.76e-06	1.28e-05	1.14e-06	1.35e-06	1.08e-06	2.44e-06	1.22e-06	0	1.13e-06	8.58e-07	1.56e-07	4.43e-07	6.8e-07	0
HIPK1	3.09e-05	4.84e-05	9e-05	7.14e-05	0.000102226	4e-05	9.69e-05	3.16e-05	6.71e-05	6.73e-05	4.97e-05	6.02e-05	7.03e-05	5.68e-05	7.83e-05	5.53e-05	2.64e-05	1.56e-05	2e-05	5.23e-05	2.33e-05
OLFML3	3.77e-07	1.39e-05	2.09e-07	0	1.6e-07	2.78e-08	0	0	0	3.81e-08	0	5.42e-07	9.18e-07	3.39e-07	0	3.19e-07	1.18e-07	2.43e-07	6.85e-07	2.86e-05	0
TRIM33	6.66e-05	0.000104048	6.15e-05	6.79e-05	9.46e-05	5.19e-05	0.000105966	6.37e-05	6.52e-05	0.000118798	5.52e-05	0.000106272	5.51e-05	5.88e-05	6.41e-05	3.75e-05	4.61e-05	2.23e-05	5.34e-05	4.59e-05	6.85e-05
BCAS2	6.42e-05	7.69e-05	8.71e-05	5.95e-05	6.7e-05	5.55e-05	7.11e-05	9.98e-05	8.79e-05	5.36e-05	3.43e-05	4.13e-05	5.71e-05	5.73e-05	6.18e-05	6.24e-05	4.56e-05	6.43e-05	5.03e-05	6.02e-05	3.77e-05
DENND2C	9.92e-07	1.3e-05	6.78e-07	0	1.41e-06	1.72e-07	1.39e-06	5.17e-07	2.43e-06	1.66e-06	1.19e-06	0	4.3e-06	9.22e-06	3.21e-06	5.51e-06	4.5e-05	3.67e-06	3.73e-05	1.27e-05	1.52e-05
NRAS	4.01e-05	8.34e-05	3.12e-05	3.71e-05	3.21e-05	1.98e-05	3.37e-05	3.34e-05	3.45e-05	6.55e-05	4.04e-05	4.31e-05	5.33e-05	5.42e-05	7.54e-05	4.34e-05	4.78e-05	3.24e-05	5.38e-05	3.61e-05	2.58e-05
CSDE1	0.000189175	0.00024012	0.000188885	0.000150027	0.000176744	0.000163783	0.000152908	0.000192251	0.000264026	0.000201221	0.000203019	0.000206378	0.000181576	0.000243759	0.000273787	0.000329695	0.000156795	0.000175948	0.000100321	0.000220744	0.000267929
SIKE1	3.86e-05	2.83e-05	4.55e-05	5.06e-05	4.91e-05	2.89e-05	4.61e-05	3.85e-05	3.45e-05	2.25e-05	1.71e-05	2.28e-05	3.23e-05	1.03e-05	3.94e-05	1.07e-05	2.27e-05	2.45e-05	2.33e-05	2.04e-05	3.25e-05
TSPAN2	1.74e-06	2.01e-05	3.47e-06	3.63e-06	5.99e-06	6.56e-06	6.94e-06	2.86e-06	1.94e-06	2.45e-07	7.88e-06	3.45e-07	8.34e-06	2.64e-06	3.46e-06	0	2.18e-06	6.48e-06	1.71e-06	3.65e-06	0
NGF	0	1.56e-07	1.14e-07	0	0	7.75e-08	0	0	0	1.96e-07	0	0	0	2.74e-06	0	0	2.71e-08	1.08e-07	0	3.23e-05	2.11e-06
VANGL1	1.34e-06	1.32e-06	6.54e-06	2.53e-05	1.05e-05	4.31e-06	7.63e-06	7.27e-06	8.15e-06	1.21e-06	1.22e-05	4.35e-06	1.02e-05	8.81e-06	1.41e-05	7.01e-06	1.08e-05	4.54e-06	1.13e-05	7.39e-06	4.04e-06
SLC22A15	3e-07	5.31e-07	2.45e-06	6.55e-07	3.8e-06	1.09e-07	5.8e-06	0	0	1e-05	5.8e-07	1.32e-05	4.65e-07	0	4.8e-07	0	1.33e-06	0	6.94e-07	1.26e-06	0
MAB21L3	0	1.24e-06	1.12e-07	0	0	0	1.36e-07	0	0	0	0	0	0	0	1.84e-07	0	8.95e-07	3.6e-08	9.95e-07	0	0
ATP1A1	5.73e-05	0.000118371	0.000104044	9.26e-05	0.000110352	7.26e-05	7.12e-05	7.81e-05	9.53e-05	0.000157619	4.55e-05	0.000229412	0.000282954	0.000210263	0.000594739	0.000285727	0.00028756	0.0002709	0.000308483	0.000213948	0.000482432
LINC01762	9.26e-08	0	2.97e-07	0	4.7e-07	2.67e-08	3.62e-07	0	0	6.15e-08	0	0	0	0	0	0	5.27e-07	0	3.26e-08	0	0
CD58	0.000108753	3.4e-05	7.58e-05	5.2e-05	6.91e-05	1.49e-05	7.01e-05	5.03e-05	9.07e-05	9.07e-05	0.000139243	7.33e-05	2.02e-05	1.89e-05	3.12e-05	2.48e-05	4.01e-05	2.99e-05	4.55e-05	1.39e-05	6.09e-05
IGSF3	8.03e-07	1.05e-05	1.82e-07	1.89e-06	2.98e-07	0	0	0	0	5.03e-08	4.56e-06	9.01e-07	8.71e-07	9.11e-06	1.59e-06	4.06e-06	1.13e-05	2.56e-06	7.32e-06	1.19e-06	1.12e-05
CD2	1.32e-05	5.57e-06	0.000221412	0.00029542	0.000249561	0.000341647	9.6e-05	0.000551814	0.00133881	6.61e-06	1.64e-05	9.67e-06	4.56e-06	1.59e-06	3.61e-07	2.74e-05	1.14e-06	2.12e-05	1.55e-07	6.04e-06	0
PTGFRN	1.47e-07	2.86e-06	1.18e-06	9.48e-07	1.58e-06	6.32e-07	1.12e-06	1.78e-06	7.46e-06	6.31e-06	3e-06	2.1e-05	8.53e-06	2.6e-05	1.08e-05	8.78e-06	1.13e-05	1.12e-05	4.86e-06	9.52e-06	1.82e-05
TTF2	2.33e-05	6.35e-06	3.41e-05	0.000189474	3.92e-05	1.98e-05	2.91e-05	2.67e-05	1.99e-05	6.82e-06	4.24e-05	2.25e-05	1.29e-05	1.77e-05	1.15e-05	1.15e-05	5.81e-06	2.93e-05	5.99e-06	1.85e-05	1.68e-05
TRIM45	8.53e-07	6.91e-07	1.47e-06	6.72e-07	6.24e-07	3.53e-07	3.19e-07	0	1.76e-06	8.37e-08	6.23e-07	2.37e-07	9.55e-07	7.31e-08	0	0	9.47e-08	1.24e-07	1.77e-07	1.21e-06	1.63e-05
MAN1A2	4.14e-05	7.07e-05	5.58e-05	6.63e-05	7.67e-05	4.84e-05	6.87e-05	5.7e-05	6.28e-05	3.98e-05	2.42e-05	4.79e-05	4.55e-05	2.85e-05	4.12e-05	1.97e-05	2.61e-05	2.46e-05	2.31e-05	4.08e-05	7.09e-05
TENT5C	6.16e-05	1.07e-05	2.5e-05	1.5e-05	9.24e-06	2.3e-06	3.34e-05	3.98e-05	5.51e-05	1.45e-06	4.15e-06	1.75e-06	1.27e-06	3.16e-06	3.23e-06	1.74e-06	4.99e-06	8.64e-06	4.61e-06	4.49e-06	4.5e-06
GDAP2	1.88e-05	2.59e-05	2.73e-05	2.14e-05	2.64e-05	1.22e-05	2.8e-05	1.6e-05	1.32e-05	2.03e-05	6.72e-06	2.37e-05	1.82e-05	1.71e-05	1.59e-05	1.04e-05	1.28e-05	2.35e-06	9.5e-06	1.35e-05	8.36e-06
WDR3	1.79e-05	1.2e-05	1.79e-05	1.64e-05	2.23e-05	1.95e-05	1.76e-05	2.94e-05	2.25e-05	8.06e-06	3.2e-06	1.03e-05	2.54e-05	4.28e-05	4.53e-05	5.91e-05	1.08e-05	2.37e-05	4.14e-06	5.11e-05	2.81e-05
WARS2	1.02e-05	8.97e-06	9.4e-06	8.05e-06	1.16e-05	7.27e-06	1.09e-05	9.83e-06	1.24e-05	5.32e-06	8.67e-06	5.3e-06	1.09e-05	1.48e-05	1.22e-05	1.61e-05	8.03e-06	1.26e-05	6.09e-06	2.29e-05	1.27e-05
AL359915.2	6.34e-06	1.33e-06	3.25e-06	5.17e-06	3.18e-06	3.48e-06	3.75e-06	6.56e-06	8.39e-06	1.1e-06	1.36e-06	3.07e-06	2.46e-06	1.07e-06	1.53e-06	1.57e-06	2.01e-06	1.96e-06	2.09e-07	1.03e-06	0
HSD3B2	0	0	0	0	0	0	0	0	0	0	0	0	0	0	0	0	5.16e-07	0	3.68e-06	0	0
ZNF697	5e-07	1.02e-05	2.21e-07	5.94e-07	3.59e-07	0	8.37e-07	0	0	2.63e-05	6.96e-07	9.34e-06	1.86e-05	2.36e-05	7.43e-06	2.26e-05	3.48e-06	8.21e-07	1.04e-05	1.55e-05	1.62e-05
PHGDH	2.54e-05	6.55e-05	2.82e-05	9.55e-05	2.06e-05	2.87e-05	6.96e-06	3.12e-05	4.78e-06	2.21e-06	1.3e-05	8.76e-06	2.4e-05	2.23e-06	4.18e-05	8.62e-06	4e-05	5.66e-05	9.4e-06	3.7e-05	3.44e-05
HMGCS2	0	4.24e-06	0	0	0	0	0	0	0	0	0	6.39e-07	0	0	0	0	1.99e-05	6.31e-06	4.26e-06	0	0
REG4	7.94e-07	0.00388816	4.56e-06	5.89e-06	1.9e-05	1.38e-05	5.28e-06	2.24e-06	2.53e-06	8.66e-07	7.58e-07	5.31e-07	6.02e-07	1.69e-06	1.2e-06	1.23e-06	0.000151344	0.000158937	8.98e-05	4.75e-06	2.17e-06
NOTCH2	3.62e-05	1.6e-06	3e-05	2.94e-05	3.97e-05	1.4e-05	1.57e-05	1.58e-05	4.65e-05	0.000118338	4.04e-05	8.66e-05	2.43e-06	1.61e-05	1.71e-06	1.83e-05	1.35e-05	1.12e-05	1.35e-05	0.000147385	7.44e-05
SEC22B	4.18e-05	7.56e-05	7.34e-05	7.28e-05	5.7e-05	4.58e-05	7.53e-05	5.02e-05	6.06e-05	0.000174245	2.86e-05	0.000122018	5.45e-05	3.7e-05	5.06e-05	5.26e-05	4.08e-05	3.14e-05	2.89e-05	0.000102351	8.6e-05
NBPF26	6e-06	8.22e-07	1.06e-05	3.73e-06	1.23e-05	6.02e-06	4.44e-06	1.12e-05	1.43e-06	1.57e-05	6.51e-06	8.83e-06	1.98e-06	2.14e-06	0	2.34e-07	2.13e-06	3.93e-07	3.81e-06	1.25e-05	1.05e-05
LINC00623	2.84e-05	1.85e-05	0.000130006	8.45e-05	0.000178286	7.76e-05	0.000152533	6.34e-05	0.000125137	8.6e-06	3.12e-05	1.46e-05	4.14e-06	7.43e-06	2.86e-06	1.68e-05	8.66e-06	1.03e-05	7.13e-06	1.32e-05	1.93e-05
SRGAP2C	1.32e-05	2.81e-06	3.09e-05	3.23e-05	2.05e-05	9.45e-06	2.1e-05	1.38e-05	2.29e-05	6.43e-06	2.11e-05	1.35e-05	2.7e-05	1.49e-05	1.19e-05	9.42e-06	5.54e-07	1.47e-06	1.38e-06	7.55e-06	2.64e-05
AC239800.3	6.59e-06	8.13e-06	2.02e-05	1.69e-05	3.81e-05	1.51e-05	5.26e-05	1.26e-05	4.73e-06	1.76e-06	1.33e-06	2.63e-06	2.77e-06	5.49e-06	2.82e-06	7.05e-06	3.5e-06	1.44e-06	8.06e-07	8.21e-07	4.24e-06
AC245595.1	4.12e-06	0.000112606	5.81e-06	8.41e-06	5.12e-06	8.84e-06	5.9e-06	1.16e-05	6.53e-06	3.69e-06	6.65e-06	2.38e-06	1.47e-05	2.36e-05	9e-06	1.85e-05	0.000137383	0.000154363	0.000130094	6.99e-05	2.59e-05
NBPF15	4.49e-06	8.54e-06	5.78e-06	4.47e-07	4.64e-06	2.14e-06	3.36e-06	1.74e-06	8.94e-07	2.07e-06	7.66e-07	1.6e-06	8.4e-06	1.37e-05	1.13e-05	1.15e-05	3.74e-06	4.44e-06	2.95e-06	1.61e-05	8.6e-06
SRGAP2B	7.53e-06	1.29e-06	2.01e-05	1.45e-05	1.08e-05	5.41e-06	1.28e-05	5.62e-06	2.73e-05	6.05e-06	2e-05	1.43e-05	1.87e-05	1.09e-05	1.57e-05	1.44e-05	1.81e-06	4e-06	7.02e-07	1.11e-05	9.19e-06
AC245014.3	1.33e-05	3.16e-06	3.14e-05	1.52e-05	1.03e-05	2.6e-06	9.35e-06	1.32e-06	7.35e-06	4.65e-06	3.3e-06	8.59e-06	1.63e-06	1.66e-05	1.57e-06	3.63e-07	1.46e-05	5.77e-06	1.56e-06	7.24e-06	2.11e-06
NBPF20	3.53e-06	6.75e-06	1.59e-06	1.11e-06	1.6e-06	2.11e-06	1.57e-06	1.83e-06	0	3.1e-06	5.36e-07	3.44e-06	2.27e-06	6.45e-06	2.65e-06	2.93e-06	1.51e-06	4.58e-07	3.79e-07	1.25e-05	1.64e-05
GPR89A	9.96e-06	2.09e-05	2.07e-05	8.41e-06	1.32e-05	1.08e-05	1.95e-05	1.6e-05	1.01e-05	3.09e-06	3.02e-06	7.05e-06	1.22e-05	1.23e-05	1.16e-05	8.36e-06	1.07e-05	9.56e-06	6.31e-06	1.45e-05	1.25e-05
PDZK1	0	6.23e-06	3.09e-07	0	1.38e-06	3.02e-07	3.12e-06	0	0	2.15e-07	9.45e-07	0	0	8.07e-07	2.03e-06	0	1.09e-05	4.4e-07	1.71e-05	8.21e-08	0
CD160	1.1e-06	9.19e-07	1.39e-05	7.76e-06	2.42e-06	1.65e-06	3.39e-05	2.23e-06	2.46e-06	1.47e-06	3.33e-06	1.09e-06	1.11e-06	1.36e-06	5.78e-07	0	5.02e-07	9.93e-08	3.15e-07	4.27e-07	1.11e-06
RNF115	7.23e-05	6.71e-05	0.000113057	0.000109508	0.000101259	6.07e-05	0.000140168	6.52e-05	0.000125704	5.58e-05	0.000213843	5.73e-05	6.13e-05	6.94e-05	4.58e-05	6.54e-05	3.28e-05	2.16e-05	3.32e-05	5.75e-05	7.48e-05
POLR3C	1.43e-05	7.95e-06	2.25e-05	1.63e-05	1.43e-05	1.06e-05	1.59e-05	1.42e-05	9.3e-06	1.38e-05	1.43e-05	1.26e-05	1.44e-05	3.15e-05	2.17e-05	2.34e-05	1.07e-05	2.06e-05	1.02e-05	2.37e-05	4.35e-05
NUDT17	1.15e-06	1.58e-06	1.97e-06	2.76e-06	1.49e-06	1.76e-06	2.34e-06	2.38e-06	0	1.55e-06	1.46e-06	2.57e-06	2.14e-06	1.21e-06	2.35e-06	1.8e-06	9.42e-07	2.37e-07	1.46e-06	5.16e-07	0
PIAS3	4e-06	2.48e-06	1.38e-05	8.02e-06	1.08e-05	4.01e-06	1.04e-05	3.44e-06	7.22e-06	3.97e-06	1.1e-05	5.55e-06	1.95e-05	6.08e-06	1.29e-05	9.31e-06	2.01e-06	3.49e-06	1.44e-06	1.25e-05	1.02e-05
ITGA10	1.77e-06	2.02e-07	1.97e-06	1.39e-06	2.14e-06	9.32e-07	2.15e-06	7.9e-07	0	3.45e-07	4.33e-06	3.33e-06	3.43e-05	2.92e-06	1.33e-05	4.04e-06	1.94e-07	2.25e-07	2.25e-07	1.12e-05	0
PEX11B	1.24e-05	4.66e-06	1.29e-05	1e-05	1.08e-05	1.14e-05	1.62e-05	8.44e-06	1.14e-05	3.01e-06	8.65e-06	6.64e-06	1.16e-05	3.82e-06	8.94e-06	9.37e-06	4.88e-06	8.5e-06	3.17e-06	8.47e-06	1.93e-05
RBM8A	0.000262069	0.000165157	0.000349998	0.000304523	0.000238256	0.000144671	0.000257708	0.000259284	0.000253463	0.000298278	0.000186741	0.000206271	0.000367418	0.00052488	0.00047547	0.000412982	0.000200911	0.000324812	0.000110774	0.000419205	0.000357716
LIX1L-AS1	2.68e-06	2.69e-07	8.5e-06	5.97e-07	2.38e-06	2.67e-06	4.07e-06	6.37e-06	0	6.52e-07	1.28e-06	4.07e-07	1.23e-06	4.02e-07	8.01e-07	9.39e-07	3.92e-07	0	8.4e-07	7.87e-07	0
LIX1L	2.15e-05	5.75e-06	2.92e-05	2.8e-05	3.1e-05	2.51e-05	2.67e-05	3.02e-05	2.63e-05	1.04e-05	2.07e-05	1.46e-05	3.12e-05	2.06e-05	4.1e-05	1.35e-05	6.31e-07	9.07e-07	1.61e-06	1.37e-05	2.01e-05
POLR3GL	2.72e-05	1.1e-05	5.92e-05	8.08e-05	6.66e-05	6.3e-05	8.32e-05	7.93e-05	6.76e-05	1.6e-05	1.98e-05	2.77e-05	2.1e-05	1.91e-05	1.59e-05	1.13e-05	7.67e-06	7.27e-06	6.08e-06	7.17e-06	2.2e-05
TXNIP	0.00013005	7.38e-05	0.000329868	0.000119806	0.000206235	0.000208043	0.00028764	0.000240635	0.000176353	0.000477349	4.7e-05	0.000335085	7.79e-05	0.00010244	0.000175732	7.3e-05	0.000120023	4.61e-05	0.000180871	6.96e-05	0.000102763
NBPF10	4.39e-06	2.27e-07	2.9e-06	5.45e-06	4.85e-06	2.14e-06	2.32e-06	1.12e-06	1.48e-06	1.26e-05	2.9e-06	1.4e-05	1.79e-07	6.02e-07	0	7.89e-07	1.27e-06	1.11e-07	1.55e-06	4.85e-06	3.68e-06
NOTCH2NL	1.11e-05	2.76e-07	8.39e-06	1.68e-05	1.08e-05	6.08e-06	7.59e-06	5.16e-06	1.62e-05	1.92e-05	1.16e-05	2.59e-05	3.98e-07	1.64e-06	1.4e-06	2.32e-06	2.03e-06	5.26e-07	4.06e-06	9.63e-06	1.76e-05
NBPF12	1.17e-05	8.71e-06	1.25e-05	7.32e-06	1.74e-05	1.09e-05	1.31e-05	1.26e-05	7.41e-06	1.34e-05	1.02e-05	1.23e-05	1.15e-05	4.43e-06	1.47e-05	2.38e-06	7.1e-06	1e-06	3.92e-06	1.23e-05	1.07e-05
PRKAB2	1.48e-05	3.33e-05	1.52e-05	2.17e-05	2.14e-05	1.03e-05	2.14e-05	6.67e-06	2.67e-05	7.79e-06	2.67e-05	1.26e-05	1.73e-05	1.75e-05	1.45e-05	1.24e-05	2.75e-05	1.1e-05	3.01e-05	1.73e-05	1.63e-05
AC242426.2	4.22e-06	8.88e-06	2.54e-06	1.87e-06	7.33e-06	3.26e-06	6.42e-06	4.06e-06	2.31e-06	2.21e-06	3.8e-06	3.09e-06	2.76e-06	2.2e-06	1.82e-06	0	1.6e-06	3.99e-07	3.36e-06	1.2e-06	0
FMO5	1.3e-06	4.58e-06	7.91e-07	1.11e-06	2.74e-07	5.01e-07	2.36e-07	0	0	4.86e-07	7.91e-08	2.52e-07	6.13e-07	0	6.37e-07	0	4.22e-06	1.13e-07	5.12e-06	8.24e-08	0
CHD1L	1.7e-05	9.39e-06	1.97e-05	2.34e-05	2.43e-05	1.4e-05	2.06e-05	1.23e-05	1.47e-05	3.63e-06	9.23e-06	1.28e-05	1.58e-05	1.2e-05	2.38e-05	1.75e-05	9.53e-06	7e-06	4.06e-06	2.83e-05	2.02e-05
BCL9	3.25e-06	1.58e-05	2.42e-06	1.61e-06	3.43e-06	4.03e-06	2.79e-06	3.79e-06	0	4.33e-06	1.14e-06	3.45e-06	9.53e-06	7.27e-06	2.59e-06	2.12e-06	6.31e-06	1.63e-06	2.97e-06	9.63e-06	3.1e-05
ACP6	2.41e-06	5.04e-06	1.07e-05	7.21e-06	1.1e-05	4.5e-06	1.05e-05	1.56e-05	2e-05	9.28e-07	1.89e-06	3.83e-07	9.88e-07	1.73e-06	5.03e-07	0	3.8e-06	3.84e-06	8.81e-07	4.1e-07	2.14e-05
GJA5	0	0	0	0	0	0	0	0	0	3.45e-08	0	0	4.42e-05	9.41e-07	1.91e-05	5.92e-07	0	0	0	1.23e-07	0
GPR89B	4.86e-06	8.51e-06	1.37e-05	2.74e-06	1.04e-05	7.63e-06	1.1e-05	7.34e-06	3.61e-06	1.49e-06	1.29e-06	1.52e-06	4.25e-06	2.43e-06	2.49e-06	2.74e-06	4.82e-06	1.04e-05	5.76e-06	4.88e-06	9.74e-06
AC239803.2	2e-07	4.09e-07	0	0	6.38e-07	3.94e-08	3.38e-07	0	0	0	1e-07	0	9.43e-08	0	4.97e-07	0	3.21e-08	1.79e-08	7.24e-08	0	0
NBPF11	8.62e-06	6.5e-06	7.47e-06	2.23e-06	6.79e-06	3.67e-06	7.48e-06	4.02e-06	4.66e-06	7.73e-06	3.75e-06	1.28e-05	6.08e-06	4.24e-06	8.64e-06	5.93e-06	3.05e-06	1.3e-06	2.08e-06	1.36e-05	5.3e-06
AC239809.3	0	1.13e-06	0	0	2.33e-07	3.6e-08	0	0	0	0	0	0	0	0	0	0	9.46e-07	8.16e-08	4.66e-07	2.14e-08	0
AC245100.7	0	3.82e-06	0	0	1.3e-07	0	6.89e-07	0	0	0	0	0	0	0	0	0	3.07e-07	4.04e-08	0	0	0
NBPF14	1.7e-05	7.45e-07	1.15e-05	7.91e-06	1.87e-05	6.98e-06	6.61e-06	6.42e-06	5e-06	3.63e-05	1.69e-05	2.94e-05	1.7e-07	4.59e-06	3.75e-06	3.8e-06	6.68e-06	4.26e-06	6.16e-06	3.08e-05	1.78e-05
NUDT4B	8.13e-07	7.68e-07	4.18e-07	4.79e-07	1e-06	1.15e-07	3.68e-07	0	0	4.83e-07	9.28e-08	1.46e-06	1.79e-06	3.71e-07	3.7e-06	0	1.95e-06	8.14e-08	1.21e-06	1.39e-06	3.53e-06
PDE4DIP	2.94e-05	5.03e-05	3.37e-05	3.36e-05	4.44e-05	2.98e-05	5.47e-05	3.83e-05	6.93e-05	0.000557573	0.000124013	0.000395688	2.18e-05	1.09e-05	3.47e-06	1.38e-05	1.08e-05	9.97e-06	7.24e-06	7.45e-05	2.65e-05
NBPF9	1.65e-05	7.53e-06	8.41e-06	8.94e-06	8.62e-06	7.01e-06	6.69e-06	2.56e-06	2.31e-06	2.23e-05	7.08e-06	2.92e-05	6.03e-06	9.71e-06	5.85e-06	8.29e-06	4.52e-06	7.23e-07	2.98e-06	1.8e-05	1.27e-05
AC245297.3	0.000103008	5.55e-05	0.000167623	0.000162036	0.000281512	0.00016654	0.000273317	9.96e-05	0.000149381	2.35e-05	3.6e-05	1.41e-05	9.05e-06	2.86e-05	1.45e-05	4.32e-05	3.05e-05	2.48e-05	2.25e-05	5.24e-05	2.88e-05
AC245297.2	4.29e-06	3.56e-07	5.11e-06	3.75e-06	5.88e-06	2.57e-06	7.78e-06	1.99e-06	3.1e-06	3.81e-07	1.81e-07	2.39e-07	0	9.42e-08	0	1.1e-06	6.44e-07	1.13e-07	0	1.72e-06	6.12e-07
NBPF19	1.78e-05	3.21e-06	3.75e-05	2.29e-05	5.92e-05	3.88e-05	5.83e-05	8.89e-06	2.12e-05	0.000237657	4.36e-05	0.000200709	2.23e-06	1.11e-05	3.04e-06	6.42e-06	5.12e-06	8.06e-07	2.93e-06	2.11e-05	2.67e-05
HIST2H2BF	3.59e-06	4.79e-06	3.11e-06	1.14e-05	7.8e-07	6.9e-07	8.08e-07	9.67e-07	0	3.77e-07	0	6.4e-07	2.99e-06	4.48e-05	5.4e-07	1.71e-06	5.71e-06	8.41e-07	8.76e-07	7.9e-06	0
AC243772.2	0	1.3e-07	0	0	0	0	0	0	0	0	0	0	6.86e-07	0	0	0	6.74e-08	0	3.68e-07	2.14e-08	0
HIST2H4A	1.21e-07	1.18e-07	1.09e-06	0	3.64e-07	3e-07	3.95e-07	0	0	5.54e-08	0	0	1.7e-07	4.89e-07	0	0	2.67e-07	0	8.07e-07	9.74e-08	0
HIST2H2AA3	0	0	1.67e-07	0	0	1.5e-08	0	6.88e-07	0	3.73e-07	0	0	1.07e-07	0	5.17e-07	0	6.03e-07	0	1.37e-07	3.8e-07	0
AC239868.3	1.99e-06	2.11e-06	3.02e-06	2.77e-06	1.05e-06	1.91e-06	2.12e-06	0	0	7.51e-07	1.15e-06	1.41e-06	9.97e-08	3.39e-06	4.17e-07	0	1.79e-06	2.05e-07	1.96e-06	4.81e-07	0
HIST2H2AA4	6.23e-07	7.66e-07	9.41e-07	4.63e-06	0	4.54e-08	2.08e-06	2.17e-06	0	2.12e-06	3.41e-07	0	4.74e-07	2.55e-06	8.47e-07	0	2.24e-06	2.8e-06	1.42e-06	2.39e-06	0
HIST2H4B	3.13e-07	1.2e-06	5.46e-07	4.52e-06	3.63e-07	1.29e-07	7.76e-07	0	0	0	9.85e-07	0	3.55e-07	6.64e-07	2.14e-07	0	5.55e-06	5.08e-07	8.29e-07	1.81e-07	0
AC239868.2	0	3.46e-07	4.66e-07	6.32e-06	1.55e-06	7.03e-07	1.18e-06	3.18e-06	0	1.44e-07	0	2.55e-07	4.58e-07	1.46e-06	4.34e-07	2.66e-07	4.49e-07	1.83e-07	2.04e-07	1.36e-07	0
HIST2H2BE	1.41e-06	2.76e-05	2.76e-06	6.61e-06	4.39e-06	1.72e-06	2.27e-06	1.21e-06	2.63e-06	4.14e-06	7.77e-06	2.32e-06	5.83e-06	7.19e-06	4.85e-06	2.72e-06	5.67e-06	2.85e-06	1e-05	8.56e-06	1.45e-06
HIST2H2AC	2.6e-05	1.3e-05	3.88e-05	0.000260601	6.46e-05	2.49e-05	5.53e-05	1.84e-05	1.92e-06	2.01e-05	3.66e-05	1.54e-05	4.22e-05	1.9e-05	3.87e-05	5.63e-06	1.35e-05	1.5e-05	1.64e-05	8.9e-06	1.31e-05
HIST2H2AB	3.71e-07	1.92e-07	3.13e-07	9.46e-06	7.36e-07	7.58e-07	1.51e-06	0	0	1.03e-07	7.16e-07	1.71e-06	1.2e-07	3.71e-07	4.17e-07	0	5.27e-07	3.42e-07	8.02e-07	5.51e-07	0
BOLA1	1.06e-05	6.47e-06	1.63e-05	2.49e-05	2.52e-05	1.99e-05	2.21e-05	2.7e-05	1.24e-05	1.69e-06	5.42e-06	6.97e-06	1.13e-05	1.04e-05	9.01e-06	5.57e-06	4.17e-06	1.06e-05	2.7e-06	9.64e-06	8.66e-06
SV2A	2.53e-07	5.17e-06	4.56e-06	3.18e-07	7.1e-06	1.71e-06	4.31e-07	4.75e-06	5.54e-06	3.83e-08	1e-07	2.31e-07	2.37e-06	2.78e-06	1.89e-06	2.4e-06	2.39e-07	6.75e-08	5.79e-07	6.74e-06	3.32e-06
SF3B4	4.47e-05	4.33e-05	8.77e-05	6.11e-05	6.27e-05	3.47e-05	6.1e-05	4.78e-05	8.4e-05	5.26e-05	4.64e-05	3.85e-05	6.7e-05	9.62e-05	8.12e-05	0.000103907	5.99e-05	9.92e-05	2.8e-05	8.74e-05	6.78e-05
MTMR11	7.24e-07	3.69e-05	8.09e-07	2.35e-06	2.6e-06	5.67e-07	9.04e-07	0	0	7.81e-06	1.11e-06	4.4e-06	7.99e-06	2.29e-06	1.12e-06	3.45e-06	7.01e-05	2.36e-05	7.3e-05	3.85e-06	2.95e-06
OTUD7B	1.44e-06	2.61e-05	2.58e-05	2.66e-05	2.99e-05	2.93e-06	2.41e-05	7.84e-06	1.54e-05	6.55e-06	8.8e-06	8.68e-06	2.83e-05	3.95e-05	2.42e-05	3.44e-05	2.54e-05	1.34e-05	3.8e-05	3.43e-05	8.31e-05
VPS45	1.17e-05	1.51e-05	1.74e-05	2.96e-05	2.95e-05	1e-05	2.5e-05	1.11e-05	2.05e-05	8.62e-06	4.63e-06	1.54e-05	1.05e-05	7.3e-06	9.95e-06	8.91e-06	9.47e-06	8.26e-06	3.19e-06	7.88e-06	1.95e-05
PLEKHO1	0.000142214	5.74e-05	0.000172423	0.000184488	0.000272129	0.000138442	0.00016316	0.000155972	0.000233771	0.000150419	0.000169515	0.00020192	0.000265298	0.00016499	0.000149221	0.000164815	2.47e-05	6.92e-06	4.71e-05	0.000144312	0.000128048
ANP32E	0.000101447	4.6e-05	0.000137985	0.000493209	0.000154116	6.61e-05	0.000121152	0.000138997	0.000185645	1.73e-05	6.29e-05	4.27e-05	6.82e-05	6.02e-05	4e-05	5.51e-05	3.18e-05	8.49e-05	1.26e-05	6.55e-05	3.89e-05
CA14	0	4.34e-07	1.69e-07	0	1.35e-07	4e-08	0	0	0	6.15e-08	0	0	0	0	0	5.37e-07	7.18e-07	2.33e-08	1.82e-06	0	0
APH1A	8.35e-05	5.86e-05	0.00011405	0.000105502	9.02e-05	5.1e-05	9.49e-05	7.73e-05	0.000115161	6.12e-05	5.39e-05	7.1e-05	0.00010781	7.01e-05	0.000103563	0.000122177	7.88e-05	8.57e-05	4.68e-05	6.65e-05	9.14e-05
C1orf54	1.4e-06	2.22e-06	5.16e-06	5.84e-06	1.79e-06	1.89e-06	1.66e-06	1.35e-06	4.13e-06	2.95e-06	1.73e-05	3.55e-05	0.0001648	5.93e-06	7.15e-05	1.09e-05	4.99e-06	6.89e-07	3.19e-06	9.89e-06	2.1e-06
CIART	0	4.1e-07	2.26e-07	0	0	3e-08	1.12e-07	6.08e-07	0	3.22e-07	9.01e-08	0	4.36e-06	7.25e-06	5.93e-06	2.59e-06	1.33e-06	2.51e-07	2.76e-06	4.45e-06	2.58e-06
MRPS21	0.000168169	0.000113185	0.000130428	0.00015937	0.000146405	0.000134168	0.000129024	0.000149092	9.98e-05	7.6e-05	9.73e-05	9.22e-05	0.00016263	0.000133416	0.000155266	0.000124585	9.35e-05	0.000191124	6.75e-05	0.00013327	0.000132979
PRPF3	2.5e-05	2.17e-05	2.6e-05	2.89e-05	2.83e-05	1.69e-05	3.01e-05	1.99e-05	7.59e-06	3.12e-05	1.22e-05	1.58e-05	3.17e-05	2.76e-05	2.06e-05	3.54e-05	2.21e-05	2.26e-05	1.64e-05	2.88e-05	5.04e-05
RPRD2	2.9e-05	2.73e-05	2.57e-05	3.6e-05	4.33e-05	2.42e-05	4.34e-05	4.33e-05	2.16e-05	1.29e-05	1.01e-05	2.59e-05	1.96e-05	1.98e-05	2.88e-05	1.55e-05	2.1e-05	1.31e-05	1.56e-05	1.91e-05	1.18e-05
TARS2	1.38e-05	6.96e-06	1.17e-05	2.39e-05	1.21e-05	7.63e-06	1.26e-05	1.26e-05	1.44e-05	4.34e-06	4.13e-06	5.49e-06	1.43e-05	7.04e-06	1.05e-05	8.83e-06	5.77e-06	1.11e-05	3.08e-06	8.11e-06	2.13e-06
ECM1	0	0.000112871	3.32e-07	7.23e-07	1.43e-06	1.22e-07	4.62e-07	0	0	2.4e-06	9e-08	9.26e-06	2.72e-06	3.23e-06	1.3e-06	2.64e-06	3.5e-05	3.93e-05	5.36e-06	5.51e-05	3.42e-05
FALEC	2.01e-06	4.1e-07	9.71e-07	5.78e-07	2.26e-06	1.3e-06	1.23e-06	0	0	0	3.09e-07	2.79e-07	3.32e-07	9.23e-07	0	0	2.24e-07	7.04e-08	1.22e-07	4.62e-07	0
ADAMTSL4	4.69e-07	8.15e-07	9.48e-07	8.02e-07	5.24e-07	6.18e-07	5.7e-07	3.12e-06	0	4.87e-06	1.79e-06	3.17e-05	2.34e-06	2.87e-07	7.45e-07	2.87e-07	4.87e-06	3.42e-06	2.09e-06	1.05e-05	6.12e-07
MCL1	0.00011285	0.0002197	0.000275141	0.000127692	0.000204816	0.000105263	0.000186076	0.000224693	0.000312494	0.000376944	0.000153005	0.000283752	0.000296986	0.000267931	0.000456262	0.00031145	0.000402483	0.000413911	0.000231242	0.000531845	0.000182755
ENSA	0.000126369	0.00011918	0.000194512	0.000186142	0.000163013	9.53e-05	0.000163957	0.000149992	0.000179969	6.59e-05	0.00017776	7.82e-05	9.09e-05	8.16e-05	9.11e-05	7.45e-05	7.64e-05	0.000128916	4.56e-05	7.2e-05	0.000113531
GOLPH3L	1.19e-05	1.64e-05	1.53e-05	1.31e-05	1.65e-05	9.51e-06	2.2e-05	6.66e-06	5.46e-06	1.04e-06	1.33e-05	3.01e-06	1.31e-05	7.6e-06	1.41e-05	1.19e-05	8.23e-06	5.96e-06	7e-06	4.43e-06	1.01e-05
CTSS	0.000173895	1.94e-05	5.05e-05	5.75e-05	4.22e-05	4.1e-05	7.36e-05	8.13e-05	9.35e-05	0.000540411	0.000143658	0.000878381	0.0001917	0.000151863	9.19e-05	0.000968188	0.000222237	7.85e-05	0.000259328	7.18e-05	5.37e-05
CTSK	8.62e-07	4.43e-07	1.4e-06	7.66e-07	1.95e-06	6.41e-07	2e-06	2.36e-06	0	2.27e-06	1.5e-06	8.43e-07	2.62e-06	1.3e-06	1.77e-06	7.99e-07	1.15e-06	5.39e-07	5.39e-07	3.76e-05	1.29e-05
ARNT	1.67e-05	1.73e-05	1.98e-05	2.24e-05	1.83e-05	1.18e-05	2.13e-05	7.15e-06	7.76e-06	2.07e-05	1.19e-05	2.44e-05	1.23e-05	1.08e-05	2.03e-05	8.87e-06	1.01e-05	4.1e-06	5.89e-06	1.34e-05	9.97e-06
SETDB1	2.97e-05	1.21e-05	1.71e-05	2.38e-05	1.75e-05	1.29e-05	2.26e-05	1.86e-05	1.76e-05	1.09e-05	9.2e-06	1.18e-05	1.44e-05	1.55e-05	1.81e-05	1.13e-05	1.13e-05	8.4e-06	5.72e-06	8.83e-06	1.07e-05
CERS2	4.1e-05	7.61e-05	4.86e-05	5.77e-05	4.51e-05	3.64e-05	4.56e-05	4.57e-05	4.48e-05	6.07e-05	2.69e-05	4.6e-05	8.11e-05	8.46e-05	8.66e-05	0.00010348	6e-05	7.15e-05	7.16e-05	7.96e-05	0.000108678
MINDY1	3.1e-06	7.72e-06	4.39e-07	1.01e-06	1.59e-06	1.91e-06	3.47e-06	3.15e-06	0	2.42e-06	1.84e-06	3.45e-06	2.5e-06	4.38e-06	5.17e-06	1.38e-06	2.95e-06	1.24e-06	3.26e-06	1.93e-06	8.88e-06
PRUNE1	6.57e-06	1.98e-06	9.24e-06	8.05e-06	1.6e-05	7.55e-06	1.03e-05	7.08e-06	1.48e-05	3.34e-06	3.9e-06	4.07e-06	6.04e-06	3.3e-06	2.96e-06	3.68e-07	2.28e-06	1.56e-06	3.01e-06	2.52e-06	5.88e-06
BNIPL	9.76e-07	0	1.43e-06	8.61e-07	9.84e-07	1.47e-06	1.37e-06	9.49e-07	2.13e-06	3.12e-07	0	0	1.13e-06	0	0	0	2.4e-07	9.47e-08	3.29e-07	1.03e-07	0
C1orf56	6.39e-05	4.08e-05	0.000235469	7.44e-05	8.65e-05	0.00011757	0.000188532	0.000127343	0.000155584	4.92e-05	0.000117926	7.03e-05	6.51e-05	6.99e-05	3.29e-05	0.000187924	2.25e-05	5.53e-05	2.15e-05	8.39e-05	0.000134352
CDC42SE1	7.36e-05	6.04e-05	0.00025444	0.000133564	0.000151062	0.000138071	0.000233907	0.000160167	0.000128577	0.000123722	0.000203192	0.000133471	0.00011316	0.000113824	8.69e-05	0.00019244	4.89e-05	5.92e-05	5.07e-05	0.000129663	0.000198576
MLLT11	6.28e-06	3.57e-05	1.42e-05	1.38e-05	7.32e-06	1.45e-05	8.52e-06	5.89e-06	6.01e-06	3.25e-06	1.19e-05	4.29e-06	1.18e-05	2.35e-05	3.41e-06	6.21e-06	2.56e-06	1.86e-06	1.14e-07	3.26e-05	0.000186816
GABPB2	1.02e-05	7.28e-06	9.77e-06	2.73e-05	1.53e-05	1.31e-05	1.21e-05	1.5e-05	8.56e-06	6.79e-06	9.71e-06	8.62e-06	5.99e-06	3.67e-06	4.55e-06	3.08e-06	5.2e-06	2.61e-06	4.52e-06	1.01e-05	4.85e-06
SEMA6C	0	3.69e-07	5.22e-06	1.75e-06	8.02e-06	7.47e-07	2.39e-06	2.07e-06	1.64e-05	6.17e-07	1.27e-07	1.02e-06	6.32e-06	2.78e-06	4.91e-06	2.84e-06	8.73e-07	8.11e-08	8.5e-07	1.28e-06	0
SCNM1	5.3e-05	3.18e-05	5.77e-05	4.33e-05	4.03e-05	3.99e-05	5.41e-05	6.13e-05	7.99e-05	2.6e-05	2.47e-05	2.95e-05	5.34e-05	4.8e-05	3.74e-05	5.05e-05	2.94e-05	2.89e-05	1.97e-05	3.57e-05	2.48e-05
LYSMD1	2.37e-06	2.99e-06	9.9e-07	2.2e-06	1.32e-06	1.94e-06	1.2e-06	2.58e-06	0	2.84e-07	5.71e-07	6.18e-07	1.27e-06	1.43e-06	2.38e-06	3.1e-06	1.13e-06	6.72e-07	1.03e-06	3.56e-06	1.21e-06
VPS72	2.4e-05	2.65e-05	2.38e-05	2.91e-05	2.75e-05	1.86e-05	2.47e-05	2.59e-05	2.85e-05	1.29e-05	1.71e-05	1.71e-05	3.57e-05	3.04e-05	4.03e-05	3.39e-05	2.94e-05	2.78e-05	1.37e-05	2.56e-05	3.57e-05
PIP5K1A	2.58e-05	2.65e-05	2.54e-05	2.85e-05	2.56e-05	1.61e-05	2.13e-05	1.98e-05	2e-05	2.05e-05	1.63e-05	2.28e-05	2.61e-05	3.13e-05	2.8e-05	3.17e-05	3.9e-05	1.75e-05	3.02e-05	3.22e-05	3.93e-05
PSMD4	0.000135769	9.95e-05	0.000116106	0.000124349	9.94e-05	8.85e-05	0.00011933	0.000138408	0.0001324	0.000131121	0.000138306	0.000108546	0.000127405	0.000105893	0.000114803	0.0001195	7.6e-05	0.000117629	7.08e-05	0.000103674	0.000133296
AL391069.2	1.55e-06	2.05e-06	1.14e-06	2.21e-06	1.11e-06	9.43e-07	2.83e-06	2.71e-06	0	3.7e-06	1.6e-06	1.54e-06	2.12e-06	2.67e-06	1.56e-06	3.64e-07	1.28e-06	2.75e-06	5.7e-06	1.78e-07	0
ZNF687	8.65e-06	7.31e-06	1.14e-05	5.89e-06	1.19e-05	5.31e-06	1.18e-05	8.76e-06	6.71e-06	8.81e-06	6.96e-06	9.44e-06	6.7e-06	6.54e-06	4.17e-06	3.81e-06	7.68e-06	1.04e-05	3.54e-06	6.31e-06	6.74e-06
PI4KB	1.89e-05	3.5e-05	2.51e-05	2.71e-05	3.41e-05	1.54e-05	2.91e-05	2.35e-05	3.76e-05	3.67e-05	2.83e-05	3.03e-05	2.44e-05	2.42e-05	1.47e-05	3.14e-05	1.81e-05	2.38e-05	7.63e-06	3.42e-05	3.86e-05
RFX5	1.67e-05	6.44e-06	1.07e-05	1.75e-05	1.1e-05	1.06e-05	1.63e-05	1.88e-05	2.96e-05	2.73e-06	4.69e-05	7.59e-06	7.84e-06	1.22e-05	7.69e-06	1.46e-05	5.09e-06	1.73e-06	6.08e-06	9e-06	4.08e-06
AL391069.3	4.68e-06	6.83e-07	2.24e-06	1.79e-06	1.24e-06	2.82e-06	1.06e-06	1.47e-06	2.46e-06	3.61e-07	4.92e-06	2.32e-06	1.11e-06	1.25e-06	1.46e-06	1.31e-06	2.4e-07	1.42e-06	0	5.05e-07	3.37e-06
SELENBP1	0	1.26e-05	1.74e-07	0	0	4.72e-08	2.91e-07	0	0	2.54e-07	0	0	4.27e-06	0	4.14e-07	0	9.02e-06	1.92e-06	3.57e-06	3.77e-06	0
PSMB4	0.000154575	0.000148268	0.000139735	0.000152397	0.000124435	0.000128519	0.000129313	0.000171209	0.000183605	0.000184131	0.00019262	0.000143129	0.000182203	0.000193288	0.000168436	0.000180423	0.000131658	0.000220712	8.3e-05	0.000163244	0.000201352
POGZ	5.92e-05	5.75e-05	4.62e-05	5.11e-05	5.74e-05	3.33e-05	4.98e-05	2.77e-05	3.55e-05	3.67e-05	5.74e-05	5.66e-05	6.95e-05	4.42e-05	6e-05	4.1e-05	3.54e-05	1.92e-05	2.23e-05	4.38e-05	8.1e-05
CGN	3.09e-07	5.79e-05	0	0	1.92e-06	9.17e-07	2.4e-06	2.57e-06	0	1.07e-06	2.76e-05	7.86e-07	4.93e-07	4.01e-07	0	7.98e-07	0.000129679	4.01e-05	0.000110253	2.08e-06	4.43e-07
TUFT1	4.87e-07	2.05e-05	2.08e-06	2.53e-06	4.47e-06	5.39e-07	1.62e-06	2.95e-06	4.18e-06	9.86e-07	9.92e-07	8.06e-07	2.84e-06	4.42e-06	1.97e-06	1.2e-06	3.5e-05	6.69e-06	0.00010372	3.36e-06	4.44e-07
SNX27	2.36e-05	2.83e-05	3.2e-05	3.12e-05	3.82e-05	1.99e-05	2.8e-05	2.72e-05	4.43e-05	4.69e-05	2.09e-05	5.64e-05	1.91e-05	1.97e-05	1.18e-05	8.85e-06	1.21e-05	1.38e-05	1.12e-05	2.53e-05	3.18e-05
CELF3	0	2.24e-05	0	0	0	0	0	0	0	0	1.69e-07	0	0	0	2.92e-07	0	9.28e-07	6.75e-08	0	0	0
RIIAD1	0	6.08e-06	0	0	0	0	0	0	0	0	0	0	0	0	0	0	2.89e-08	6.75e-08	4.95e-07	4.73e-08	0
MRPL9	4.52e-05	2.43e-05	4.97e-05	5.92e-05	5.38e-05	4.35e-05	5.82e-05	5.53e-05	4.72e-05	1.8e-05	3.79e-05	2.1e-05	6.6e-05	6.92e-05	6.8e-05	9.45e-05	3.44e-05	6.87e-05	1.8e-05	6.93e-05	6.25e-05
OAZ3	6.7e-07	1.56e-06	5.31e-07	7.7e-07	3e-07	3.8e-07	1.3e-06	0	0	5.58e-07	9.3e-07	5.48e-07	3.76e-06	1.76e-06	1.96e-06	1.19e-06	2.15e-07	5.97e-07	0	8.48e-07	3.75e-06
TDRKH	3.96e-07	1.91e-06	4.55e-06	4.53e-06	7.95e-06	2.39e-06	1.97e-06	6.02e-07	3.8e-06	5.21e-07	1.81e-06	4.81e-07	1.76e-06	2.59e-06	1.6e-06	1.18e-06	2.12e-07	3.97e-07	7.72e-07	6.58e-08	4.49e-06
TDRKH-AS1	1.36e-06	1.96e-06	2.53e-06	1.14e-06	3.07e-06	1.69e-06	2.36e-06	1.45e-06	0	9.82e-08	7.09e-07	1.02e-07	3.32e-07	3.11e-07	4.63e-07	0	8.61e-07	6.62e-08	9.75e-07	3.54e-08	0
RORC	0	4.58e-06	1.02e-05	1.69e-06	3.59e-05	2.36e-08	1.62e-06	3.12e-06	1.25e-05	5.78e-07	9.18e-07	1.01e-06	0	0	0	2.22e-07	5.76e-07	0	2.24e-06	1.29e-06	0
C2CD4D	0	1.03e-06	4.47e-07	6.69e-07	1.18e-06	3.63e-08	2.53e-07	0	2.34e-06	0	0	0	0	1.75e-06	0	0	4.17e-07	7.22e-07	7.09e-07	0	0
THEM5	0	0	0	0	0	0	0	0	0	0	0	0	0	2.52e-07	0	0	0	0	0	0	0
THEM4	1.44e-05	2.69e-05	2.22e-05	5.55e-05	4.87e-05	6.47e-05	2.7e-05	9.16e-05	5.51e-05	5.49e-06	9.86e-06	1.46e-05	1.44e-05	1.94e-05	1.35e-05	1.53e-05	1.13e-05	1.84e-05	6.43e-06	1.76e-05	1.36e-05
S100A10	0.000104508	0.00410173	0.000500084	0.000556365	0.000566628	0.000296909	0.000460644	0.000598516	0.000427858	0.00184313	0.00144679	0.000887929	0.00115117	0.00146163	0.000301148	0.0012204	0.00550646	0.00438276	0.00689474	0.000896206	0.00229707
AL450992.1	0	1.54e-07	0	0	4.7e-07	8.43e-08	5.4e-07	1.4e-06	0	0	1.46e-07	0	0	2.53e-07	0	0	2.99e-07	1.11e-07	2.78e-07	0	0
S100A11	0.000150734	0.00231176	0.000722009	0.000497079	0.00123279	0.000454539	0.000614116	0.000683643	0.00115383	0.00441212	0.00123907	0.00269059	0.00125174	0.0017037	0.000874455	0.00149004	0.00407234	0.00350393	0.00474987	0.00184164	0.00187413
SPRR3	0	5.42e-08	0	0	0	3.46e-08	0	0	0	0	0	0	0	3.28e-08	0	0	2.08e-06	1.08e-07	6.17e-06	0	0
SPRR1B	0	0	0	0	1.5e-07	0	0	0	0	1.58e-07	0	0	0	0	0	0	1.3e-05	5.08e-06	2.06e-05	0	0
SPRR2A	0	0	0	0	1.42e-07	1.46e-07	7.51e-08	2.21e-06	0	6.65e-08	1.79e-07	0	4.21e-07	0	0	0	1.41e-05	3.53e-06	1.77e-05	0	0
S100A9	4.2e-06	1.2e-05	1.75e-06	4.01e-06	1.05e-05	5.19e-06	8.17e-06	2.12e-06	0	0.00207219	5.84e-06	0.000692193	8.56e-06	1.03e-05	1.39e-05	4.38e-06	3.92e-05	3.52e-05	1.72e-05	1.43e-05	7.09e-06
S100A6	0.000509076	0.0235977	0.000477748	0.000636111	0.000801012	0.000497152	0.000276038	0.00104057	0.00117844	0.00396314	0.000479197	0.00166705	0.0037567	0.002889	0.00512313	0.00283553	0.0127155	0.00965542	0.0105529	0.00264846	0.013472
S100A5	1.03e-06	3.83e-07	2.52e-07	8.3e-07	0	6.29e-07	1.01e-07	0	0	4.63e-08	0	0	0	0	0	0	1.85e-07	1.67e-07	0	0	0
S100A4	0.000180552	1.89e-05	0.000230712	0.000369982	0.000444135	0.000166908	0.000147382	0.000982465	0.000917356	0.000803281	6.72e-05	0.000533966	2.92e-05	1.68e-05	4.91e-05	2.49e-05	6.93e-06	3.46e-05	6.88e-07	8.21e-05	7.53e-05
S100A3	0	4.44e-06	0	0	2.36e-07	2.03e-07	2.17e-07	0	0	4.65e-07	9.4e-07	5.89e-07	2.82e-05	1.93e-05	1.25e-05	1.79e-05	7.83e-06	8.61e-06	5.98e-06	7.12e-06	2.73e-05
S100A2	5.23e-06	0.000112696	1.04e-06	1.72e-06	3.87e-06	1.73e-06	4.15e-06	0	0	1.17e-05	1.16e-06	6.81e-06	8.92e-06	6.37e-06	2.75e-05	3.7e-06	0.000157029	0.000209002	7.71e-05	1.54e-05	7.39e-05
S100A16	7.28e-06	0.000639742	2.58e-06	4.42e-06	1.61e-05	1.84e-06	1.31e-05	5.61e-06	9.14e-06	6.07e-06	3.31e-06	8.78e-06	0.000520275	0.000467466	0.000613434	0.00063939	0.00112665	0.000799427	0.0010244	0.000409197	0.00129836
S100A14	3.09e-06	0.000490975	2.82e-06	9.21e-07	1.23e-05	4.86e-07	1.02e-05	8.72e-06	0	1.75e-06	7.71e-06	3.73e-06	7.11e-07	3.56e-06	5.13e-06	1.62e-06	0.000739104	0.000459001	0.000808928	8.56e-06	5.84e-07
S100A13	8.43e-06	7.57e-05	1.87e-05	1.72e-05	3.6e-05	4.17e-06	6.47e-05	6.51e-06	2.28e-06	7.88e-06	6.19e-06	2.31e-05	0.000493213	0.000208195	0.000534935	0.000133957	8.96e-05	0.000100802	8.62e-05	0.000246087	0.000264866
S100A1	1.41e-07	3.55e-06	0	0	0	0	0	0	0	0	0	0	2.67e-07	6.43e-07	7.01e-07	0	1.08e-07	4.52e-08	5.88e-07	9.34e-08	1.37e-05
AL162258.2	1.66e-06	6.27e-07	3.42e-07	0	1.04e-06	5.01e-07	1.08e-06	0	0	9.75e-07	2.81e-07	4.24e-07	1.43e-06	2.3e-06	3.87e-06	1.19e-06	1.59e-06	9.87e-07	8.72e-07	2.04e-06	0
CHTOP	5.05e-05	5.43e-05	5.73e-05	6.9e-05	5.21e-05	4.05e-05	5.01e-05	4.91e-05	3.41e-05	5.68e-05	4.22e-05	4.71e-05	6.66e-05	6.77e-05	7.16e-05	6.14e-05	5.03e-05	4.47e-05	2.74e-05	6.71e-05	5.88e-05
SNAPIN	3.62e-05	1.59e-05	3.96e-05	4.02e-05	3.66e-05	3.04e-05	4.34e-05	3.74e-05	5.11e-05	3.19e-05	3.68e-05	1.99e-05	2.86e-05	1.71e-05	2.19e-05	1.47e-05	1.61e-05	3.2e-05	9.99e-06	2.02e-05	2.02e-05
ILF2	0.000174933	0.000136883	0.000186098	0.000250269	0.000119424	0.000100585	0.000121685	0.000131557	0.000162496	0.00010465	0.000107423	7.25e-05	0.000231027	0.000282678	0.00019526	0.000344623	9.17e-05	0.000252237	4.49e-05	0.000329779	0.000291719
NPR1	9.99e-08	7.59e-08	0	0	0	0	0	0	0	1.13e-07	1.27e-05	0	1.99e-05	6.64e-06	1.7e-05	3.28e-06	0	0	0	3.2e-06	0
INTS3	1.77e-05	1.48e-05	8.89e-06	8.49e-06	1.71e-05	1.2e-05	1.7e-05	1.03e-05	7.21e-06	9.31e-06	2.7e-05	1.76e-05	2.06e-05	1.09e-05	1.62e-05	6.59e-06	1.2e-05	7.63e-06	6.67e-06	1.69e-05	3.45e-05
SLC27A3	9.14e-07	2.68e-06	8.04e-06	1.31e-05	9.52e-06	2.49e-06	2.42e-05	3.08e-06	1.9e-06	5.02e-06	8.11e-06	1.06e-05	2.92e-05	1.27e-05	1.03e-05	7.46e-06	1.16e-06	4.72e-06	1.18e-06	5.13e-06	1.46e-05
GATAD2B	4.81e-05	3.57e-05	5.22e-05	5.56e-05	7.58e-05	4.5e-05	6.68e-05	5.67e-05	4.26e-05	3.45e-05	4.46e-05	6.03e-05	4.93e-05	4.63e-05	2.81e-05	3e-05	1.79e-05	4.97e-06	1.06e-05	3.18e-05	4.97e-05
AL358472.5	3.37e-06	6.55e-07	3.49e-06	3.44e-06	2.35e-06	1.84e-06	2.01e-06	6.82e-07	0	1.24e-06	3.06e-07	7.06e-07	4.24e-06	5.25e-06	2.48e-06	0	4.87e-07	1.45e-07	3.03e-07	1.84e-06	4.83e-07
DENND4B	2.51e-05	1.27e-05	1.95e-05	3.33e-05	2.24e-05	1.74e-05	2.23e-05	1.06e-05	1.87e-05	1.49e-05	3.75e-06	3.73e-05	1.14e-05	1.59e-05	2.29e-05	1.31e-05	8.56e-06	5.57e-06	4.67e-06	1.49e-05	7.47e-06
CRTC2	1.96e-05	1.56e-05	4e-05	1.68e-05	2.8e-05	1.85e-05	3.54e-05	2.71e-05	2.52e-05	2.94e-05	1.98e-05	2.27e-05	2.1e-05	2.68e-05	1.85e-05	1.83e-05	1.46e-05	1.76e-05	1.5e-05	1.44e-05	3e-05
SLC39A1	3.48e-05	5.03e-05	2.52e-05	2.56e-05	2.31e-05	1.84e-05	2.41e-05	4.76e-05	3.46e-05	5.6e-05	4.96e-05	9.04e-05	9.23e-05	0.000119475	5.51e-05	0.000188325	6.1e-05	0.000145693	9.14e-05	7.42e-05	0.00014863
AL358472.4	1.64e-06	1.71e-06	9.33e-07	4.77e-06	1.34e-06	1.62e-06	1.1e-06	3.36e-06	3.16e-06	1.73e-06	2.6e-06	1.37e-06	3.84e-06	5.97e-06	0	1.72e-06	3.06e-06	3.26e-06	1.28e-05	4.01e-06	0
AL358472.3	4.98e-07	9.67e-07	1.25e-07	0	4.39e-07	4.34e-07	2.34e-07	0	0	7.73e-07	8.84e-08	4.44e-07	5.13e-07	9.79e-07	0	0	4.68e-07	1.32e-07	2.7e-06	1.58e-07	0
CREB3L4	3.41e-06	1.7e-06	4.43e-06	7.76e-06	4.39e-06	5.75e-06	1.4e-05	4.6e-07	5.98e-06	8.04e-07	1.2e-06	8.82e-07	9.69e-06	3.6e-06	1.31e-06	2.21e-06	1.87e-06	1.42e-06	2.76e-06	2.2e-06	4.83e-07
[truncated: 20,965 more rows]
